# Supplementary material for: The Selection of a Hepatocyte Cell Line Susceptible to Plasmodium falciparum Sporozoite Invasion That Is Associated With Expression of Glypican-3
Source: Front Microbiol. 2019 Feb 28;10:127. doi: 10.3389/fmicb.2019.00127 (PMC6413710; doi:10.3389/fmicb.2019.00127)
Supplement: Supplementary file 3 [file Table_3.XLSX]

## Sheet: Legend
Table S3. Peptide identification data for proteins identified in HC-04 grown in MEM + F12 (CM) and DMEM-NoGlc (basic) medium
Data labelling
Cell line	Media used [Basic (B) or MEM+F12 (CM)]	Replicate no.
HC04Navy	Basic	B01
		B02
		B03
	CM	B01
		B02
		B03
Same identifiers are used in the raw data labelling
Data Search Details
Search Engines: Mascot v2.4.1
Database: SwissProt human 2012 protein FASTA sequence (20,234 sequences)
Modifications: Carbamidomethyl (fixed), Oxidation (M) Variable
Digestion: Trypsin
Instrument: ESI QTOF
Precursor Tolerance: 50 ppm
Fragment Tolerance: 0.2 Da
Result Analysis
Minimum Peptide length: 5 aminoacids
Minimum peptide for a protein: 2
Protein FDR: 1%
Peptide FDR: 1%
ID	Peptide ID number
Sample	Sample ID for given peptide data
Protein accession number	Accession Number
Protein description	Description of the protein
Sequence	Peptide sequence
Charge	Charge of peptide
m/z	Observed mass-to-charge ratio of peptide
ppm	Error (in ppm) between observed and calculated peptide m/z
Fixed modification	Fixed modification observed on peptide
Variable modification	Variable modification observed on peptide
Mascot score	Mascot score for peptide
Unique [TRUE/FALSE]	Whether observed peptide is unique to given sample, TRUE indicates peptide is unique

## Sheet: Peptide Data
ID	Sample	Protein accession number	Protein description	Sequence	Charge	m/z	ppm error	Fixed modifications	Variable modifications	Mascot score	Unique [TRUE/FALSE]
1	HC04Navy_CM_B01	EST2_HUMAN	Cocaine esterase OS=Homo sapiens GN=CES2 PE=1 SV=1	APVYFYEFQHQPSWLK	3	680.687	2.28466			29.5	TRUE
2	HC04Navy_CM_B01	EST2_HUMAN	Cocaine esterase OS=Homo sapiens GN=CES2 PE=1 SV=1	APVYFYEFQHQPSWLK	3	680.687	2.28466			29.5	TRUE
3	HC04Navy_CM_B01	EST2_HUMAN	Cocaine esterase OS=Homo sapiens GN=CES2 PE=1 SV=1	HATGNWGYLDQVAALR	3	591.317	2.79132			29.5	TRUE
4	HC04Navy_CM_B01	EST2_HUMAN	Cocaine esterase OS=Homo sapiens GN=CES2 PE=1 SV=1	HATGNWGYLDQVAALR	3	591.317	2.79132			29.5	TRUE
5	HC04Navy_CM_B01	EST2_HUMAN	Cocaine esterase OS=Homo sapiens GN=CES2 PE=1 SV=1	SKEEILAINKPFK	4	379.982	2.29532			25.3	TRUE
6	HC04Navy_CM_B01	EST2_HUMAN	Cocaine esterase OS=Homo sapiens GN=CES2 PE=1 SV=1	SKEEILAINKPFK	4	379.989	3.97832			25	TRUE
7	HC04Navy_CM_B01	MBNL3_HUMAN	Muscleblind-like protein 3 OS=Homo sapiens GN=MBNL3 PE=2 SV=2	YFHPPAHLQAR	3	446.238	0.740146			29.4	TRUE
8	HC04Navy_CM_B01	MBNL3_HUMAN	Muscleblind-like protein 3 OS=Homo sapiens GN=MBNL3 PE=2 SV=2	YFHPPAHLQAR	4	334.934	1.71702			29.1	TRUE
9	HC04Navy_CM_B01	MBNL3_HUMAN	Muscleblind-like protein 3 OS=Homo sapiens GN=MBNL3 PE=2 SV=2	YFHPPAHLQAR	4	334.934	1.71702			29.1	TRUE
10	HC04Navy_CM_B01	MBNL3_HUMAN	Muscleblind-like protein 3 OS=Homo sapiens GN=MBNL3 PE=2 SV=2	YFHPPAHLQAR	3	446.249	3.26268			28.6	TRUE
11	HC04Navy_CM_B01	PR40A_HUMAN	Pre-mRNA-processing factor 40 homolog A OS=Homo sapiens GN=PRPF40A PE=1 SV=2	FTNMLGQPGSTALDLFK	2	920.508	4.23443			28.2	TRUE
12	HC04Navy_CM_B01	PR40A_HUMAN	Pre-mRNA-processing factor 40 homolog A OS=Homo sapiens GN=PRPF40A PE=1 SV=2	QAAPPIELDAVWEDIRER	3	703.393	4.18411			27.3	TRUE
13	HC04Navy_CM_B01	PR40A_HUMAN	Pre-mRNA-processing factor 40 homolog A OS=Homo sapiens GN=PRPF40A PE=1 SV=2	QAAPPIELDAVWEDIRER	3	703.393	4.18411			27.3	TRUE
14	HC04Navy_CM_B01	PR40A_HUMAN	Pre-mRNA-processing factor 40 homolog A OS=Homo sapiens GN=PRPF40A PE=1 SV=2	QSTWEKPDDLKTPAEQLLSK	4	579.315	2.07134			28.2	TRUE
15	HC04Navy_CM_B01	PR40A_HUMAN	Pre-mRNA-processing factor 40 homolog A OS=Homo sapiens GN=PRPF40A PE=1 SV=2	QSTWEKPDDLKTPAEQLLSK	4	579.315	2.07134			28.2	TRUE
16	HC04Navy_CM_B01	HMOX2_HUMAN	Heme oxygenase 2 OS=Homo sapiens GN=HMOX2 PE=1 SV=2	IHYIGQNEPELLVAHAYTR	4	556.8	1.21207			28.5	TRUE
17	HC04Navy_CM_B01	HMOX2_HUMAN	Heme oxygenase 2 OS=Homo sapiens GN=HMOX2 PE=1 SV=2	IHYIGQNEPELLVAHAYTR	4	556.8	1.21207			28.5	TRUE
18	HC04Navy_CM_B01	HMOX2_HUMAN	Heme oxygenase 2 OS=Homo sapiens GN=HMOX2 PE=1 SV=2	MADLSELLK	2	510.295	3.92563			29.4	TRUE
19	HC04Navy_CM_B01	HMOX2_HUMAN	Heme oxygenase 2 OS=Homo sapiens GN=HMOX2 PE=1 SV=2	MADLSELLK	2	510.295	3.92563			29.4	TRUE
20	HC04Navy_CM_B01	RBP56_HUMAN	TATA-binding protein-associated factor 2N OS=Homo sapiens GN=TAF15 PE=1 SV=1	AAIDWFDGKEFHGNIIK	4	491.007	0.842354			29.2	TRUE
21	HC04Navy_CM_B01	RBP56_HUMAN	TATA-binding protein-associated factor 2N OS=Homo sapiens GN=TAF15 PE=1 SV=1	AAIDWFDGKEFHGNIIK	4	491.017	2.81462			28.8	TRUE
22	HC04Navy_CM_B01	RBP56_HUMAN	TATA-binding protein-associated factor 2N OS=Homo sapiens GN=TAF15 PE=1 SV=1	AAIDWFDGKEFHGNIIK	4	491.007	0.842354			29.2	TRUE
23	HC04Navy_CM_B01	RBP56_HUMAN	TATA-binding protein-associated factor 2N OS=Homo sapiens GN=TAF15 PE=1 SV=1	AAIDWFDGKEFHGNIIK	4	491.007	0.842354			29.2	TRUE
24	HC04Navy_CM_B01	RBP56_HUMAN	TATA-binding protein-associated factor 2N OS=Homo sapiens GN=TAF15 PE=1 SV=1	TGKPMINLYTDKDTGKPK	5	402.224	1.74866			28.2	TRUE
25	HC04Navy_CM_B01	UBQL2_HUMAN	Ubiquilin-2 OS=Homo sapiens GN=UBQLN2 PE=1 SV=2	QLIMANPQMQQLIQR	2	906.515	3.38672			26.9	FALSE
26	HC04Navy_CM_B01	UBQL2_HUMAN	Ubiquilin-2 OS=Homo sapiens GN=UBQLN2 PE=1 SV=2	SQNRPQGQSTQPSNAAGTNTTSASTPR	3	915.454	1.96986			28.1	TRUE
27	HC04Navy_CM_B01	EIF3B_HUMAN	Eukaryotic translation initiation factor 3 subunit B OS=Homo sapiens GN=EIF3B PE=1 SV=3	FAVLHGEAPR	3	366.213	3.35749			27.5	TRUE
28	HC04Navy_CM_B01	EIF3B_HUMAN	Eukaryotic translation initiation factor 3 subunit B OS=Homo sapiens GN=EIF3B PE=1 SV=3	FAVLHGEAPR	3	366.213	3.35749			27.5	TRUE
29	HC04Navy_CM_B01	EIF3B_HUMAN	Eukaryotic translation initiation factor 3 subunit B OS=Homo sapiens GN=EIF3B PE=1 SV=3	FSHQGVQLIDFSPcER	3	640.662	3.47017	c14: Carbamidomethyl (+57.02)		29.5	TRUE
30	HC04Navy_CM_B01	EIF3B_HUMAN	Eukaryotic translation initiation factor 3 subunit B OS=Homo sapiens GN=EIF3B PE=1 SV=3	GFHcESSAHWPIFK	4	426.455	1.06671	c4: Carbamidomethyl (+57.02)		27.8	TRUE
31	HC04Navy_CM_B01	EIF3B_HUMAN	Eukaryotic translation initiation factor 3 subunit B OS=Homo sapiens GN=EIF3B PE=1 SV=3	GFHcESSAHWPIFK	4	426.455	1.06671	c4: Carbamidomethyl (+57.02)		27.8	TRUE
32	HC04Navy_CM_B01	EIF3B_HUMAN	Eukaryotic translation initiation factor 3 subunit B OS=Homo sapiens GN=EIF3B PE=1 SV=3	GYIFLEYASPAHAVDAVK	3	651.032	4.42336			27.4	TRUE
33	HC04Navy_CM_B01	EIF3B_HUMAN	Eukaryotic translation initiation factor 3 subunit B OS=Homo sapiens GN=EIF3B PE=1 SV=3	GYIFLEYASPAHAVDAVK	3	651.032	4.42336			27.4	TRUE
34	HC04Navy_CM_B01	EIF3B_HUMAN	Eukaryotic translation initiation factor 3 subunit B OS=Homo sapiens GN=EIF3B PE=1 SV=3	TSIFWNDVKDPVSIEER	3	679.032	3.38101			28.9	TRUE
35	HC04Navy_CM_B01	EIF3B_HUMAN	Eukaryotic translation initiation factor 3 subunit B OS=Homo sapiens GN=EIF3B PE=1 SV=3	TSIFWNDVKDPVSIEER	2	1018.05	3.72585			28.7	TRUE
36	HC04Navy_CM_B01	EIF3B_HUMAN	Eukaryotic translation initiation factor 3 subunit B OS=Homo sapiens GN=EIF3B PE=1 SV=3	TSIFWNDVKDPVSIEER	3	679.032	3.38101			28.9	TRUE
37	HC04Navy_CM_B01	EIF3B_HUMAN	Eukaryotic translation initiation factor 3 subunit B OS=Homo sapiens GN=EIF3B PE=1 SV=3	VNLFTDFDKYMTISDEWDIPEKQPFK	4	802.4	1.28397			27.6	TRUE
38	HC04Navy_CM_B01	TTL12_HUMAN	Tubulin--tyrosine ligase-like protein 12 OS=Homo sapiens GN=TTLL12 PE=1 SV=2	AFTELFQVAcAKPPPLGLcDYPSSR	3	942.167	3.75048	c10: Carbamidomethyl (+57.02), c19: Carbamidomethyl (+57.02)		27.6	TRUE
39	HC04Navy_CM_B01	TTL12_HUMAN	Tubulin--tyrosine ligase-like protein 12 OS=Homo sapiens GN=TTLL12 PE=1 SV=2	ESGLQAAHPNSIFLIDHAWTcR	4	631.569	1.30968	c21: Carbamidomethyl (+57.02)		28.5	TRUE
40	HC04Navy_CM_B01	TTL12_HUMAN	Tubulin--tyrosine ligase-like protein 12 OS=Homo sapiens GN=TTLL12 PE=1 SV=2	ESGLQAAHPNSIFLIDHAWTcR	4	631.569	1.30968	c21: Carbamidomethyl (+57.02)		28.5	TRUE
41	HC04Navy_CM_B01	TTL12_HUMAN	Tubulin--tyrosine ligase-like protein 12 OS=Homo sapiens GN=TTLL12 PE=1 SV=2	LSQERPGVLLNQFPcENLLTVK	3	852.485	2.9896	c15: Carbamidomethyl (+57.02)		25	TRUE
42	HC04Navy_CM_B01	TTL12_HUMAN	Tubulin--tyrosine ligase-like protein 12 OS=Homo sapiens GN=TTLL12 PE=1 SV=2	VYTDVQQVASSLTHPR	3	600.995	2.60262			28.7	TRUE
43	HC04Navy_CM_B01	LDHA_HUMAN	L-lactate dehydrogenase A chain OS=Homo sapiens GN=LDHA PE=1 SV=2	DLADELALVDVIEDK	3	553.298	1.63932			29.4	TRUE
44	HC04Navy_CM_B01	LDHA_HUMAN	L-lactate dehydrogenase A chain OS=Homo sapiens GN=LDHA PE=1 SV=2	DLADELALVDVIEDK	3	553.299	1.75756			29.4	TRUE
45	HC04Navy_CM_B01	LDHA_HUMAN	L-lactate dehydrogenase A chain OS=Homo sapiens GN=LDHA PE=1 SV=2	DLADELALVDVIEDK	3	553.299	1.75756			29.4	TRUE
46	HC04Navy_CM_B01	LDHA_HUMAN	L-lactate dehydrogenase A chain OS=Homo sapiens GN=LDHA PE=1 SV=2	DLADELALVDVIEDK	3	553.298	1.63932			29.4	TRUE
47	HC04Navy_CM_B01	LDHA_HUMAN	L-lactate dehydrogenase A chain OS=Homo sapiens GN=LDHA PE=1 SV=2	DLADELALVDVIEDK	2	829.463	4.01703			28.6	TRUE
48	HC04Navy_CM_B01	LDHA_HUMAN	L-lactate dehydrogenase A chain OS=Homo sapiens GN=LDHA PE=1 SV=2	DLADELALVDVIEDK	2	829.438	0.953378			29.6	TRUE
49	HC04Navy_CM_B01	LDHA_HUMAN	L-lactate dehydrogenase A chain OS=Homo sapiens GN=LDHA PE=1 SV=2	DLADELALVDVIEDK	3	553.297	1.45916			29.5	TRUE
50	HC04Navy_CM_B01	LDHA_HUMAN	L-lactate dehydrogenase A chain OS=Homo sapiens GN=LDHA PE=1 SV=2	DLADELALVDVIEDK	2	829.463	4.01703			28.6	TRUE
51	HC04Navy_CM_B01	LDHA_HUMAN	L-lactate dehydrogenase A chain OS=Homo sapiens GN=LDHA PE=1 SV=2	DLADELALVDVIEDK	2	829.444	1.73064			29.4	TRUE
52	HC04Navy_CM_B01	LDHA_HUMAN	L-lactate dehydrogenase A chain OS=Homo sapiens GN=LDHA PE=1 SV=2	DLADELALVDVIEDK	3	553.299	1.87344			29.3	TRUE
53	HC04Navy_CM_B01	LDHA_HUMAN	L-lactate dehydrogenase A chain OS=Homo sapiens GN=LDHA PE=1 SV=2	DLADELALVDVIEDK	2	829.463	4.01703			28.6	TRUE
54	HC04Navy_CM_B01	LDHA_HUMAN	L-lactate dehydrogenase A chain OS=Homo sapiens GN=LDHA PE=1 SV=2	DLADELALVDVIEDK	3	553.299	1.87344			29.3	TRUE
55	HC04Navy_CM_B01	LDHA_HUMAN	L-lactate dehydrogenase A chain OS=Homo sapiens GN=LDHA PE=1 SV=2	DLADELALVDVIEDK	2	829.469	4.65559			28.2	TRUE
56	HC04Navy_CM_B01	LDHA_HUMAN	L-lactate dehydrogenase A chain OS=Homo sapiens GN=LDHA PE=1 SV=2	DLADELALVDVIEDK	3	553.297	1.45916			29.5	TRUE
57	HC04Navy_CM_B01	LDHA_HUMAN	L-lactate dehydrogenase A chain OS=Homo sapiens GN=LDHA PE=1 SV=2	DLADELALVDVIEDK	2	829.445	1.79329			29.4	TRUE
58	HC04Navy_CM_B01	LDHA_HUMAN	L-lactate dehydrogenase A chain OS=Homo sapiens GN=LDHA PE=1 SV=2	DLADELALVDVIEDK	3	553.299	1.87905			29.3	TRUE
59	HC04Navy_CM_B01	LDHA_HUMAN	L-lactate dehydrogenase A chain OS=Homo sapiens GN=LDHA PE=1 SV=2	DLADELALVDVIEDK	2	829.445	1.79329			29.4	TRUE
60	HC04Navy_CM_B01	LDHA_HUMAN	L-lactate dehydrogenase A chain OS=Homo sapiens GN=LDHA PE=1 SV=2	DLADELALVDVIEDK	3	553.299	1.87905			29.3	TRUE
61	HC04Navy_CM_B01	LDHA_HUMAN	L-lactate dehydrogenase A chain OS=Homo sapiens GN=LDHA PE=1 SV=2	DLADELALVDVIEDK	3	553.312	4.17009			28.5	TRUE
62	HC04Navy_CM_B01	LDHA_HUMAN	L-lactate dehydrogenase A chain OS=Homo sapiens GN=LDHA PE=1 SV=2	DLADELALVDVIEDK	2	829.439	1.10439			29.6	TRUE
63	HC04Navy_CM_B01	LDHA_HUMAN	L-lactate dehydrogenase A chain OS=Homo sapiens GN=LDHA PE=1 SV=2	DLADELALVDVIEDK	2	829.437	0.87226			29.6	TRUE
64	HC04Navy_CM_B01	LDHA_HUMAN	L-lactate dehydrogenase A chain OS=Homo sapiens GN=LDHA PE=1 SV=2	DLADELALVDVIEDK	2	829.437	0.87226			29.6	TRUE
65	HC04Navy_CM_B01	LDHA_HUMAN	L-lactate dehydrogenase A chain OS=Homo sapiens GN=LDHA PE=1 SV=2	DLADELALVDVIEDK	2	829.469	4.65559			28.2	TRUE
66	HC04Navy_CM_B01	LDHA_HUMAN	L-lactate dehydrogenase A chain OS=Homo sapiens GN=LDHA PE=1 SV=2	DLADELALVDVIEDK	3	553.312	4.17009			28.5	TRUE
67	HC04Navy_CM_B01	LDHA_HUMAN	L-lactate dehydrogenase A chain OS=Homo sapiens GN=LDHA PE=1 SV=2	DLADELALVDVIEDK	3	553.312	4.17009			28.5	TRUE
68	HC04Navy_CM_B01	LDHA_HUMAN	L-lactate dehydrogenase A chain OS=Homo sapiens GN=LDHA PE=1 SV=2	DLADELALVDVIEDK	2	829.439	1.10439			29.6	TRUE
69	HC04Navy_CM_B01	LDHA_HUMAN	L-lactate dehydrogenase A chain OS=Homo sapiens GN=LDHA PE=1 SV=2	DLADELALVDVIEDK	3	553.312	4.17009			28.5	TRUE
70	HC04Navy_CM_B01	LDHA_HUMAN	L-lactate dehydrogenase A chain OS=Homo sapiens GN=LDHA PE=1 SV=2	DLADELALVDVIEDK	2	829.438	0.953378			29.6	TRUE
71	HC04Navy_CM_B01	LDHA_HUMAN	L-lactate dehydrogenase A chain OS=Homo sapiens GN=LDHA PE=1 SV=2	DLADELALVDVIEDK	2	829.452	2.62945			29.1	TRUE
72	HC04Navy_CM_B01	LDHA_HUMAN	L-lactate dehydrogenase A chain OS=Homo sapiens GN=LDHA PE=1 SV=2	DLADELALVDVIEDK	2	829.444	1.73064			29.4	TRUE
73	HC04Navy_CM_B01	LDHA_HUMAN	L-lactate dehydrogenase A chain OS=Homo sapiens GN=LDHA PE=1 SV=2	DLADELALVDVIEDK	2	829.463	4.01703			28.6	TRUE
74	HC04Navy_CM_B01	LDHA_HUMAN	L-lactate dehydrogenase A chain OS=Homo sapiens GN=LDHA PE=1 SV=2	DLADELALVDVIEDKLK	3	633.69	1.18723			27.7	TRUE
75	HC04Navy_CM_B01	LDHA_HUMAN	L-lactate dehydrogenase A chain OS=Homo sapiens GN=LDHA PE=1 SV=2	DLADELALVDVIEDKLK	3	633.71	4.45763			25	TRUE
76	HC04Navy_CM_B01	LDHA_HUMAN	L-lactate dehydrogenase A chain OS=Homo sapiens GN=LDHA PE=1 SV=2	DQLIYNLLK	2	560.344	3.69791			25.5	TRUE
77	HC04Navy_CM_B01	LDHA_HUMAN	L-lactate dehydrogenase A chain OS=Homo sapiens GN=LDHA PE=1 SV=2	DQLIYNLLK	2	560.344	3.69791			25.5	TRUE
78	HC04Navy_CM_B01	LDHA_HUMAN	L-lactate dehydrogenase A chain OS=Homo sapiens GN=LDHA PE=1 SV=2	DQLIYNLLK	2	560.335	2.05018			27.3	TRUE
79	HC04Navy_CM_B01	LDHA_HUMAN	L-lactate dehydrogenase A chain OS=Homo sapiens GN=LDHA PE=1 SV=2	DQLIYNLLK	2	560.347	4.08803			25	TRUE
80	HC04Navy_CM_B01	LDHA_HUMAN	L-lactate dehydrogenase A chain OS=Homo sapiens GN=LDHA PE=1 SV=2	DQLIYNLLK	2	560.347	4.08803			25	TRUE
81	HC04Navy_CM_B01	LDHA_HUMAN	L-lactate dehydrogenase A chain OS=Homo sapiens GN=LDHA PE=1 SV=2	DQLIYNLLK	2	560.347	4.08803			25	TRUE
82	HC04Navy_CM_B01	LDHA_HUMAN	L-lactate dehydrogenase A chain OS=Homo sapiens GN=LDHA PE=1 SV=2	DQLIYNLLK	2	560.347	4.08803			25	TRUE
83	HC04Navy_CM_B01	LDHA_HUMAN	L-lactate dehydrogenase A chain OS=Homo sapiens GN=LDHA PE=1 SV=2	DQLIYNLLKEEQTPQNK	3	692.037	0.737407			29	TRUE
84	HC04Navy_CM_B01	LDHA_HUMAN	L-lactate dehydrogenase A chain OS=Homo sapiens GN=LDHA PE=1 SV=2	DQLIYNLLKEEQTPQNK	3	692.046	2.02694			28.5	TRUE
85	HC04Navy_CM_B01	LDHA_HUMAN	L-lactate dehydrogenase A chain OS=Homo sapiens GN=LDHA PE=1 SV=2	DQLIYNLLKEEQTPQNK	3	692.054	3.25468			27.7	TRUE
86	HC04Navy_CM_B01	LDHA_HUMAN	L-lactate dehydrogenase A chain OS=Homo sapiens GN=LDHA PE=1 SV=2	DQLIYNLLKEEQTPQNK	3	692.044	1.80626			28.6	TRUE
87	HC04Navy_CM_B01	LDHA_HUMAN	L-lactate dehydrogenase A chain OS=Homo sapiens GN=LDHA PE=1 SV=2	DQLIYNLLKEEQTPQNK	2	1037.58	3.54392			27.4	TRUE
88	HC04Navy_CM_B01	LDHA_HUMAN	L-lactate dehydrogenase A chain OS=Homo sapiens GN=LDHA PE=1 SV=2	DQLIYNLLKEEQTPQNK	3	692.042	1.46618			28.8	TRUE
89	HC04Navy_CM_B01	LDHA_HUMAN	L-lactate dehydrogenase A chain OS=Homo sapiens GN=LDHA PE=1 SV=2	DQLIYNLLKEEQTPQNK	2	1037.56	1.45938			28.8	TRUE
90	HC04Navy_CM_B01	LDHA_HUMAN	L-lactate dehydrogenase A chain OS=Homo sapiens GN=LDHA PE=1 SV=2	DQLIYNLLKEEQTPQNK	3	692.049	2.53922			28.2	TRUE
91	HC04Navy_CM_B01	LDHA_HUMAN	L-lactate dehydrogenase A chain OS=Homo sapiens GN=LDHA PE=1 SV=2	DQLIYNLLKEEQTPQNK	3	692.044	1.80626			28.6	TRUE
92	HC04Navy_CM_B01	LDHA_HUMAN	L-lactate dehydrogenase A chain OS=Homo sapiens GN=LDHA PE=1 SV=2	DQLIYNLLKEEQTPQNK	3	692.049	2.53922			28.2	TRUE
93	HC04Navy_CM_B01	LDHA_HUMAN	L-lactate dehydrogenase A chain OS=Homo sapiens GN=LDHA PE=1 SV=2	DQLIYNLLKEEQTPQNK	3	692.042	1.43087			28.8	TRUE
94	HC04Navy_CM_B01	LDHA_HUMAN	L-lactate dehydrogenase A chain OS=Homo sapiens GN=LDHA PE=1 SV=2	DQLIYNLLKEEQTPQNK	3	692.042	1.43087			28.8	TRUE
95	HC04Navy_CM_B01	LDHA_HUMAN	L-lactate dehydrogenase A chain OS=Homo sapiens GN=LDHA PE=1 SV=2	DQLIYNLLKEEQTPQNK	3	692.042	1.46618			28.8	TRUE
96	HC04Navy_CM_B01	LDHA_HUMAN	L-lactate dehydrogenase A chain OS=Homo sapiens GN=LDHA PE=1 SV=2	DQLIYNLLKEEQTPQNK	3	692.058	3.80228			27.2	TRUE
97	HC04Navy_CM_B01	LDHA_HUMAN	L-lactate dehydrogenase A chain OS=Homo sapiens GN=LDHA PE=1 SV=2	DQLIYNLLKEEQTPQNK	2	1037.56	1.45938			28.8	TRUE
98	HC04Navy_CM_B01	LDHA_HUMAN	L-lactate dehydrogenase A chain OS=Homo sapiens GN=LDHA PE=1 SV=2	DQLIYNLLKEEQTPQNK	3	692.058	3.80228			27.2	TRUE
99	HC04Navy_CM_B01	LDHA_HUMAN	L-lactate dehydrogenase A chain OS=Homo sapiens GN=LDHA PE=1 SV=2	DQLIYNLLKEEQTPQNK	2	1037.58	3.54392			27.4	TRUE
100	HC04Navy_CM_B01	LDHA_HUMAN	L-lactate dehydrogenase A chain OS=Homo sapiens GN=LDHA PE=1 SV=2	FIIPNVVK	2	465.311	3.50042			25	TRUE
101	HC04Navy_CM_B01	LDHA_HUMAN	L-lactate dehydrogenase A chain OS=Homo sapiens GN=LDHA PE=1 SV=2	FIIPNVVK	2	465.3	1.33473			26.9	TRUE
102	HC04Navy_CM_B01	LDHA_HUMAN	L-lactate dehydrogenase A chain OS=Homo sapiens GN=LDHA PE=1 SV=2	FIIPNVVK	2	465.3	1.33473			26.9	TRUE
103	HC04Navy_CM_B01	LDHA_HUMAN	L-lactate dehydrogenase A chain OS=Homo sapiens GN=LDHA PE=1 SV=2	FIIPNVVK	2	465.311	3.50042			25	TRUE
104	HC04Navy_CM_B01	LDHA_HUMAN	L-lactate dehydrogenase A chain OS=Homo sapiens GN=LDHA PE=1 SV=2	FIIPNVVK	2	465.31	3.44291			25	TRUE
105	HC04Navy_CM_B01	LDHA_HUMAN	L-lactate dehydrogenase A chain OS=Homo sapiens GN=LDHA PE=1 SV=2	FIIPNVVK	2	465.31	3.44291			25	TRUE
106	HC04Navy_CM_B01	LDHA_HUMAN	L-lactate dehydrogenase A chain OS=Homo sapiens GN=LDHA PE=1 SV=2	GEMMDLQHGSLFLR	3	545.286	3.76408			29.8	TRUE
107	HC04Navy_CM_B01	LDHA_HUMAN	L-lactate dehydrogenase A chain OS=Homo sapiens GN=LDHA PE=1 SV=2	GEMMDLQHGSLFLR	3	545.281	2.92294			29.8	TRUE
108	HC04Navy_CM_B01	LDHA_HUMAN	L-lactate dehydrogenase A chain OS=Homo sapiens GN=LDHA PE=1 SV=2	GEMMDLQHGSLFLR	3	545.277	2.14922			29.6	TRUE
109	HC04Navy_CM_B01	LDHA_HUMAN	L-lactate dehydrogenase A chain OS=Homo sapiens GN=LDHA PE=1 SV=2	GEMMDLQHGSLFLR	3	545.288	4.07239			29.8	TRUE
110	HC04Navy_CM_B01	LDHA_HUMAN	L-lactate dehydrogenase A chain OS=Homo sapiens GN=LDHA PE=1 SV=2	GEMMDLQHGSLFLR	3	545.285	3.58457			29.8	TRUE
111	HC04Navy_CM_B01	LDHA_HUMAN	L-lactate dehydrogenase A chain OS=Homo sapiens GN=LDHA PE=1 SV=2	GEMMDLQHGSLFLR	3	545.285	3.58457			29.8	TRUE
112	HC04Navy_CM_B01	LDHA_HUMAN	L-lactate dehydrogenase A chain OS=Homo sapiens GN=LDHA PE=1 SV=2	GEMMDLQHGSLFLR	2	817.421	3.19285			29.7	TRUE
113	HC04Navy_CM_B01	LDHA_HUMAN	L-lactate dehydrogenase A chain OS=Homo sapiens GN=LDHA PE=1 SV=2	GEMMDLQHGSLFLR	3	545.285	3.58457			29.8	TRUE
114	HC04Navy_CM_B01	LDHA_HUMAN	L-lactate dehydrogenase A chain OS=Homo sapiens GN=LDHA PE=1 SV=2	GEMMDLQHGSLFLR	3	545.285	3.58457			29.8	TRUE
115	HC04Navy_CM_B01	LDHA_HUMAN	L-lactate dehydrogenase A chain OS=Homo sapiens GN=LDHA PE=1 SV=2	GEMMDLQHGSLFLR	2	817.421	3.19285			29.7	TRUE
116	HC04Navy_CM_B01	LDHA_HUMAN	L-lactate dehydrogenase A chain OS=Homo sapiens GN=LDHA PE=1 SV=2	GLYGIKDDVFLSVPcILGQNGISDLVK	3	974.234	4.70362	c15: Carbamidomethyl (+57.02)		25	TRUE
117	HC04Navy_CM_B01	LDHA_HUMAN	L-lactate dehydrogenase A chain OS=Homo sapiens GN=LDHA PE=1 SV=2	GLYGIKDDVFLSVPcILGQNGISDLVK	3	974.215	2.84086	c15: Carbamidomethyl (+57.02)		25	TRUE
118	HC04Navy_CM_B01	LDHA_HUMAN	L-lactate dehydrogenase A chain OS=Homo sapiens GN=LDHA PE=1 SV=2	GLYGIKDDVFLSVPcILGQNGISDLVK	3	974.222	3.47435	c15: Carbamidomethyl (+57.02)		25	TRUE
119	HC04Navy_CM_B01	LDHA_HUMAN	L-lactate dehydrogenase A chain OS=Homo sapiens GN=LDHA PE=1 SV=2	KSADTLWGIQK	2	623.86	2.78244			28.6	TRUE
120	HC04Navy_CM_B01	LDHA_HUMAN	L-lactate dehydrogenase A chain OS=Homo sapiens GN=LDHA PE=1 SV=2	LGVHPLScHGWVLGEHGDSSVPVWSGMNVAGVSLK	4	917.959	0.149872	c8: Carbamidomethyl (+57.02)		26.7	TRUE
121	HC04Navy_CM_B01	LDHA_HUMAN	L-lactate dehydrogenase A chain OS=Homo sapiens GN=LDHA PE=1 SV=2	LGVHPLScHGWVLGEHGDSSVPVWSGMNVAGVSLK	5	734.579	1.59848	c8: Carbamidomethyl (+57.02)		26.5	TRUE
122	HC04Navy_CM_B01	LDHA_HUMAN	L-lactate dehydrogenase A chain OS=Homo sapiens GN=LDHA PE=1 SV=2	LGVHPLScHGWVLGEHGDSSVPVWSGMNVAGVSLK	5	734.578	1.36878	c8: Carbamidomethyl (+57.02)		26.6	TRUE
123	HC04Navy_CM_B01	LDHA_HUMAN	L-lactate dehydrogenase A chain OS=Homo sapiens GN=LDHA PE=1 SV=2	LGVHPLScHGWVLGEHGDSSVPVWSGMNVAGVSLK	5	734.579	1.59848	c8: Carbamidomethyl (+57.02)		26.5	TRUE
124	HC04Navy_CM_B01	LDHA_HUMAN	L-lactate dehydrogenase A chain OS=Homo sapiens GN=LDHA PE=1 SV=2	LGVHPLScHGWVLGEHGDSSVPVWSGMNVAGVSLK	5	734.578	1.36878	c8: Carbamidomethyl (+57.02)		26.6	TRUE
125	HC04Navy_CM_B01	LDHA_HUMAN	L-lactate dehydrogenase A chain OS=Homo sapiens GN=LDHA PE=1 SV=2	LGVHPLScHGWVLGEHGDSSVPVWSGMNVAGVSLK	5	734.578	1.36878	c8: Carbamidomethyl (+57.02)		26.6	TRUE
126	HC04Navy_CM_B01	LDHA_HUMAN	L-lactate dehydrogenase A chain OS=Homo sapiens GN=LDHA PE=1 SV=2	LGVHPLScHGWVLGEHGDSSVPVWSGMNVAGVSLK	5	734.579	1.59848	c8: Carbamidomethyl (+57.02)		26.5	TRUE
127	HC04Navy_CM_B01	LDHA_HUMAN	L-lactate dehydrogenase A chain OS=Homo sapiens GN=LDHA PE=1 SV=2	LGVHPLScHGWVLGEHGDSSVPVWSGMNVAGVSLK	5	734.579	1.59848	c8: Carbamidomethyl (+57.02)		26.5	TRUE
128	HC04Navy_CM_B01	LDHA_HUMAN	L-lactate dehydrogenase A chain OS=Homo sapiens GN=LDHA PE=1 SV=2	LGVHPLScHGWVLGEHGDSSVPVWSGMNVAGVSLK	5	734.579	1.59848	c8: Carbamidomethyl (+57.02)		26.5	TRUE
129	HC04Navy_CM_B01	LDHA_HUMAN	L-lactate dehydrogenase A chain OS=Homo sapiens GN=LDHA PE=1 SV=2	LGVHPLScHGWVLGEHGDSSVPVWSGMNVAGVSLK	5	734.579	1.59848	c8: Carbamidomethyl (+57.02)		26.5	TRUE
130	HC04Navy_CM_B01	LDHA_HUMAN	L-lactate dehydrogenase A chain OS=Homo sapiens GN=LDHA PE=1 SV=2	LGVHPLScHGWVLGEHGDSSVPVWSGMNVAGVSLK	5	734.579	1.59848	c8: Carbamidomethyl (+57.02)		26.5	TRUE
131	HC04Navy_CM_B01	LDHA_HUMAN	L-lactate dehydrogenase A chain OS=Homo sapiens GN=LDHA PE=1 SV=2	LGVHPLScHGWVLGEHGDSSVPVWSGMNVAGVSLK	5	734.578	1.36878	c8: Carbamidomethyl (+57.02)		26.6	TRUE
132	HC04Navy_CM_B01	LDHA_HUMAN	L-lactate dehydrogenase A chain OS=Homo sapiens GN=LDHA PE=1 SV=2	LGVHPLScHGWVLGEHGDSSVPVWSGMNVAGVSLK	5	734.579	1.59848	c8: Carbamidomethyl (+57.02)		26.5	TRUE
133	HC04Navy_CM_B01	LDHA_HUMAN	L-lactate dehydrogenase A chain OS=Homo sapiens GN=LDHA PE=1 SV=2	LGVHPLScHGWVLGEHGDSSVPVWSGMNVAGVSLK	5	734.58	1.64483	c8: Carbamidomethyl (+57.02)		26.5	TRUE
134	HC04Navy_CM_B01	LDHA_HUMAN	L-lactate dehydrogenase A chain OS=Homo sapiens GN=LDHA PE=1 SV=2	LGVHPLScHGWVLGEHGDSSVPVWSGMNVAGVSLK	5	734.579	1.59848	c8: Carbamidomethyl (+57.02)		26.5	TRUE
135	HC04Navy_CM_B01	LDHA_HUMAN	L-lactate dehydrogenase A chain OS=Homo sapiens GN=LDHA PE=1 SV=2	LGVHPLScHGWVLGEHGDSSVPVWSGMNVAGVSLK	4	917.959	0.149872	c8: Carbamidomethyl (+57.02)		26.7	TRUE
136	HC04Navy_CM_B01	LDHA_HUMAN	L-lactate dehydrogenase A chain OS=Homo sapiens GN=LDHA PE=1 SV=2	LGVHPLScHGWVLGEHGDSSVPVWSGMNVAGVSLK	5	734.58	1.64483	c8: Carbamidomethyl (+57.02)		26.5	TRUE
137	HC04Navy_CM_B01	LDHA_HUMAN	L-lactate dehydrogenase A chain OS=Homo sapiens GN=LDHA PE=1 SV=2	LGVHPLScHGWVLGEHGDSSVPVWSGMNVAGVSLK	5	734.58	1.64483	c8: Carbamidomethyl (+57.02)		26.5	TRUE
138	HC04Navy_CM_B01	LDHA_HUMAN	L-lactate dehydrogenase A chain OS=Homo sapiens GN=LDHA PE=1 SV=2	LGVHPLScHGWVLGEHGDSSVPVWSGMNVAGVSLK	5	734.578	1.36878	c8: Carbamidomethyl (+57.02)		26.6	TRUE
139	HC04Navy_CM_B01	LDHA_HUMAN	L-lactate dehydrogenase A chain OS=Homo sapiens GN=LDHA PE=1 SV=2	LGVHPLScHGWVLGEHGDSSVPVWSGMNVAGVSLK	5	734.579	1.59848	c8: Carbamidomethyl (+57.02)		26.5	TRUE
140	HC04Navy_CM_B01	LDHA_HUMAN	L-lactate dehydrogenase A chain OS=Homo sapiens GN=LDHA PE=1 SV=2	LGVHPLScHGWVLGEHGDSSVPVWSGMNVAGVSLK	5	734.579	1.59848	c8: Carbamidomethyl (+57.02)		26.5	TRUE
141	HC04Navy_CM_B01	LDHA_HUMAN	L-lactate dehydrogenase A chain OS=Homo sapiens GN=LDHA PE=1 SV=2	LGVHPLScHGWVLGEHGDSSVPVWSGMNVAGVSLK	5	734.58	1.64483	c8: Carbamidomethyl (+57.02)		26.5	TRUE
142	HC04Navy_CM_B01	LDHA_HUMAN	L-lactate dehydrogenase A chain OS=Homo sapiens GN=LDHA PE=1 SV=2	LGVHPLScHGWVLGEHGDSSVPVWSGMNVAGVSLK	5	734.58	1.64483	c8: Carbamidomethyl (+57.02)		26.5	TRUE
143	HC04Navy_CM_B01	LDHA_HUMAN	L-lactate dehydrogenase A chain OS=Homo sapiens GN=LDHA PE=1 SV=2	LGVHPLScHGWVLGEHGDSSVPVWSGMNVAGVSLK	5	734.58	1.64483	c8: Carbamidomethyl (+57.02)		26.5	TRUE
144	HC04Navy_CM_B01	LDHA_HUMAN	L-lactate dehydrogenase A chain OS=Homo sapiens GN=LDHA PE=1 SV=2	LGVHPLScHGWVLGEHGDSSVPVWSGMNVAGVSLK	5	734.578	1.36878	c8: Carbamidomethyl (+57.02)		26.6	TRUE
145	HC04Navy_CM_B01	LDHA_HUMAN	L-lactate dehydrogenase A chain OS=Homo sapiens GN=LDHA PE=1 SV=2	LGVHPLScHGWVLGEHGDSSVPVWSGMNVAGVSLK	5	734.579	1.59848	c8: Carbamidomethyl (+57.02)		26.5	TRUE
146	HC04Navy_CM_B01	LDHA_HUMAN	L-lactate dehydrogenase A chain OS=Homo sapiens GN=LDHA PE=1 SV=2	LGVHPLScHGWVLGEHGDSSVPVWSGMNVAGVSLK	5	734.58	1.64483	c8: Carbamidomethyl (+57.02)		26.5	TRUE
147	HC04Navy_CM_B01	LDHA_HUMAN	L-lactate dehydrogenase A chain OS=Homo sapiens GN=LDHA PE=1 SV=2	LGVHPLScHGWVLGEHGDSSVPVWSGMNVAGVSLK	5	734.58	1.64483	c8: Carbamidomethyl (+57.02)		26.5	TRUE
148	HC04Navy_CM_B01	LDHA_HUMAN	L-lactate dehydrogenase A chain OS=Homo sapiens GN=LDHA PE=1 SV=2	LGVHPLScHGWVLGEHGDSSVPVWSGMNVAGVSLK	5	734.578	1.36878	c8: Carbamidomethyl (+57.02)		26.6	TRUE
149	HC04Navy_CM_B01	LDHA_HUMAN	L-lactate dehydrogenase A chain OS=Homo sapiens GN=LDHA PE=1 SV=2	LGVHPLScHGWVLGEHGDSSVPVWSGMNVAGVSLK	5	734.58	1.64483	c8: Carbamidomethyl (+57.02)		26.5	TRUE
150	HC04Navy_CM_B01	LDHA_HUMAN	L-lactate dehydrogenase A chain OS=Homo sapiens GN=LDHA PE=1 SV=2	LGVHPLScHGWVLGEHGDSSVPVWSGMNVAGVSLK	5	734.58	1.64483	c8: Carbamidomethyl (+57.02)		26.5	TRUE
151	HC04Navy_CM_B01	LDHA_HUMAN	L-lactate dehydrogenase A chain OS=Homo sapiens GN=LDHA PE=1 SV=2	LGVHPLScHGWVLGEHGDSSVPVWSGMNVAGVSLK	5	734.578	1.36878	c8: Carbamidomethyl (+57.02)		26.6	TRUE
152	HC04Navy_CM_B01	LDHA_HUMAN	L-lactate dehydrogenase A chain OS=Homo sapiens GN=LDHA PE=1 SV=2	LGVHPLScHGWVLGEHGDSSVPVWSGMNVAGVSLK	5	734.578	1.36878	c8: Carbamidomethyl (+57.02)		26.6	TRUE
153	HC04Navy_CM_B01	LDHA_HUMAN	L-lactate dehydrogenase A chain OS=Homo sapiens GN=LDHA PE=1 SV=2	LGVHPLScHGWVLGEHGDSSVPVWSGMNVAGVSLK	5	734.58	1.64483	c8: Carbamidomethyl (+57.02)		26.5	TRUE
154	HC04Navy_CM_B01	LDHA_HUMAN	L-lactate dehydrogenase A chain OS=Homo sapiens GN=LDHA PE=1 SV=2	LGVHPLScHGWVLGEHGDSSVPVWSGMNVAGVSLK	5	734.58	1.64483	c8: Carbamidomethyl (+57.02)		26.5	TRUE
155	HC04Navy_CM_B01	LDHA_HUMAN	L-lactate dehydrogenase A chain OS=Homo sapiens GN=LDHA PE=1 SV=2	LGVHPLScHGWVLGEHGDSSVPVWSGMNVAGVSLK	5	734.58	1.64483	c8: Carbamidomethyl (+57.02)		26.5	TRUE
156	HC04Navy_CM_B01	LDHA_HUMAN	L-lactate dehydrogenase A chain OS=Homo sapiens GN=LDHA PE=1 SV=2	LGVHPLScHGWVLGEHGDSSVPVWSGMNVAGVSLK	5	734.579	1.59848	c8: Carbamidomethyl (+57.02)		26.5	TRUE
157	HC04Navy_CM_B01	LDHA_HUMAN	L-lactate dehydrogenase A chain OS=Homo sapiens GN=LDHA PE=1 SV=2	LGVHPLScHGWVLGEHGDSSVPVWSGMNVAGVSLK	5	734.58	1.64483	c8: Carbamidomethyl (+57.02)		26.5	TRUE
158	HC04Navy_CM_B01	LDHA_HUMAN	L-lactate dehydrogenase A chain OS=Homo sapiens GN=LDHA PE=1 SV=2	LGVHPLScHGWVLGEHGDSSVPVWSGMNVAGVSLK	5	734.58	1.64483	c8: Carbamidomethyl (+57.02)		26.5	TRUE
159	HC04Navy_CM_B01	LDHA_HUMAN	L-lactate dehydrogenase A chain OS=Homo sapiens GN=LDHA PE=1 SV=2	LGVHPLScHGWVLGEHGDSSVPVWSGMNVAGVSLK	5	734.58	1.64483	c8: Carbamidomethyl (+57.02)		26.5	TRUE
160	HC04Navy_CM_B01	LDHA_HUMAN	L-lactate dehydrogenase A chain OS=Homo sapiens GN=LDHA PE=1 SV=2	LGVHPLScHGWVLGEHGDSSVPVWSGMNVAGVSLK	5	734.58	1.64483	c8: Carbamidomethyl (+57.02)		26.5	TRUE
161	HC04Navy_CM_B01	LDHA_HUMAN	L-lactate dehydrogenase A chain OS=Homo sapiens GN=LDHA PE=1 SV=2	LGVHPLScHGWVLGEHGDSSVPVWSGMNVAGVSLK	5	734.58	1.64483	c8: Carbamidomethyl (+57.02)		26.5	TRUE
162	HC04Navy_CM_B01	LDHA_HUMAN	L-lactate dehydrogenase A chain OS=Homo sapiens GN=LDHA PE=1 SV=2	LKGEMMDLQHGSLFLR	4	469.502	1.35318			28.9	TRUE
163	HC04Navy_CM_B01	LDHA_HUMAN	L-lactate dehydrogenase A chain OS=Homo sapiens GN=LDHA PE=1 SV=2	LKGEMMDLQHGSLFLR	4	469.502	1.28296			29	TRUE
164	HC04Navy_CM_B01	LDHA_HUMAN	L-lactate dehydrogenase A chain OS=Homo sapiens GN=LDHA PE=1 SV=2	LKGEMMDLQHGSLFLR	4	469.502	1.35318			28.9	TRUE
165	HC04Navy_CM_B01	LDHA_HUMAN	L-lactate dehydrogenase A chain OS=Homo sapiens GN=LDHA PE=1 SV=2	LKGEMMDLQHGSLFLR	4	469.502	1.35318			28.9	TRUE
166	HC04Navy_CM_B01	LDHA_HUMAN	L-lactate dehydrogenase A chain OS=Homo sapiens GN=LDHA PE=1 SV=2	LKGEMMDLQHGSLFLR	4	469.502	1.28296			29	TRUE
167	HC04Navy_CM_B01	LDHA_HUMAN	L-lactate dehydrogenase A chain OS=Homo sapiens GN=LDHA PE=1 SV=2	LKGEMMDLQHGSLFLR	4	469.5	0.816989			29.1	TRUE
168	HC04Navy_CM_B01	LDHA_HUMAN	L-lactate dehydrogenase A chain OS=Homo sapiens GN=LDHA PE=1 SV=2	LKGEMMDLQHGSLFLR	4	469.502	1.35318			28.9	TRUE
169	HC04Navy_CM_B01	LDHA_HUMAN	L-lactate dehydrogenase A chain OS=Homo sapiens GN=LDHA PE=1 SV=2	LKGEMMDLQHGSLFLR	4	469.502	1.28296			29	TRUE
170	HC04Navy_CM_B01	LDHA_HUMAN	L-lactate dehydrogenase A chain OS=Homo sapiens GN=LDHA PE=1 SV=2	LKGEMMDLQHGSLFLR	4	469.502	1.35318			28.9	TRUE
171	HC04Navy_CM_B01	LDHA_HUMAN	L-lactate dehydrogenase A chain OS=Homo sapiens GN=LDHA PE=1 SV=2	LKGEMMDLQHGSLFLR	4	469.502	1.28296			29	TRUE
172	HC04Navy_CM_B01	LDHA_HUMAN	L-lactate dehydrogenase A chain OS=Homo sapiens GN=LDHA PE=1 SV=2	LKGEMMDLQHGSLFLR	4	469.502	1.35318			28.9	TRUE
173	HC04Navy_CM_B01	LDHA_HUMAN	L-lactate dehydrogenase A chain OS=Homo sapiens GN=LDHA PE=1 SV=2	LKGEMMDLQHGSLFLR	4	469.502	1.35318			28.9	TRUE
174	HC04Navy_CM_B01	LDHA_HUMAN	L-lactate dehydrogenase A chain OS=Homo sapiens GN=LDHA PE=1 SV=2	LKGEMMDLQHGSLFLR	4	469.502	1.35318			28.9	TRUE
175	HC04Navy_CM_B01	LDHA_HUMAN	L-lactate dehydrogenase A chain OS=Homo sapiens GN=LDHA PE=1 SV=2	LKGEMMDLQHGSLFLR	4	469.502	1.35318			28.9	TRUE
176	HC04Navy_CM_B01	LDHA_HUMAN	L-lactate dehydrogenase A chain OS=Homo sapiens GN=LDHA PE=1 SV=2	LKGEMMDLQHGSLFLR	4	469.502	1.35318			28.9	TRUE
177	HC04Navy_CM_B01	LDHA_HUMAN	L-lactate dehydrogenase A chain OS=Homo sapiens GN=LDHA PE=1 SV=2	LKGEMMDLQHGSLFLR	4	469.502	1.35318			28.9	TRUE
178	HC04Navy_CM_B01	LDHA_HUMAN	L-lactate dehydrogenase A chain OS=Homo sapiens GN=LDHA PE=1 SV=2	LKGEMMDLQHGSLFLR	4	469.502	1.35318			28.9	TRUE
179	HC04Navy_CM_B01	LDHA_HUMAN	L-lactate dehydrogenase A chain OS=Homo sapiens GN=LDHA PE=1 SV=2	LKGEMMDLQHGSLFLR	4	469.5	0.816989			29.1	TRUE
180	HC04Navy_CM_B01	LDHA_HUMAN	L-lactate dehydrogenase A chain OS=Homo sapiens GN=LDHA PE=1 SV=2	LKGEMMDLQHGSLFLR	4	469.502	1.28296			29	TRUE
181	HC04Navy_CM_B01	LDHA_HUMAN	L-lactate dehydrogenase A chain OS=Homo sapiens GN=LDHA PE=1 SV=2	LKGEMMDLQHGSLFLR	4	469.502	1.35318			28.9	TRUE
182	HC04Navy_CM_B01	LDHA_HUMAN	L-lactate dehydrogenase A chain OS=Homo sapiens GN=LDHA PE=1 SV=2	LKGEMMDLQHGSLFLR	4	469.502	1.35318			28.9	TRUE
183	HC04Navy_CM_B01	LDHA_HUMAN	L-lactate dehydrogenase A chain OS=Homo sapiens GN=LDHA PE=1 SV=2	LKGEMMDLQHGSLFLR	4	469.502	1.35318			28.9	TRUE
184	HC04Navy_CM_B01	LDHA_HUMAN	L-lactate dehydrogenase A chain OS=Homo sapiens GN=LDHA PE=1 SV=2	LKGEMMDLQHGSLFLR	4	469.502	1.35318			28.9	TRUE
185	HC04Navy_CM_B01	LDHA_HUMAN	L-lactate dehydrogenase A chain OS=Homo sapiens GN=LDHA PE=1 SV=2	LKGEMMDLQHGSLFLR	4	469.502	1.35318			28.9	TRUE
186	HC04Navy_CM_B01	LDHA_HUMAN	L-lactate dehydrogenase A chain OS=Homo sapiens GN=LDHA PE=1 SV=2	LKGEMMDLQHGSLFLR	4	469.502	1.35318			28.9	TRUE
187	HC04Navy_CM_B01	LDHA_HUMAN	L-lactate dehydrogenase A chain OS=Homo sapiens GN=LDHA PE=1 SV=2	LKGEMMDLQHGSLFLR	4	469.502	1.35318			28.9	TRUE
188	HC04Navy_CM_B01	LDHA_HUMAN	L-lactate dehydrogenase A chain OS=Homo sapiens GN=LDHA PE=1 SV=2	LKGEMMDLQHGSLFLR	4	469.502	1.35318			28.9	TRUE
189	HC04Navy_CM_B01	LDHA_HUMAN	L-lactate dehydrogenase A chain OS=Homo sapiens GN=LDHA PE=1 SV=2	LKGEMMDLQHGSLFLR	4	469.502	1.28296			29	TRUE
190	HC04Navy_CM_B01	LDHA_HUMAN	L-lactate dehydrogenase A chain OS=Homo sapiens GN=LDHA PE=1 SV=2	LKGEMMDLQHGSLFLR	4	469.502	1.35318			28.9	TRUE
191	HC04Navy_CM_B01	LDHA_HUMAN	L-lactate dehydrogenase A chain OS=Homo sapiens GN=LDHA PE=1 SV=2	LKGEMMDLQHGSLFLR	4	469.502	1.35318			28.9	TRUE
192	HC04Navy_CM_B01	LDHA_HUMAN	L-lactate dehydrogenase A chain OS=Homo sapiens GN=LDHA PE=1 SV=2	LKGEMMDLQHGSLFLR	4	469.502	1.35318			28.9	TRUE
193	HC04Navy_CM_B01	LDHA_HUMAN	L-lactate dehydrogenase A chain OS=Homo sapiens GN=LDHA PE=1 SV=2	LKGEMMDLQHGSLFLR	4	469.502	1.35318			28.9	TRUE
194	HC04Navy_CM_B01	LDHA_HUMAN	L-lactate dehydrogenase A chain OS=Homo sapiens GN=LDHA PE=1 SV=2	LKGEMMDLQHGSLFLR	4	469.502	1.35318			28.9	TRUE
195	HC04Navy_CM_B01	LDHA_HUMAN	L-lactate dehydrogenase A chain OS=Homo sapiens GN=LDHA PE=1 SV=2	LKGEMMDLQHGSLFLR	4	469.502	1.35318			28.9	TRUE
196	HC04Navy_CM_B01	LDHA_HUMAN	L-lactate dehydrogenase A chain OS=Homo sapiens GN=LDHA PE=1 SV=2	LKGEMMDLQHGSLFLR	4	469.502	1.35318			28.9	TRUE
197	HC04Navy_CM_B01	LDHA_HUMAN	L-lactate dehydrogenase A chain OS=Homo sapiens GN=LDHA PE=1 SV=2	LKGEMMDLQHGSLFLR	4	469.502	1.35318			28.9	TRUE
198	HC04Navy_CM_B01	LDHA_HUMAN	L-lactate dehydrogenase A chain OS=Homo sapiens GN=LDHA PE=1 SV=2	LKGEMMDLQHGSLFLR	4	469.502	1.35318			28.9	TRUE
199	HC04Navy_CM_B01	LDHA_HUMAN	L-lactate dehydrogenase A chain OS=Homo sapiens GN=LDHA PE=1 SV=2	LKGEMMDLQHGSLFLR	4	469.502	1.35318			28.9	TRUE
200	HC04Navy_CM_B01	LDHA_HUMAN	L-lactate dehydrogenase A chain OS=Homo sapiens GN=LDHA PE=1 SV=2	LKGEMMDLQHGSLFLR	4	469.502	1.35318			28.9	TRUE
201	HC04Navy_CM_B01	LDHA_HUMAN	L-lactate dehydrogenase A chain OS=Homo sapiens GN=LDHA PE=1 SV=2	LKGEMMDLQHGSLFLR	4	469.502	1.35318			28.9	TRUE
202	HC04Navy_CM_B01	LDHA_HUMAN	L-lactate dehydrogenase A chain OS=Homo sapiens GN=LDHA PE=1 SV=2	LKGEMMDLQHGSLFLR	4	469.502	1.35318			28.9	TRUE
203	HC04Navy_CM_B01	LDHA_HUMAN	L-lactate dehydrogenase A chain OS=Homo sapiens GN=LDHA PE=1 SV=2	LKGEMMDLQHGSLFLR	4	469.502	1.35318			28.9	TRUE
204	HC04Navy_CM_B01	LDHA_HUMAN	L-lactate dehydrogenase A chain OS=Homo sapiens GN=LDHA PE=1 SV=2	LKGEMMDLQHGSLFLR	4	469.502	1.35318			28.9	TRUE
205	HC04Navy_CM_B01	LDHA_HUMAN	L-lactate dehydrogenase A chain OS=Homo sapiens GN=LDHA PE=1 SV=2	LKGEMMDLQHGSLFLR	4	469.502	1.28296			29	TRUE
206	HC04Navy_CM_B01	LDHA_HUMAN	L-lactate dehydrogenase A chain OS=Homo sapiens GN=LDHA PE=1 SV=2	LKGEMMDLQHGSLFLR	4	469.502	1.35318			28.9	TRUE
207	HC04Navy_CM_B01	LDHA_HUMAN	L-lactate dehydrogenase A chain OS=Homo sapiens GN=LDHA PE=1 SV=2	LLIVSNPVDILTYVAWK	2	972.569	0.596774			25	TRUE
208	HC04Navy_CM_B01	LDHA_HUMAN	L-lactate dehydrogenase A chain OS=Homo sapiens GN=LDHA PE=1 SV=2	LLIVSNPVDILTYVAWK	2	972.582	1.85949			25	TRUE
209	HC04Navy_CM_B01	LDHA_HUMAN	L-lactate dehydrogenase A chain OS=Homo sapiens GN=LDHA PE=1 SV=2	LVIITAGAR	2	457.306	2.5061			25	TRUE
210	HC04Navy_CM_B01	LDHA_HUMAN	L-lactate dehydrogenase A chain OS=Homo sapiens GN=LDHA PE=1 SV=2	LVIITAGAR	2	457.306	2.5061			25	TRUE
211	HC04Navy_CM_B01	LDHA_HUMAN	L-lactate dehydrogenase A chain OS=Homo sapiens GN=LDHA PE=1 SV=2	QVVESAYEVIK	2	632.851	1.28784			29.1	TRUE
212	HC04Navy_CM_B01	LDHA_HUMAN	L-lactate dehydrogenase A chain OS=Homo sapiens GN=LDHA PE=1 SV=2	QVVESAYEVIK	2	632.85	1.22991			29.1	TRUE
213	HC04Navy_CM_B01	LDHA_HUMAN	L-lactate dehydrogenase A chain OS=Homo sapiens GN=LDHA PE=1 SV=2	QVVESAYEVIK	2	632.866	3.69321			27.7	TRUE
214	HC04Navy_CM_B01	LDHA_HUMAN	L-lactate dehydrogenase A chain OS=Homo sapiens GN=LDHA PE=1 SV=2	QVVESAYEVIK	2	632.866	3.69321			27.7	TRUE
215	HC04Navy_CM_B01	LDHA_HUMAN	L-lactate dehydrogenase A chain OS=Homo sapiens GN=LDHA PE=1 SV=2	QVVESAYEVIK	2	632.85	1.22991			29.1	TRUE
216	HC04Navy_CM_B01	LDHA_HUMAN	L-lactate dehydrogenase A chain OS=Homo sapiens GN=LDHA PE=1 SV=2	QVVESAYEVIK	2	632.859	2.58865			28.3	TRUE
217	HC04Navy_CM_B01	LDHA_HUMAN	L-lactate dehydrogenase A chain OS=Homo sapiens GN=LDHA PE=1 SV=2	QVVESAYEVIK	2	632.859	2.58865			28.3	TRUE
218	HC04Navy_CM_B01	LDHA_HUMAN	L-lactate dehydrogenase A chain OS=Homo sapiens GN=LDHA PE=1 SV=2	QVVESAYEVIK	2	632.859	2.58865			28.3	TRUE
219	HC04Navy_CM_B01	LDHA_HUMAN	L-lactate dehydrogenase A chain OS=Homo sapiens GN=LDHA PE=1 SV=2	QVVESAYEVIK	2	632.859	2.58865			28.3	TRUE
220	HC04Navy_CM_B01	LDHA_HUMAN	L-lactate dehydrogenase A chain OS=Homo sapiens GN=LDHA PE=1 SV=2	QVVESAYEVIK	2	632.861	2.98021			28.2	TRUE
221	HC04Navy_CM_B01	LDHA_HUMAN	L-lactate dehydrogenase A chain OS=Homo sapiens GN=LDHA PE=1 SV=2	QVVESAYEVIK	2	632.859	2.58865			28.3	TRUE
222	HC04Navy_CM_B01	LDHA_HUMAN	L-lactate dehydrogenase A chain OS=Homo sapiens GN=LDHA PE=1 SV=2	QVVESAYEVIK	2	632.859	2.58865			28.3	TRUE
223	HC04Navy_CM_B01	LDHA_HUMAN	L-lactate dehydrogenase A chain OS=Homo sapiens GN=LDHA PE=1 SV=2	SADTLWGIQK	2	559.808	2.29783			30.1	TRUE
224	HC04Navy_CM_B01	LDHA_HUMAN	L-lactate dehydrogenase A chain OS=Homo sapiens GN=LDHA PE=1 SV=2	SADTLWGIQK	2	559.8	0.821242			30.3	TRUE
225	HC04Navy_CM_B01	LDHA_HUMAN	L-lactate dehydrogenase A chain OS=Homo sapiens GN=LDHA PE=1 SV=2	SADTLWGIQK	2	559.803	1.27633			30.2	TRUE
226	HC04Navy_CM_B01	LDHA_HUMAN	L-lactate dehydrogenase A chain OS=Homo sapiens GN=LDHA PE=1 SV=2	SADTLWGIQK	2	559.803	1.27633			30.2	TRUE
227	HC04Navy_CM_B01	LDHA_HUMAN	L-lactate dehydrogenase A chain OS=Homo sapiens GN=LDHA PE=1 SV=2	SADTLWGIQK	2	559.808	2.29783			30.1	TRUE
228	HC04Navy_CM_B01	LDHA_HUMAN	L-lactate dehydrogenase A chain OS=Homo sapiens GN=LDHA PE=1 SV=2	SADTLWGIQK	2	559.807	2.05552			30.2	TRUE
229	HC04Navy_CM_B01	LDHA_HUMAN	L-lactate dehydrogenase A chain OS=Homo sapiens GN=LDHA PE=1 SV=2	SADTLWGIQK	2	559.807	2.05552			30.2	TRUE
230	HC04Navy_CM_B01	LDHA_HUMAN	L-lactate dehydrogenase A chain OS=Homo sapiens GN=LDHA PE=1 SV=2	SADTLWGIQK	2	559.808	2.29783			30.1	TRUE
231	HC04Navy_CM_B01	LDHA_HUMAN	L-lactate dehydrogenase A chain OS=Homo sapiens GN=LDHA PE=1 SV=2	SADTLWGIQK	2	559.808	2.29783			30.1	TRUE
232	HC04Navy_CM_B01	LDHA_HUMAN	L-lactate dehydrogenase A chain OS=Homo sapiens GN=LDHA PE=1 SV=2	TLHPDLGTDKDKEQWK	5	383	0.584255			29.1	TRUE
233	HC04Navy_CM_B01	LDHA_HUMAN	L-lactate dehydrogenase A chain OS=Homo sapiens GN=LDHA PE=1 SV=2	TLHPDLGTDKDKEQWK	5	383.007	2.40577			28.8	TRUE
234	HC04Navy_CM_B01	LDHA_HUMAN	L-lactate dehydrogenase A chain OS=Homo sapiens GN=LDHA PE=1 SV=2	TLHPDLGTDKDKEQWK	5	383.001	0.734259			29.1	TRUE
235	HC04Navy_CM_B01	LDHA_HUMAN	L-lactate dehydrogenase A chain OS=Homo sapiens GN=LDHA PE=1 SV=2	TLHPDLGTDKDKEQWK	4	478.501	1.18882			29	TRUE
236	HC04Navy_CM_B01	LDHA_HUMAN	L-lactate dehydrogenase A chain OS=Homo sapiens GN=LDHA PE=1 SV=2	TLHPDLGTDKDKEQWK	5	383.001	0.734259			29.1	TRUE
237	HC04Navy_CM_B01	LDHA_HUMAN	L-lactate dehydrogenase A chain OS=Homo sapiens GN=LDHA PE=1 SV=2	TLHPDLGTDKDKEQWK	4	478.501	1.18882			29	TRUE
238	HC04Navy_CM_B01	LDHA_HUMAN	L-lactate dehydrogenase A chain OS=Homo sapiens GN=LDHA PE=1 SV=2	TLHPDLGTDKDKEQWK	4	478.501	1.18882			29	TRUE
239	HC04Navy_CM_B01	LDHA_HUMAN	L-lactate dehydrogenase A chain OS=Homo sapiens GN=LDHA PE=1 SV=2	TLHPDLGTDKDKEQWK	3	637.671	1.93659			28.9	TRUE
240	HC04Navy_CM_B01	LDHA_HUMAN	L-lactate dehydrogenase A chain OS=Homo sapiens GN=LDHA PE=1 SV=2	TLHPDLGTDKDKEQWK	4	478.501	1.08264			29	TRUE
241	HC04Navy_CM_B01	LDHA_HUMAN	L-lactate dehydrogenase A chain OS=Homo sapiens GN=LDHA PE=1 SV=2	TLHPDLGTDKDKEQWK	4	478.501	1.08264			29	TRUE
242	HC04Navy_CM_B01	LDHA_HUMAN	L-lactate dehydrogenase A chain OS=Homo sapiens GN=LDHA PE=1 SV=2	TLHPDLGTDKDKEQWK	4	478.499	0.638445			29.1	TRUE
243	HC04Navy_CM_B01	LDHA_HUMAN	L-lactate dehydrogenase A chain OS=Homo sapiens GN=LDHA PE=1 SV=2	TLHPDLGTDKDKEQWK	3	637.664	0.818083			29	TRUE
244	HC04Navy_CM_B01	LDHA_HUMAN	L-lactate dehydrogenase A chain OS=Homo sapiens GN=LDHA PE=1 SV=2	TLHPDLGTDKDKEQWK	2	955.997	1.37166			29.1	TRUE
245	HC04Navy_CM_B01	LDHA_HUMAN	L-lactate dehydrogenase A chain OS=Homo sapiens GN=LDHA PE=1 SV=2	TLHPDLGTDKDKEQWK	4	478.501	1.08264			29	TRUE
246	HC04Navy_CM_B01	LDHA_HUMAN	L-lactate dehydrogenase A chain OS=Homo sapiens GN=LDHA PE=1 SV=2	TLHPDLGTDKDKEQWK	2	955.997	1.37166			29.1	TRUE
247	HC04Navy_CM_B01	LDHA_HUMAN	L-lactate dehydrogenase A chain OS=Homo sapiens GN=LDHA PE=1 SV=2	TLHPDLGTDKDKEQWK	4	478.499	0.638445			29.1	TRUE
248	HC04Navy_CM_B01	LDHA_HUMAN	L-lactate dehydrogenase A chain OS=Homo sapiens GN=LDHA PE=1 SV=2	TLHPDLGTDKDKEQWK	3	637.676	2.78981			28.6	TRUE
249	HC04Navy_CM_B01	LDHA_HUMAN	L-lactate dehydrogenase A chain OS=Homo sapiens GN=LDHA PE=1 SV=2	TLHPDLGTDKDKEQWK	4	478.501	1.08264			29	TRUE
250	HC04Navy_CM_B01	LDHA_HUMAN	L-lactate dehydrogenase A chain OS=Homo sapiens GN=LDHA PE=1 SV=2	TLHPDLGTDKDKEQWK	3	637.664	0.818083			29	TRUE
251	HC04Navy_CM_B01	LDHA_HUMAN	L-lactate dehydrogenase A chain OS=Homo sapiens GN=LDHA PE=1 SV=2	TLHPDLGTDKDKEQWK	3	637.664	0.818083			29	TRUE
252	HC04Navy_CM_B01	LDHA_HUMAN	L-lactate dehydrogenase A chain OS=Homo sapiens GN=LDHA PE=1 SV=2	TLHPDLGTDKDKEQWK	3	637.671	1.93659			28.9	TRUE
253	HC04Navy_CM_B01	LDHA_HUMAN	L-lactate dehydrogenase A chain OS=Homo sapiens GN=LDHA PE=1 SV=2	VIGSGcNLDSAR	2	624.807	0.537115	c6: Carbamidomethyl (+57.02)		28.9	TRUE
254	HC04Navy_CM_B01	LDHA_HUMAN	L-lactate dehydrogenase A chain OS=Homo sapiens GN=LDHA PE=1 SV=2	VIGSGcNLDSAR	2	624.807	0.537115	c6: Carbamidomethyl (+57.02)		28.9	TRUE
255	HC04Navy_CM_B01	LDHA_HUMAN	L-lactate dehydrogenase A chain OS=Homo sapiens GN=LDHA PE=1 SV=2	VIGSGcNLDSAR	2	624.813	1.54001	c6: Carbamidomethyl (+57.02)		29.6	TRUE
256	HC04Navy_CM_B01	LDHA_HUMAN	L-lactate dehydrogenase A chain OS=Homo sapiens GN=LDHA PE=1 SV=2	VIGSGcNLDSAR	2	624.811	1.16825	c6: Carbamidomethyl (+57.02)		29.3	TRUE
257	HC04Navy_CM_B01	LDHA_HUMAN	L-lactate dehydrogenase A chain OS=Homo sapiens GN=LDHA PE=1 SV=2	VIGSGcNLDSAR	2	624.82	2.7436	c6: Carbamidomethyl (+57.02)		30	TRUE
258	HC04Navy_CM_B01	LDHA_HUMAN	L-lactate dehydrogenase A chain OS=Homo sapiens GN=LDHA PE=1 SV=2	VIGSGcNLDSAR	2	624.809	0.859977	c6: Carbamidomethyl (+57.02)		29.1	TRUE
259	HC04Navy_CM_B01	LDHA_HUMAN	L-lactate dehydrogenase A chain OS=Homo sapiens GN=LDHA PE=1 SV=2	VIGSGcNLDSAR	2	624.816	1.95104	c6: Carbamidomethyl (+57.02)		29.7	TRUE
260	HC04Navy_CM_B01	LDHA_HUMAN	L-lactate dehydrogenase A chain OS=Homo sapiens GN=LDHA PE=1 SV=2	VIGSGcNLDSAR	2	624.818	2.42058	c6: Carbamidomethyl (+57.02)		29.8	TRUE
261	HC04Navy_CM_B01	LDHA_HUMAN	L-lactate dehydrogenase A chain OS=Homo sapiens GN=LDHA PE=1 SV=2	VIGSGcNLDSAR	2	624.811	1.16825	c6: Carbamidomethyl (+57.02)		29.3	TRUE
262	HC04Navy_CM_B01	LDHA_HUMAN	L-lactate dehydrogenase A chain OS=Homo sapiens GN=LDHA PE=1 SV=2	VIGSGcNLDSAR	2	624.82	2.7436	c6: Carbamidomethyl (+57.02)		30	TRUE
263	HC04Navy_CM_B01	LDHA_HUMAN	L-lactate dehydrogenase A chain OS=Homo sapiens GN=LDHA PE=1 SV=2	VIGSGcNLDSAR	2	624.809	0.859977	c6: Carbamidomethyl (+57.02)		29.1	TRUE
264	HC04Navy_CM_B01	LDHA_HUMAN	L-lactate dehydrogenase A chain OS=Homo sapiens GN=LDHA PE=1 SV=2	VIGSGcNLDSAR	2	624.818	2.42058	c6: Carbamidomethyl (+57.02)		29.8	TRUE
265	HC04Navy_CM_B01	LDHA_HUMAN	L-lactate dehydrogenase A chain OS=Homo sapiens GN=LDHA PE=1 SV=2	VIGSGcNLDSAR	2	624.816	1.95104	c6: Carbamidomethyl (+57.02)		29.7	TRUE
266	HC04Navy_CM_B01	LDHA_HUMAN	L-lactate dehydrogenase A chain OS=Homo sapiens GN=LDHA PE=1 SV=2	VIGSGcNLDSAR	2	624.813	1.54001	c6: Carbamidomethyl (+57.02)		29.6	TRUE
267	HC04Navy_CM_B01	LDHA_HUMAN	L-lactate dehydrogenase A chain OS=Homo sapiens GN=LDHA PE=1 SV=2	VTLTSEEEAR	2	567.801	2.8011			30	TRUE
268	HC04Navy_CM_B01	LDHA_HUMAN	L-lactate dehydrogenase A chain OS=Homo sapiens GN=LDHA PE=1 SV=2	VTLTSEEEAR	2	567.799	2.47451			30.1	TRUE
269	HC04Navy_CM_B01	LDHA_HUMAN	L-lactate dehydrogenase A chain OS=Homo sapiens GN=LDHA PE=1 SV=2	VTLTSEEEAR	2	567.792	1.25587			30	TRUE
270	HC04Navy_CM_B01	LDHA_HUMAN	L-lactate dehydrogenase A chain OS=Homo sapiens GN=LDHA PE=1 SV=2	VTLTSEEEAR	2	567.792	1.25587			30	TRUE
271	HC04Navy_CM_B01	LDHA_HUMAN	L-lactate dehydrogenase A chain OS=Homo sapiens GN=LDHA PE=1 SV=2	VTLTSEEEAR	2	567.793	1.45242			29.9	TRUE
272	HC04Navy_CM_B01	LDHA_HUMAN	L-lactate dehydrogenase A chain OS=Homo sapiens GN=LDHA PE=1 SV=2	VTLTSEEEAR	2	567.799	2.47451			30.1	TRUE
273	HC04Navy_CM_B01	LDHA_HUMAN	L-lactate dehydrogenase A chain OS=Homo sapiens GN=LDHA PE=1 SV=2	VTLTSEEEAR	2	567.799	2.49957			30.1	TRUE
274	HC04Navy_CM_B01	LDHA_HUMAN	L-lactate dehydrogenase A chain OS=Homo sapiens GN=LDHA PE=1 SV=2	VTLTSEEEAR	2	567.793	1.45242			29.9	TRUE
275	HC04Navy_CM_B01	LDHA_HUMAN	L-lactate dehydrogenase A chain OS=Homo sapiens GN=LDHA PE=1 SV=2	VTLTSEEEAR	2	567.792	1.21811			30	TRUE
276	HC04Navy_CM_B01	ERF1_HUMAN	Eukaryotic peptide chain release factor subunit 1 OS=Homo sapiens GN=ETF1 PE=1 SV=3	FHTEALTALLSDDSK	3	549.97	4.41501			29.1	TRUE
277	HC04Navy_CM_B01	ERF1_HUMAN	Eukaryotic peptide chain release factor subunit 1 OS=Homo sapiens GN=ETF1 PE=1 SV=3	FHTEALTALLSDDSK	3	549.963	3.25859			29.6	TRUE
278	HC04Navy_CM_B01	ERF1_HUMAN	Eukaryotic peptide chain release factor subunit 1 OS=Homo sapiens GN=ETF1 PE=1 SV=3	GFGGIGGILR	2	473.796	3.98101			25.9	TRUE
279	HC04Navy_CM_B01	ERF1_HUMAN	Eukaryotic peptide chain release factor subunit 1 OS=Homo sapiens GN=ETF1 PE=1 SV=3	ILYLTPEQEKDK	3	492.947	2.10227			28.8	TRUE
280	HC04Navy_CM_B01	ERF1_HUMAN	Eukaryotic peptide chain release factor subunit 1 OS=Homo sapiens GN=ETF1 PE=1 SV=3	LSVLGAITSVQQR	2	686.424	3.32349			25	TRUE
281	HC04Navy_CM_B01	ERF1_HUMAN	Eukaryotic peptide chain release factor subunit 1 OS=Homo sapiens GN=ETF1 PE=1 SV=3	LSVLGAITSVQQR	2	686.424	3.32349			25	TRUE
282	HC04Navy_CM_B01	ERF1_HUMAN	Eukaryotic peptide chain release factor subunit 1 OS=Homo sapiens GN=ETF1 PE=1 SV=3	LSVLGAITSVQQR	2	686.424	3.32349			25	TRUE
283	HC04Navy_CM_B01	SODC_HUMAN	Superoxide dismutase [Cu-Zn] OS=Homo sapiens GN=SOD1 PE=1 SV=2	GDGPVQGIINFEQK	2	751.404	2.41745			29.7	TRUE
284	HC04Navy_CM_B01	SODC_HUMAN	Superoxide dismutase [Cu-Zn] OS=Homo sapiens GN=SOD1 PE=1 SV=2	GDGPVQGIINFEQK	2	751.404	2.41745			29.7	TRUE
285	HC04Navy_CM_B01	SODC_HUMAN	Superoxide dismutase [Cu-Zn] OS=Homo sapiens GN=SOD1 PE=1 SV=2	GLTEGLHGFHVHEFGDNTAGcTSAGPHFNPLSR	6	587.45	1.14838	c21: Carbamidomethyl (+57.02)		26.6	TRUE
286	HC04Navy_CM_B01	SODC_HUMAN	Superoxide dismutase [Cu-Zn] OS=Homo sapiens GN=SOD1 PE=1 SV=2	GLTEGLHGFHVHEFGDNTAGcTSAGPHFNPLSR	5	704.732	0.147189	c21: Carbamidomethyl (+57.02)		26	TRUE
287	HC04Navy_CM_B01	SODC_HUMAN	Superoxide dismutase [Cu-Zn] OS=Homo sapiens GN=SOD1 PE=1 SV=2	GLTEGLHGFHVHEFGDNTAGcTSAGPHFNPLSR	6	587.45	1.05885	c21: Carbamidomethyl (+57.02)		26.6	TRUE
288	HC04Navy_CM_B01	SODC_HUMAN	Superoxide dismutase [Cu-Zn] OS=Homo sapiens GN=SOD1 PE=1 SV=2	GLTEGLHGFHVHEFGDNTAGcTSAGPHFNPLSR	6	587.461	3.05225	c21: Carbamidomethyl (+57.02)		27	TRUE
289	HC04Navy_CM_B01	SODC_HUMAN	Superoxide dismutase [Cu-Zn] OS=Homo sapiens GN=SOD1 PE=1 SV=2	GLTEGLHGFHVHEFGDNTAGcTSAGPHFNPLSR	6	587.45	1.05885	c21: Carbamidomethyl (+57.02)		26.6	TRUE
290	HC04Navy_CM_B01	SODC_HUMAN	Superoxide dismutase [Cu-Zn] OS=Homo sapiens GN=SOD1 PE=1 SV=2	GLTEGLHGFHVHEFGDNTAGcTSAGPHFNPLSR	6	587.45	1.05885	c21: Carbamidomethyl (+57.02)		26.6	TRUE
291	HC04Navy_CM_B01	SODC_HUMAN	Superoxide dismutase [Cu-Zn] OS=Homo sapiens GN=SOD1 PE=1 SV=2	GLTEGLHGFHVHEFGDNTAGcTSAGPHFNPLSR	6	587.45	1.05885	c21: Carbamidomethyl (+57.02)		26.6	TRUE
292	HC04Navy_CM_B01	SODC_HUMAN	Superoxide dismutase [Cu-Zn] OS=Homo sapiens GN=SOD1 PE=1 SV=2	GLTEGLHGFHVHEFGDNTAGcTSAGPHFNPLSR	6	587.45	1.14838	c21: Carbamidomethyl (+57.02)		26.6	TRUE
293	HC04Navy_CM_B01	SODC_HUMAN	Superoxide dismutase [Cu-Zn] OS=Homo sapiens GN=SOD1 PE=1 SV=2	GLTEGLHGFHVHEFGDNTAGcTSAGPHFNPLSR	6	587.45	1.14838	c21: Carbamidomethyl (+57.02)		26.6	TRUE
294	HC04Navy_CM_B01	SODC_HUMAN	Superoxide dismutase [Cu-Zn] OS=Homo sapiens GN=SOD1 PE=1 SV=2	GLTEGLHGFHVHEFGDNTAGcTSAGPHFNPLSR	6	587.45	1.05885	c21: Carbamidomethyl (+57.02)		26.6	TRUE
295	HC04Navy_CM_B01	SODC_HUMAN	Superoxide dismutase [Cu-Zn] OS=Homo sapiens GN=SOD1 PE=1 SV=2	GLTEGLHGFHVHEFGDNTAGcTSAGPHFNPLSR	6	587.45	1.14838	c21: Carbamidomethyl (+57.02)		26.6	TRUE
296	HC04Navy_CM_B01	SODC_HUMAN	Superoxide dismutase [Cu-Zn] OS=Homo sapiens GN=SOD1 PE=1 SV=2	GLTEGLHGFHVHEFGDNTAGcTSAGPHFNPLSR	6	587.45	1.05885	c21: Carbamidomethyl (+57.02)		26.6	TRUE
297	HC04Navy_CM_B01	SODC_HUMAN	Superoxide dismutase [Cu-Zn] OS=Homo sapiens GN=SOD1 PE=1 SV=2	GLTEGLHGFHVHEFGDNTAGcTSAGPHFNPLSR	6	587.45	1.05885	c21: Carbamidomethyl (+57.02)		26.6	TRUE
298	HC04Navy_CM_B01	SODC_HUMAN	Superoxide dismutase [Cu-Zn] OS=Homo sapiens GN=SOD1 PE=1 SV=2	GLTEGLHGFHVHEFGDNTAGcTSAGPHFNPLSR	6	587.45	1.05885	c21: Carbamidomethyl (+57.02)		26.6	TRUE
299	HC04Navy_CM_B01	SODC_HUMAN	Superoxide dismutase [Cu-Zn] OS=Homo sapiens GN=SOD1 PE=1 SV=2	GLTEGLHGFHVHEFGDNTAGcTSAGPHFNPLSR	6	587.45	1.05885	c21: Carbamidomethyl (+57.02)		26.6	TRUE
300	HC04Navy_CM_B01	SODC_HUMAN	Superoxide dismutase [Cu-Zn] OS=Homo sapiens GN=SOD1 PE=1 SV=2	GLTEGLHGFHVHEFGDNTAGcTSAGPHFNPLSR	6	587.45	1.05885	c21: Carbamidomethyl (+57.02)		26.6	TRUE
301	HC04Navy_CM_B01	SODC_HUMAN	Superoxide dismutase [Cu-Zn] OS=Homo sapiens GN=SOD1 PE=1 SV=2	GLTEGLHGFHVHEFGDNTAGcTSAGPHFNPLSR	5	704.738	1.10921	c21: Carbamidomethyl (+57.02)		26.6	TRUE
302	HC04Navy_CM_B01	SODC_HUMAN	Superoxide dismutase [Cu-Zn] OS=Homo sapiens GN=SOD1 PE=1 SV=2	GLTEGLHGFHVHEFGDNTAGcTSAGPHFNPLSR	6	587.45	1.05885	c21: Carbamidomethyl (+57.02)		26.6	TRUE
303	HC04Navy_CM_B01	SODC_HUMAN	Superoxide dismutase [Cu-Zn] OS=Homo sapiens GN=SOD1 PE=1 SV=2	GLTEGLHGFHVHEFGDNTAGcTSAGPHFNPLSR	5	704.738	1.10921	c21: Carbamidomethyl (+57.02)		26.6	TRUE
304	HC04Navy_CM_B01	SODC_HUMAN	Superoxide dismutase [Cu-Zn] OS=Homo sapiens GN=SOD1 PE=1 SV=2	GLTEGLHGFHVHEFGDNTAGcTSAGPHFNPLSR	5	704.738	1.10921	c21: Carbamidomethyl (+57.02)		26.6	TRUE
305	HC04Navy_CM_B01	SODC_HUMAN	Superoxide dismutase [Cu-Zn] OS=Homo sapiens GN=SOD1 PE=1 SV=2	GLTEGLHGFHVHEFGDNTAGcTSAGPHFNPLSR	5	704.738	1.10921	c21: Carbamidomethyl (+57.02)		26.6	TRUE
306	HC04Navy_CM_B01	SODC_HUMAN	Superoxide dismutase [Cu-Zn] OS=Homo sapiens GN=SOD1 PE=1 SV=2	GLTEGLHGFHVHEFGDNTAGcTSAGPHFNPLSR	5	704.738	1.10921	c21: Carbamidomethyl (+57.02)		26.6	TRUE
307	HC04Navy_CM_B01	SODC_HUMAN	Superoxide dismutase [Cu-Zn] OS=Homo sapiens GN=SOD1 PE=1 SV=2	GLTEGLHGFHVHEFGDNTAGcTSAGPHFNPLSR	5	704.738	1.10921	c21: Carbamidomethyl (+57.02)		26.6	TRUE
308	HC04Navy_CM_B01	SODC_HUMAN	Superoxide dismutase [Cu-Zn] OS=Homo sapiens GN=SOD1 PE=1 SV=2	GLTEGLHGFHVHEFGDNTAGcTSAGPHFNPLSR	5	704.738	1.10921	c21: Carbamidomethyl (+57.02)		26.6	TRUE
309	HC04Navy_CM_B01	SODC_HUMAN	Superoxide dismutase [Cu-Zn] OS=Homo sapiens GN=SOD1 PE=1 SV=2	GLTEGLHGFHVHEFGDNTAGcTSAGPHFNPLSR	5	704.738	1.10921	c21: Carbamidomethyl (+57.02)		26.6	TRUE
310	HC04Navy_CM_B01	SODC_HUMAN	Superoxide dismutase [Cu-Zn] OS=Homo sapiens GN=SOD1 PE=1 SV=2	GLTEGLHGFHVHEFGDNTAGcTSAGPHFNPLSR	6	587.461	3.05225	c21: Carbamidomethyl (+57.02)		27	TRUE
311	HC04Navy_CM_B01	SODC_HUMAN	Superoxide dismutase [Cu-Zn] OS=Homo sapiens GN=SOD1 PE=1 SV=2	GLTEGLHGFHVHEFGDNTAGcTSAGPHFNPLSR	6	587.45	1.05885	c21: Carbamidomethyl (+57.02)		26.6	TRUE
312	HC04Navy_CM_B01	SODC_HUMAN	Superoxide dismutase [Cu-Zn] OS=Homo sapiens GN=SOD1 PE=1 SV=2	GLTEGLHGFHVHEFGDNTAGcTSAGPHFNPLSR	6	587.45	1.05885	c21: Carbamidomethyl (+57.02)		26.6	TRUE
313	HC04Navy_CM_B01	SODC_HUMAN	Superoxide dismutase [Cu-Zn] OS=Homo sapiens GN=SOD1 PE=1 SV=2	GLTEGLHGFHVHEFGDNTAGcTSAGPHFNPLSR	6	587.45	1.05885	c21: Carbamidomethyl (+57.02)		26.6	TRUE
314	HC04Navy_CM_B01	SODC_HUMAN	Superoxide dismutase [Cu-Zn] OS=Homo sapiens GN=SOD1 PE=1 SV=2	GLTEGLHGFHVHEFGDNTAGcTSAGPHFNPLSR	5	704.738	1.10921	c21: Carbamidomethyl (+57.02)		26.6	TRUE
315	HC04Navy_CM_B01	SODC_HUMAN	Superoxide dismutase [Cu-Zn] OS=Homo sapiens GN=SOD1 PE=1 SV=2	GLTEGLHGFHVHEFGDNTAGcTSAGPHFNPLSR	6	587.45	1.05885	c21: Carbamidomethyl (+57.02)		26.6	TRUE
316	HC04Navy_CM_B01	SODC_HUMAN	Superoxide dismutase [Cu-Zn] OS=Homo sapiens GN=SOD1 PE=1 SV=2	GLTEGLHGFHVHEFGDNTAGcTSAGPHFNPLSR	5	704.738	1.10921	c21: Carbamidomethyl (+57.02)		26.6	TRUE
317	HC04Navy_CM_B01	SODC_HUMAN	Superoxide dismutase [Cu-Zn] OS=Homo sapiens GN=SOD1 PE=1 SV=2	GLTEGLHGFHVHEFGDNTAGcTSAGPHFNPLSR	5	704.738	1.10921	c21: Carbamidomethyl (+57.02)		26.6	TRUE
318	HC04Navy_CM_B01	SODC_HUMAN	Superoxide dismutase [Cu-Zn] OS=Homo sapiens GN=SOD1 PE=1 SV=2	GLTEGLHGFHVHEFGDNTAGcTSAGPHFNPLSR	6	587.45	1.05885	c21: Carbamidomethyl (+57.02)		26.6	TRUE
319	HC04Navy_CM_B01	SODC_HUMAN	Superoxide dismutase [Cu-Zn] OS=Homo sapiens GN=SOD1 PE=1 SV=2	GLTEGLHGFHVHEFGDNTAGcTSAGPHFNPLSR	6	587.45	1.05885	c21: Carbamidomethyl (+57.02)		26.6	TRUE
320	HC04Navy_CM_B01	SODC_HUMAN	Superoxide dismutase [Cu-Zn] OS=Homo sapiens GN=SOD1 PE=1 SV=2	GLTEGLHGFHVHEFGDNTAGcTSAGPHFNPLSR	6	587.461	3.05225	c21: Carbamidomethyl (+57.02)		27	TRUE
321	HC04Navy_CM_B01	SODC_HUMAN	Superoxide dismutase [Cu-Zn] OS=Homo sapiens GN=SOD1 PE=1 SV=2	GLTEGLHGFHVHEFGDNTAGcTSAGPHFNPLSR	6	587.45	1.05885	c21: Carbamidomethyl (+57.02)		26.6	TRUE
322	HC04Navy_CM_B01	SODC_HUMAN	Superoxide dismutase [Cu-Zn] OS=Homo sapiens GN=SOD1 PE=1 SV=2	GLTEGLHGFHVHEFGDNTAGcTSAGPHFNPLSR	6	587.45	1.05885	c21: Carbamidomethyl (+57.02)		26.6	TRUE
323	HC04Navy_CM_B01	SODC_HUMAN	Superoxide dismutase [Cu-Zn] OS=Homo sapiens GN=SOD1 PE=1 SV=2	GLTEGLHGFHVHEFGDNTAGcTSAGPHFNPLSR	5	704.738	1.10921	c21: Carbamidomethyl (+57.02)		26.6	TRUE
324	HC04Navy_CM_B01	SODC_HUMAN	Superoxide dismutase [Cu-Zn] OS=Homo sapiens GN=SOD1 PE=1 SV=2	GLTEGLHGFHVHEFGDNTAGcTSAGPHFNPLSR	5	704.738	1.10921	c21: Carbamidomethyl (+57.02)		26.6	TRUE
325	HC04Navy_CM_B01	SODC_HUMAN	Superoxide dismutase [Cu-Zn] OS=Homo sapiens GN=SOD1 PE=1 SV=2	GLTEGLHGFHVHEFGDNTAGcTSAGPHFNPLSR	5	704.738	1.10921	c21: Carbamidomethyl (+57.02)		26.6	TRUE
326	HC04Navy_CM_B01	SODC_HUMAN	Superoxide dismutase [Cu-Zn] OS=Homo sapiens GN=SOD1 PE=1 SV=2	GLTEGLHGFHVHEFGDNTAGcTSAGPHFNPLSR	5	704.738	1.10921	c21: Carbamidomethyl (+57.02)		26.6	TRUE
327	HC04Navy_CM_B01	SODC_HUMAN	Superoxide dismutase [Cu-Zn] OS=Homo sapiens GN=SOD1 PE=1 SV=2	GLTEGLHGFHVHEFGDNTAGcTSAGPHFNPLSR	6	587.45	1.05885	c21: Carbamidomethyl (+57.02)		26.6	TRUE
328	HC04Navy_CM_B01	SODC_HUMAN	Superoxide dismutase [Cu-Zn] OS=Homo sapiens GN=SOD1 PE=1 SV=2	GLTEGLHGFHVHEFGDNTAGcTSAGPHFNPLSR	5	704.738	1.10921	c21: Carbamidomethyl (+57.02)		26.6	TRUE
329	HC04Navy_CM_B01	SODC_HUMAN	Superoxide dismutase [Cu-Zn] OS=Homo sapiens GN=SOD1 PE=1 SV=2	GLTEGLHGFHVHEFGDNTAGcTSAGPHFNPLSR	5	704.738	1.10921	c21: Carbamidomethyl (+57.02)		26.6	TRUE
330	HC04Navy_CM_B01	SODC_HUMAN	Superoxide dismutase [Cu-Zn] OS=Homo sapiens GN=SOD1 PE=1 SV=2	GLTEGLHGFHVHEFGDNTAGcTSAGPHFNPLSR	5	704.738	1.10921	c21: Carbamidomethyl (+57.02)		26.6	TRUE
331	HC04Navy_CM_B01	SODC_HUMAN	Superoxide dismutase [Cu-Zn] OS=Homo sapiens GN=SOD1 PE=1 SV=2	GLTEGLHGFHVHEFGDNTAGcTSAGPHFNPLSR	5	704.738	1.10921	c21: Carbamidomethyl (+57.02)		26.6	TRUE
332	HC04Navy_CM_B01	SODC_HUMAN	Superoxide dismutase [Cu-Zn] OS=Homo sapiens GN=SOD1 PE=1 SV=2	HVGDLGNVTADKDGVADVSIEDSVISLSGDHcIIGR	4	930.98	2.24971	c32: Carbamidomethyl (+57.02)		26.6	TRUE
333	HC04Navy_CM_B01	SODC_HUMAN	Superoxide dismutase [Cu-Zn] OS=Homo sapiens GN=SOD1 PE=1 SV=2	HVGDLGNVTADKDGVADVSIEDSVISLSGDHcIIGR	5	744.981	1.64724	c32: Carbamidomethyl (+57.02)		26.8	TRUE
334	HC04Navy_CM_B01	SODC_HUMAN	Superoxide dismutase [Cu-Zn] OS=Homo sapiens GN=SOD1 PE=1 SV=2	HVGDLGNVTADKDGVADVSIEDSVISLSGDHcIIGR	5	744.99	2.89421	c32: Carbamidomethyl (+57.02)		26.4	TRUE
335	HC04Navy_CM_B01	SODC_HUMAN	Superoxide dismutase [Cu-Zn] OS=Homo sapiens GN=SOD1 PE=1 SV=2	HVGDLGNVTADKDGVADVSIEDSVISLSGDHcIIGR	4	930.974	1.64377	c32: Carbamidomethyl (+57.02)		26.8	TRUE
336	HC04Navy_CM_B01	SODC_HUMAN	Superoxide dismutase [Cu-Zn] OS=Homo sapiens GN=SOD1 PE=1 SV=2	HVGDLGNVTADKDGVADVSIEDSVISLSGDHcIIGR	5	744.982	1.7834	c32: Carbamidomethyl (+57.02)		26.7	TRUE
337	HC04Navy_CM_B01	SODC_HUMAN	Superoxide dismutase [Cu-Zn] OS=Homo sapiens GN=SOD1 PE=1 SV=2	HVGDLGNVTADKDGVADVSIEDSVISLSGDHcIIGR	5	744.982	1.7834	c32: Carbamidomethyl (+57.02)		26.7	TRUE
338	HC04Navy_CM_B01	SODC_HUMAN	Superoxide dismutase [Cu-Zn] OS=Homo sapiens GN=SOD1 PE=1 SV=2	HVGDLGNVTADKDGVADVSIEDSVISLSGDHcIIGR	5	744.981	1.62533	c32: Carbamidomethyl (+57.02)		26.8	TRUE
339	HC04Navy_CM_B01	SODC_HUMAN	Superoxide dismutase [Cu-Zn] OS=Homo sapiens GN=SOD1 PE=1 SV=2	HVGDLGNVTADKDGVADVSIEDSVISLSGDHcIIGR	5	744.982	1.7834	c32: Carbamidomethyl (+57.02)		26.7	TRUE
340	HC04Navy_CM_B01	SODC_HUMAN	Superoxide dismutase [Cu-Zn] OS=Homo sapiens GN=SOD1 PE=1 SV=2	HVGDLGNVTADKDGVADVSIEDSVISLSGDHcIIGR	5	744.982	1.7834	c32: Carbamidomethyl (+57.02)		26.7	TRUE
341	HC04Navy_CM_B01	SODC_HUMAN	Superoxide dismutase [Cu-Zn] OS=Homo sapiens GN=SOD1 PE=1 SV=2	HVGDLGNVTADKDGVADVSIEDSVISLSGDHcIIGR	4	930.974	1.64377	c32: Carbamidomethyl (+57.02)		26.8	TRUE
342	HC04Navy_CM_B01	SODC_HUMAN	Superoxide dismutase [Cu-Zn] OS=Homo sapiens GN=SOD1 PE=1 SV=2	HVGDLGNVTADKDGVADVSIEDSVISLSGDHcIIGR	4	930.958	0.0998708	c32: Carbamidomethyl (+57.02)		26.8	TRUE
343	HC04Navy_CM_B01	SODC_HUMAN	Superoxide dismutase [Cu-Zn] OS=Homo sapiens GN=SOD1 PE=1 SV=2	HVGDLGNVTADKDGVADVSIEDSVISLSGDHcIIGR	5	744.982	1.7834	c32: Carbamidomethyl (+57.02)		26.7	TRUE
344	HC04Navy_CM_B01	SODC_HUMAN	Superoxide dismutase [Cu-Zn] OS=Homo sapiens GN=SOD1 PE=1 SV=2	HVGDLGNVTADKDGVADVSIEDSVISLSGDHcIIGR	5	745	4.23971	c32: Carbamidomethyl (+57.02)		25.7	TRUE
345	HC04Navy_CM_B01	SODC_HUMAN	Superoxide dismutase [Cu-Zn] OS=Homo sapiens GN=SOD1 PE=1 SV=2	HVGDLGNVTADKDGVADVSIEDSVISLSGDHcIIGR	5	744.982	1.7834	c32: Carbamidomethyl (+57.02)		26.7	TRUE
346	HC04Navy_CM_B01	SODC_HUMAN	Superoxide dismutase [Cu-Zn] OS=Homo sapiens GN=SOD1 PE=1 SV=2	HVGDLGNVTADKDGVADVSIEDSVISLSGDHcIIGR	4	930.974	1.64377	c32: Carbamidomethyl (+57.02)		26.8	TRUE
347	HC04Navy_CM_B01	SODC_HUMAN	Superoxide dismutase [Cu-Zn] OS=Homo sapiens GN=SOD1 PE=1 SV=2	HVGDLGNVTADKDGVADVSIEDSVISLSGDHcIIGR	5	744.982	1.7834	c32: Carbamidomethyl (+57.02)		26.7	TRUE
348	HC04Navy_CM_B01	SODC_HUMAN	Superoxide dismutase [Cu-Zn] OS=Homo sapiens GN=SOD1 PE=1 SV=2	HVGDLGNVTADKDGVADVSIEDSVISLSGDHcIIGR	5	744.982	1.7834	c32: Carbamidomethyl (+57.02)		26.7	TRUE
349	HC04Navy_CM_B01	SODC_HUMAN	Superoxide dismutase [Cu-Zn] OS=Homo sapiens GN=SOD1 PE=1 SV=2	HVGDLGNVTADKDGVADVSIEDSVISLSGDHcIIGR	5	744.982	1.7834	c32: Carbamidomethyl (+57.02)		26.7	TRUE
350	HC04Navy_CM_B01	SODC_HUMAN	Superoxide dismutase [Cu-Zn] OS=Homo sapiens GN=SOD1 PE=1 SV=2	HVGDLGNVTADKDGVADVSIEDSVISLSGDHcIIGR	5	744.982	1.7834	c32: Carbamidomethyl (+57.02)		26.7	TRUE
351	HC04Navy_CM_B01	SODC_HUMAN	Superoxide dismutase [Cu-Zn] OS=Homo sapiens GN=SOD1 PE=1 SV=2	HVGDLGNVTADKDGVADVSIEDSVISLSGDHcIIGR	5	744.981	1.62533	c32: Carbamidomethyl (+57.02)		26.8	TRUE
352	HC04Navy_CM_B01	SODC_HUMAN	Superoxide dismutase [Cu-Zn] OS=Homo sapiens GN=SOD1 PE=1 SV=2	HVGDLGNVTADKDGVADVSIEDSVISLSGDHcIIGR	5	744.981	1.62533	c32: Carbamidomethyl (+57.02)		26.8	TRUE
353	HC04Navy_CM_B01	SODC_HUMAN	Superoxide dismutase [Cu-Zn] OS=Homo sapiens GN=SOD1 PE=1 SV=2	HVGDLGNVTADKDGVADVSIEDSVISLSGDHcIIGR	5	744.982	1.7834	c32: Carbamidomethyl (+57.02)		26.7	TRUE
354	HC04Navy_CM_B01	SODC_HUMAN	Superoxide dismutase [Cu-Zn] OS=Homo sapiens GN=SOD1 PE=1 SV=2	HVGDLGNVTADKDGVADVSIEDSVISLSGDHcIIGR	5	744.982	1.7834	c32: Carbamidomethyl (+57.02)		26.7	TRUE
355	HC04Navy_CM_B01	SODC_HUMAN	Superoxide dismutase [Cu-Zn] OS=Homo sapiens GN=SOD1 PE=1 SV=2	HVGDLGNVTADKDGVADVSIEDSVISLSGDHcIIGR	5	744.981	1.62533	c32: Carbamidomethyl (+57.02)		26.8	TRUE
356	HC04Navy_CM_B01	SODC_HUMAN	Superoxide dismutase [Cu-Zn] OS=Homo sapiens GN=SOD1 PE=1 SV=2	HVGDLGNVTADKDGVADVSIEDSVISLSGDHcIIGR	5	744.982	1.7834	c32: Carbamidomethyl (+57.02)		26.7	TRUE
357	HC04Navy_CM_B01	SODC_HUMAN	Superoxide dismutase [Cu-Zn] OS=Homo sapiens GN=SOD1 PE=1 SV=2	HVGDLGNVTADKDGVADVSIEDSVISLSGDHcIIGR	5	744.982	1.7834	c32: Carbamidomethyl (+57.02)		26.7	TRUE
358	HC04Navy_CM_B01	SODC_HUMAN	Superoxide dismutase [Cu-Zn] OS=Homo sapiens GN=SOD1 PE=1 SV=2	HVGDLGNVTADKDGVADVSIEDSVISLSGDHcIIGR	5	744.982	1.7834	c32: Carbamidomethyl (+57.02)		26.7	TRUE
359	HC04Navy_CM_B01	SODC_HUMAN	Superoxide dismutase [Cu-Zn] OS=Homo sapiens GN=SOD1 PE=1 SV=2	HVGDLGNVTADKDGVADVSIEDSVISLSGDHcIIGR	5	744.981	1.62533	c32: Carbamidomethyl (+57.02)		26.8	TRUE
360	HC04Navy_CM_B01	SODC_HUMAN	Superoxide dismutase [Cu-Zn] OS=Homo sapiens GN=SOD1 PE=1 SV=2	HVGDLGNVTADKDGVADVSIEDSVISLSGDHcIIGR	5	744.982	1.7834	c32: Carbamidomethyl (+57.02)		26.7	TRUE
361	HC04Navy_CM_B01	SODC_HUMAN	Superoxide dismutase [Cu-Zn] OS=Homo sapiens GN=SOD1 PE=1 SV=2	HVGDLGNVTADKDGVADVSIEDSVISLSGDHcIIGR	5	744.982	1.7834	c32: Carbamidomethyl (+57.02)		26.7	TRUE
362	HC04Navy_CM_B01	SODC_HUMAN	Superoxide dismutase [Cu-Zn] OS=Homo sapiens GN=SOD1 PE=1 SV=2	HVGDLGNVTADKDGVADVSIEDSVISLSGDHcIIGR	5	744.982	1.7834	c32: Carbamidomethyl (+57.02)		26.7	TRUE
363	HC04Navy_CM_B01	SODC_HUMAN	Superoxide dismutase [Cu-Zn] OS=Homo sapiens GN=SOD1 PE=1 SV=2	HVGDLGNVTADKDGVADVSIEDSVISLSGDHcIIGR	5	744.982	1.7834	c32: Carbamidomethyl (+57.02)		26.7	TRUE
364	HC04Navy_CM_B01	SODC_HUMAN	Superoxide dismutase [Cu-Zn] OS=Homo sapiens GN=SOD1 PE=1 SV=2	HVGDLGNVTADKDGVADVSIEDSVISLSGDHcIIGR	5	744.981	1.62533	c32: Carbamidomethyl (+57.02)		26.8	TRUE
365	HC04Navy_CM_B01	SODC_HUMAN	Superoxide dismutase [Cu-Zn] OS=Homo sapiens GN=SOD1 PE=1 SV=2	HVGDLGNVTADKDGVADVSIEDSVISLSGDHcIIGR	5	744.982	1.7834	c32: Carbamidomethyl (+57.02)		26.7	TRUE
366	HC04Navy_CM_B01	RL23A_HUMAN	60S ribosomal protein L23a OS=Homo sapiens GN=RPL23A PE=1 SV=1	FPLTTESAMK	2	562.802	2.74592			29	TRUE
367	HC04Navy_CM_B01	RL23A_HUMAN	60S ribosomal protein L23a OS=Homo sapiens GN=RPL23A PE=1 SV=1	FPLTTESAMK	2	562.802	2.74592			29	TRUE
368	HC04Navy_CM_B01	RL23A_HUMAN	60S ribosomal protein L23a OS=Homo sapiens GN=RPL23A PE=1 SV=1	KLYDIDVAK	2	532.827	4.50568			25	TRUE
369	HC04Navy_CM_B01	RL23A_HUMAN	60S ribosomal protein L23a OS=Homo sapiens GN=RPL23A PE=1 SV=1	KLYDIDVAK	2	532.819	3.02522			26.1	TRUE
370	HC04Navy_CM_B01	RL23A_HUMAN	60S ribosomal protein L23a OS=Homo sapiens GN=RPL23A PE=1 SV=1	LYDIDVAK	2	468.767	2.55202			28.2	TRUE
371	HC04Navy_CM_B01	RL23A_HUMAN	60S ribosomal protein L23a OS=Homo sapiens GN=RPL23A PE=1 SV=1	LYDIDVAK	2	468.767	2.55202			28.2	TRUE
372	HC04Navy_CM_B01	RL23A_HUMAN	60S ribosomal protein L23a OS=Homo sapiens GN=RPL23A PE=1 SV=1	VNTLIRPDGEK	3	414.572	1.48749			28.2	TRUE
373	HC04Navy_CM_B01	RL23A_HUMAN	60S ribosomal protein L23a OS=Homo sapiens GN=RPL23A PE=1 SV=1	VNTLIRPDGEK	3	414.581	3.56241			27.4	TRUE
374	HC04Navy_CM_B01	RL23A_HUMAN	60S ribosomal protein L23a OS=Homo sapiens GN=RPL23A PE=1 SV=1	VNTLIRPDGEK	2	621.358	2.01132			28.1	TRUE
375	HC04Navy_CM_B01	NDUS2_HUMAN	NADH dehydrogenase [ubiquinone] iron-sulfur protein 2, mitochondrial OS=Homo sapiens GN=NDUFS2 PE=1 SV=2	IKAPGFAHLAGLDK	4	360.218	2.14099			25	TRUE
376	HC04Navy_CM_B01	NDUS2_HUMAN	NADH dehydrogenase [ubiquinone] iron-sulfur protein 2, mitochondrial OS=Homo sapiens GN=NDUFS2 PE=1 SV=2	NITLNFGPQHPAAHGVLR	4	486.274	1.80821			27.6	TRUE
377	HC04Navy_CM_B01	NDUS2_HUMAN	NADH dehydrogenase [ubiquinone] iron-sulfur protein 2, mitochondrial OS=Homo sapiens GN=NDUFS2 PE=1 SV=2	NITLNFGPQHPAAHGVLR	4	486.275	1.94319			27.6	TRUE
378	HC04Navy_CM_B01	NDUS2_HUMAN	NADH dehydrogenase [ubiquinone] iron-sulfur protein 2, mitochondrial OS=Homo sapiens GN=NDUFS2 PE=1 SV=2	NITLNFGPQHPAAHGVLR	4	486.275	1.94319			27.6	TRUE
379	HC04Navy_CM_B01	NDUS2_HUMAN	NADH dehydrogenase [ubiquinone] iron-sulfur protein 2, mitochondrial OS=Homo sapiens GN=NDUFS2 PE=1 SV=2	NITLNFGPQHPAAHGVLR	4	486.274	1.80821			27.6	TRUE
380	HC04Navy_CM_B01	MYL6_HUMAN	Myosin light polypeptide 6 OS=Homo sapiens GN=MYL6 PE=1 SV=2	ALGQNPTNAEVLK	2	677.883	1.90703			28.3	TRUE
381	HC04Navy_CM_B01	MYL6_HUMAN	Myosin light polypeptide 6 OS=Homo sapiens GN=MYL6 PE=1 SV=2	ALGQNPTNAEVLK	2	677.883	1.90703			28.3	TRUE
382	HC04Navy_CM_B01	MYL6_HUMAN	Myosin light polypeptide 6 OS=Homo sapiens GN=MYL6 PE=1 SV=2	HVLVTLGEK	2	498.311	2.6198			25	TRUE
383	HC04Navy_CM_B01	MYL6_HUMAN	Myosin light polypeptide 6 OS=Homo sapiens GN=MYL6 PE=1 SV=2	HVLVTLGEK	2	498.32	4.47324			25	TRUE
384	HC04Navy_CM_B01	MYL6_HUMAN	Myosin light polypeptide 6 OS=Homo sapiens GN=MYL6 PE=1 SV=2	ILYSQcGDVMR	2	671.335	2.54173	c6: Carbamidomethyl (+57.02)		28.8	TRUE
385	HC04Navy_CM_B01	MYL6_HUMAN	Myosin light polypeptide 6 OS=Homo sapiens GN=MYL6 PE=1 SV=2	ILYSQcGDVMR	2	671.335	2.54173	c6: Carbamidomethyl (+57.02)		28.8	TRUE
386	HC04Navy_CM_B01	MYL6_HUMAN	Myosin light polypeptide 6 OS=Homo sapiens GN=MYL6 PE=1 SV=2	NKDQGTYEDYVEGLR	2	893.956	4.51457			29.4	TRUE
387	HC04Navy_CM_B01	MYL6_HUMAN	Myosin light polypeptide 6 OS=Homo sapiens GN=MYL6 PE=1 SV=2	VLDFEHFLPMLQTVAK	3	630.02	2.31357			27.8	TRUE
388	HC04Navy_CM_B01	MYL6_HUMAN	Myosin light polypeptide 6 OS=Homo sapiens GN=MYL6 PE=1 SV=2	VLDFEHFLPMLQTVAK	2	944.533	2.91755			27.4	TRUE
389	HC04Navy_CM_B01	MYL6_HUMAN	Myosin light polypeptide 6 OS=Homo sapiens GN=MYL6 PE=1 SV=2	VLDFEHFLPMLQTVAK	3	630.02	2.31357			27.8	TRUE
390	HC04Navy_CM_B01	MYL6_HUMAN	Myosin light polypeptide 6 OS=Homo sapiens GN=MYL6 PE=1 SV=2	VLDFEHFLPMLQTVAK	3	630.024	2.9193			27.4	TRUE
391	HC04Navy_CM_B01	MYL6_HUMAN	Myosin light polypeptide 6 OS=Homo sapiens GN=MYL6 PE=1 SV=2	VLDFEHFLPMLQTVAK	3	630.031	4.04569			26.4	TRUE
392	HC04Navy_CM_B01	MYL6_HUMAN	Myosin light polypeptide 6 OS=Homo sapiens GN=MYL6 PE=1 SV=2	VLDFEHFLPMLQTVAK	3	630.024	2.9193			27.4	TRUE
393	HC04Navy_CM_B01	MYL6_HUMAN	Myosin light polypeptide 6 OS=Homo sapiens GN=MYL6 PE=1 SV=2	VLDFEHFLPMLQTVAK	2	944.533	2.91755			27.4	TRUE
394	HC04Navy_CM_B01	MYL6_HUMAN	Myosin light polypeptide 6 OS=Homo sapiens GN=MYL6 PE=1 SV=2	VLDFEHFLPMLQTVAK	3	630.024	2.9193			27.4	TRUE
395	HC04Navy_CM_B01	MYL6_HUMAN	Myosin light polypeptide 6 OS=Homo sapiens GN=MYL6 PE=1 SV=2	VLDFEHFLPMLQTVAK	3	630.024	2.9193			27.4	TRUE
396	HC04Navy_CM_B01	MYL6_HUMAN	Myosin light polypeptide 6 OS=Homo sapiens GN=MYL6 PE=1 SV=2	VLDFEHFLPMLQTVAK	3	630.024	2.9193			27.4	TRUE
397	HC04Navy_CM_B01	MYL6_HUMAN	Myosin light polypeptide 6 OS=Homo sapiens GN=MYL6 PE=1 SV=2	VLDFEHFLPMLQTVAK	3	630.024	2.9193			27.4	TRUE
398	HC04Navy_CM_B01	MYL6_HUMAN	Myosin light polypeptide 6 OS=Homo sapiens GN=MYL6 PE=1 SV=2	VLDFEHFLPMLQTVAK	2	944.533	2.91755			27.4	TRUE
399	HC04Navy_CM_B01	MYL6_HUMAN	Myosin light polypeptide 6 OS=Homo sapiens GN=MYL6 PE=1 SV=2	VLDFEHFLPMLQTVAK	3	630.024	2.9193			27.4	TRUE
400	HC04Navy_CM_B01	PSB6_HUMAN	Proteasome subunit beta type-6 OS=Homo sapiens GN=PSMB6 PE=1 SV=4	LAAIAESGVER	2	558.314	1.39853			29.7	TRUE
401	HC04Navy_CM_B01	PSB6_HUMAN	Proteasome subunit beta type-6 OS=Homo sapiens GN=PSMB6 PE=1 SV=4	LAAIAESGVER	2	558.314	1.39853			29.7	TRUE
402	HC04Navy_CM_B01	MYH11_HUMAN	Myosin-11 OS=Homo sapiens GN=MYH11 PE=1 SV=3	KFDQLLAEEK	2	610.842	2.11488			29.1	FALSE
403	HC04Navy_CM_B01	MYH11_HUMAN	Myosin-11 OS=Homo sapiens GN=MYH11 PE=1 SV=3	KFDQLLAEEK	2	610.854	4.03659			27.8	FALSE
404	HC04Navy_CM_B01	MYH11_HUMAN	Myosin-11 OS=Homo sapiens GN=MYH11 PE=1 SV=3	QLLQANPILEAFGNAK	2	864.009	3.58854			25.4	FALSE
405	HC04Navy_CM_B01	MYH11_HUMAN	Myosin-11 OS=Homo sapiens GN=MYH11 PE=1 SV=3	QLLQANPILEAFGNAK	2	864.009	3.58854			25.4	FALSE
406	HC04Navy_CM_B01	MYH11_HUMAN	Myosin-11 OS=Homo sapiens GN=MYH11 PE=1 SV=3	TQLEELEDELQATEDAK	2	981.503	4.07321			29.2	FALSE
407	HC04Navy_CM_B01	PLSL_HUMAN	Plastin-2 OS=Homo sapiens GN=LCP1 PE=1 SV=6	MINLSVPDTIDER	2	751.904	3.23304			29.8	FALSE
408	HC04Navy_CM_B01	PLSL_HUMAN	Plastin-2 OS=Homo sapiens GN=LCP1 PE=1 SV=6	MINLSVPDTIDER	2	751.913	4.54179			29.6	FALSE
409	HC04Navy_CM_B01	KAD2_HUMAN	Adenylate kinase 2, mitochondrial OS=Homo sapiens GN=AK2 PE=1 SV=2	APSVPAAEPEYPK	2	678.373	4.02473			29.1	TRUE
410	HC04Navy_CM_B01	KAD2_HUMAN	Adenylate kinase 2, mitochondrial OS=Homo sapiens GN=AK2 PE=1 SV=2	APSVPAAEPEYPK	2	678.373	4.02473			29.1	TRUE
411	HC04Navy_CM_B01	KAD2_HUMAN	Adenylate kinase 2, mitochondrial OS=Homo sapiens GN=AK2 PE=1 SV=2	LAENFcVcHLATGDMLR	3	669.668	3.24445	c6: Carbamidomethyl (+57.02), c8: Carbamidomethyl (+57.02)		29.3	TRUE
412	HC04Navy_CM_B01	KAD2_HUMAN	Adenylate kinase 2, mitochondrial OS=Homo sapiens GN=AK2 PE=1 SV=2	LAENFcVcHLATGDMLR	3	669.668	3.24445	c6: Carbamidomethyl (+57.02), c8: Carbamidomethyl (+57.02)		29.3	TRUE
413	HC04Navy_CM_B01	KAD2_HUMAN	Adenylate kinase 2, mitochondrial OS=Homo sapiens GN=AK2 PE=1 SV=2	LAENFcVcHLATGDMLR	3	669.668	3.24445	c6: Carbamidomethyl (+57.02), c8: Carbamidomethyl (+57.02)		29.3	TRUE
414	HC04Navy_CM_B01	KAD2_HUMAN	Adenylate kinase 2, mitochondrial OS=Homo sapiens GN=AK2 PE=1 SV=2	LAENFcVcHLATGDMLR	3	669.668	3.24445	c6: Carbamidomethyl (+57.02), c8: Carbamidomethyl (+57.02)		29.3	TRUE
415	HC04Navy_CM_B01	KAD2_HUMAN	Adenylate kinase 2, mitochondrial OS=Homo sapiens GN=AK2 PE=1 SV=2	LQAYHTQTTPLIEYYR	3	666.36	2.64188			28.6	TRUE
416	HC04Navy_CM_B01	KAD2_HUMAN	Adenylate kinase 2, mitochondrial OS=Homo sapiens GN=AK2 PE=1 SV=2	LQAYHTQTTPLIEYYR	3	666.36	2.64188			28.6	TRUE
417	HC04Navy_CM_B01	KAD2_HUMAN	Adenylate kinase 2, mitochondrial OS=Homo sapiens GN=AK2 PE=1 SV=2	SYHEEFNPPKEPMKDDITGEPLIR	4	711.36	1.59522			28.1	TRUE
418	HC04Navy_CM_B01	KAD2_HUMAN	Adenylate kinase 2, mitochondrial OS=Homo sapiens GN=AK2 PE=1 SV=2	SYHEEFNPPKEPMKDDITGEPLIR	5	569.291	2.00129			28	TRUE
419	HC04Navy_CM_B01	KAD2_HUMAN	Adenylate kinase 2, mitochondrial OS=Homo sapiens GN=AK2 PE=1 SV=2	SYHEEFNPPKEPMKDDITGEPLIR	5	569.291	2.00129			28	TRUE
420	HC04Navy_CM_B01	KAD2_HUMAN	Adenylate kinase 2, mitochondrial OS=Homo sapiens GN=AK2 PE=1 SV=2	SYHEEFNPPKEPMKDDITGEPLIR	5	569.291	2.00129			28	TRUE
421	HC04Navy_CM_B01	KAD2_HUMAN	Adenylate kinase 2, mitochondrial OS=Homo sapiens GN=AK2 PE=1 SV=2	SYHEEFNPPKEPMKDDITGEPLIR	4	711.36	1.59522			28.1	TRUE
422	HC04Navy_CM_B01	SRSF7_HUMAN	Serine/arginine-rich splicing factor 7 OS=Homo sapiens GN=SRSF7 PE=1 SV=1	NPPGFAFVEFEDPRDAEDAVR	3	793.403	3.81293			28.8	TRUE
423	HC04Navy_CM_B01	SRSF7_HUMAN	Serine/arginine-rich splicing factor 7 OS=Homo sapiens GN=SRSF7 PE=1 SV=1	NPPGFAFVEFEDPRDAEDAVR	3	793.403	3.81293			28.8	TRUE
424	HC04Navy_CM_B01	HNRPL_HUMAN	Heterogeneous nuclear ribonucleoprotein L OS=Homo sapiens GN=HNRNPL PE=1 SV=2	AITHLNNNFMFGQK	3	545.632	4.27952			28.8	TRUE
425	HC04Navy_CM_B01	HNRPL_HUMAN	Heterogeneous nuclear ribonucleoprotein L OS=Homo sapiens GN=HNRNPL PE=1 SV=2	AITHLNNNFMFGQK	3	545.621	2.26208			29.4	TRUE
426	HC04Navy_CM_B01	HNRPL_HUMAN	Heterogeneous nuclear ribonucleoprotein L OS=Homo sapiens GN=HNRNPL PE=1 SV=2	LKTDNAGDQHGGGGGGGGGAGAAGGGGGGENYDDPHK	5	645.288	0.890583			25	TRUE
427	HC04Navy_CM_B01	HNRPL_HUMAN	Heterogeneous nuclear ribonucleoprotein L OS=Homo sapiens GN=HNRNPL PE=1 SV=2	LKTDNAGDQHGGGGGGGGGAGAAGGGGGGENYDDPHK	5	645.296	2.09364			25.3	TRUE
428	HC04Navy_CM_B01	HNRPL_HUMAN	Heterogeneous nuclear ribonucleoprotein L OS=Homo sapiens GN=HNRNPL PE=1 SV=2	LKTDNAGDQHGGGGGGGGGAGAAGGGGGGENYDDPHK	5	645.289	1.0326			25	TRUE
429	HC04Navy_CM_B01	HNRPL_HUMAN	Heterogeneous nuclear ribonucleoprotein L OS=Homo sapiens GN=HNRNPL PE=1 SV=2	LKTDNAGDQHGGGGGGGGGAGAAGGGGGGENYDDPHKTPASPVVHIR	7	612.295	0.91592			25	TRUE
430	HC04Navy_CM_B01	HNRPL_HUMAN	Heterogeneous nuclear ribonucleoprotein L OS=Homo sapiens GN=HNRNPL PE=1 SV=2	LKTDNAGDQHGGGGGGGGGAGAAGGGGGGENYDDPHKTPASPVVHIR	7	612.295	0.91592			25	TRUE
431	HC04Navy_CM_B01	HNRPL_HUMAN	Heterogeneous nuclear ribonucleoprotein L OS=Homo sapiens GN=HNRNPL PE=1 SV=2	NDQDTWDYTNPNLSGQGDPGSNPNKR	3	964.127	3.57165			27.3	TRUE
432	HC04Navy_CM_B01	HNRPL_HUMAN	Heterogeneous nuclear ribonucleoprotein L OS=Homo sapiens GN=HNRNPL PE=1 SV=2	NDQDTWDYTNPNLSGQGDPGSNPNKR	3	964.127	3.57165			27.3	TRUE
433	HC04Navy_CM_B01	HNRPL_HUMAN	Heterogeneous nuclear ribonucleoprotein L OS=Homo sapiens GN=HNRNPL PE=1 SV=2	SDALETLGFLNHYQMK	3	622.979	0.900692			29	TRUE
434	HC04Navy_CM_B01	HNRPL_HUMAN	Heterogeneous nuclear ribonucleoprotein L OS=Homo sapiens GN=HNRNPL PE=1 SV=2	SDALETLGFLNHYQMK	3	622.986	1.985			29.2	TRUE
435	HC04Navy_CM_B01	HNRPL_HUMAN	Heterogeneous nuclear ribonucleoprotein L OS=Homo sapiens GN=HNRNPL PE=1 SV=2	SDALETLGFLNHYQMK	3	622.986	1.985			29.2	TRUE
436	HC04Navy_CM_B01	HNRPL_HUMAN	Heterogeneous nuclear ribonucleoprotein L OS=Homo sapiens GN=HNRNPL PE=1 SV=2	SDALETLGFLNHYQMK	3	622.98	1.03318			29	TRUE
437	HC04Navy_CM_B01	HNRPL_HUMAN	Heterogeneous nuclear ribonucleoprotein L OS=Homo sapiens GN=HNRNPL PE=1 SV=2	SDALETLGFLNHYQMK	3	622.98	1.03318			29	TRUE
438	HC04Navy_CM_B01	HNRPL_HUMAN	Heterogeneous nuclear ribonucleoprotein L OS=Homo sapiens GN=HNRNPL PE=1 SV=2	SDALETLGFLNHYQMK	3	622.999	4.17836			29.1	TRUE
439	HC04Navy_CM_B01	HNRPL_HUMAN	Heterogeneous nuclear ribonucleoprotein L OS=Homo sapiens GN=HNRNPL PE=1 SV=2	SDALETLGFLNHYQMK	2	933.991	3.73407			29.1	TRUE
440	HC04Navy_CM_B01	HNRPL_HUMAN	Heterogeneous nuclear ribonucleoprotein L OS=Homo sapiens GN=HNRNPL PE=1 SV=2	SDALETLGFLNHYQMK	3	622.999	4.17836			29.1	TRUE
441	HC04Navy_CM_B01	HNRPL_HUMAN	Heterogeneous nuclear ribonucleoprotein L OS=Homo sapiens GN=HNRNPL PE=1 SV=2	SDALETLGFLNHYQMK	3	622.999	4.17836			29.1	TRUE
442	HC04Navy_CM_B01	HNRPL_HUMAN	Heterogeneous nuclear ribonucleoprotein L OS=Homo sapiens GN=HNRNPL PE=1 SV=2	SDALETLGFLNHYQMK	3	622.999	4.17836			29.1	TRUE
443	HC04Navy_CM_B01	HNRPL_HUMAN	Heterogeneous nuclear ribonucleoprotein L OS=Homo sapiens GN=HNRNPL PE=1 SV=2	SDALETLGFLNHYQMK	2	933.991	3.73407			29.1	TRUE
444	HC04Navy_CM_B01	HNRPL_HUMAN	Heterogeneous nuclear ribonucleoprotein L OS=Homo sapiens GN=HNRNPL PE=1 SV=2	SKPGAAMVEMADGYAVDR	3	623.324	4.87841			29.1	TRUE
445	HC04Navy_CM_B01	HNRPL_HUMAN	Heterogeneous nuclear ribonucleoprotein L OS=Homo sapiens GN=HNRNPL PE=1 SV=2	SKPGAAMVEMADGYAVDR	3	623.324	4.87841			29.1	TRUE
446	HC04Navy_CM_B01	HNRPL_HUMAN	Heterogeneous nuclear ribonucleoprotein L OS=Homo sapiens GN=HNRNPL PE=1 SV=2	TDNAGDQHGGGGGGGGGAGAAGGGGGGENYDDPHKTPASPVVHIR	6	673.989	2.28659			25.7	TRUE
447	HC04Navy_CM_B01	HNRPL_HUMAN	Heterogeneous nuclear ribonucleoprotein L OS=Homo sapiens GN=HNRNPL PE=1 SV=2	TDNAGDQHGGGGGGGGGAGAAGGGGGGENYDDPHKTPASPVVHIR	6	673.989	2.28659			25.7	TRUE
448	HC04Navy_CM_B01	HNRPL_HUMAN	Heterogeneous nuclear ribonucleoprotein L OS=Homo sapiens GN=HNRNPL PE=1 SV=2	YGPQYGHPPPPPPPPEYGPHADSPVLMVYGLDQSK	4	946.985	2.81489			26.5	TRUE
449	HC04Navy_CM_B01	HNRPL_HUMAN	Heterogeneous nuclear ribonucleoprotein L OS=Homo sapiens GN=HNRNPL PE=1 SV=2	YGPQYGHPPPPPPPPEYGPHADSPVLMVYGLDQSK	4	946.985	2.81489			26.5	TRUE
450	HC04Navy_CM_B01	HNRPL_HUMAN	Heterogeneous nuclear ribonucleoprotein L OS=Homo sapiens GN=HNRNPL PE=1 SV=2	YGPQYGHPPPPPPPPEYGPHADSPVLMVYGLDQSK	4	946.985	2.81489			26.5	TRUE
451	HC04Navy_CM_B01	HNRPL_HUMAN	Heterogeneous nuclear ribonucleoprotein L OS=Homo sapiens GN=HNRNPL PE=1 SV=2	YGPQYGHPPPPPPPPEYGPHADSPVLMVYGLDQSK	4	946.985	2.81489			26.5	TRUE
452	HC04Navy_CM_B01	HMGA2_HUMAN	High mobility group protein HMGI-C OS=Homo sapiens GN=HMGA2 PE=1 SV=1	GEGAGQPSTSAQGQPAAPAPQK	2	1018.02	2.12382			29.4	TRUE
453	HC04Navy_CM_B01	HMGA2_HUMAN	High mobility group protein HMGI-C OS=Homo sapiens GN=HMGA2 PE=1 SV=1	GEGAGQPSTSAQGQPAAPAPQK	3	679.009	1.47199			29.3	TRUE
454	HC04Navy_CM_B01	HMGA2_HUMAN	High mobility group protein HMGI-C OS=Homo sapiens GN=HMGA2 PE=1 SV=1	GEGAGQPSTSAQGQPAAPAPQK	3	679.009	1.47199			29.3	TRUE
455	HC04Navy_CM_B01	HMGA2_HUMAN	High mobility group protein HMGI-C OS=Homo sapiens GN=HMGA2 PE=1 SV=1	GEGAGQPSTSAQGQPAAPAPQK	2	1018.02	2.12382			29.4	TRUE
456	HC04Navy_CM_B01	HMGA2_HUMAN	High mobility group protein HMGI-C OS=Homo sapiens GN=HMGA2 PE=1 SV=1	GEGAGQPSTSAQGQPAAPAPQKR	3	731.036	0.366836			29.1	TRUE
457	HC04Navy_CM_B01	HMGA2_HUMAN	High mobility group protein HMGI-C OS=Homo sapiens GN=HMGA2 PE=1 SV=1	GEGAGQPSTSAQGQPAAPAPQKR	3	731.051	2.45279			28.9	TRUE
458	HC04Navy_CM_B01	HMGA2_HUMAN	High mobility group protein HMGI-C OS=Homo sapiens GN=HMGA2 PE=1 SV=1	GEGAGQPSTSAQGQPAAPAPQKR	3	731.037	0.496421			29.1	TRUE
459	HC04Navy_CM_B01	HMGA2_HUMAN	High mobility group protein HMGI-C OS=Homo sapiens GN=HMGA2 PE=1 SV=1	GEGAGQPSTSAQGQPAAPAPQKR	3	731.043	1.3116			29.1	TRUE
460	HC04Navy_CM_B01	HMGA2_HUMAN	High mobility group protein HMGI-C OS=Homo sapiens GN=HMGA2 PE=1 SV=1	GEGAGQPSTSAQGQPAAPAPQKR	3	731.049	2.12677			29	TRUE
461	HC04Navy_CM_B01	HMGA2_HUMAN	High mobility group protein HMGI-C OS=Homo sapiens GN=HMGA2 PE=1 SV=1	GEGAGQPSTSAQGQPAAPAPQKR	3	731.037	0.496421			29.1	TRUE
462	HC04Navy_CM_B01	HMGA2_HUMAN	High mobility group protein HMGI-C OS=Homo sapiens GN=HMGA2 PE=1 SV=1	GEGAGQPSTSAQGQPAAPAPQKR	3	731.043	1.3116			29.1	TRUE
463	HC04Navy_CM_B01	HMGA2_HUMAN	High mobility group protein HMGI-C OS=Homo sapiens GN=HMGA2 PE=1 SV=1	GEGAGQPSTSAQGQPAAPAPQKR	3	731.043	1.32694			29.1	TRUE
464	HC04Navy_CM_B01	HMGA2_HUMAN	High mobility group protein HMGI-C OS=Homo sapiens GN=HMGA2 PE=1 SV=1	GEGAGQPSTSAQGQPAAPAPQKR	3	731.049	2.19362			29	TRUE
465	HC04Navy_CM_B01	HMGA2_HUMAN	High mobility group protein HMGI-C OS=Homo sapiens GN=HMGA2 PE=1 SV=1	GEGAGQPSTSAQGQPAAPAPQKR	3	731.043	1.32694			29.1	TRUE
466	HC04Navy_CM_B01	HMGA2_HUMAN	High mobility group protein HMGI-C OS=Homo sapiens GN=HMGA2 PE=1 SV=1	GEGAGQPSTSAQGQPAAPAPQKR	3	731.049	2.19362			29	TRUE
467	HC04Navy_CM_B01	HMGA2_HUMAN	High mobility group protein HMGI-C OS=Homo sapiens GN=HMGA2 PE=1 SV=1	GEGAGQPSTSAQGQPAAPAPQKR	3	731.052	2.55731			28.9	TRUE
468	HC04Navy_CM_B01	HMGA2_HUMAN	High mobility group protein HMGI-C OS=Homo sapiens GN=HMGA2 PE=1 SV=1	GEGAGQPSTSAQGQPAAPAPQKR	3	731.052	2.55731			28.9	TRUE
469	HC04Navy_CM_B01	WDR43_HUMAN	WD repeat-containing protein 43 OS=Homo sapiens GN=WDR43 PE=1 SV=3	VLVPGIPGHHAAIKPAPPQTEQVESK	5	540.911	1.67121			25	TRUE
470	HC04Navy_CM_B01	G3BP1_HUMAN	Ras GTPase-activating protein-binding protein 1 OS=Homo sapiens GN=G3BP1 PE=1 SV=1	FYVHNDIFR	3	404.214	2.37733			29.2	TRUE
471	HC04Navy_CM_B01	G3BP1_HUMAN	Ras GTPase-activating protein-binding protein 1 OS=Homo sapiens GN=G3BP1 PE=1 SV=1	FYVHNDIFR	3	404.214	2.37733			29.2	TRUE
472	HC04Navy_CM_B01	G3BP1_HUMAN	Ras GTPase-activating protein-binding protein 1 OS=Homo sapiens GN=G3BP1 PE=1 SV=1	LPNFGFVVFDDSEPVQK	2	969.516	3.17477			28.9	TRUE
473	HC04Navy_CM_B01	G3BP1_HUMAN	Ras GTPase-activating protein-binding protein 1 OS=Homo sapiens GN=G3BP1 PE=1 SV=1	QYYTLLNQAPDMLHR	3	621.67	3.92274			29	TRUE
474	HC04Navy_CM_B01	G3BP1_HUMAN	Ras GTPase-activating protein-binding protein 1 OS=Homo sapiens GN=G3BP1 PE=1 SV=1	QYYTLLNQAPDMLHR	3	621.67	3.92274			29	TRUE
475	HC04Navy_CM_B01	G3BP1_HUMAN	Ras GTPase-activating protein-binding protein 1 OS=Homo sapiens GN=G3BP1 PE=1 SV=1	SSSPAPADIAQTVQEDLR	2	943.015	5.01008			28.2	TRUE
476	HC04Navy_CM_B01	G3BP1_HUMAN	Ras GTPase-activating protein-binding protein 1 OS=Homo sapiens GN=G3BP1 PE=1 SV=1	VMEKPSPLLVGR	3	442.61	4.05019			25	FALSE
477	HC04Navy_CM_B01	G3BP1_HUMAN	Ras GTPase-activating protein-binding protein 1 OS=Homo sapiens GN=G3BP1 PE=1 SV=1	VMEKPSPLLVGR	3	442.61	4.05019			25	FALSE
478	HC04Navy_CM_B01	G3BP1_HUMAN	Ras GTPase-activating protein-binding protein 1 OS=Homo sapiens GN=G3BP1 PE=1 SV=1	VPASQPRPESKPESQIPPQRPQR	5	522.696	2.35813			26.1	TRUE
479	HC04Navy_CM_B01	NOMO1_HUMAN	Nodal modulator 1 OS=Homo sapiens GN=NOMO1 PE=1 SV=5	ISIMHEDWcWK	3	502.247	3.78383	c9: Carbamidomethyl (+57.02)		28.9	TRUE
480	HC04Navy_CM_B01	NOMO1_HUMAN	Nodal modulator 1 OS=Homo sapiens GN=NOMO1 PE=1 SV=5	VLPGDYEILATHPTWALK	3	675.398	4.63408			25	TRUE
481	HC04Navy_CM_B01	NOMO1_HUMAN	Nodal modulator 1 OS=Homo sapiens GN=NOMO1 PE=1 SV=5	VLPGDYEILATHPTWALK	3	675.398	4.63408			25	TRUE
482	HC04Navy_CM_B01	DCTN2_HUMAN	Dynactin subunit 2 OS=Homo sapiens GN=DCTN2 PE=1 SV=4	LLHEVQELTTEVEK	3	556.649	2.86188			27.6	TRUE
483	HC04Navy_CM_B01	DCTN2_HUMAN	Dynactin subunit 2 OS=Homo sapiens GN=DCTN2 PE=1 SV=4	LLHEVQELTTEVEK	3	556.649	2.86188			27.6	TRUE
484	HC04Navy_CM_B01	DCTN2_HUMAN	Dynactin subunit 2 OS=Homo sapiens GN=DCTN2 PE=1 SV=4	LLHEVQELTTEVEK	2	834.472	3.07869			27.5	TRUE
485	HC04Navy_CM_B01	DCTN2_HUMAN	Dynactin subunit 2 OS=Homo sapiens GN=DCTN2 PE=1 SV=4	WSPIASTLPELVQR	2	798.978	4.74288			25	TRUE
486	HC04Navy_CM_B01	PPGB_HUMAN	Lysosomal protective protein OS=Homo sapiens GN=CTSA PE=1 SV=2	cNFYDNKDLEcVTNLQEVAR	3	830.074	3.40302	c1: Carbamidomethyl (+57.02), c11: Carbamidomethyl (+57.02)		28.6	TRUE
487	HC04Navy_CM_B01	PPGB_HUMAN	Lysosomal protective protein OS=Homo sapiens GN=CTSA PE=1 SV=2	cNFYDNKDLEcVTNLQEVAR	3	830.074	3.40302	c1: Carbamidomethyl (+57.02), c11: Carbamidomethyl (+57.02)		28.6	TRUE
488	HC04Navy_CM_B01	PPGB_HUMAN	Lysosomal protective protein OS=Homo sapiens GN=CTSA PE=1 SV=2	EFSHIAFLTIK	3	435.927	3.55504			26.8	TRUE
489	HC04Navy_CM_B01	PPGB_HUMAN	Lysosomal protective protein OS=Homo sapiens GN=CTSA PE=1 SV=2	EFSHIAFLTIK	3	435.927	3.55504			26.8	TRUE
490	HC04Navy_CM_B01	PPGB_HUMAN	Lysosomal protective protein OS=Homo sapiens GN=CTSA PE=1 SV=2	GAGHMVPTDKPLAAFTMFSR	4	534.276	1.13837			29.1	TRUE
491	HC04Navy_CM_B01	PPGB_HUMAN	Lysosomal protective protein OS=Homo sapiens GN=CTSA PE=1 SV=2	GAGHMVPTDKPLAAFTMFSR	4	534.276	1.13837			29.1	TRUE
492	HC04Navy_CM_B01	PPGB_HUMAN	Lysosomal protective protein OS=Homo sapiens GN=CTSA PE=1 SV=2	GAGHMVPTDKPLAAFTMFSR	4	534.284	2.65451			28.9	TRUE
493	HC04Navy_CM_B01	PPGB_HUMAN	Lysosomal protective protein OS=Homo sapiens GN=CTSA PE=1 SV=2	GAGHMVPTDKPLAAFTMFSR	4	534.284	2.65451			28.9	TRUE
494	HC04Navy_CM_B01	PPGB_HUMAN	Lysosomal protective protein OS=Homo sapiens GN=CTSA PE=1 SV=2	GAGHMVPTDKPLAAFTMFSR	4	534.276	1.13837			29.1	TRUE
495	HC04Navy_CM_B01	FBX2_HUMAN	F-box only protein 2 OS=Homo sapiens GN=FBXO2 PE=1 SV=2	cQQEGLVPEGGVEEERDHWQQFYFLSK	4	824.644	1.33389	c1: Carbamidomethyl (+57.02)		27.4	TRUE
496	HC04Navy_CM_B01	FBX2_HUMAN	F-box only protein 2 OS=Homo sapiens GN=FBXO2 PE=1 SV=2	cQQEGLVPEGGVEEERDHWQQFYFLSK	4	824.644	1.33389	c1: Carbamidomethyl (+57.02)		27.4	TRUE
497	HC04Navy_CM_B01	FBX2_HUMAN	F-box only protein 2 OS=Homo sapiens GN=FBXO2 PE=1 SV=2	ELVDGAPLWLLK	2	677.423	4.59058			25	TRUE
498	HC04Navy_CM_B01	FBX2_HUMAN	F-box only protein 2 OS=Homo sapiens GN=FBXO2 PE=1 SV=2	ELVDGAPLWLLK	2	677.423	4.59058			25	TRUE
499	HC04Navy_CM_B01	FBX2_HUMAN	F-box only protein 2 OS=Homo sapiens GN=FBXO2 PE=1 SV=2	ELVDGAPLWLLK	2	677.423	4.59058			25	TRUE
500	HC04Navy_CM_B01	FBX2_HUMAN	F-box only protein 2 OS=Homo sapiens GN=FBXO2 PE=1 SV=2	FEHGGQDSVYWK	3	484.903	2.86282			28.3	TRUE
501	HC04Navy_CM_B01	FBX2_HUMAN	F-box only protein 2 OS=Homo sapiens GN=FBXO2 PE=1 SV=2	FEHGGQDSVYWK	3	484.903	2.86282			28.3	TRUE
502	HC04Navy_CM_B01	FBX2_HUMAN	F-box only protein 2 OS=Homo sapiens GN=FBXO2 PE=1 SV=2	FEHGGQDSVYWK	2	726.852	2.99715			28.4	TRUE
503	HC04Navy_CM_B01	FBX2_HUMAN	F-box only protein 2 OS=Homo sapiens GN=FBXO2 PE=1 SV=2	VLAALPAAELVQAcR	2	791.48	4.7644	c14: Carbamidomethyl (+57.02)		25	TRUE
504	HC04Navy_CM_B01	FBX2_HUMAN	F-box only protein 2 OS=Homo sapiens GN=FBXO2 PE=1 SV=2	VLAALPAAELVQAcR	2	791.469	3.31798	c14: Carbamidomethyl (+57.02)		25.3	TRUE
505	HC04Navy_CM_B01	FBX2_HUMAN	F-box only protein 2 OS=Homo sapiens GN=FBXO2 PE=1 SV=2	WKELVDGAPLWLLK	3	556.666	2.00037			25	TRUE
506	HC04Navy_CM_B01	FBX2_HUMAN	F-box only protein 2 OS=Homo sapiens GN=FBXO2 PE=1 SV=2	WKELVDGAPLWLLK	3	556.666	2.00037			25	TRUE
507	HC04Navy_CM_B01	FBX2_HUMAN	F-box only protein 2 OS=Homo sapiens GN=FBXO2 PE=1 SV=2	WKELVDGAPLWLLK	3	556.666	2.00037			25	TRUE
508	HC04Navy_CM_B01	FBX2_HUMAN	F-box only protein 2 OS=Homo sapiens GN=FBXO2 PE=1 SV=2	WKELVDGAPLWLLK	3	556.666	2.00037			25	TRUE
509	HC04Navy_CM_B01	TCPE_HUMAN	T-complex protein 1 subunit epsilon OS=Homo sapiens GN=CCT5 PE=1 SV=1	EMNPALGIDcLHK	3	499.913	0.333398	c10: Carbamidomethyl (+57.02)		28.7	TRUE
510	HC04Navy_CM_B01	TCPE_HUMAN	T-complex protein 1 subunit epsilon OS=Homo sapiens GN=CCT5 PE=1 SV=1	EMNPALGIDcLHK	3	499.913	0.333398	c10: Carbamidomethyl (+57.02)		28.7	TRUE
511	HC04Navy_CM_B01	TCPE_HUMAN	T-complex protein 1 subunit epsilon OS=Homo sapiens GN=CCT5 PE=1 SV=1	EMNPALGIDcLHK	3	499.928	3.46526	c10: Carbamidomethyl (+57.02)		29.4	TRUE
512	HC04Navy_CM_B01	TCPE_HUMAN	T-complex protein 1 subunit epsilon OS=Homo sapiens GN=CCT5 PE=1 SV=1	EMNPALGIDcLHK	3	499.928	3.46526	c10: Carbamidomethyl (+57.02)		29.4	TRUE
513	HC04Navy_CM_B01	TCPE_HUMAN	T-complex protein 1 subunit epsilon OS=Homo sapiens GN=CCT5 PE=1 SV=1	ETGANLAIcQWGFDDEANHLLLQNNLPAVR	3	1127.26	3.67154	c9: Carbamidomethyl (+57.02)		26.8	TRUE
514	HC04Navy_CM_B01	TCPE_HUMAN	T-complex protein 1 subunit epsilon OS=Homo sapiens GN=CCT5 PE=1 SV=1	ETGANLAIcQWGFDDEANHLLLQNNLPAVR	3	1127.26	3.67154	c9: Carbamidomethyl (+57.02)		26.8	TRUE
515	HC04Navy_CM_B01	TCPE_HUMAN	T-complex protein 1 subunit epsilon OS=Homo sapiens GN=CCT5 PE=1 SV=1	GVIVDKDFSHPQMPK	4	425.238	3.72111			28.7	TRUE
516	HC04Navy_CM_B01	TCPE_HUMAN	T-complex protein 1 subunit epsilon OS=Homo sapiens GN=CCT5 PE=1 SV=1	GVIVDKDFSHPQMPK	4	425.238	3.72111			28.7	TRUE
517	HC04Navy_CM_B01	TCPE_HUMAN	T-complex protein 1 subunit epsilon OS=Homo sapiens GN=CCT5 PE=1 SV=1	GVIVDKDFSHPQMPK	3	566.648	3.67278			28.8	TRUE
518	HC04Navy_CM_B01	TCPE_HUMAN	T-complex protein 1 subunit epsilon OS=Homo sapiens GN=CCT5 PE=1 SV=1	HKLDVTSVEDYK	3	478.592	2.36969			29.6	TRUE
519	HC04Navy_CM_B01	TCPE_HUMAN	T-complex protein 1 subunit epsilon OS=Homo sapiens GN=CCT5 PE=1 SV=1	HKLDVTSVEDYK	3	478.586	1.21091			29.8	TRUE
520	HC04Navy_CM_B01	TCPE_HUMAN	T-complex protein 1 subunit epsilon OS=Homo sapiens GN=CCT5 PE=1 SV=1	HKLDVTSVEDYK	2	717.378	1.50567			29.7	TRUE
521	HC04Navy_CM_B01	TCPE_HUMAN	T-complex protein 1 subunit epsilon OS=Homo sapiens GN=CCT5 PE=1 SV=1	HKLDVTSVEDYK	3	478.586	1.21091			29.8	TRUE
522	HC04Navy_CM_B01	TCPE_HUMAN	T-complex protein 1 subunit epsilon OS=Homo sapiens GN=CCT5 PE=1 SV=1	HKLDVTSVEDYK	3	478.586	1.21615			29.8	TRUE
523	HC04Navy_CM_B01	TCPE_HUMAN	T-complex protein 1 subunit epsilon OS=Homo sapiens GN=CCT5 PE=1 SV=1	HKLDVTSVEDYK	3	478.586	1.21091			29.8	TRUE
524	HC04Navy_CM_B01	TCPE_HUMAN	T-complex protein 1 subunit epsilon OS=Homo sapiens GN=CCT5 PE=1 SV=1	HKLDVTSVEDYK	3	478.586	1.21615			29.8	TRUE
525	HC04Navy_CM_B01	TCPE_HUMAN	T-complex protein 1 subunit epsilon OS=Homo sapiens GN=CCT5 PE=1 SV=1	HKLDVTSVEDYK	2	717.375	1.0968			29.8	TRUE
526	HC04Navy_CM_B01	TCPE_HUMAN	T-complex protein 1 subunit epsilon OS=Homo sapiens GN=CCT5 PE=1 SV=1	IAILTcPFEPPKPK	3	537.656	3.46794	c6: Carbamidomethyl (+57.02)		25.1	TRUE
527	HC04Navy_CM_B01	TCPE_HUMAN	T-complex protein 1 subunit epsilon OS=Homo sapiens GN=CCT5 PE=1 SV=1	LGFAGLVQEISFGTTK	2	834.479	2.99923			26.8	TRUE
528	HC04Navy_CM_B01	TCPE_HUMAN	T-complex protein 1 subunit epsilon OS=Homo sapiens GN=CCT5 PE=1 SV=1	LGFAGLVQEISFGTTK	2	834.479	2.99923			26.8	TRUE
529	HC04Navy_CM_B01	TCPE_HUMAN	T-complex protein 1 subunit epsilon OS=Homo sapiens GN=CCT5 PE=1 SV=1	LMGLEALK	2	437.773	3.81157			28	TRUE
530	HC04Navy_CM_B01	TCPE_HUMAN	T-complex protein 1 subunit epsilon OS=Homo sapiens GN=CCT5 PE=1 SV=1	LMGLEALK	2	437.773	3.81157			28	TRUE
531	HC04Navy_CM_B01	TCPE_HUMAN	T-complex protein 1 subunit epsilon OS=Homo sapiens GN=CCT5 PE=1 SV=1	MLVIEQcK	2	510.785	4.06674	c7: Carbamidomethyl (+57.02)		29.9	TRUE
532	HC04Navy_CM_B01	TCPE_HUMAN	T-complex protein 1 subunit epsilon OS=Homo sapiens GN=CCT5 PE=1 SV=1	MMVDKDGDVTVTNDGATILSMMDVDHQIAK	4	813.4	2.13959			27.2	TRUE
533	HC04Navy_CM_B01	TCPE_HUMAN	T-complex protein 1 subunit epsilon OS=Homo sapiens GN=CCT5 PE=1 SV=1	MMVDKDGDVTVTNDGATILSMMDVDHQIAK	4	813.413	3.64591			27.3	TRUE
534	HC04Navy_CM_B01	TCPE_HUMAN	T-complex protein 1 subunit epsilon OS=Homo sapiens GN=CCT5 PE=1 SV=1	MMVDKDGDVTVTNDGATILSMMDVDHQIAK	4	813.413	3.64591			27.3	TRUE
535	HC04Navy_CM_B01	TCPE_HUMAN	T-complex protein 1 subunit epsilon OS=Homo sapiens GN=CCT5 PE=1 SV=1	QQHVIETLIGK	3	422.59	2.7052			25.2	TRUE
536	HC04Navy_CM_B01	TCPE_HUMAN	T-complex protein 1 subunit epsilon OS=Homo sapiens GN=CCT5 PE=1 SV=1	QQHVIETLIGK	3	422.59	2.7052			25.2	TRUE
537	HC04Navy_CM_B01	TCPE_HUMAN	T-complex protein 1 subunit epsilon OS=Homo sapiens GN=CCT5 PE=1 SV=1	SLHDALcVIR	3	395.228	3.83319	c7: Carbamidomethyl (+57.02)		27.9	FALSE
538	HC04Navy_CM_B01	TCPE_HUMAN	T-complex protein 1 subunit epsilon OS=Homo sapiens GN=CCT5 PE=1 SV=1	SLHDALcVIR	3	395.228	3.83319	c7: Carbamidomethyl (+57.02)		27.9	FALSE
539	HC04Navy_CM_B01	TCPE_HUMAN	T-complex protein 1 subunit epsilon OS=Homo sapiens GN=CCT5 PE=1 SV=1	SLHDALcVIR	2	592.335	3.24408	c7: Carbamidomethyl (+57.02)		28.2	FALSE
540	HC04Navy_CM_B01	TCPE_HUMAN	T-complex protein 1 subunit epsilon OS=Homo sapiens GN=CCT5 PE=1 SV=1	SQDDEIGDGTTGVVVLAGALLEEAEQLLDR	3	1038.54	1.90966			27.6	TRUE
541	HC04Navy_CM_B01	TCPE_HUMAN	T-complex protein 1 subunit epsilon OS=Homo sapiens GN=CCT5 PE=1 SV=1	SQDDEIGDGTTGVVVLAGALLEEAEQLLDR	3	1038.53	1.34495			27.7	TRUE
542	HC04Navy_CM_B01	HS105_HUMAN	Heat shock protein 105 kDa OS=Homo sapiens GN=HSPH1 PE=1 SV=1	GcALQcAILSPAFK	2	768.408	2.53987	c2: Carbamidomethyl (+57.02), c6: Carbamidomethyl (+57.02)		29.6	FALSE
543	HC04Navy_CM_B01	HS105_HUMAN	Heat shock protein 105 kDa OS=Homo sapiens GN=HSPH1 PE=1 SV=1	GcALQcAILSPAFK	2	768.426	4.83586	c2: Carbamidomethyl (+57.02), c6: Carbamidomethyl (+57.02)		28.5	FALSE
544	HC04Navy_CM_B01	HS105_HUMAN	Heat shock protein 105 kDa OS=Homo sapiens GN=HSPH1 PE=1 SV=1	GcALQcAILSPAFK	2	768.426	4.83586	c2: Carbamidomethyl (+57.02), c6: Carbamidomethyl (+57.02)		28.5	FALSE
545	HC04Navy_CM_B01	HS105_HUMAN	Heat shock protein 105 kDa OS=Homo sapiens GN=HSPH1 PE=1 SV=1	IEVPLYSLLEQTHLK	3	595.026	3.53952			25	TRUE
546	HC04Navy_CM_B01	HS105_HUMAN	Heat shock protein 105 kDa OS=Homo sapiens GN=HSPH1 PE=1 SV=1	IEVPLYSLLEQTHLK	3	595.026	3.53952			25	TRUE
547	HC04Navy_CM_B01	HS105_HUMAN	Heat shock protein 105 kDa OS=Homo sapiens GN=HSPH1 PE=1 SV=1	IEVPLYSLLEQTHLK	3	595.026	3.53952			25	TRUE
548	HC04Navy_CM_B01	HS105_HUMAN	Heat shock protein 105 kDa OS=Homo sapiens GN=HSPH1 PE=1 SV=1	IKELNNTcEPVVTQPKPK	4	524.549	2.46238	c8: Carbamidomethyl (+57.02)		26.4	TRUE
549	HC04Navy_CM_B01	HS105_HUMAN	Heat shock protein 105 kDa OS=Homo sapiens GN=HSPH1 PE=1 SV=1	IKELNNTcEPVVTQPKPK	4	524.549	2.46238	c8: Carbamidomethyl (+57.02)		26.4	TRUE
550	HC04Navy_CM_B01	HS105_HUMAN	Heat shock protein 105 kDa OS=Homo sapiens GN=HSPH1 PE=1 SV=1	QAYVDKLEELMK	3	489.609	3.86744			28.3	TRUE
551	HC04Navy_CM_B01	HS105_HUMAN	Heat shock protein 105 kDa OS=Homo sapiens GN=HSPH1 PE=1 SV=1	VLGTAFDPFLGGK	2	661.383	3.27703			27.3	TRUE
552	HC04Navy_CM_B01	PRS4_HUMAN	26S protease regulatory subunit 4 OS=Homo sapiens GN=PSMC1 PE=1 SV=1	ESVELPLTHPEYYEEMGIKPPK	4	647.341	2.47007			28.4	TRUE
553	HC04Navy_CM_B01	PRS4_HUMAN	26S protease regulatory subunit 4 OS=Homo sapiens GN=PSMC1 PE=1 SV=1	ESVELPLTHPEYYEEMGIKPPK	4	647.341	2.47007			28.4	TRUE
554	HC04Navy_CM_B01	PRS4_HUMAN	26S protease regulatory subunit 4 OS=Homo sapiens GN=PSMC1 PE=1 SV=1	ESVELPLTHPEYYEEMGIKPPK	4	647.341	2.47007			28.4	TRUE
555	HC04Navy_CM_B01	PRS4_HUMAN	26S protease regulatory subunit 4 OS=Homo sapiens GN=PSMC1 PE=1 SV=1	IETLDPALIRPGR	3	484.297	2.60396			25	TRUE
556	HC04Navy_CM_B01	PRS4_HUMAN	26S protease regulatory subunit 4 OS=Homo sapiens GN=PSMC1 PE=1 SV=1	IETLDPALIRPGR	3	484.297	2.60396			25	TRUE
557	HC04Navy_CM_B01	PRS4_HUMAN	26S protease regulatory subunit 4 OS=Homo sapiens GN=PSMC1 PE=1 SV=1	LPLVTPHTQcR	3	441.254	3.30757	c10: Carbamidomethyl (+57.02)		28	TRUE
558	HC04Navy_CM_B01	PRS4_HUMAN	26S protease regulatory subunit 4 OS=Homo sapiens GN=PSMC1 PE=1 SV=1	LPLVTPHTQcR	3	441.254	3.30757	c10: Carbamidomethyl (+57.02)		28	TRUE
559	HC04Navy_CM_B01	PRS4_HUMAN	26S protease regulatory subunit 4 OS=Homo sapiens GN=PSMC1 PE=1 SV=1	NQEQMKPLEEKQEEER	3	682.344	2.7688			29.1	TRUE
560	HC04Navy_CM_B01	PRS4_HUMAN	26S protease regulatory subunit 4 OS=Homo sapiens GN=PSMC1 PE=1 SV=1	NQEQMKPLEEKQEEER	4	512.007	2.32031			29	TRUE
561	HC04Navy_CM_B01	PRS4_HUMAN	26S protease regulatory subunit 4 OS=Homo sapiens GN=PSMC1 PE=1 SV=1	NQEQMKPLEEKQEEER	4	512.007	2.32031			29	TRUE
562	HC04Navy_CM_B01	PRS4_HUMAN	26S protease regulatory subunit 4 OS=Homo sapiens GN=PSMC1 PE=1 SV=1	NQEQMKPLEEKQEEER	4	512.001	1.11989			28.7	TRUE
563	HC04Navy_CM_B01	PRS4_HUMAN	26S protease regulatory subunit 4 OS=Homo sapiens GN=PSMC1 PE=1 SV=1	TMLELLNQLDGFDSR	2	876.463	3.15823			29.2	TRUE
564	HC04Navy_CM_B01	AT1B3_HUMAN	Sodium/potassium-transporting ATPase subunit beta-3 OS=Homo sapiens GN=ATP1B3 PE=1 SV=1	DQIPSPGLMVFPKPVTALEYTFSR	3	898.501	3.29098			25.9	TRUE
565	HC04Navy_CM_B01	AT1B3_HUMAN	Sodium/potassium-transporting ATPase subunit beta-3 OS=Homo sapiens GN=ATP1B3 PE=1 SV=1	IIGLKPEGVPR	3	393.591	2.70617			25	TRUE
566	HC04Navy_CM_B01	AT1B3_HUMAN	Sodium/potassium-transporting ATPase subunit beta-3 OS=Homo sapiens GN=ATP1B3 PE=1 SV=1	IIGLKPEGVPR	3	393.597	4.26486			25	TRUE
567	HC04Navy_CM_B01	AT1B3_HUMAN	Sodium/potassium-transporting ATPase subunit beta-3 OS=Homo sapiens GN=ATP1B3 PE=1 SV=1	IIGLKPEGVPR	3	393.597	4.26486			25	TRUE
568	HC04Navy_CM_B01	AT1B3_HUMAN	Sodium/potassium-transporting ATPase subunit beta-3 OS=Homo sapiens GN=ATP1B3 PE=1 SV=1	SDPTSYAGYIEDLKK	3	562.963	3.08142			29.4	TRUE
569	HC04Navy_CM_B01	RS18_HUMAN	40S ribosomal protein S18 OS=Homo sapiens GN=RPS18 PE=1 SV=3	AGELTEDEVER	2	624.316	4.05145			29.8	TRUE
570	HC04Navy_CM_B01	RS18_HUMAN	40S ribosomal protein S18 OS=Homo sapiens GN=RPS18 PE=1 SV=3	AGELTEDEVER	2	624.302	1.73549			28.5	TRUE
571	HC04Navy_CM_B01	RS18_HUMAN	40S ribosomal protein S18 OS=Homo sapiens GN=RPS18 PE=1 SV=3	AGELTEDEVER	2	624.302	1.73549			28.5	TRUE
572	HC04Navy_CM_B01	RS18_HUMAN	40S ribosomal protein S18 OS=Homo sapiens GN=RPS18 PE=1 SV=3	IAFAITAIK	2	474.314	3.07801			25	TRUE
573	HC04Navy_CM_B01	RS18_HUMAN	40S ribosomal protein S18 OS=Homo sapiens GN=RPS18 PE=1 SV=3	IAFAITAIK	2	474.308	1.80142			25	TRUE
574	HC04Navy_CM_B01	RS18_HUMAN	40S ribosomal protein S18 OS=Homo sapiens GN=RPS18 PE=1 SV=3	IAFAITAIK	2	474.32	4.25171			25	TRUE
575	HC04Navy_CM_B01	RS18_HUMAN	40S ribosomal protein S18 OS=Homo sapiens GN=RPS18 PE=1 SV=3	IPDWFLNR	2	530.785	0.534756			30.9	TRUE
576	HC04Navy_CM_B01	RS18_HUMAN	40S ribosomal protein S18 OS=Homo sapiens GN=RPS18 PE=1 SV=3	RAGELTEDEVER	3	468.566	0.527851			29	TRUE
577	HC04Navy_CM_B01	RS18_HUMAN	40S ribosomal protein S18 OS=Homo sapiens GN=RPS18 PE=1 SV=3	VITIMQNPR	2	536.317	2.7723			29.2	TRUE
578	HC04Navy_CM_B01	RS18_HUMAN	40S ribosomal protein S18 OS=Homo sapiens GN=RPS18 PE=1 SV=3	VITIMQNPR	2	536.311	1.60921			29.6	TRUE
579	HC04Navy_CM_B01	RS18_HUMAN	40S ribosomal protein S18 OS=Homo sapiens GN=RPS18 PE=1 SV=3	VITIMQNPR	2	536.318	3.01161			29.2	TRUE
580	HC04Navy_CM_B01	RS18_HUMAN	40S ribosomal protein S18 OS=Homo sapiens GN=RPS18 PE=1 SV=3	VITIMQNPR	2	536.32	3.31948			28.8	TRUE
581	HC04Navy_CM_B01	RS18_HUMAN	40S ribosomal protein S18 OS=Homo sapiens GN=RPS18 PE=1 SV=3	VITIMQNPR	2	536.313	1.92847			29.5	TRUE
582	HC04Navy_CM_B01	RS18_HUMAN	40S ribosomal protein S18 OS=Homo sapiens GN=RPS18 PE=1 SV=3	VLNTNIDGR	2	501.282	1.93677			30.5	TRUE
583	HC04Navy_CM_B01	RS18_HUMAN	40S ribosomal protein S18 OS=Homo sapiens GN=RPS18 PE=1 SV=3	VLNTNIDGR	2	501.282	1.93677			30.5	TRUE
584	HC04Navy_CM_B01	RS18_HUMAN	40S ribosomal protein S18 OS=Homo sapiens GN=RPS18 PE=1 SV=3	YSQVLANGLDNK	2	661.355	2.20737			29.3	TRUE
585	HC04Navy_CM_B01	AMPM1_HUMAN	Methionine aminopeptidase 1 OS=Homo sapiens GN=METAP1 PE=1 SV=2	EVLDVAAGMIKPGVTTEEIDHAVHLAcIAR	5	643.948	1.79503	c27: Carbamidomethyl (+57.02)		26.5	TRUE
586	HC04Navy_CM_B01	AMPM1_HUMAN	Methionine aminopeptidase 1 OS=Homo sapiens GN=METAP1 PE=1 SV=2	EVLDVAAGMIKPGVTTEEIDHAVHLAcIAR	5	643.948	1.79503	c27: Carbamidomethyl (+57.02)		26.5	TRUE
587	HC04Navy_CM_B01	AMPM1_HUMAN	Methionine aminopeptidase 1 OS=Homo sapiens GN=METAP1 PE=1 SV=2	EVLDVAAGMIKPGVTTEEIDHAVHLAcIAR	5	643.948	1.79503	c27: Carbamidomethyl (+57.02)		26.5	TRUE
588	HC04Navy_CM_B01	AMPM1_HUMAN	Methionine aminopeptidase 1 OS=Homo sapiens GN=METAP1 PE=1 SV=2	EVLDVAAGMIKPGVTTEEIDHAVHLAcIAR	5	643.948	1.79503	c27: Carbamidomethyl (+57.02)		26.5	TRUE
589	HC04Navy_CM_B01	AMPM1_HUMAN	Methionine aminopeptidase 1 OS=Homo sapiens GN=METAP1 PE=1 SV=2	EVLDVAAGMIKPGVTTEEIDHAVHLAcIAR	5	643.948	1.79503	c27: Carbamidomethyl (+57.02)		26.5	TRUE
590	HC04Navy_CM_B01	AMPM1_HUMAN	Methionine aminopeptidase 1 OS=Homo sapiens GN=METAP1 PE=1 SV=2	EVLDVAAGMIKPGVTTEEIDHAVHLAcIAR	5	643.948	1.79503	c27: Carbamidomethyl (+57.02)		26.5	TRUE
591	HC04Navy_CM_B01	AMPM1_HUMAN	Methionine aminopeptidase 1 OS=Homo sapiens GN=METAP1 PE=1 SV=2	EVLDVAAGMIKPGVTTEEIDHAVHLAcIAR	5	643.948	1.79503	c27: Carbamidomethyl (+57.02)		26.5	TRUE
592	HC04Navy_CM_B01	AMPM1_HUMAN	Methionine aminopeptidase 1 OS=Homo sapiens GN=METAP1 PE=1 SV=2	EVLDVAAGMIKPGVTTEEIDHAVHLAcIAR	5	643.948	1.79503	c27: Carbamidomethyl (+57.02)		26.5	TRUE
593	HC04Navy_CM_B01	AMPM1_HUMAN	Methionine aminopeptidase 1 OS=Homo sapiens GN=METAP1 PE=1 SV=2	EVLDVAAGMIKPGVTTEEIDHAVHLAcIAR	5	643.948	1.79503	c27: Carbamidomethyl (+57.02)		26.5	TRUE
594	HC04Navy_CM_B01	AMPM1_HUMAN	Methionine aminopeptidase 1 OS=Homo sapiens GN=METAP1 PE=1 SV=2	EVLDVAAGMIKPGVTTEEIDHAVHLAcIAR	5	643.948	1.79503	c27: Carbamidomethyl (+57.02)		26.5	TRUE
595	HC04Navy_CM_B01	AMPM1_HUMAN	Methionine aminopeptidase 1 OS=Homo sapiens GN=METAP1 PE=1 SV=2	EVLDVAAGMIKPGVTTEEIDHAVHLAcIAR	5	643.948	1.79503	c27: Carbamidomethyl (+57.02)		26.5	TRUE
596	HC04Navy_CM_B01	SF01_HUMAN	Splicing factor 1 OS=Homo sapiens GN=SF1 PE=1 SV=4	HNLITEMVALNPDFKPPADYKPPATR	5	587.931	3.84814			25	TRUE
597	HC04Navy_CM_B01	SF01_HUMAN	Splicing factor 1 OS=Homo sapiens GN=SF1 PE=1 SV=4	HNLITEMVALNPDFKPPADYKPPATR	5	587.915	1.14581			26.8	TRUE
598	HC04Navy_CM_B01	SF01_HUMAN	Splicing factor 1 OS=Homo sapiens GN=SF1 PE=1 SV=4	HNLITEMVALNPDFKPPADYKPPATR	5	587.915	1.14581			26.8	TRUE
599	HC04Navy_CM_B01	SF01_HUMAN	Splicing factor 1 OS=Homo sapiens GN=SF1 PE=1 SV=4	HNLITEMVALNPDFKPPADYKPPATR	5	587.915	1.14581			26.8	TRUE
600	HC04Navy_CM_B01	SF01_HUMAN	Splicing factor 1 OS=Homo sapiens GN=SF1 PE=1 SV=4	HNLITEMVALNPDFKPPADYKPPATR	5	587.915	1.14581			26.8	TRUE
601	HC04Navy_CM_B01	SF01_HUMAN	Splicing factor 1 OS=Homo sapiens GN=SF1 PE=1 SV=4	HNLITEMVALNPDFKPPADYKPPATR	5	587.915	1.14581			26.8	TRUE
602	HC04Navy_CM_B01	SF01_HUMAN	Splicing factor 1 OS=Homo sapiens GN=SF1 PE=1 SV=4	HNLITEMVALNPDFKPPADYKPPATR	5	587.915	1.14581			26.8	TRUE
603	HC04Navy_CM_B01	SF01_HUMAN	Splicing factor 1 OS=Homo sapiens GN=SF1 PE=1 SV=4	HNLITEMVALNPDFKPPADYKPPATR	5	587.915	1.14581			26.8	TRUE
604	HC04Navy_CM_B01	ECHM_HUMAN	Enoyl-CoA hydratase, mitochondrial OS=Homo sapiens GN=ECHS1 PE=1 SV=4	ALNALcDGLIDELNQALK	3	657.69	1.73943	c6: Carbamidomethyl (+57.02)		28.6	TRUE
605	HC04Navy_CM_B01	ECHM_HUMAN	Enoyl-CoA hydratase, mitochondrial OS=Homo sapiens GN=ECHS1 PE=1 SV=4	ALNALcDGLIDELNQALK	3	657.687	1.32126	c6: Carbamidomethyl (+57.02)		28.7	TRUE
606	HC04Navy_CM_B01	ECHM_HUMAN	Enoyl-CoA hydratase, mitochondrial OS=Homo sapiens GN=ECHS1 PE=1 SV=4	ALNALcDGLIDELNQALK	3	657.687	1.32126	c6: Carbamidomethyl (+57.02)		28.7	TRUE
607	HC04Navy_CM_B01	ECHM_HUMAN	Enoyl-CoA hydratase, mitochondrial OS=Homo sapiens GN=ECHS1 PE=1 SV=4	ALNALcDGLIDELNQALK	2	986.061	4.73921	c6: Carbamidomethyl (+57.02)		26.6	TRUE
608	HC04Navy_CM_B01	ECHM_HUMAN	Enoyl-CoA hydratase, mitochondrial OS=Homo sapiens GN=ECHS1 PE=1 SV=4	ALNALcDGLIDELNQALK	3	657.694	2.3609	c6: Carbamidomethyl (+57.02)		28.3	TRUE
609	HC04Navy_CM_B01	ECHM_HUMAN	Enoyl-CoA hydratase, mitochondrial OS=Homo sapiens GN=ECHS1 PE=1 SV=4	ALNALcDGLIDELNQALK	3	657.69	1.73943	c6: Carbamidomethyl (+57.02)		28.6	TRUE
610	HC04Navy_CM_B01	ECHM_HUMAN	Enoyl-CoA hydratase, mitochondrial OS=Homo sapiens GN=ECHS1 PE=1 SV=4	ALNALcDGLIDELNQALK	2	986.031	1.69679	c6: Carbamidomethyl (+57.02)		28.6	TRUE
611	HC04Navy_CM_B01	ECHM_HUMAN	Enoyl-CoA hydratase, mitochondrial OS=Homo sapiens GN=ECHS1 PE=1 SV=4	ALNALcDGLIDELNQALK	3	657.694	2.3609	c6: Carbamidomethyl (+57.02)		28.3	TRUE
612	HC04Navy_CM_B01	ECHM_HUMAN	Enoyl-CoA hydratase, mitochondrial OS=Homo sapiens GN=ECHS1 PE=1 SV=4	ALNALcDGLIDELNQALK	2	986.042	2.78531	c6: Carbamidomethyl (+57.02)		28.1	TRUE
613	HC04Navy_CM_B01	ECHM_HUMAN	Enoyl-CoA hydratase, mitochondrial OS=Homo sapiens GN=ECHS1 PE=1 SV=4	ALNALcDGLIDELNQALK	2	986.044	3.01038	c6: Carbamidomethyl (+57.02)		28	TRUE
614	HC04Navy_CM_B01	ECHM_HUMAN	Enoyl-CoA hydratase, mitochondrial OS=Homo sapiens GN=ECHS1 PE=1 SV=4	ALNALcDGLIDELNQALK	3	657.686	1.14461	c6: Carbamidomethyl (+57.02)		28.8	TRUE
615	HC04Navy_CM_B01	ECHM_HUMAN	Enoyl-CoA hydratase, mitochondrial OS=Homo sapiens GN=ECHS1 PE=1 SV=4	ALNALcDGLIDELNQALK	2	986.042	2.78531	c6: Carbamidomethyl (+57.02)		28.1	TRUE
616	HC04Navy_CM_B01	ECHM_HUMAN	Enoyl-CoA hydratase, mitochondrial OS=Homo sapiens GN=ECHS1 PE=1 SV=4	ALNALcDGLIDELNQALK	2	986.044	3.01038	c6: Carbamidomethyl (+57.02)		28	TRUE
617	HC04Navy_CM_B01	ECHM_HUMAN	Enoyl-CoA hydratase, mitochondrial OS=Homo sapiens GN=ECHS1 PE=1 SV=4	ALNALcDGLIDELNQALK	3	657.7	3.29637	c6: Carbamidomethyl (+57.02)		27.8	TRUE
618	HC04Navy_CM_B01	ECHM_HUMAN	Enoyl-CoA hydratase, mitochondrial OS=Homo sapiens GN=ECHS1 PE=1 SV=4	ALNALcDGLIDELNQALK	3	657.7	3.29637	c6: Carbamidomethyl (+57.02)		27.8	TRUE
619	HC04Navy_CM_B01	ECHM_HUMAN	Enoyl-CoA hydratase, mitochondrial OS=Homo sapiens GN=ECHS1 PE=1 SV=4	ALNALcDGLIDELNQALK	3	657.686	1.14461	c6: Carbamidomethyl (+57.02)		28.8	TRUE
620	HC04Navy_CM_B01	ECHM_HUMAN	Enoyl-CoA hydratase, mitochondrial OS=Homo sapiens GN=ECHS1 PE=1 SV=4	ALNALcDGLIDELNQALK	3	657.706	4.1886	c6: Carbamidomethyl (+57.02)		27	TRUE
621	HC04Navy_CM_B01	ECHM_HUMAN	Enoyl-CoA hydratase, mitochondrial OS=Homo sapiens GN=ECHS1 PE=1 SV=4	ALNALcDGLIDELNQALK	3	657.701	3.42642	c6: Carbamidomethyl (+57.02)		27.7	TRUE
622	HC04Navy_CM_B01	ECHM_HUMAN	Enoyl-CoA hydratase, mitochondrial OS=Homo sapiens GN=ECHS1 PE=1 SV=4	ALNALcDGLIDELNQALK	3	657.706	4.1886	c6: Carbamidomethyl (+57.02)		27	TRUE
623	HC04Navy_CM_B01	ECHM_HUMAN	Enoyl-CoA hydratase, mitochondrial OS=Homo sapiens GN=ECHS1 PE=1 SV=4	ALNALcDGLIDELNQALK	3	657.701	3.42642	c6: Carbamidomethyl (+57.02)		27.7	TRUE
624	HC04Navy_CM_B01	ECHM_HUMAN	Enoyl-CoA hydratase, mitochondrial OS=Homo sapiens GN=ECHS1 PE=1 SV=4	ALNALcDGLIDELNQALK	3	657.701	3.42642	c6: Carbamidomethyl (+57.02)		27.7	TRUE
625	HC04Navy_CM_B01	ECHM_HUMAN	Enoyl-CoA hydratase, mitochondrial OS=Homo sapiens GN=ECHS1 PE=1 SV=4	ALNALcDGLIDELNQALK	2	986.031	1.65344	c6: Carbamidomethyl (+57.02)		28.6	TRUE
626	HC04Navy_CM_B01	ECHM_HUMAN	Enoyl-CoA hydratase, mitochondrial OS=Homo sapiens GN=ECHS1 PE=1 SV=4	ALNALcDGLIDELNQALK	3	657.701	3.42642	c6: Carbamidomethyl (+57.02)		27.7	TRUE
627	HC04Navy_CM_B01	ECHM_HUMAN	Enoyl-CoA hydratase, mitochondrial OS=Homo sapiens GN=ECHS1 PE=1 SV=4	ALNALcDGLIDELNQALK	2	986.042	2.78531	c6: Carbamidomethyl (+57.02)		28.1	TRUE
628	HC04Navy_CM_B01	ECHM_HUMAN	Enoyl-CoA hydratase, mitochondrial OS=Homo sapiens GN=ECHS1 PE=1 SV=4	ALNALcDGLIDELNQALK	2	986.031	1.65344	c6: Carbamidomethyl (+57.02)		28.6	TRUE
629	HC04Navy_CM_B01	ECHM_HUMAN	Enoyl-CoA hydratase, mitochondrial OS=Homo sapiens GN=ECHS1 PE=1 SV=4	AQFAQPEILIGTIPGAGGTQR	3	709.077	3.63301			25.3	TRUE
630	HC04Navy_CM_B01	ECHM_HUMAN	Enoyl-CoA hydratase, mitochondrial OS=Homo sapiens GN=ECHS1 PE=1 SV=4	AQFAQPEILIGTIPGAGGTQR	3	709.077	3.63301			25.3	TRUE
631	HC04Navy_CM_B01	ECHM_HUMAN	Enoyl-CoA hydratase, mitochondrial OS=Homo sapiens GN=ECHS1 PE=1 SV=4	AQFAQPEILIGTIPGAGGTQR	2	1063.11	3.57332			25.3	TRUE
632	HC04Navy_CM_B01	ECHM_HUMAN	Enoyl-CoA hydratase, mitochondrial OS=Homo sapiens GN=ECHS1 PE=1 SV=4	AQFAQPEILIGTIPGAGGTQR	2	1063.11	3.57332			25.3	TRUE
633	HC04Navy_CM_B01	ECHM_HUMAN	Enoyl-CoA hydratase, mitochondrial OS=Homo sapiens GN=ECHS1 PE=1 SV=4	EMQNLSFQDcYSSK	2	868.887	2.46809	c10: Carbamidomethyl (+57.02)		25.9	TRUE
634	HC04Navy_CM_B01	ECHM_HUMAN	Enoyl-CoA hydratase, mitochondrial OS=Homo sapiens GN=ECHS1 PE=1 SV=4	GKNNTVGLIQLNRPK	4	413.749	0.880825			25	TRUE
635	HC04Navy_CM_B01	ECHM_HUMAN	Enoyl-CoA hydratase, mitochondrial OS=Homo sapiens GN=ECHS1 PE=1 SV=4	HWDHLTQVK	3	388.539	0.584042			29.9	TRUE
636	HC04Navy_CM_B01	ECHM_HUMAN	Enoyl-CoA hydratase, mitochondrial OS=Homo sapiens GN=ECHS1 PE=1 SV=4	HWDHLTQVK	3	388.545	2.29282			29.8	TRUE
637	HC04Navy_CM_B01	ECHM_HUMAN	Enoyl-CoA hydratase, mitochondrial OS=Homo sapiens GN=ECHS1 PE=1 SV=4	IcPVETLVEEAIQcAEK	3	663.683	3.4049	c2: Carbamidomethyl (+57.02), c14: Carbamidomethyl (+57.02)		29.1	TRUE
638	HC04Navy_CM_B01	ECHM_HUMAN	Enoyl-CoA hydratase, mitochondrial OS=Homo sapiens GN=ECHS1 PE=1 SV=4	IcPVETLVEEAIQcAEK	3	663.683	3.4049	c2: Carbamidomethyl (+57.02), c14: Carbamidomethyl (+57.02)		29.1	TRUE
639	HC04Navy_CM_B01	ECHM_HUMAN	Enoyl-CoA hydratase, mitochondrial OS=Homo sapiens GN=ECHS1 PE=1 SV=4	IcPVETLVEEAIQcAEK	2	995.035	4.8746	c2: Carbamidomethyl (+57.02), c14: Carbamidomethyl (+57.02)		28.9	TRUE
640	HC04Navy_CM_B01	ECHM_HUMAN	Enoyl-CoA hydratase, mitochondrial OS=Homo sapiens GN=ECHS1 PE=1 SV=4	IcPVETLVEEAIQcAEK	2	995.022	3.51149	c2: Carbamidomethyl (+57.02), c14: Carbamidomethyl (+57.02)		29.2	TRUE
641	HC04Navy_CM_B01	ECHM_HUMAN	Enoyl-CoA hydratase, mitochondrial OS=Homo sapiens GN=ECHS1 PE=1 SV=4	KLFYSTFATDDRK	3	531.28	0.889928			29.5	TRUE
642	HC04Navy_CM_B01	ECHM_HUMAN	Enoyl-CoA hydratase, mitochondrial OS=Homo sapiens GN=ECHS1 PE=1 SV=4	KLFYSTFATDDRK	3	531.28	0.889928			29.5	TRUE
643	HC04Navy_CM_B01	ECHM_HUMAN	Enoyl-CoA hydratase, mitochondrial OS=Homo sapiens GN=ECHS1 PE=1 SV=4	NNTVGLIQLNRPK	3	489.635	3.13746			25	TRUE
644	HC04Navy_CM_B01	ECHM_HUMAN	Enoyl-CoA hydratase, mitochondrial OS=Homo sapiens GN=ECHS1 PE=1 SV=4	NNTVGLIQLNRPK	3	489.635	3.13746			25	TRUE
645	HC04Navy_CM_B01	ECHM_HUMAN	Enoyl-CoA hydratase, mitochondrial OS=Homo sapiens GN=ECHS1 PE=1 SV=4	NNTVGLIQLNRPK	3	489.635	3.13746			25	TRUE
646	HC04Navy_CM_B01	PSMD1_HUMAN	26S proteasome non-ATPase regulatory subunit 1 OS=Homo sapiens GN=PSMD1 PE=1 SV=2	EAINLLEPMTNDPVNYVR	2	1044.57	4.32163			28.1	TRUE
647	HC04Navy_CM_B01	PSMD1_HUMAN	26S proteasome non-ATPase regulatory subunit 1 OS=Homo sapiens GN=PSMD1 PE=1 SV=2	EALQLMATYLPK	2	689.402	3.79985			27.3	TRUE
648	HC04Navy_CM_B01	PSMD1_HUMAN	26S proteasome non-ATPase regulatory subunit 1 OS=Homo sapiens GN=PSMD1 PE=1 SV=2	EALQLMATYLPK	2	689.402	3.79985			27.3	TRUE
649	HC04Navy_CM_B01	PSMD1_HUMAN	26S proteasome non-ATPase regulatory subunit 1 OS=Homo sapiens GN=PSMD1 PE=1 SV=2	KKEPEPNFQLLDNPAR	4	474.762	1.63072			28.1	TRUE
650	HC04Navy_CM_B01	PSMD1_HUMAN	26S proteasome non-ATPase regulatory subunit 1 OS=Homo sapiens GN=PSMD1 PE=1 SV=2	KKEPEPNFQLLDNPAR	4	474.762	1.63072			28.1	TRUE
651	HC04Navy_CM_B01	PSMD1_HUMAN	26S proteasome non-ATPase regulatory subunit 1 OS=Homo sapiens GN=PSMD1 PE=1 SV=2	LLHVAVSDVNDDVRR	4	427.746	2.93478			27.3	TRUE
652	HC04Navy_CM_B01	PSMD1_HUMAN	26S proteasome non-ATPase regulatory subunit 1 OS=Homo sapiens GN=PSMD1 PE=1 SV=2	LLHVAVSDVNDDVRR	4	427.746	2.93478			27.3	TRUE
653	HC04Navy_CM_B01	PSMD1_HUMAN	26S proteasome non-ATPase regulatory subunit 1 OS=Homo sapiens GN=PSMD1 PE=1 SV=2	MITSAAGIISLLDEDEPQLK	2	1072.59	2.91343			27.6	TRUE
654	HC04Navy_CM_B01	PSMD1_HUMAN	26S proteasome non-ATPase regulatory subunit 1 OS=Homo sapiens GN=PSMD1 PE=1 SV=2	MITSAAGIISLLDEDEPQLK	3	715.406	4.14319			26.8	TRUE
655	HC04Navy_CM_B01	PSMD1_HUMAN	26S proteasome non-ATPase regulatory subunit 1 OS=Homo sapiens GN=PSMD1 PE=1 SV=2	MITSAAGIISLLDEDEPQLK	2	1072.59	2.91343			27.6	TRUE
656	HC04Navy_CM_B01	PSMD1_HUMAN	26S proteasome non-ATPase regulatory subunit 1 OS=Homo sapiens GN=PSMD1 PE=1 SV=2	MITSAAGIISLLDEDEPQLK	3	715.406	4.14319			26.8	TRUE
657	HC04Navy_CM_B01	PSMD1_HUMAN	26S proteasome non-ATPase regulatory subunit 1 OS=Homo sapiens GN=PSMD1 PE=1 SV=2	TPEQcPSVVSLLSESYNPHVR	3	800.426	4.03526	c5: Carbamidomethyl (+57.02)		28.5	TRUE
658	HC04Navy_CM_B01	PSMD1_HUMAN	26S proteasome non-ATPase regulatory subunit 1 OS=Homo sapiens GN=PSMD1 PE=1 SV=2	TPEQcPSVVSLLSESYNPHVR	3	800.426	4.03526	c5: Carbamidomethyl (+57.02)		28.5	TRUE
659	HC04Navy_CM_B01	PUR9_HUMAN	Bifunctional purine biosynthesis protein PURH OS=Homo sapiens GN=ATIC PE=1 SV=3	AFTHTAQYDEAISDYFR	3	679.007	4.28259			29.3	TRUE
660	HC04Navy_CM_B01	PUR9_HUMAN	Bifunctional purine biosynthesis protein PURH OS=Homo sapiens GN=ATIC PE=1 SV=3	AFTHTAQYDEAISDYFR	3	679.007	4.28259			29.3	TRUE
661	HC04Navy_CM_B01	PUR9_HUMAN	Bifunctional purine biosynthesis protein PURH OS=Homo sapiens GN=ATIC PE=1 SV=3	ALFEEVPELLTEAEKK	3	616.005	0.817192			28.8	TRUE
662	HC04Navy_CM_B01	PUR9_HUMAN	Bifunctional purine biosynthesis protein PURH OS=Homo sapiens GN=ATIC PE=1 SV=3	ALFEEVPELLTEAEKK	3	615.994	0.825431			29.3	TRUE
663	HC04Navy_CM_B01	PUR9_HUMAN	Bifunctional purine biosynthesis protein PURH OS=Homo sapiens GN=ATIC PE=1 SV=3	ALFEEVPELLTEAEKK	3	616.016	2.67803			27.4	TRUE
664	HC04Navy_CM_B01	PUR9_HUMAN	Bifunctional purine biosynthesis protein PURH OS=Homo sapiens GN=ATIC PE=1 SV=3	ALFEEVPELLTEAEKK	3	616.013	2.19656			27.9	TRUE
665	HC04Navy_CM_B01	PUR9_HUMAN	Bifunctional purine biosynthesis protein PURH OS=Homo sapiens GN=ATIC PE=1 SV=3	ALFEEVPELLTEAEKK	3	616.007	1.17931			28.5	TRUE
666	HC04Navy_CM_B01	PUR9_HUMAN	Bifunctional purine biosynthesis protein PURH OS=Homo sapiens GN=ATIC PE=1 SV=3	ALFEEVPELLTEAEKK	3	616.022	3.58601			26.7	TRUE
667	HC04Navy_CM_B01	PUR9_HUMAN	Bifunctional purine biosynthesis protein PURH OS=Homo sapiens GN=ATIC PE=1 SV=3	ALFEEVPELLTEAEKK	3	616.024	3.92845			26.3	TRUE
668	HC04Navy_CM_B01	PUR9_HUMAN	Bifunctional purine biosynthesis protein PURH OS=Homo sapiens GN=ATIC PE=1 SV=3	ALFEEVPELLTEAEKK	3	616.016	2.67803			27.4	TRUE
669	HC04Navy_CM_B01	PUR9_HUMAN	Bifunctional purine biosynthesis protein PURH OS=Homo sapiens GN=ATIC PE=1 SV=3	ALFEEVPELLTEAEKK	3	616.007	1.17931			28.5	TRUE
670	HC04Navy_CM_B01	PUR9_HUMAN	Bifunctional purine biosynthesis protein PURH OS=Homo sapiens GN=ATIC PE=1 SV=3	ALFEEVPELLTEAEKK	3	616.024	3.92845			26.3	TRUE
671	HC04Navy_CM_B01	PUR9_HUMAN	Bifunctional purine biosynthesis protein PURH OS=Homo sapiens GN=ATIC PE=1 SV=3	ALFEEVPELLTEAEKK	3	616.009	1.57639			28.3	TRUE
672	HC04Navy_CM_B01	PUR9_HUMAN	Bifunctional purine biosynthesis protein PURH OS=Homo sapiens GN=ATIC PE=1 SV=3	ALFEEVPELLTEAEKK	3	616.012	2.01802			28	TRUE
673	HC04Navy_CM_B01	PUR9_HUMAN	Bifunctional purine biosynthesis protein PURH OS=Homo sapiens GN=ATIC PE=1 SV=3	ALFEEVPELLTEAEKK	3	616.022	3.58601			26.7	TRUE
674	HC04Navy_CM_B01	PUR9_HUMAN	Bifunctional purine biosynthesis protein PURH OS=Homo sapiens GN=ATIC PE=1 SV=3	ALFEEVPELLTEAEKK	3	616.009	1.57639			28.3	TRUE
675	HC04Navy_CM_B01	PUR9_HUMAN	Bifunctional purine biosynthesis protein PURH OS=Homo sapiens GN=ATIC PE=1 SV=3	ALFEEVPELLTEAEKK	3	616.022	3.58601			26.7	TRUE
676	HC04Navy_CM_B01	PUR9_HUMAN	Bifunctional purine biosynthesis protein PURH OS=Homo sapiens GN=ATIC PE=1 SV=3	DVSELTGFPEMLGGR	2	804.42	3.75201			29.5	TRUE
677	HC04Navy_CM_B01	PUR9_HUMAN	Bifunctional purine biosynthesis protein PURH OS=Homo sapiens GN=ATIC PE=1 SV=3	DVSELTGFPEMLGGR	2	804.42	3.75201			29.5	TRUE
678	HC04Navy_CM_B01	PUR9_HUMAN	Bifunctional purine biosynthesis protein PURH OS=Homo sapiens GN=ATIC PE=1 SV=3	EALGIPAAASFK	2	587.85	3.89967			27.7	TRUE
679	HC04Navy_CM_B01	PUR9_HUMAN	Bifunctional purine biosynthesis protein PURH OS=Homo sapiens GN=ATIC PE=1 SV=3	EALGIPAAASFK	2	587.85	3.89967			27.7	TRUE
680	HC04Navy_CM_B01	PUR9_HUMAN	Bifunctional purine biosynthesis protein PURH OS=Homo sapiens GN=ATIC PE=1 SV=3	EVSDGIIAPGYEEEALTILSK	2	1117.61	3.26599			27.6	TRUE
681	HC04Navy_CM_B01	PUR9_HUMAN	Bifunctional purine biosynthesis protein PURH OS=Homo sapiens GN=ATIC PE=1 SV=3	EVSDGIIAPGYEEEALTILSK	2	1117.61	3.26599			27.6	TRUE
682	HC04Navy_CM_B01	PUR9_HUMAN	Bifunctional purine biosynthesis protein PURH OS=Homo sapiens GN=ATIC PE=1 SV=3	EVSDGIIAPGYEEEALTILSK	3	745.412	3.45411			27.3	TRUE
683	HC04Navy_CM_B01	PUR9_HUMAN	Bifunctional purine biosynthesis protein PURH OS=Homo sapiens GN=ATIC PE=1 SV=3	EVSDGIIAPGYEEEALTILSK	3	745.412	3.45411			27.3	TRUE
684	HC04Navy_CM_B01	PUR9_HUMAN	Bifunctional purine biosynthesis protein PURH OS=Homo sapiens GN=ATIC PE=1 SV=3	HVSPAGAAVGIPLSEDEAK	3	616.678	3.74917			28.1	TRUE
685	HC04Navy_CM_B01	PUR9_HUMAN	Bifunctional purine biosynthesis protein PURH OS=Homo sapiens GN=ATIC PE=1 SV=3	HVSPAGAAVGIPLSEDEAK	3	616.672	2.80983			28.6	TRUE
686	HC04Navy_CM_B01	PUR9_HUMAN	Bifunctional purine biosynthesis protein PURH OS=Homo sapiens GN=ATIC PE=1 SV=3	HVSPAGAAVGIPLSEDEAK	3	616.672	2.80983			28.6	TRUE
687	HC04Navy_CM_B01	PUR9_HUMAN	Bifunctional purine biosynthesis protein PURH OS=Homo sapiens GN=ATIC PE=1 SV=3	HVSPAGAAVGIPLSEDEAK	2	924.507	3.13524			28.4	TRUE
688	HC04Navy_CM_B01	PUR9_HUMAN	Bifunctional purine biosynthesis protein PURH OS=Homo sapiens GN=ATIC PE=1 SV=3	NLTALGLNLVASGGTAK	2	800.482	3.1957			25	TRUE
689	HC04Navy_CM_B01	PUR9_HUMAN	Bifunctional purine biosynthesis protein PURH OS=Homo sapiens GN=ATIC PE=1 SV=3	NLTALGLNLVASGGTAK	2	800.482	3.1957			25	TRUE
690	HC04Navy_CM_B01	PUR9_HUMAN	Bifunctional purine biosynthesis protein PURH OS=Homo sapiens GN=ATIC PE=1 SV=3	SLFSNVVTK	2	497.796	2.87152			26.8	TRUE
691	HC04Navy_CM_B01	PUR9_HUMAN	Bifunctional purine biosynthesis protein PURH OS=Homo sapiens GN=ATIC PE=1 SV=3	SLFSNVVTK	2	497.796	2.87152			26.8	TRUE
692	HC04Navy_CM_B01	PUR9_HUMAN	Bifunctional purine biosynthesis protein PURH OS=Homo sapiens GN=ATIC PE=1 SV=3	TGLVEFAR	2	446.757	2.10302			28.8	TRUE
693	HC04Navy_CM_B01	PUR9_HUMAN	Bifunctional purine biosynthesis protein PURH OS=Homo sapiens GN=ATIC PE=1 SV=3	TGLVEFAR	2	446.757	2.10302			28.8	TRUE
694	HC04Navy_CM_B01	PUR9_HUMAN	Bifunctional purine biosynthesis protein PURH OS=Homo sapiens GN=ATIC PE=1 SV=3	TLFGLHLSQK	3	381.898	2.50673			28.3	TRUE
695	HC04Navy_CM_B01	PUR9_HUMAN	Bifunctional purine biosynthesis protein PURH OS=Homo sapiens GN=ATIC PE=1 SV=3	TLFGLHLSQK	3	381.906	4.48188			26.7	TRUE
696	HC04Navy_CM_B01	PUR9_HUMAN	Bifunctional purine biosynthesis protein PURH OS=Homo sapiens GN=ATIC PE=1 SV=3	TLFGLHLSQK	3	381.906	4.48188			26.7	TRUE
697	HC04Navy_CM_B01	PUR9_HUMAN	Bifunctional purine biosynthesis protein PURH OS=Homo sapiens GN=ATIC PE=1 SV=3	TLHPAVHAGILAR	4	339.705	0.678633			26.9	TRUE
698	HC04Navy_CM_B01	PUR9_HUMAN	Bifunctional purine biosynthesis protein PURH OS=Homo sapiens GN=ATIC PE=1 SV=3	TLHPAVHAGILAR	4	339.706	0.953511			26.6	TRUE
699	HC04Navy_CM_B01	PUR9_HUMAN	Bifunctional purine biosynthesis protein PURH OS=Homo sapiens GN=ATIC PE=1 SV=3	TLHPAVHAGILAR	4	339.706	0.953511			26.6	TRUE
700	HC04Navy_CM_B01	PUR9_HUMAN	Bifunctional purine biosynthesis protein PURH OS=Homo sapiens GN=ATIC PE=1 SV=3	TLHPAVHAGILAR	3	452.606	0.998315			26.6	TRUE
701	HC04Navy_CM_B01	PUR9_HUMAN	Bifunctional purine biosynthesis protein PURH OS=Homo sapiens GN=ATIC PE=1 SV=3	TLHPAVHAGILAR	3	452.606	0.998315			26.6	TRUE
702	HC04Navy_CM_B01	PUR9_HUMAN	Bifunctional purine biosynthesis protein PURH OS=Homo sapiens GN=ATIC PE=1 SV=3	TLHPAVHAGILAR	4	339.706	0.953511			26.6	TRUE
703	HC04Navy_CM_B01	PUR9_HUMAN	Bifunctional purine biosynthesis protein PURH OS=Homo sapiens GN=ATIC PE=1 SV=3	TLHPAVHAGILAR	4	339.706	0.953511			26.6	TRUE
704	HC04Navy_CM_B01	PUR9_HUMAN	Bifunctional purine biosynthesis protein PURH OS=Homo sapiens GN=ATIC PE=1 SV=3	TLTPISAAYAR	2	582.337	2.1367			28	TRUE
705	HC04Navy_CM_B01	PUR9_HUMAN	Bifunctional purine biosynthesis protein PURH OS=Homo sapiens GN=ATIC PE=1 SV=3	TLTPISAAYAR	2	582.337	2.1367			28	TRUE
706	HC04Navy_CM_B01	PUR9_HUMAN	Bifunctional purine biosynthesis protein PURH OS=Homo sapiens GN=ATIC PE=1 SV=3	VcMVYDLYK	2	595.81	4.546	c2: Carbamidomethyl (+57.02)		30	TRUE
707	HC04Navy_CM_B01	PUR9_HUMAN	Bifunctional purine biosynthesis protein PURH OS=Homo sapiens GN=ATIC PE=1 SV=3	VVAcNLYPFVK	2	655.371	2.95173	c4: Carbamidomethyl (+57.02)		28.5	TRUE
708	HC04Navy_CM_B01	PUR9_HUMAN	Bifunctional purine biosynthesis protein PURH OS=Homo sapiens GN=ATIC PE=1 SV=3	VVAcNLYPFVK	2	655.371	2.95173	c4: Carbamidomethyl (+57.02)		28.5	TRUE
709	HC04Navy_CM_B01	PUR9_HUMAN	Bifunctional purine biosynthesis protein PURH OS=Homo sapiens GN=ATIC PE=1 SV=3	YGMNPHQTPAQLYTLQPK	2	1044.05	2.33976			29.2	TRUE
710	HC04Navy_CM_B01	PUR9_HUMAN	Bifunctional purine biosynthesis protein PURH OS=Homo sapiens GN=ATIC PE=1 SV=3	YGMNPHQTPAQLYTLQPK	3	696.374	3.39976			28.8	TRUE
711	HC04Navy_CM_B01	PUR9_HUMAN	Bifunctional purine biosynthesis protein PURH OS=Homo sapiens GN=ATIC PE=1 SV=3	YGMNPHQTPAQLYTLQPK	3	696.385	4.87874			27.9	TRUE
712	HC04Navy_CM_B01	PUR9_HUMAN	Bifunctional purine biosynthesis protein PURH OS=Homo sapiens GN=ATIC PE=1 SV=3	YGMNPHQTPAQLYTLQPK	3	696.374	3.39976			28.8	TRUE
713	HC04Navy_CM_B01	CRKL_HUMAN	Crk-like protein OS=Homo sapiens GN=CRKL PE=1 SV=1	IGDQEFDHLPALLEFYK	3	679.032	3.17452			28.9	TRUE
714	HC04Navy_CM_B01	CRKL_HUMAN	Crk-like protein OS=Homo sapiens GN=CRKL PE=1 SV=1	IGDQEFDHLPALLEFYK	3	679.032	3.17452			28.9	TRUE
715	HC04Navy_CM_B01	CRKL_HUMAN	Crk-like protein OS=Homo sapiens GN=CRKL PE=1 SV=1	IHYLDTTTLIEPAPR	3	580.674	4.39105			26.3	TRUE
716	HC04Navy_CM_B01	CRKL_HUMAN	Crk-like protein OS=Homo sapiens GN=CRKL PE=1 SV=1	IHYLDTTTLIEPAPR	3	580.665	2.73796			27.3	TRUE
717	HC04Navy_CM_B01	RS8_HUMAN	40S ribosomal protein S8 OS=Homo sapiens GN=RPS8 PE=1 SV=2	IIDVVYNASNNELVR	2	859.982	2.94883			28.3	TRUE
718	HC04Navy_CM_B01	RS8_HUMAN	40S ribosomal protein S8 OS=Homo sapiens GN=RPS8 PE=1 SV=2	IIDVVYNASNNELVR	2	859.982	2.94883			28.3	TRUE
719	HC04Navy_CM_B01	RS8_HUMAN	40S ribosomal protein S8 OS=Homo sapiens GN=RPS8 PE=1 SV=2	ISSLLEEQFQQGK	2	753.913	2.63745			29.3	TRUE
720	HC04Navy_CM_B01	RS8_HUMAN	40S ribosomal protein S8 OS=Homo sapiens GN=RPS8 PE=1 SV=2	ISSLLEEQFQQGK	2	753.913	2.63745			29.3	TRUE
721	HC04Navy_CM_B01	RS8_HUMAN	40S ribosomal protein S8 OS=Homo sapiens GN=RPS8 PE=1 SV=2	ISSLLEEQFQQGK	2	753.913	2.63745			29.3	TRUE
722	HC04Navy_CM_B01	RS8_HUMAN	40S ribosomal protein S8 OS=Homo sapiens GN=RPS8 PE=1 SV=2	LLAcIASRPGQcGR	3	520.283	2.54682	c4: Carbamidomethyl (+57.02), c12: Carbamidomethyl (+57.02)		29.6	TRUE
723	HC04Navy_CM_B01	RS8_HUMAN	40S ribosomal protein S8 OS=Homo sapiens GN=RPS8 PE=1 SV=2	LLAcIASRPGQcGR	3	520.283	2.54682	c4: Carbamidomethyl (+57.02), c12: Carbamidomethyl (+57.02)		29.6	TRUE
724	HC04Navy_CM_B01	RS8_HUMAN	40S ribosomal protein S8 OS=Homo sapiens GN=RPS8 PE=1 SV=2	LTPEEEEILNK	2	657.853	1.55869			29.7	TRUE
725	HC04Navy_CM_B01	RS8_HUMAN	40S ribosomal protein S8 OS=Homo sapiens GN=RPS8 PE=1 SV=2	LTPEEEEILNK	2	657.866	3.53787			29.4	TRUE
726	HC04Navy_CM_B01	RS8_HUMAN	40S ribosomal protein S8 OS=Homo sapiens GN=RPS8 PE=1 SV=2	NcIVLIDSTPYR	2	725.889	2.43487	c2: Carbamidomethyl (+57.02)		29.8	TRUE
727	HC04Navy_CM_B01	RS8_HUMAN	40S ribosomal protein S8 OS=Homo sapiens GN=RPS8 PE=1 SV=2	NcIVLIDSTPYR	2	725.889	2.43487	c2: Carbamidomethyl (+57.02)		29.8	TRUE
728	HC04Navy_CM_B01	RS8_HUMAN	40S ribosomal protein S8 OS=Homo sapiens GN=RPS8 PE=1 SV=2	QWYESHYALPLGR	3	540.609	1.04004			29.8	TRUE
729	HC04Navy_CM_B01	RS8_HUMAN	40S ribosomal protein S8 OS=Homo sapiens GN=RPS8 PE=1 SV=2	QWYESHYALPLGR	3	540.614	2.04301			30	TRUE
730	HC04Navy_CM_B01	RS8_HUMAN	40S ribosomal protein S8 OS=Homo sapiens GN=RPS8 PE=1 SV=2	QWYESHYALPLGR	3	540.614	2.04301			30	TRUE
731	HC04Navy_CM_B01	RS8_HUMAN	40S ribosomal protein S8 OS=Homo sapiens GN=RPS8 PE=1 SV=2	QWYESHYALPLGR	3	540.614	2.04301			30	TRUE
732	HC04Navy_CM_B01	RS8_HUMAN	40S ribosomal protein S8 OS=Homo sapiens GN=RPS8 PE=1 SV=2	QWYESHYALPLGR	2	810.419	2.17953			30	TRUE
733	HC04Navy_CM_B01	CMC1_HUMAN	Calcium-binding mitochondrial carrier protein Aralar1 OS=Homo sapiens GN=SLC25A12 PE=1 SV=2	DIPFSAIYFPVYAHcK	3	643.345	4.19573	c15: Carbamidomethyl (+57.02)		29	TRUE
734	HC04Navy_CM_B01	CMC1_HUMAN	Calcium-binding mitochondrial carrier protein Aralar1 OS=Homo sapiens GN=SLC25A12 PE=1 SV=2	GLIPQLIGVAPEK	2	667.936	4.58961			25	FALSE
735	HC04Navy_CM_B01	CMC1_HUMAN	Calcium-binding mitochondrial carrier protein Aralar1 OS=Homo sapiens GN=SLC25A12 PE=1 SV=2	GLIPQLIGVAPEK	2	667.929	3.48224			25	FALSE
736	HC04Navy_CM_B01	RS11_HUMAN	40S ribosomal protein S11 OS=Homo sapiens GN=RPS11 PE=1 SV=3	cPFTGNVSIR	2	575.801	2.36378	c1: Carbamidomethyl (+57.02)		29.4	TRUE
737	HC04Navy_CM_B01	RS11_HUMAN	40S ribosomal protein S11 OS=Homo sapiens GN=RPS11 PE=1 SV=3	cPFTGNVSIR	2	575.801	2.36378	c1: Carbamidomethyl (+57.02)		29.4	TRUE
738	HC04Navy_CM_B01	RS11_HUMAN	40S ribosomal protein S11 OS=Homo sapiens GN=RPS11 PE=1 SV=3	DVQIGDIVTVGEcRPLSK	3	662.691	1.26029	c13: Carbamidomethyl (+57.02)		28.9	TRUE
739	HC04Navy_CM_B01	RS11_HUMAN	40S ribosomal protein S11 OS=Homo sapiens GN=RPS11 PE=1 SV=3	DVQIGDIVTVGEcRPLSK	3	662.701	2.76374	c13: Carbamidomethyl (+57.02)		28.2	TRUE
740	HC04Navy_CM_B01	RS11_HUMAN	40S ribosomal protein S11 OS=Homo sapiens GN=RPS11 PE=1 SV=3	DVQIGDIVTVGEcRPLSK	3	662.696	2.13655	c13: Carbamidomethyl (+57.02)		28.5	TRUE
741	HC04Navy_CM_B01	RS11_HUMAN	40S ribosomal protein S11 OS=Homo sapiens GN=RPS11 PE=1 SV=3	DVQIGDIVTVGEcRPLSK	3	662.701	2.76374	c13: Carbamidomethyl (+57.02)		28.2	TRUE
742	HC04Navy_CM_B01	RS11_HUMAN	40S ribosomal protein S11 OS=Homo sapiens GN=RPS11 PE=1 SV=3	DVQIGDIVTVGEcRPLSK	2	993.534	1.46693	c13: Carbamidomethyl (+57.02)		28.8	TRUE
743	HC04Navy_CM_B01	RS11_HUMAN	40S ribosomal protein S11 OS=Homo sapiens GN=RPS11 PE=1 SV=3	DVQIGDIVTVGEcRPLSK	3	662.702	3.04062	c13: Carbamidomethyl (+57.02)		28	TRUE
744	HC04Navy_CM_B01	RS11_HUMAN	40S ribosomal protein S11 OS=Homo sapiens GN=RPS11 PE=1 SV=3	EAIEGTYIDKK	3	422.895	1.06119			29	TRUE
745	HC04Navy_CM_B01	RS11_HUMAN	40S ribosomal protein S11 OS=Homo sapiens GN=RPS11 PE=1 SV=3	EAIEGTYIDKK	3	422.895	0.99601			29	TRUE
746	HC04Navy_CM_B01	RS11_HUMAN	40S ribosomal protein S11 OS=Homo sapiens GN=RPS11 PE=1 SV=3	EAIEGTYIDKK	2	633.836	0.566665			29	TRUE
747	HC04Navy_CM_B01	RS11_HUMAN	40S ribosomal protein S11 OS=Homo sapiens GN=RPS11 PE=1 SV=3	EAIEGTYIDKK	3	422.895	1.06119			29	TRUE
748	HC04Navy_CM_B01	RS11_HUMAN	40S ribosomal protein S11 OS=Homo sapiens GN=RPS11 PE=1 SV=3	EAIEGTYIDKK	3	422.895	0.99601			29	TRUE
749	HC04Navy_CM_B01	RS11_HUMAN	40S ribosomal protein S11 OS=Homo sapiens GN=RPS11 PE=1 SV=3	EAIEGTYIDKK	3	422.902	2.64173			28.5	TRUE
750	HC04Navy_CM_B01	RS11_HUMAN	40S ribosomal protein S11 OS=Homo sapiens GN=RPS11 PE=1 SV=3	EAIEGTYIDKK	3	422.9	2.29092			28.6	TRUE
751	HC04Navy_CM_B01	RS11_HUMAN	40S ribosomal protein S11 OS=Homo sapiens GN=RPS11 PE=1 SV=3	EAIEGTYIDKK	3	422.9	2.29092			28.6	TRUE
752	HC04Navy_CM_B01	RS11_HUMAN	40S ribosomal protein S11 OS=Homo sapiens GN=RPS11 PE=1 SV=3	EAIEGTYIDKK	2	633.847	2.29795			28.6	TRUE
753	HC04Navy_CM_B01	RS11_HUMAN	40S ribosomal protein S11 OS=Homo sapiens GN=RPS11 PE=1 SV=3	EAIEGTYIDKK	2	633.847	2.29795			28.6	TRUE
754	HC04Navy_CM_B01	RS11_HUMAN	40S ribosomal protein S11 OS=Homo sapiens GN=RPS11 PE=1 SV=3	ILSGVVTK	2	408.769	1.48643			25.3	TRUE
755	HC04Navy_CM_B01	RS11_HUMAN	40S ribosomal protein S11 OS=Homo sapiens GN=RPS11 PE=1 SV=3	ILSGVVTK	2	408.769	1.48643			25.3	TRUE
756	HC04Navy_CM_B01	RS11_HUMAN	40S ribosomal protein S11 OS=Homo sapiens GN=RPS11 PE=1 SV=3	NMSVHLSPcFR	3	449.894	2.88671	c9: Carbamidomethyl (+57.02)		29.5	TRUE
757	HC04Navy_CM_B01	RS11_HUMAN	40S ribosomal protein S11 OS=Homo sapiens GN=RPS11 PE=1 SV=3	NMSVHLSPcFR	3	449.894	2.88671	c9: Carbamidomethyl (+57.02)		29.5	TRUE
758	HC04Navy_CM_B01	RS11_HUMAN	40S ribosomal protein S11 OS=Homo sapiens GN=RPS11 PE=1 SV=3	NMSVHLSPcFR	3	449.894	2.88671	c9: Carbamidomethyl (+57.02)		29.5	TRUE
759	HC04Navy_CM_B01	RS11_HUMAN	40S ribosomal protein S11 OS=Homo sapiens GN=RPS11 PE=1 SV=3	NMSVHLSPcFR	2	674.342	3.58564	c9: Carbamidomethyl (+57.02)		29.8	TRUE
760	HC04Navy_CM_B01	RS11_HUMAN	40S ribosomal protein S11 OS=Homo sapiens GN=RPS11 PE=1 SV=3	QPTIFQNK	2	488.286	4.1048			29	TRUE
761	HC04Navy_CM_B01	RS11_HUMAN	40S ribosomal protein S11 OS=Homo sapiens GN=RPS11 PE=1 SV=3	QPTIFQNK	2	488.286	4.1048			29	TRUE
762	HC04Navy_CM_B01	RS11_HUMAN	40S ribosomal protein S11 OS=Homo sapiens GN=RPS11 PE=1 SV=3	RDYLHYIR	3	379.209	1.07484			29.6	TRUE
763	HC04Navy_CM_B01	RS11_HUMAN	40S ribosomal protein S11 OS=Homo sapiens GN=RPS11 PE=1 SV=3	RDYLHYIR	3	379.209	1.07484			29.6	TRUE
764	HC04Navy_CM_B01	RS11_HUMAN	40S ribosomal protein S11 OS=Homo sapiens GN=RPS11 PE=1 SV=3	RDYLHYIR	3	379.209	1.07484			29.6	TRUE
765	HC04Navy_CM_B01	RS11_HUMAN	40S ribosomal protein S11 OS=Homo sapiens GN=RPS11 PE=1 SV=3	RDYLHYIR	3	379.209	1.07484			29.6	TRUE
766	HC04Navy_CM_B01	RS11_HUMAN	40S ribosomal protein S11 OS=Homo sapiens GN=RPS11 PE=1 SV=3	RDYLHYIR	3	379.219	3.63276			28.8	TRUE
767	HC04Navy_CM_B01	RS11_HUMAN	40S ribosomal protein S11 OS=Homo sapiens GN=RPS11 PE=1 SV=3	RDYLHYIR	3	379.215	2.61609			29.1	TRUE
768	HC04Navy_CM_B01	AN32E_HUMAN	Acidic leucine-rich nuclear phosphoprotein 32 family member E OS=Homo sapiens GN=ANP32E PE=1 SV=1	IKDLSTVEALQNLK	3	524.657	3.53729			25	TRUE
769	HC04Navy_CM_B01	AN32E_HUMAN	Acidic leucine-rich nuclear phosphoprotein 32 family member E OS=Homo sapiens GN=ANP32E PE=1 SV=1	IKDLSTVEALQNLK	3	524.657	3.53729			25	TRUE
770	HC04Navy_CM_B01	AN32E_HUMAN	Acidic leucine-rich nuclear phosphoprotein 32 family member E OS=Homo sapiens GN=ANP32E PE=1 SV=1	IKDLSTVEALQNLK	2	786.482	3.62164			25	TRUE
771	HC04Navy_CM_B01	AN32E_HUMAN	Acidic leucine-rich nuclear phosphoprotein 32 family member E OS=Homo sapiens GN=ANP32E PE=1 SV=1	SLDLFNcEITNLEDYR	2	1001.5	3.88577	c7: Carbamidomethyl (+57.02)		29.4	TRUE
772	HC04Navy_CM_B01	RBM3_HUMAN	Putative RNA-binding protein 3 OS=Homo sapiens GN=RBM3 PE=1 SV=1	GFGFITFTNPEHASVAMR	3	661.35	3.85769			29.1	TRUE
773	HC04Navy_CM_B01	RBM3_HUMAN	Putative RNA-binding protein 3 OS=Homo sapiens GN=RBM3 PE=1 SV=1	GFGFITFTNPEHASVAMR	3	661.35	3.85769			29.1	TRUE
774	HC04Navy_CM_B01	RBM3_HUMAN	Putative RNA-binding protein 3 OS=Homo sapiens GN=RBM3 PE=1 SV=1	YYDSRPGGYGYGYGR	3	577.613	4.01966			28.6	TRUE
775	HC04Navy_CM_B01	RBM3_HUMAN	Putative RNA-binding protein 3 OS=Homo sapiens GN=RBM3 PE=1 SV=1	YYDSRPGGYGYGYGR	3	577.613	4.01966			28.6	TRUE
776	HC04Navy_CM_B01	RBM3_HUMAN	Putative RNA-binding protein 3 OS=Homo sapiens GN=RBM3 PE=1 SV=1	YYDSRPGGYGYGYGR	3	577.601	1.98179			26.8	TRUE
777	HC04Navy_CM_B01	RBM3_HUMAN	Putative RNA-binding protein 3 OS=Homo sapiens GN=RBM3 PE=1 SV=1	YYDSRPGGYGYGYGR	3	577.601	1.98179			26.8	TRUE
778	HC04Navy_CM_B01	MDHC_HUMAN	Malate dehydrogenase, cytoplasmic OS=Homo sapiens GN=MDH1 PE=1 SV=4	ELTEEKESAFEFLSSA	2	908.961	3.72698			29.6	TRUE
779	HC04Navy_CM_B01	MDHC_HUMAN	Malate dehydrogenase, cytoplasmic OS=Homo sapiens GN=MDH1 PE=1 SV=4	ELTEEKESAFEFLSSA	2	908.961	3.72698			29.6	TRUE
780	HC04Navy_CM_B01	MDHC_HUMAN	Malate dehydrogenase, cytoplasmic OS=Homo sapiens GN=MDH1 PE=1 SV=4	EVGVYEALKDDSWLK	3	584.657	4.09583			28.2	TRUE
781	HC04Navy_CM_B01	MDHC_HUMAN	Malate dehydrogenase, cytoplasmic OS=Homo sapiens GN=MDH1 PE=1 SV=4	EVGVYEALKDDSWLK	3	584.657	4.09583			28.2	TRUE
782	HC04Navy_CM_B01	MDHC_HUMAN	Malate dehydrogenase, cytoplasmic OS=Homo sapiens GN=MDH1 PE=1 SV=4	EVGVYEALKDDSWLK	3	584.657	4.09583			28.2	TRUE
783	HC04Navy_CM_B01	MDHC_HUMAN	Malate dehydrogenase, cytoplasmic OS=Homo sapiens GN=MDH1 PE=1 SV=4	EVGVYEALKDDSWLK	3	584.657	4.09583			28.2	TRUE
784	HC04Navy_CM_B01	MDHC_HUMAN	Malate dehydrogenase, cytoplasmic OS=Homo sapiens GN=MDH1 PE=1 SV=4	EVGVYEALKDDSWLK	3	584.657	4.09583			28.2	TRUE
785	HC04Navy_CM_B01	MDHC_HUMAN	Malate dehydrogenase, cytoplasmic OS=Homo sapiens GN=MDH1 PE=1 SV=4	EVGVYEALKDDSWLK	3	584.657	4.09583			28.2	TRUE
786	HC04Navy_CM_B01	MDHC_HUMAN	Malate dehydrogenase, cytoplasmic OS=Homo sapiens GN=MDH1 PE=1 SV=4	EVGVYEALKDDSWLK	2	876.474	3.23244			28.8	TRUE
787	HC04Navy_CM_B01	MDHC_HUMAN	Malate dehydrogenase, cytoplasmic OS=Homo sapiens GN=MDH1 PE=1 SV=4	EVGVYEALKDDSWLK	2	876.474	3.23244			28.8	TRUE
788	HC04Navy_CM_B01	MDHC_HUMAN	Malate dehydrogenase, cytoplasmic OS=Homo sapiens GN=MDH1 PE=1 SV=4	FVEGLPINDFSR	2	697.37	1.56559			29.6	TRUE
789	HC04Navy_CM_B01	MDHC_HUMAN	Malate dehydrogenase, cytoplasmic OS=Homo sapiens GN=MDH1 PE=1 SV=4	FVEGLPINDFSR	2	697.384	3.67444			28.8	TRUE
790	HC04Navy_CM_B01	MDHC_HUMAN	Malate dehydrogenase, cytoplasmic OS=Homo sapiens GN=MDH1 PE=1 SV=4	FVEGLPINDFSR	2	697.384	3.67444			28.8	TRUE
791	HC04Navy_CM_B01	MDHC_HUMAN	Malate dehydrogenase, cytoplasmic OS=Homo sapiens GN=MDH1 PE=1 SV=4	FVEGLPINDFSR	2	697.377	2.61736			29.4	TRUE
792	HC04Navy_CM_B01	MDHC_HUMAN	Malate dehydrogenase, cytoplasmic OS=Homo sapiens GN=MDH1 PE=1 SV=4	FVEGLPINDFSR	2	697.384	3.67444			28.8	TRUE
793	HC04Navy_CM_B01	MDHC_HUMAN	Malate dehydrogenase, cytoplasmic OS=Homo sapiens GN=MDH1 PE=1 SV=4	GEFVTTVQQR	2	582.814	1.80132			29.7	TRUE
794	HC04Navy_CM_B01	MDHC_HUMAN	Malate dehydrogenase, cytoplasmic OS=Homo sapiens GN=MDH1 PE=1 SV=4	GEFVTTVQQR	2	582.814	1.80132			29.7	TRUE
795	HC04Navy_CM_B01	MDHC_HUMAN	Malate dehydrogenase, cytoplasmic OS=Homo sapiens GN=MDH1 PE=1 SV=4	LGVTANDVK	2	458.765	1.53795			30.3	TRUE
796	HC04Navy_CM_B01	MDHC_HUMAN	Malate dehydrogenase, cytoplasmic OS=Homo sapiens GN=MDH1 PE=1 SV=4	LGVTANDVK	2	458.771	2.77138			29.7	TRUE
797	HC04Navy_CM_B01	MDHC_HUMAN	Malate dehydrogenase, cytoplasmic OS=Homo sapiens GN=MDH1 PE=1 SV=4	NVIIWGNHSSTQYPDVNHAK	4	570.792	1.36167			29	TRUE
798	HC04Navy_CM_B01	MDHC_HUMAN	Malate dehydrogenase, cytoplasmic OS=Homo sapiens GN=MDH1 PE=1 SV=4	NVIIWGNHSSTQYPDVNHAK	4	570.792	1.36167			29	TRUE
799	HC04Navy_CM_B01	MDHC_HUMAN	Malate dehydrogenase, cytoplasmic OS=Homo sapiens GN=MDH1 PE=1 SV=4	NVIIWGNHSSTQYPDVNHAK	4	570.792	1.36167			29	TRUE
800	HC04Navy_CM_B01	MDHC_HUMAN	Malate dehydrogenase, cytoplasmic OS=Homo sapiens GN=MDH1 PE=1 SV=4	NVIIWGNHSSTQYPDVNHAK	4	570.792	1.36167			29	TRUE
801	HC04Navy_CM_B01	MDHC_HUMAN	Malate dehydrogenase, cytoplasmic OS=Homo sapiens GN=MDH1 PE=1 SV=4	NVIIWGNHSSTQYPDVNHAK	4	570.799	2.63919			28.8	TRUE
802	HC04Navy_CM_B01	MDHC_HUMAN	Malate dehydrogenase, cytoplasmic OS=Homo sapiens GN=MDH1 PE=1 SV=4	NVIIWGNHSSTQYPDVNHAK	3	760.723	1.78943			28.9	TRUE
803	HC04Navy_CM_B01	MDHC_HUMAN	Malate dehydrogenase, cytoplasmic OS=Homo sapiens GN=MDH1 PE=1 SV=4	NVIIWGNHSSTQYPDVNHAK	3	760.728	2.44021			28.8	TRUE
804	HC04Navy_CM_B01	MDHC_HUMAN	Malate dehydrogenase, cytoplasmic OS=Homo sapiens GN=MDH1 PE=1 SV=4	NVIIWGNHSSTQYPDVNHAK	3	760.728	2.44021			28.8	TRUE
805	HC04Navy_CM_B01	MDHC_HUMAN	Malate dehydrogenase, cytoplasmic OS=Homo sapiens GN=MDH1 PE=1 SV=4	NVIIWGNHSSTQYPDVNHAK	3	760.723	1.78943			28.9	TRUE
806	HC04Navy_CM_B01	MDHC_HUMAN	Malate dehydrogenase, cytoplasmic OS=Homo sapiens GN=MDH1 PE=1 SV=4	VIVVGNPANTNcLTASK	2	879.492	3.23197	c12: Carbamidomethyl (+57.02)		28	TRUE
807	HC04Navy_CM_B01	MDHC_HUMAN	Malate dehydrogenase, cytoplasmic OS=Homo sapiens GN=MDH1 PE=1 SV=4	VIVVGNPANTNcLTASK	2	879.476	1.39637	c12: Carbamidomethyl (+57.02)		29	TRUE
808	HC04Navy_CM_B01	MDHC_HUMAN	Malate dehydrogenase, cytoplasmic OS=Homo sapiens GN=MDH1 PE=1 SV=4	VIVVGNPANTNcLTASK	2	879.492	3.23197	c12: Carbamidomethyl (+57.02)		28	TRUE
809	HC04Navy_CM_B01	ATPB_HUMAN	ATP synthase subunit beta, mitochondrial OS=Homo sapiens GN=ATP5B PE=1 SV=3	AIAELGIYPAVDPLDSTSR	2	994.556	3.59925			27.2	TRUE
810	HC04Navy_CM_B01	ATPB_HUMAN	ATP synthase subunit beta, mitochondrial OS=Homo sapiens GN=ATP5B PE=1 SV=3	AIAELGIYPAVDPLDSTSR	2	994.569	4.90784			25.8	TRUE
811	HC04Navy_CM_B01	ATPB_HUMAN	ATP synthase subunit beta, mitochondrial OS=Homo sapiens GN=ATP5B PE=1 SV=3	AIAELGIYPAVDPLDSTSR	2	994.556	3.59925			27.2	TRUE
812	HC04Navy_CM_B01	ATPB_HUMAN	ATP synthase subunit beta, mitochondrial OS=Homo sapiens GN=ATP5B PE=1 SV=3	AIAELGIYPAVDPLDSTSR	2	994.556	3.59925			27.2	TRUE
813	HC04Navy_CM_B01	ATPB_HUMAN	ATP synthase subunit beta, mitochondrial OS=Homo sapiens GN=ATP5B PE=1 SV=3	DQEGQDVLLFIDNIFR	2	961.533	4.92702			27.4	TRUE
814	HC04Navy_CM_B01	ATPB_HUMAN	ATP synthase subunit beta, mitochondrial OS=Homo sapiens GN=ATP5B PE=1 SV=3	DQEGQDVLLFIDNIFR	2	961.516	3.08159			28.5	TRUE
815	HC04Navy_CM_B01	ATPB_HUMAN	ATP synthase subunit beta, mitochondrial OS=Homo sapiens GN=ATP5B PE=1 SV=3	DQEGQDVLLFIDNIFR	3	641.344	2.78273			28.7	TRUE
816	HC04Navy_CM_B01	ATPB_HUMAN	ATP synthase subunit beta, mitochondrial OS=Homo sapiens GN=ATP5B PE=1 SV=3	DQEGQDVLLFIDNIFR	3	641.337	1.6511			29	TRUE
817	HC04Navy_CM_B01	ATPB_HUMAN	ATP synthase subunit beta, mitochondrial OS=Homo sapiens GN=ATP5B PE=1 SV=3	DQEGQDVLLFIDNIFR	2	961.508	2.30635			28.8	TRUE
818	HC04Navy_CM_B01	ATPB_HUMAN	ATP synthase subunit beta, mitochondrial OS=Homo sapiens GN=ATP5B PE=1 SV=3	DQEGQDVLLFIDNIFR	2	961.533	4.92702			27.4	TRUE
819	HC04Navy_CM_B01	ATPB_HUMAN	ATP synthase subunit beta, mitochondrial OS=Homo sapiens GN=ATP5B PE=1 SV=3	EGNDLYHEMIESGVINLK	3	687.674	0.644033			29	TRUE
820	HC04Navy_CM_B01	ATPB_HUMAN	ATP synthase subunit beta, mitochondrial OS=Homo sapiens GN=ATP5B PE=1 SV=3	EGNDLYHEMIESGVINLK	3	687.674	0.644033			29	TRUE
821	HC04Navy_CM_B01	ATPB_HUMAN	ATP synthase subunit beta, mitochondrial OS=Homo sapiens GN=ATP5B PE=1 SV=3	EGNDLYHEMIESGVINLK	2	1031.05	4.96304			28.6	TRUE
822	HC04Navy_CM_B01	ATPB_HUMAN	ATP synthase subunit beta, mitochondrial OS=Homo sapiens GN=ATP5B PE=1 SV=3	EGNDLYHEMIESGVINLK	3	687.696	3.83949			28.9	TRUE
823	HC04Navy_CM_B01	ATPB_HUMAN	ATP synthase subunit beta, mitochondrial OS=Homo sapiens GN=ATP5B PE=1 SV=3	EGNDLYHEMIESGVINLK	3	687.696	3.83949			28.9	TRUE
824	HC04Navy_CM_B01	ATPB_HUMAN	ATP synthase subunit beta, mitochondrial OS=Homo sapiens GN=ATP5B PE=1 SV=3	EGNDLYHEMIESGVINLK	2	1031.04	3.6475			29	TRUE
825	HC04Navy_CM_B01	ATPB_HUMAN	ATP synthase subunit beta, mitochondrial OS=Homo sapiens GN=ATP5B PE=1 SV=3	FLSQPFQVAEVFTGHMGK	3	675.006	0.318743			29.1	TRUE
826	HC04Navy_CM_B01	ATPB_HUMAN	ATP synthase subunit beta, mitochondrial OS=Homo sapiens GN=ATP5B PE=1 SV=3	FLSQPFQVAEVFTGHMGK	3	675.02	1.76093			29.1	TRUE
827	HC04Navy_CM_B01	ATPB_HUMAN	ATP synthase subunit beta, mitochondrial OS=Homo sapiens GN=ATP5B PE=1 SV=3	FLSQPFQVAEVFTGHMGK	3	675.021	1.92992			29.1	TRUE
828	HC04Navy_CM_B01	ATPB_HUMAN	ATP synthase subunit beta, mitochondrial OS=Homo sapiens GN=ATP5B PE=1 SV=3	FLSQPFQVAEVFTGHMGK	3	675.025	2.42814			28.9	TRUE
829	HC04Navy_CM_B01	ATPB_HUMAN	ATP synthase subunit beta, mitochondrial OS=Homo sapiens GN=ATP5B PE=1 SV=3	FLSQPFQVAEVFTGHMGK	3	675.035	3.95543			28.2	TRUE
830	HC04Navy_CM_B01	ATPB_HUMAN	ATP synthase subunit beta, mitochondrial OS=Homo sapiens GN=ATP5B PE=1 SV=3	FLSQPFQVAEVFTGHMGK	3	675.025	2.42814			28.9	TRUE
831	HC04Navy_CM_B01	ATPB_HUMAN	ATP synthase subunit beta, mitochondrial OS=Homo sapiens GN=ATP5B PE=1 SV=3	FLSQPFQVAEVFTGHMGK	3	675.035	3.95543			28.2	TRUE
832	HC04Navy_CM_B01	ATPB_HUMAN	ATP synthase subunit beta, mitochondrial OS=Homo sapiens GN=ATP5B PE=1 SV=3	FLSQPFQVAEVFTGHMGK	3	675.035	3.95543			28.2	TRUE
833	HC04Navy_CM_B01	ATPB_HUMAN	ATP synthase subunit beta, mitochondrial OS=Homo sapiens GN=ATP5B PE=1 SV=3	FLSQPFQVAEVFTGHMGK	3	675.035	3.95543			28.2	TRUE
834	HC04Navy_CM_B01	ATPB_HUMAN	ATP synthase subunit beta, mitochondrial OS=Homo sapiens GN=ATP5B PE=1 SV=3	FLSQPFQVAEVFTGHMGK	3	675.035	3.95543			28.2	TRUE
835	HC04Navy_CM_B01	ATPB_HUMAN	ATP synthase subunit beta, mitochondrial OS=Homo sapiens GN=ATP5B PE=1 SV=3	FLSQPFQVAEVFTGHMGK	2	1012.04	3.31315			28.5	TRUE
836	HC04Navy_CM_B01	ATPB_HUMAN	ATP synthase subunit beta, mitochondrial OS=Homo sapiens GN=ATP5B PE=1 SV=3	FLSQPFQVAEVFTGHMGK	3	675.035	3.95543			28.2	TRUE
837	HC04Navy_CM_B01	ATPB_HUMAN	ATP synthase subunit beta, mitochondrial OS=Homo sapiens GN=ATP5B PE=1 SV=3	FTQAGSEVSALLGR	2	718.403	3.20349			28.5	TRUE
838	HC04Navy_CM_B01	ATPB_HUMAN	ATP synthase subunit beta, mitochondrial OS=Homo sapiens GN=ATP5B PE=1 SV=3	FTQAGSEVSALLGR	2	718.403	3.20349			28.5	TRUE
839	HC04Navy_CM_B01	ATPB_HUMAN	ATP synthase subunit beta, mitochondrial OS=Homo sapiens GN=ATP5B PE=1 SV=3	FTQAGSEVSALLGR	2	718.409	3.9568			28.1	TRUE
840	HC04Navy_CM_B01	ATPB_HUMAN	ATP synthase subunit beta, mitochondrial OS=Homo sapiens GN=ATP5B PE=1 SV=3	FTQAGSEVSALLGR	3	479.263	1.53644			29.4	TRUE
841	HC04Navy_CM_B01	ATPB_HUMAN	ATP synthase subunit beta, mitochondrial OS=Homo sapiens GN=ATP5B PE=1 SV=3	FTQAGSEVSALLGR	3	479.273	3.63577			28.2	TRUE
842	HC04Navy_CM_B01	ATPB_HUMAN	ATP synthase subunit beta, mitochondrial OS=Homo sapiens GN=ATP5B PE=1 SV=3	FTQAGSEVSALLGR	2	718.404	3.27291			28.5	TRUE
843	HC04Navy_CM_B01	ATPB_HUMAN	ATP synthase subunit beta, mitochondrial OS=Homo sapiens GN=ATP5B PE=1 SV=3	FTQAGSEVSALLGR	3	479.273	3.63577			28.2	TRUE
844	HC04Navy_CM_B01	ATPB_HUMAN	ATP synthase subunit beta, mitochondrial OS=Homo sapiens GN=ATP5B PE=1 SV=3	FTQAGSEVSALLGR	2	718.409	3.9568			28.1	TRUE
845	HC04Navy_CM_B01	ATPB_HUMAN	ATP synthase subunit beta, mitochondrial OS=Homo sapiens GN=ATP5B PE=1 SV=3	FTQAGSEVSALLGR	2	718.403	3.14104			28.6	TRUE
846	HC04Navy_CM_B01	ATPB_HUMAN	ATP synthase subunit beta, mitochondrial OS=Homo sapiens GN=ATP5B PE=1 SV=3	FTQAGSEVSALLGR	2	718.39	1.36289			29.4	TRUE
847	HC04Navy_CM_B01	ATPB_HUMAN	ATP synthase subunit beta, mitochondrial OS=Homo sapiens GN=ATP5B PE=1 SV=3	FTQAGSEVSALLGR	2	718.387	0.962958			29.5	TRUE
848	HC04Navy_CM_B01	ATPB_HUMAN	ATP synthase subunit beta, mitochondrial OS=Homo sapiens GN=ATP5B PE=1 SV=3	FTQAGSEVSALLGR	2	718.403	3.20349			28.5	TRUE
849	HC04Navy_CM_B01	ATPB_HUMAN	ATP synthase subunit beta, mitochondrial OS=Homo sapiens GN=ATP5B PE=1 SV=3	FTQAGSEVSALLGR	2	718.403	3.20349			28.5	TRUE
850	HC04Navy_CM_B01	ATPB_HUMAN	ATP synthase subunit beta, mitochondrial OS=Homo sapiens GN=ATP5B PE=1 SV=3	GFQQILAGEYDHLPEQAFYMVGPIEEAVAK	3	1117.6	4.21139			25.8	TRUE
851	HC04Navy_CM_B01	ATPB_HUMAN	ATP synthase subunit beta, mitochondrial OS=Homo sapiens GN=ATP5B PE=1 SV=3	GFQQILAGEYDHLPEQAFYMVGPIEEAVAK	4	838.443	3.30812			26.4	TRUE
852	HC04Navy_CM_B01	ATPB_HUMAN	ATP synthase subunit beta, mitochondrial OS=Homo sapiens GN=ATP5B PE=1 SV=3	GFQQILAGEYDHLPEQAFYMVGPIEEAVAK	4	838.44	2.89996			26.8	TRUE
853	HC04Navy_CM_B01	ATPB_HUMAN	ATP synthase subunit beta, mitochondrial OS=Homo sapiens GN=ATP5B PE=1 SV=3	GFQQILAGEYDHLPEQAFYMVGPIEEAVAK	3	1117.6	4.21139			25.8	TRUE
854	HC04Navy_CM_B01	ATPB_HUMAN	ATP synthase subunit beta, mitochondrial OS=Homo sapiens GN=ATP5B PE=1 SV=3	GFQQILAGEYDHLPEQAFYMVGPIEEAVAK	3	1117.59	3.0443			26.6	TRUE
855	HC04Navy_CM_B01	ATPB_HUMAN	ATP synthase subunit beta, mitochondrial OS=Homo sapiens GN=ATP5B PE=1 SV=3	IGLFGGAGVGK	2	488.3	3.1085			26.8	TRUE
856	HC04Navy_CM_B01	ATPB_HUMAN	ATP synthase subunit beta, mitochondrial OS=Homo sapiens GN=ATP5B PE=1 SV=3	IGLFGGAGVGK	2	488.3	3.1085			26.8	TRUE
857	HC04Navy_CM_B01	ATPB_HUMAN	ATP synthase subunit beta, mitochondrial OS=Homo sapiens GN=ATP5B PE=1 SV=3	IGLFGGAGVGK	2	488.3	3.1085			26.8	TRUE
858	HC04Navy_CM_B01	ATPB_HUMAN	ATP synthase subunit beta, mitochondrial OS=Homo sapiens GN=ATP5B PE=1 SV=3	IMDPNIVGSEHYDVAR	3	605.976	2.3804			29.1	TRUE
859	HC04Navy_CM_B01	ATPB_HUMAN	ATP synthase subunit beta, mitochondrial OS=Homo sapiens GN=ATP5B PE=1 SV=3	IMDPNIVGSEHYDVAR	3	605.981	3.2279			29	TRUE
860	HC04Navy_CM_B01	ATPB_HUMAN	ATP synthase subunit beta, mitochondrial OS=Homo sapiens GN=ATP5B PE=1 SV=3	IMDPNIVGSEHYDVAR	3	605.961	0.00947731			28.3	TRUE
861	HC04Navy_CM_B01	ATPB_HUMAN	ATP synthase subunit beta, mitochondrial OS=Homo sapiens GN=ATP5B PE=1 SV=3	IMDPNIVGSEHYDVAR	3	605.981	3.2279			29	TRUE
862	HC04Navy_CM_B01	ATPB_HUMAN	ATP synthase subunit beta, mitochondrial OS=Homo sapiens GN=ATP5B PE=1 SV=3	IMDPNIVGSEHYDVAR	3	605.961	0.00947731			28.3	TRUE
863	HC04Navy_CM_B01	ATPB_HUMAN	ATP synthase subunit beta, mitochondrial OS=Homo sapiens GN=ATP5B PE=1 SV=3	IMDPNIVGSEHYDVAR	3	605.976	2.3804			29.1	TRUE
864	HC04Navy_CM_B01	ATPB_HUMAN	ATP synthase subunit beta, mitochondrial OS=Homo sapiens GN=ATP5B PE=1 SV=3	IMDPNIVGSEHYDVAR	3	605.968	1.17981			28.8	TRUE
865	HC04Navy_CM_B01	ATPB_HUMAN	ATP synthase subunit beta, mitochondrial OS=Homo sapiens GN=ATP5B PE=1 SV=3	IMDPNIVGSEHYDVAR	3	605.97	1.45223			28.9	TRUE
866	HC04Navy_CM_B01	ATPB_HUMAN	ATP synthase subunit beta, mitochondrial OS=Homo sapiens GN=ATP5B PE=1 SV=3	IMDPNIVGSEHYDVAR	3	605.968	1.12427			28.8	TRUE
867	HC04Navy_CM_B01	ATPB_HUMAN	ATP synthase subunit beta, mitochondrial OS=Homo sapiens GN=ATP5B PE=1 SV=3	IMDPNIVGSEHYDVAR	3	605.968	1.17981			28.8	TRUE
868	HC04Navy_CM_B01	ATPB_HUMAN	ATP synthase subunit beta, mitochondrial OS=Homo sapiens GN=ATP5B PE=1 SV=3	IMDPNIVGSEHYDVAR	3	605.968	1.12427			28.8	TRUE
869	HC04Navy_CM_B01	ATPB_HUMAN	ATP synthase subunit beta, mitochondrial OS=Homo sapiens GN=ATP5B PE=1 SV=3	IMDPNIVGSEHYDVAR	3	605.981	3.2279			29	TRUE
870	HC04Navy_CM_B01	ATPB_HUMAN	ATP synthase subunit beta, mitochondrial OS=Homo sapiens GN=ATP5B PE=1 SV=3	IMDPNIVGSEHYDVAR	3	605.97	1.45223			28.9	TRUE
871	HC04Navy_CM_B01	ATPB_HUMAN	ATP synthase subunit beta, mitochondrial OS=Homo sapiens GN=ATP5B PE=1 SV=3	IMDPNIVGSEHYDVAR	3	605.981	3.2279			29	TRUE
872	HC04Navy_CM_B01	ATPB_HUMAN	ATP synthase subunit beta, mitochondrial OS=Homo sapiens GN=ATP5B PE=1 SV=3	IMNVIGEPIDER	2	693.381	3.35408			29.4	TRUE
873	HC04Navy_CM_B01	ATPB_HUMAN	ATP synthase subunit beta, mitochondrial OS=Homo sapiens GN=ATP5B PE=1 SV=3	IMNVIGEPIDER	2	693.381	3.35408			29.4	TRUE
874	HC04Navy_CM_B01	ATPB_HUMAN	ATP synthase subunit beta, mitochondrial OS=Homo sapiens GN=ATP5B PE=1 SV=3	IMNVIGEPIDERGPIK	3	594.339	2.24275			27.2	TRUE
875	HC04Navy_CM_B01	ATPB_HUMAN	ATP synthase subunit beta, mitochondrial OS=Homo sapiens GN=ATP5B PE=1 SV=3	IMNVIGEPIDERGPIK	3	594.339	2.24275			27.2	TRUE
876	HC04Navy_CM_B01	ATPB_HUMAN	ATP synthase subunit beta, mitochondrial OS=Homo sapiens GN=ATP5B PE=1 SV=3	IPSAVGYQPTLATDMGTMQER	3	756.057	3.15879			28.7	TRUE
877	HC04Navy_CM_B01	ATPB_HUMAN	ATP synthase subunit beta, mitochondrial OS=Homo sapiens GN=ATP5B PE=1 SV=3	IPSAVGYQPTLATDMGTMQER	3	756.057	3.15879			28.7	TRUE
878	HC04Navy_CM_B01	ATPB_HUMAN	ATP synthase subunit beta, mitochondrial OS=Homo sapiens GN=ATP5B PE=1 SV=3	IPSAVGYQPTLATDMGTMQER	2	1133.58	3.38293			28.7	TRUE
879	HC04Navy_CM_B01	ATPB_HUMAN	ATP synthase subunit beta, mitochondrial OS=Homo sapiens GN=ATP5B PE=1 SV=3	IPSAVGYQPTLATDMGTMQER	2	1133.6	4.45			28.5	TRUE
880	HC04Navy_CM_B01	ATPB_HUMAN	ATP synthase subunit beta, mitochondrial OS=Homo sapiens GN=ATP5B PE=1 SV=3	IPVGPETLGR	2	519.811	1.94259			26.1	TRUE
881	HC04Navy_CM_B01	ATPB_HUMAN	ATP synthase subunit beta, mitochondrial OS=Homo sapiens GN=ATP5B PE=1 SV=3	IPVGPETLGR	2	519.811	1.94259			26.1	TRUE
882	HC04Navy_CM_B01	ATPB_HUMAN	ATP synthase subunit beta, mitochondrial OS=Homo sapiens GN=ATP5B PE=1 SV=3	KGSITSVQAIYVPADDLTDPAPATTFAHLDATTVLSR	4	961.516	1.57049			25.2	TRUE
883	HC04Navy_CM_B01	ATPB_HUMAN	ATP synthase subunit beta, mitochondrial OS=Homo sapiens GN=ATP5B PE=1 SV=3	KGSITSVQAIYVPADDLTDPAPATTFAHLDATTVLSR	4	961.533	3.4159			25	TRUE
884	HC04Navy_CM_B01	ATPB_HUMAN	ATP synthase subunit beta, mitochondrial OS=Homo sapiens GN=ATP5B PE=1 SV=3	KGSITSVQAIYVPADDLTDPAPATTFAHLDATTVLSR	4	961.516	1.57049			25.2	TRUE
885	HC04Navy_CM_B01	ATPB_HUMAN	ATP synthase subunit beta, mitochondrial OS=Homo sapiens GN=ATP5B PE=1 SV=3	LVLEVAQHLGESTVR	3	550.995	3.24557			25	TRUE
886	HC04Navy_CM_B01	ATPB_HUMAN	ATP synthase subunit beta, mitochondrial OS=Homo sapiens GN=ATP5B PE=1 SV=3	LVLEVAQHLGESTVR	3	550.995	3.24557			25	TRUE
887	HC04Navy_CM_B01	ATPB_HUMAN	ATP synthase subunit beta, mitochondrial OS=Homo sapiens GN=ATP5B PE=1 SV=3	LVLEVAQHLGESTVR	3	550.995	3.24557			25	TRUE
888	HC04Navy_CM_B01	ATPB_HUMAN	ATP synthase subunit beta, mitochondrial OS=Homo sapiens GN=ATP5B PE=1 SV=3	LVLEVAQHLGESTVR	3	550.995	3.24557			25	TRUE
889	HC04Navy_CM_B01	ATPB_HUMAN	ATP synthase subunit beta, mitochondrial OS=Homo sapiens GN=ATP5B PE=1 SV=3	LVLEVAQHLGESTVR	3	550.995	3.24557			25	TRUE
890	HC04Navy_CM_B01	ATPB_HUMAN	ATP synthase subunit beta, mitochondrial OS=Homo sapiens GN=ATP5B PE=1 SV=3	LVLEVAQHLGESTVR	3	550.995	3.24557			25	TRUE
891	HC04Navy_CM_B01	ATPB_HUMAN	ATP synthase subunit beta, mitochondrial OS=Homo sapiens GN=ATP5B PE=1 SV=3	LVLEVAQHLGESTVR	3	550.995	3.24557			25	TRUE
892	HC04Navy_CM_B01	ATPB_HUMAN	ATP synthase subunit beta, mitochondrial OS=Homo sapiens GN=ATP5B PE=1 SV=3	LVLEVAQHLGESTVR	3	550.995	3.24557			25	TRUE
893	HC04Navy_CM_B01	ATPB_HUMAN	ATP synthase subunit beta, mitochondrial OS=Homo sapiens GN=ATP5B PE=1 SV=3	LVLEVAQHLGESTVR	3	550.995	3.24557			25	TRUE
894	HC04Navy_CM_B01	ATPB_HUMAN	ATP synthase subunit beta, mitochondrial OS=Homo sapiens GN=ATP5B PE=1 SV=3	LVPLKETIK	3	347.573	3.34733			25	TRUE
895	HC04Navy_CM_B01	ATPB_HUMAN	ATP synthase subunit beta, mitochondrial OS=Homo sapiens GN=ATP5B PE=1 SV=3	LVPLKETIK	3	347.573	3.34733			25	TRUE
896	HC04Navy_CM_B01	ATPB_HUMAN	ATP synthase subunit beta, mitochondrial OS=Homo sapiens GN=ATP5B PE=1 SV=3	LVPLKETIK	3	347.567	1.49366			25	TRUE
897	HC04Navy_CM_B01	ATPB_HUMAN	ATP synthase subunit beta, mitochondrial OS=Homo sapiens GN=ATP5B PE=1 SV=3	TIAMDGTEGLVR	2	631.841	2.70966			30	TRUE
898	HC04Navy_CM_B01	ATPB_HUMAN	ATP synthase subunit beta, mitochondrial OS=Homo sapiens GN=ATP5B PE=1 SV=3	TIAMDGTEGLVR	2	631.841	2.70966			30	TRUE
899	HC04Navy_CM_B01	ATPB_HUMAN	ATP synthase subunit beta, mitochondrial OS=Homo sapiens GN=ATP5B PE=1 SV=3	TREGNDLYHEMIESGVINLK	3	773.405	2.39412			28.8	TRUE
900	HC04Navy_CM_B01	ATPB_HUMAN	ATP synthase subunit beta, mitochondrial OS=Homo sapiens GN=ATP5B PE=1 SV=3	TREGNDLYHEMIESGVINLK	3	773.399	1.67245			28.9	TRUE
901	HC04Navy_CM_B01	ATPB_HUMAN	ATP synthase subunit beta, mitochondrial OS=Homo sapiens GN=ATP5B PE=1 SV=3	TREGNDLYHEMIESGVINLK	4	580.299	1.34053			29	TRUE
902	HC04Navy_CM_B01	ATPB_HUMAN	ATP synthase subunit beta, mitochondrial OS=Homo sapiens GN=ATP5B PE=1 SV=3	TREGNDLYHEMIESGVINLK	4	580.299	1.34053			29	TRUE
903	HC04Navy_CM_B01	ATPB_HUMAN	ATP synthase subunit beta, mitochondrial OS=Homo sapiens GN=ATP5B PE=1 SV=3	TREGNDLYHEMIESGVINLK	4	580.299	1.34053			29	TRUE
904	HC04Navy_CM_B01	ATPB_HUMAN	ATP synthase subunit beta, mitochondrial OS=Homo sapiens GN=ATP5B PE=1 SV=3	TREGNDLYHEMIESGVINLK	3	773.405	2.39412			28.8	TRUE
905	HC04Navy_CM_B01	ATPB_HUMAN	ATP synthase subunit beta, mitochondrial OS=Homo sapiens GN=ATP5B PE=1 SV=3	TREGNDLYHEMIESGVINLK	4	580.299	1.34053			29	TRUE
906	HC04Navy_CM_B01	ATPB_HUMAN	ATP synthase subunit beta, mitochondrial OS=Homo sapiens GN=ATP5B PE=1 SV=3	TREGNDLYHEMIESGVINLK	4	580.305	2.42101			28.8	TRUE
907	HC04Navy_CM_B01	ATPB_HUMAN	ATP synthase subunit beta, mitochondrial OS=Homo sapiens GN=ATP5B PE=1 SV=3	TREGNDLYHEMIESGVINLK	4	580.299	1.34053			29	TRUE
908	HC04Navy_CM_B01	ATPB_HUMAN	ATP synthase subunit beta, mitochondrial OS=Homo sapiens GN=ATP5B PE=1 SV=3	TREGNDLYHEMIESGVINLK	3	773.405	2.39412			28.8	TRUE
909	HC04Navy_CM_B01	ATPB_HUMAN	ATP synthase subunit beta, mitochondrial OS=Homo sapiens GN=ATP5B PE=1 SV=3	TREGNDLYHEMIESGVINLK	4	580.299	1.34053			29	TRUE
910	HC04Navy_CM_B01	ATPB_HUMAN	ATP synthase subunit beta, mitochondrial OS=Homo sapiens GN=ATP5B PE=1 SV=3	TREGNDLYHEMIESGVINLK	4	580.305	2.42101			28.8	TRUE
911	HC04Navy_CM_B01	ATPB_HUMAN	ATP synthase subunit beta, mitochondrial OS=Homo sapiens GN=ATP5B PE=1 SV=3	TREGNDLYHEMIESGVINLK	4	580.305	2.42101			28.8	TRUE
912	HC04Navy_CM_B01	ATPB_HUMAN	ATP synthase subunit beta, mitochondrial OS=Homo sapiens GN=ATP5B PE=1 SV=3	TREGNDLYHEMIESGVINLK	3	773.405	2.39412			28.8	TRUE
913	HC04Navy_CM_B01	ATPB_HUMAN	ATP synthase subunit beta, mitochondrial OS=Homo sapiens GN=ATP5B PE=1 SV=3	TREGNDLYHEMIESGVINLK	4	580.305	2.42101			28.8	TRUE
914	HC04Navy_CM_B01	ATPB_HUMAN	ATP synthase subunit beta, mitochondrial OS=Homo sapiens GN=ATP5B PE=1 SV=3	TREGNDLYHEMIESGVINLK	4	580.305	2.42101			28.8	TRUE
915	HC04Navy_CM_B01	ATPB_HUMAN	ATP synthase subunit beta, mitochondrial OS=Homo sapiens GN=ATP5B PE=1 SV=3	TREGNDLYHEMIESGVINLK	4	580.305	2.42101			28.8	TRUE
916	HC04Navy_CM_B01	ATPB_HUMAN	ATP synthase subunit beta, mitochondrial OS=Homo sapiens GN=ATP5B PE=1 SV=3	TREGNDLYHEMIESGVINLK	4	580.305	2.42101			28.8	TRUE
917	HC04Navy_CM_B01	ATPB_HUMAN	ATP synthase subunit beta, mitochondrial OS=Homo sapiens GN=ATP5B PE=1 SV=3	TREGNDLYHEMIESGVINLK	4	580.305	2.42101			28.8	TRUE
918	HC04Navy_CM_B01	ATPB_HUMAN	ATP synthase subunit beta, mitochondrial OS=Homo sapiens GN=ATP5B PE=1 SV=3	TREGNDLYHEMIESGVINLK	3	773.405	2.39412			28.8	TRUE
919	HC04Navy_CM_B01	ATPB_HUMAN	ATP synthase subunit beta, mitochondrial OS=Homo sapiens GN=ATP5B PE=1 SV=3	TREGNDLYHEMIESGVINLK	3	773.405	2.39412			28.8	TRUE
920	HC04Navy_CM_B01	ATPB_HUMAN	ATP synthase subunit beta, mitochondrial OS=Homo sapiens GN=ATP5B PE=1 SV=3	TVLIMELINNVAK	3	486.628	2.14946			25.8	TRUE
921	HC04Navy_CM_B01	ATPB_HUMAN	ATP synthase subunit beta, mitochondrial OS=Homo sapiens GN=ATP5B PE=1 SV=3	TVLIMELINNVAK	3	486.624	1.18799			27	TRUE
922	HC04Navy_CM_B01	ATPB_HUMAN	ATP synthase subunit beta, mitochondrial OS=Homo sapiens GN=ATP5B PE=1 SV=3	TVLIMELINNVAK	2	729.429	0.757946			27.4	TRUE
923	HC04Navy_CM_B01	ATPB_HUMAN	ATP synthase subunit beta, mitochondrial OS=Homo sapiens GN=ATP5B PE=1 SV=3	TVLIMELINNVAK	2	729.432	1.18668			27	TRUE
924	HC04Navy_CM_B01	ATPB_HUMAN	ATP synthase subunit beta, mitochondrial OS=Homo sapiens GN=ATP5B PE=1 SV=3	TVLIMELINNVAK	3	486.635	3.63254			25	TRUE
925	HC04Navy_CM_B01	ATPB_HUMAN	ATP synthase subunit beta, mitochondrial OS=Homo sapiens GN=ATP5B PE=1 SV=3	TVLIMELINNVAK	2	729.44	2.27178			25.8	TRUE
926	HC04Navy_CM_B01	ATPB_HUMAN	ATP synthase subunit beta, mitochondrial OS=Homo sapiens GN=ATP5B PE=1 SV=3	TVLIMELINNVAK	3	486.64	4.58783			25	TRUE
927	HC04Navy_CM_B01	ATPB_HUMAN	ATP synthase subunit beta, mitochondrial OS=Homo sapiens GN=ATP5B PE=1 SV=3	TVLIMELINNVAK	3	486.635	3.50693			25	TRUE
928	HC04Navy_CM_B01	ATPB_HUMAN	ATP synthase subunit beta, mitochondrial OS=Homo sapiens GN=ATP5B PE=1 SV=3	TVLIMELINNVAK	3	486.635	3.50693			25	TRUE
929	HC04Navy_CM_B01	ATPB_HUMAN	ATP synthase subunit beta, mitochondrial OS=Homo sapiens GN=ATP5B PE=1 SV=3	TVLIMELINNVAK	3	486.634	3.35392			25	TRUE
930	HC04Navy_CM_B01	ATPB_HUMAN	ATP synthase subunit beta, mitochondrial OS=Homo sapiens GN=ATP5B PE=1 SV=3	TVLIMELINNVAK	2	729.429	0.757946			27.4	TRUE
931	HC04Navy_CM_B01	ATPB_HUMAN	ATP synthase subunit beta, mitochondrial OS=Homo sapiens GN=ATP5B PE=1 SV=3	TVLIMELINNVAK	2	729.432	1.18668			27	TRUE
932	HC04Navy_CM_B01	ATPB_HUMAN	ATP synthase subunit beta, mitochondrial OS=Homo sapiens GN=ATP5B PE=1 SV=3	TVLIMELINNVAK	2	729.432	1.18668			27	TRUE
933	HC04Navy_CM_B01	ATPB_HUMAN	ATP synthase subunit beta, mitochondrial OS=Homo sapiens GN=ATP5B PE=1 SV=3	TVLIMELINNVAK	2	729.436	1.76067			26.4	TRUE
934	HC04Navy_CM_B01	ATPB_HUMAN	ATP synthase subunit beta, mitochondrial OS=Homo sapiens GN=ATP5B PE=1 SV=3	TVLIMELINNVAK	2	729.432	1.18668			27	TRUE
935	HC04Navy_CM_B01	ATPB_HUMAN	ATP synthase subunit beta, mitochondrial OS=Homo sapiens GN=ATP5B PE=1 SV=3	TVLIMELINNVAK	2	729.426	0.400458			27.6	TRUE
936	HC04Navy_CM_B01	ATPB_HUMAN	ATP synthase subunit beta, mitochondrial OS=Homo sapiens GN=ATP5B PE=1 SV=3	TVLIMELINNVAK	2	729.426	0.400458			27.6	TRUE
937	HC04Navy_CM_B01	ATPB_HUMAN	ATP synthase subunit beta, mitochondrial OS=Homo sapiens GN=ATP5B PE=1 SV=3	TVLIMELINNVAK	2	729.436	1.76067			26.4	TRUE
938	HC04Navy_CM_B01	ATPB_HUMAN	ATP synthase subunit beta, mitochondrial OS=Homo sapiens GN=ATP5B PE=1 SV=3	TVLIMELINNVAK	2	729.426	0.400458			27.6	TRUE
939	HC04Navy_CM_B01	ATPB_HUMAN	ATP synthase subunit beta, mitochondrial OS=Homo sapiens GN=ATP5B PE=1 SV=3	TVLIMELINNVAK	2	729.453	4.16548			25	TRUE
940	HC04Navy_CM_B01	ATPB_HUMAN	ATP synthase subunit beta, mitochondrial OS=Homo sapiens GN=ATP5B PE=1 SV=3	TVLIMELINNVAK	2	729.43	0.91445			27.2	TRUE
941	HC04Navy_CM_B01	ATPB_HUMAN	ATP synthase subunit beta, mitochondrial OS=Homo sapiens GN=ATP5B PE=1 SV=3	TVLIMELINNVAK	2	729.436	1.76067			26.4	TRUE
942	HC04Navy_CM_B01	ATPB_HUMAN	ATP synthase subunit beta, mitochondrial OS=Homo sapiens GN=ATP5B PE=1 SV=3	TVLIMELINNVAK	2	729.45	3.63762			25	TRUE
943	HC04Navy_CM_B01	ATPB_HUMAN	ATP synthase subunit beta, mitochondrial OS=Homo sapiens GN=ATP5B PE=1 SV=3	TVLIMELINNVAK	2	729.445	3.00076			25	TRUE
944	HC04Navy_CM_B01	ATPB_HUMAN	ATP synthase subunit beta, mitochondrial OS=Homo sapiens GN=ATP5B PE=1 SV=3	TVLIMELINNVAK	2	729.447	3.23538			25	TRUE
945	HC04Navy_CM_B01	ATPB_HUMAN	ATP synthase subunit beta, mitochondrial OS=Homo sapiens GN=ATP5B PE=1 SV=3	TVLIMELINNVAK	2	729.447	3.23538			25	TRUE
946	HC04Navy_CM_B01	ATPB_HUMAN	ATP synthase subunit beta, mitochondrial OS=Homo sapiens GN=ATP5B PE=1 SV=3	TVLIMELINNVAK	2	729.436	1.76067			26.4	TRUE
947	HC04Navy_CM_B01	ATPB_HUMAN	ATP synthase subunit beta, mitochondrial OS=Homo sapiens GN=ATP5B PE=1 SV=3	TVLIMELINNVAK	2	729.443	2.65727			25.4	TRUE
948	HC04Navy_CM_B01	ATPB_HUMAN	ATP synthase subunit beta, mitochondrial OS=Homo sapiens GN=ATP5B PE=1 SV=3	TVLIMELINNVAK	2	729.443	2.65727			25.4	TRUE
949	HC04Navy_CM_B01	ATPB_HUMAN	ATP synthase subunit beta, mitochondrial OS=Homo sapiens GN=ATP5B PE=1 SV=3	TVLIMELINNVAK	2	729.43	0.91445			27.2	TRUE
950	HC04Navy_CM_B01	ATPB_HUMAN	ATP synthase subunit beta, mitochondrial OS=Homo sapiens GN=ATP5B PE=1 SV=3	TVLIMELINNVAK	2	729.459	4.96159			25	TRUE
951	HC04Navy_CM_B01	ATPB_HUMAN	ATP synthase subunit beta, mitochondrial OS=Homo sapiens GN=ATP5B PE=1 SV=3	VALTGLTVAEYFR	2	720.405	0.958728			28.1	TRUE
952	HC04Navy_CM_B01	ATPB_HUMAN	ATP synthase subunit beta, mitochondrial OS=Homo sapiens GN=ATP5B PE=1 SV=3	VALTGLTVAEYFR	2	720.422	3.36257			26.3	TRUE
953	HC04Navy_CM_B01	ATPB_HUMAN	ATP synthase subunit beta, mitochondrial OS=Homo sapiens GN=ATP5B PE=1 SV=3	VALTGLTVAEYFR	2	720.41	1.7266			27.6	TRUE
954	HC04Navy_CM_B01	ATPB_HUMAN	ATP synthase subunit beta, mitochondrial OS=Homo sapiens GN=ATP5B PE=1 SV=3	VALTGLTVAEYFR	2	720.405	0.958728			28.1	TRUE
955	HC04Navy_CM_B01	ATPB_HUMAN	ATP synthase subunit beta, mitochondrial OS=Homo sapiens GN=ATP5B PE=1 SV=3	VALTGLTVAEYFR	2	720.403	0.653331			28.2	TRUE
956	HC04Navy_CM_B01	ATPB_HUMAN	ATP synthase subunit beta, mitochondrial OS=Homo sapiens GN=ATP5B PE=1 SV=3	VALTGLTVAEYFR	2	720.41	1.7266			27.6	TRUE
957	HC04Navy_CM_B01	ATPB_HUMAN	ATP synthase subunit beta, mitochondrial OS=Homo sapiens GN=ATP5B PE=1 SV=3	VALTGLTVAEYFR	2	720.422	3.36257			26.3	TRUE
958	HC04Navy_CM_B01	ATPB_HUMAN	ATP synthase subunit beta, mitochondrial OS=Homo sapiens GN=ATP5B PE=1 SV=3	VALTGLTVAEYFR	2	720.432	4.66645			25.6	TRUE
959	HC04Navy_CM_B01	ATPB_HUMAN	ATP synthase subunit beta, mitochondrial OS=Homo sapiens GN=ATP5B PE=1 SV=3	VALTGLTVAEYFR	2	720.422	3.36257			26.3	TRUE
960	HC04Navy_CM_B01	ATPB_HUMAN	ATP synthase subunit beta, mitochondrial OS=Homo sapiens GN=ATP5B PE=1 SV=3	VALVYGQMNEPPGAR	2	801.434	3.20652			29.5	TRUE
961	HC04Navy_CM_B01	ATPB_HUMAN	ATP synthase subunit beta, mitochondrial OS=Homo sapiens GN=ATP5B PE=1 SV=3	VALVYGQMNEPPGAR	2	801.434	3.20652			29.5	TRUE
962	HC04Navy_CM_B01	ATPB_HUMAN	ATP synthase subunit beta, mitochondrial OS=Homo sapiens GN=ATP5B PE=1 SV=3	VLDSGAPIKIPVGPETLGR	3	640.365	0.747359			26.8	TRUE
963	HC04Navy_CM_B01	ATPB_HUMAN	ATP synthase subunit beta, mitochondrial OS=Homo sapiens GN=ATP5B PE=1 SV=3	VLDSGAPIKIPVGPETLGR	3	640.37	0.0232002			26.1	TRUE
964	HC04Navy_CM_B01	ATPB_HUMAN	ATP synthase subunit beta, mitochondrial OS=Homo sapiens GN=ATP5B PE=1 SV=3	VLDSGAPIKIPVGPETLGR	3	640.387	2.59581			25	TRUE
965	HC04Navy_CM_B01	ATPB_HUMAN	ATP synthase subunit beta, mitochondrial OS=Homo sapiens GN=ATP5B PE=1 SV=3	VLDSGAPIKIPVGPETLGR	3	640.375	0.793238			25.1	TRUE
966	HC04Navy_CM_B01	ATPB_HUMAN	ATP synthase subunit beta, mitochondrial OS=Homo sapiens GN=ATP5B PE=1 SV=3	VLDSGAPIKIPVGPETLGR	3	640.381	1.63329			25	TRUE
967	HC04Navy_CM_B01	ATPB_HUMAN	ATP synthase subunit beta, mitochondrial OS=Homo sapiens GN=ATP5B PE=1 SV=3	VLDSGAPIKIPVGPETLGR	3	640.387	2.59581			25	TRUE
968	HC04Navy_CM_B01	ATPB_HUMAN	ATP synthase subunit beta, mitochondrial OS=Homo sapiens GN=ATP5B PE=1 SV=3	VLDSGAPIKIPVGPETLGR	3	640.375	0.793238			25.1	TRUE
969	HC04Navy_CM_B01	ATPB_HUMAN	ATP synthase subunit beta, mitochondrial OS=Homo sapiens GN=ATP5B PE=1 SV=3	VLDSGAPIKIPVGPETLGR	3	640.381	1.63329			25	TRUE
970	HC04Navy_CM_B01	ATPB_HUMAN	ATP synthase subunit beta, mitochondrial OS=Homo sapiens GN=ATP5B PE=1 SV=3	VLDSGAPIKIPVGPETLGR	3	640.385	2.40969			25	TRUE
971	HC04Navy_CM_B01	ATPB_HUMAN	ATP synthase subunit beta, mitochondrial OS=Homo sapiens GN=ATP5B PE=1 SV=3	VLDSGAPIKIPVGPETLGR	3	640.378	1.19974			25	TRUE
972	HC04Navy_CM_B01	ATPB_HUMAN	ATP synthase subunit beta, mitochondrial OS=Homo sapiens GN=ATP5B PE=1 SV=3	VLDSGAPIKIPVGPETLGR	3	640.376	0.916642			25	TRUE
973	HC04Navy_CM_B01	ATPB_HUMAN	ATP synthase subunit beta, mitochondrial OS=Homo sapiens GN=ATP5B PE=1 SV=3	VLDSGAPIKIPVGPETLGR	3	640.376	0.916642			25	TRUE
974	HC04Navy_CM_B01	ATPB_HUMAN	ATP synthase subunit beta, mitochondrial OS=Homo sapiens GN=ATP5B PE=1 SV=3	VLDSGAPIKIPVGPETLGR	3	640.378	1.19974			25	TRUE
975	HC04Navy_CM_B01	ATPB_HUMAN	ATP synthase subunit beta, mitochondrial OS=Homo sapiens GN=ATP5B PE=1 SV=3	VVDLLAPYAK	2	544.832	1.96648			27.1	TRUE
976	HC04Navy_CM_B01	ATPB_HUMAN	ATP synthase subunit beta, mitochondrial OS=Homo sapiens GN=ATP5B PE=1 SV=3	VVDLLAPYAK	2	544.839	3.42562			25.2	TRUE
977	HC04Navy_CM_B01	ATPB_HUMAN	ATP synthase subunit beta, mitochondrial OS=Homo sapiens GN=ATP5B PE=1 SV=3	VVDLLAPYAK	2	544.841	3.77354			25	TRUE
978	HC04Navy_CM_B01	ATPB_HUMAN	ATP synthase subunit beta, mitochondrial OS=Homo sapiens GN=ATP5B PE=1 SV=3	VVDLLAPYAK	2	544.842	3.89968			25	TRUE
979	HC04Navy_CM_B01	ATPB_HUMAN	ATP synthase subunit beta, mitochondrial OS=Homo sapiens GN=ATP5B PE=1 SV=3	VVDLLAPYAK	2	544.842	3.89968			25	TRUE
980	HC04Navy_CM_B01	ATPB_HUMAN	ATP synthase subunit beta, mitochondrial OS=Homo sapiens GN=ATP5B PE=1 SV=3	VVDLLAPYAK	2	544.842	3.89968			25	TRUE
981	HC04Navy_CM_B01	ATPB_HUMAN	ATP synthase subunit beta, mitochondrial OS=Homo sapiens GN=ATP5B PE=1 SV=3	VVDLLAPYAK	2	544.842	3.89968			25	TRUE
982	HC04Navy_CM_B01	PP2AA_HUMAN,PP2AB_HUMAN	Serine/threonine-protein phosphatase 2A catalytic subunit alpha isoform OS=Homo sapiens GN=PPP2CA PE=1 SV=1	AHQLVMEGYNWcHDR	4	479.725	2.44518	c12: Carbamidomethyl (+57.02)		27.3	TRUE
983	HC04Navy_CM_B01	PP2AA_HUMAN,PP2AB_HUMAN	Serine/threonine-protein phosphatase 2A catalytic subunit alpha isoform OS=Homo sapiens GN=PPP2CA PE=1 SV=1	AHQLVMEGYNWcHDR	3	639.293	1.7142	c12: Carbamidomethyl (+57.02)		26.6	TRUE
984	HC04Navy_CM_B01	PP2AA_HUMAN,PP2AB_HUMAN	Serine/threonine-protein phosphatase 2A catalytic subunit alpha isoform OS=Homo sapiens GN=PPP2CA PE=1 SV=1	AHQLVMEGYNWcHDR	4	479.725	2.44518	c12: Carbamidomethyl (+57.02)		27.3	TRUE
985	HC04Navy_CM_B01	PP2AA_HUMAN,PP2AB_HUMAN	Serine/threonine-protein phosphatase 2A catalytic subunit alpha isoform OS=Homo sapiens GN=PPP2CA PE=1 SV=1	AHQLVMEGYNWcHDR	3	639.293	1.7142	c12: Carbamidomethyl (+57.02)		26.6	TRUE
986	HC04Navy_CM_B01	PP2AA_HUMAN,PP2AB_HUMAN	Serine/threonine-protein phosphatase 2A catalytic subunit alpha isoform OS=Homo sapiens GN=PPP2CA PE=1 SV=1	AHQLVMEGYNWcHDR	4	479.717	0.723878	c12: Carbamidomethyl (+57.02)		25.7	TRUE
987	HC04Navy_CM_B01	ECH1_HUMAN	Delta(3,5)-Delta(2,4)-dienoyl-CoA isomerase, mitochondrial OS=Homo sapiens GN=ECH1 PE=1 SV=2	MMADEALGSGLVSR	2	718.872	3.49953			29.5	TRUE
988	HC04Navy_CM_B01	ECH1_HUMAN	Delta(3,5)-Delta(2,4)-dienoyl-CoA isomerase, mitochondrial OS=Homo sapiens GN=ECH1 PE=1 SV=2	VIGNQSLVNELAFTAR	2	866.514	4.72717			25	TRUE
989	HC04Navy_CM_B01	ECH1_HUMAN	Delta(3,5)-Delta(2,4)-dienoyl-CoA isomerase, mitochondrial OS=Homo sapiens GN=ECH1 PE=1 SV=2	VIGNQSLVNELAFTAR	2	866.5	3.14039			26.9	TRUE
990	HC04Navy_CM_B01	1433G_HUMAN	14-3-3 protein gamma OS=Homo sapiens GN=YWHAG PE=1 SV=2	DSTLIMQLLR	2	595.338	0.772471			29.2	FALSE
991	HC04Navy_CM_B01	1433G_HUMAN	14-3-3 protein gamma OS=Homo sapiens GN=YWHAG PE=1 SV=2	DSTLIMQLLR	2	595.338	0.772471			29.2	FALSE
992	HC04Navy_CM_B01	1433G_HUMAN	14-3-3 protein gamma OS=Homo sapiens GN=YWHAG PE=1 SV=2	DSTLIMQLLR	2	595.336	0.443864			29.3	FALSE
993	HC04Navy_CM_B01	1433G_HUMAN	14-3-3 protein gamma OS=Homo sapiens GN=YWHAG PE=1 SV=2	DSTLIMQLLR	2	595.336	0.443864			29.3	FALSE
994	HC04Navy_CM_B01	1433G_HUMAN	14-3-3 protein gamma OS=Homo sapiens GN=YWHAG PE=1 SV=2	DSTLIMQLLR	2	595.342	1.35784			28.9	FALSE
995	HC04Navy_CM_B01	1433G_HUMAN	14-3-3 protein gamma OS=Homo sapiens GN=YWHAG PE=1 SV=2	DSTLIMQLLR	2	595.345	1.87641			28.6	FALSE
996	HC04Navy_CM_B01	1433G_HUMAN	14-3-3 protein gamma OS=Homo sapiens GN=YWHAG PE=1 SV=2	DSTLIMQLLR	2	595.344	1.76351			28.6	FALSE
997	HC04Navy_CM_B01	1433G_HUMAN	14-3-3 protein gamma OS=Homo sapiens GN=YWHAG PE=1 SV=2	DSTLIMQLLR	2	595.35	2.6827			27.9	FALSE
998	HC04Navy_CM_B01	1433G_HUMAN	14-3-3 protein gamma OS=Homo sapiens GN=YWHAG PE=1 SV=2	DSTLIMQLLR	2	595.345	1.87641			28.6	FALSE
999	HC04Navy_CM_B01	1433G_HUMAN	14-3-3 protein gamma OS=Homo sapiens GN=YWHAG PE=1 SV=2	DSTLIMQLLR	2	595.355	3.56572			27	FALSE
1000	HC04Navy_CM_B01	1433G_HUMAN	14-3-3 protein gamma OS=Homo sapiens GN=YWHAG PE=1 SV=2	DSTLIMQLLR	2	595.355	3.56572			27	FALSE
1001	HC04Navy_CM_B01	1433G_HUMAN	14-3-3 protein gamma OS=Homo sapiens GN=YWHAG PE=1 SV=2	DSTLIMQLLR	2	595.359	4.21014			26.2	FALSE
1002	HC04Navy_CM_B01	1433G_HUMAN	14-3-3 protein gamma OS=Homo sapiens GN=YWHAG PE=1 SV=2	DSTLIMQLLR	2	595.359	4.21014			26.2	FALSE
1003	HC04Navy_CM_B01	1433G_HUMAN	14-3-3 protein gamma OS=Homo sapiens GN=YWHAG PE=1 SV=2	DSTLIMQLLR	2	595.359	4.21014			26.2	FALSE
1004	HC04Navy_CM_B01	1433G_HUMAN	14-3-3 protein gamma OS=Homo sapiens GN=YWHAG PE=1 SV=2	DSTLIMQLLR	2	595.359	4.21014			26.2	FALSE
1005	HC04Navy_CM_B01	1433G_HUMAN	14-3-3 protein gamma OS=Homo sapiens GN=YWHAG PE=1 SV=2	DSTLIMQLLR	2	595.344	1.76351			28.6	FALSE
1006	HC04Navy_CM_B01	1433G_HUMAN	14-3-3 protein gamma OS=Homo sapiens GN=YWHAG PE=1 SV=2	NLLSVAYK	2	454.269	0.691658			28	FALSE
1007	HC04Navy_CM_B01	1433G_HUMAN	14-3-3 protein gamma OS=Homo sapiens GN=YWHAG PE=1 SV=2	NLLSVAYK	2	454.274	1.8731			27	FALSE
1008	HC04Navy_CM_B01	1433G_HUMAN	14-3-3 protein gamma OS=Homo sapiens GN=YWHAG PE=1 SV=2	NLLSVAYK	2	454.274	1.8731			27	FALSE
1009	HC04Navy_CM_B01	1433G_HUMAN	14-3-3 protein gamma OS=Homo sapiens GN=YWHAG PE=1 SV=2	NLLSVAYK	2	454.27	1.00803			27.9	FALSE
1010	HC04Navy_CM_B01	1433G_HUMAN	14-3-3 protein gamma OS=Homo sapiens GN=YWHAG PE=1 SV=2	NLLSVAYK	2	454.269	0.691658			28	FALSE
1011	HC04Navy_CM_B01	1433G_HUMAN	14-3-3 protein gamma OS=Homo sapiens GN=YWHAG PE=1 SV=2	NLLSVAYK	2	454.272	1.46914			27.1	FALSE
1012	HC04Navy_CM_B01	1433G_HUMAN	14-3-3 protein gamma OS=Homo sapiens GN=YWHAG PE=1 SV=2	NLLSVAYK	2	454.273	1.63417			27.1	FALSE
1013	HC04Navy_CM_B01	1433G_HUMAN	14-3-3 protein gamma OS=Homo sapiens GN=YWHAG PE=1 SV=2	NLLSVAYK	2	454.27	1.00803			27.9	FALSE
1014	HC04Navy_CM_B01	1433G_HUMAN	14-3-3 protein gamma OS=Homo sapiens GN=YWHAG PE=1 SV=2	NLLSVAYK	2	454.276	2.22544			27	FALSE
1015	HC04Navy_CM_B01	1433G_HUMAN	14-3-3 protein gamma OS=Homo sapiens GN=YWHAG PE=1 SV=2	NLLSVAYK	2	454.276	2.22544			27	FALSE
1016	HC04Navy_CM_B01	1433G_HUMAN	14-3-3 protein gamma OS=Homo sapiens GN=YWHAG PE=1 SV=2	NLLSVAYK	2	454.273	1.63417			27.1	FALSE
1017	HC04Navy_CM_B01	1433G_HUMAN	14-3-3 protein gamma OS=Homo sapiens GN=YWHAG PE=1 SV=2	NLLSVAYK	2	454.272	1.46914			27.1	FALSE
1018	HC04Navy_CM_B01	1433G_HUMAN	14-3-3 protein gamma OS=Homo sapiens GN=YWHAG PE=1 SV=2	NLLSVAYK	2	454.273	1.63417			27.1	FALSE
1019	HC04Navy_CM_B01	1433G_HUMAN	14-3-3 protein gamma OS=Homo sapiens GN=YWHAG PE=1 SV=2	NVTELNEPLSNEER	2	822.417	2.46351			29.2	TRUE
1020	HC04Navy_CM_B01	1433G_HUMAN	14-3-3 protein gamma OS=Homo sapiens GN=YWHAG PE=1 SV=2	NVTELNEPLSNEER	2	822.417	2.46351			29.2	TRUE
1021	HC04Navy_CM_B01	1433G_HUMAN	14-3-3 protein gamma OS=Homo sapiens GN=YWHAG PE=1 SV=2	YDDMAAAMK	2	508.23	3.10642			25	FALSE
1022	HC04Navy_CM_B01	1433G_HUMAN	14-3-3 protein gamma OS=Homo sapiens GN=YWHAG PE=1 SV=2	YDDMAAAMK	2	508.225	2.08968			25	FALSE
1023	HC04Navy_CM_B01	EIF3C_HUMAN	Eukaryotic translation initiation factor 3 subunit C OS=Homo sapiens GN=EIF3C PE=1 SV=1	DLMLMSHLQDNIQHADPPVQILYNR	4	741.138	1.99503			27.5	TRUE
1024	HC04Navy_CM_B01	EIF3C_HUMAN	Eukaryotic translation initiation factor 3 subunit C OS=Homo sapiens GN=EIF3C PE=1 SV=1	DLMLMSHLQDNIQHADPPVQILYNR	4	741.138	1.99503			27.5	TRUE
1025	HC04Navy_CM_B01	EIF3C_HUMAN	Eukaryotic translation initiation factor 3 subunit C OS=Homo sapiens GN=EIF3C PE=1 SV=1	FEELTNLIR	2	567.831	3.45217			27.9	TRUE
1026	HC04Navy_CM_B01	EIF3C_HUMAN	Eukaryotic translation initiation factor 3 subunit C OS=Homo sapiens GN=EIF3C PE=1 SV=1	FEELTNLIR	2	567.831	3.45217			27.9	TRUE
1027	HC04Navy_CM_B01	RAB14_HUMAN	Ras-related protein Rab-14 OS=Homo sapiens GN=RAB14 PE=1 SV=4	IYQNIQDGSLDLNAAESGVQHKPSAPQGGR	4	788.412	2.24432			27.3	TRUE
1028	HC04Navy_CM_B01	RAB14_HUMAN	Ras-related protein Rab-14 OS=Homo sapiens GN=RAB14 PE=1 SV=4	IYQNIQDGSLDLNAAESGVQHKPSAPQGGR	4	788.412	2.24432			27.3	TRUE
1029	HC04Navy_CM_B01	RAB14_HUMAN	Ras-related protein Rab-14 OS=Homo sapiens GN=RAB14 PE=1 SV=4	LQIWDTAGQER	2	658.853	2.98134			30.4	FALSE
1030	HC04Navy_CM_B01	RAB14_HUMAN	Ras-related protein Rab-14 OS=Homo sapiens GN=RAB14 PE=1 SV=4	LQIWDTAGQER	2	658.853	2.98134			30.4	FALSE
1031	HC04Navy_CM_B01	RAB14_HUMAN	Ras-related protein Rab-14 OS=Homo sapiens GN=RAB14 PE=1 SV=4	STYNHLSSWLTDAR	3	550.96	4.75215			29.4	TRUE
1032	HC04Navy_CM_B01	REEP6_HUMAN	Receptor expression-enhancing protein 6 OS=Homo sapiens GN=REEP6 PE=1 SV=1	ALDAAAGITR	2	479.775	1.19538			30.5	TRUE
1033	HC04Navy_CM_B01	REEP6_HUMAN	Receptor expression-enhancing protein 6 OS=Homo sapiens GN=REEP6 PE=1 SV=1	ALDAAAGITR	2	479.775	1.19538			30.5	TRUE
1034	HC04Navy_CM_B01	REEP6_HUMAN	Receptor expression-enhancing protein 6 OS=Homo sapiens GN=REEP6 PE=1 SV=1	NLVTEVLGALEAK	3	452.935	1.2528			28.2	TRUE
1035	HC04Navy_CM_B01	REEP6_HUMAN	Receptor expression-enhancing protein 6 OS=Homo sapiens GN=REEP6 PE=1 SV=1	NLVTEVLGALEAK	2	678.919	4.28806			25.3	TRUE
1036	HC04Navy_CM_B01	REEP6_HUMAN	Receptor expression-enhancing protein 6 OS=Homo sapiens GN=REEP6 PE=1 SV=1	NLVTEVLGALEAK	3	452.945	3.46778			26.3	TRUE
1037	HC04Navy_CM_B01	REEP6_HUMAN	Receptor expression-enhancing protein 6 OS=Homo sapiens GN=REEP6 PE=1 SV=1	NLVTEVLGALEAK	2	678.9	1.46087			27.9	TRUE
1038	HC04Navy_CM_B01	REEP6_HUMAN	Receptor expression-enhancing protein 6 OS=Homo sapiens GN=REEP6 PE=1 SV=1	NLVTEVLGALEAK	2	678.914	3.5453			26.1	TRUE
1039	HC04Navy_CM_B01	REEP6_HUMAN	Receptor expression-enhancing protein 6 OS=Homo sapiens GN=REEP6 PE=1 SV=1	NLVTEVLGALEAK	2	678.906	2.36132			27.2	TRUE
1040	HC04Navy_CM_B01	REEP6_HUMAN	Receptor expression-enhancing protein 6 OS=Homo sapiens GN=REEP6 PE=1 SV=1	NLVTEVLGALEAK	2	678.914	3.5453			26.1	TRUE
1041	HC04Navy_CM_B01	REEP6_HUMAN	Receptor expression-enhancing protein 6 OS=Homo sapiens GN=REEP6 PE=1 SV=1	QRVEHFLEQR	4	336.184	1.05453			29.2	TRUE
1042	HC04Navy_CM_B01	REEP6_HUMAN	Receptor expression-enhancing protein 6 OS=Homo sapiens GN=REEP6 PE=1 SV=1	QRVEHFLEQR	2	671.361	1.03364			29.2	TRUE
1043	HC04Navy_CM_B01	REEP6_HUMAN	Receptor expression-enhancing protein 6 OS=Homo sapiens GN=REEP6 PE=1 SV=1	QRVEHFLEQR	3	447.914	2.01612			29.2	TRUE
1044	HC04Navy_CM_B01	REEP6_HUMAN	Receptor expression-enhancing protein 6 OS=Homo sapiens GN=REEP6 PE=1 SV=1	QRVEHFLEQR	4	336.184	1.05453			29.2	TRUE
1045	HC04Navy_CM_B01	DHRS2_HUMAN	Dehydrogenase/reductase SDR family member 2 OS=Homo sapiens GN=DHRS2 PE=1 SV=3	ALEHcGGVDFLVcSAGVNPLVGSTLGTSEQIWDK	4	904.971	3.39414	c5: Carbamidomethyl (+57.02), c13: Carbamidomethyl (+57.02)		26.6	TRUE
1046	HC04Navy_CM_B01	DHRS2_HUMAN	Dehydrogenase/reductase SDR family member 2 OS=Homo sapiens GN=DHRS2 PE=1 SV=3	ALEHcGGVDFLVcSAGVNPLVGSTLGTSEQIWDK	3	1206.31	4.99846	c5: Carbamidomethyl (+57.02), c13: Carbamidomethyl (+57.02)		25.8	TRUE
1047	HC04Navy_CM_B01	DHRS2_HUMAN	Dehydrogenase/reductase SDR family member 2 OS=Homo sapiens GN=DHRS2 PE=1 SV=3	ALEHcGGVDFLVcSAGVNPLVGSTLGTSEQIWDK	3	1206.29	3.35763	c5: Carbamidomethyl (+57.02), c13: Carbamidomethyl (+57.02)		26.6	TRUE
1048	HC04Navy_CM_B01	DHRS2_HUMAN	Dehydrogenase/reductase SDR family member 2 OS=Homo sapiens GN=DHRS2 PE=1 SV=3	ALEHcGGVDFLVcSAGVNPLVGSTLGTSEQIWDK	3	1206.29	3.35763	c5: Carbamidomethyl (+57.02), c13: Carbamidomethyl (+57.02)		26.6	TRUE
1049	HC04Navy_CM_B01	DHRS2_HUMAN	Dehydrogenase/reductase SDR family member 2 OS=Homo sapiens GN=DHRS2 PE=1 SV=3	ALEHcGGVDFLVcSAGVNPLVGSTLGTSEQIWDK	3	1206.29	3.35763	c5: Carbamidomethyl (+57.02), c13: Carbamidomethyl (+57.02)		26.6	TRUE
1050	HC04Navy_CM_B01	DHRS2_HUMAN	Dehydrogenase/reductase SDR family member 2 OS=Homo sapiens GN=DHRS2 PE=1 SV=3	ALEHcGGVDFLVcSAGVNPLVGSTLGTSEQIWDK	4	904.971	3.39414	c5: Carbamidomethyl (+57.02), c13: Carbamidomethyl (+57.02)		26.6	TRUE
1051	HC04Navy_CM_B01	DHRS2_HUMAN	Dehydrogenase/reductase SDR family member 2 OS=Homo sapiens GN=DHRS2 PE=1 SV=3	ALEHcGGVDFLVcSAGVNPLVGSTLGTSEQIWDK	3	1206.29	3.35763	c5: Carbamidomethyl (+57.02), c13: Carbamidomethyl (+57.02)		26.6	TRUE
1052	HC04Navy_CM_B01	DHRS2_HUMAN	Dehydrogenase/reductase SDR family member 2 OS=Homo sapiens GN=DHRS2 PE=1 SV=3	ALEHcGGVDFLVcSAGVNPLVGSTLGTSEQIWDK	3	1206.29	3.35763	c5: Carbamidomethyl (+57.02), c13: Carbamidomethyl (+57.02)		26.6	TRUE
1053	HC04Navy_CM_B01	DHRS2_HUMAN	Dehydrogenase/reductase SDR family member 2 OS=Homo sapiens GN=DHRS2 PE=1 SV=3	ALEHcGGVDFLVcSAGVNPLVGSTLGTSEQIWDK	3	1206.29	3.35763	c5: Carbamidomethyl (+57.02), c13: Carbamidomethyl (+57.02)		26.6	TRUE
1054	HC04Navy_CM_B01	DHRS2_HUMAN	Dehydrogenase/reductase SDR family member 2 OS=Homo sapiens GN=DHRS2 PE=1 SV=3	ALEHcGGVDFLVcSAGVNPLVGSTLGTSEQIWDK	3	1206.29	3.35763	c5: Carbamidomethyl (+57.02), c13: Carbamidomethyl (+57.02)		26.6	TRUE
1055	HC04Navy_CM_B01	DHRS2_HUMAN	Dehydrogenase/reductase SDR family member 2 OS=Homo sapiens GN=DHRS2 PE=1 SV=3	ALEHcGGVDFLVcSAGVNPLVGSTLGTSEQIWDK	4	904.971	3.39414	c5: Carbamidomethyl (+57.02), c13: Carbamidomethyl (+57.02)		26.6	TRUE
1056	HC04Navy_CM_B01	DHRS2_HUMAN	Dehydrogenase/reductase SDR family member 2 OS=Homo sapiens GN=DHRS2 PE=1 SV=3	ALEHcGGVDFLVcSAGVNPLVGSTLGTSEQIWDK	4	904.971	3.39414	c5: Carbamidomethyl (+57.02), c13: Carbamidomethyl (+57.02)		26.6	TRUE
1057	HC04Navy_CM_B01	DHRS2_HUMAN	Dehydrogenase/reductase SDR family member 2 OS=Homo sapiens GN=DHRS2 PE=1 SV=3	ALEHcGGVDFLVcSAGVNPLVGSTLGTSEQIWDK	4	904.971	3.39414	c5: Carbamidomethyl (+57.02), c13: Carbamidomethyl (+57.02)		26.6	TRUE
1058	HC04Navy_CM_B01	DHRS2_HUMAN	Dehydrogenase/reductase SDR family member 2 OS=Homo sapiens GN=DHRS2 PE=1 SV=3	ALEHcGGVDFLVcSAGVNPLVGSTLGTSEQIWDK	3	1206.29	3.35763	c5: Carbamidomethyl (+57.02), c13: Carbamidomethyl (+57.02)		26.6	TRUE
1059	HC04Navy_CM_B01	DHRS2_HUMAN	Dehydrogenase/reductase SDR family member 2 OS=Homo sapiens GN=DHRS2 PE=1 SV=3	ALEHcGGVDFLVcSAGVNPLVGSTLGTSEQIWDK	3	1206.29	3.35763	c5: Carbamidomethyl (+57.02), c13: Carbamidomethyl (+57.02)		26.6	TRUE
1060	HC04Navy_CM_B01	DHRS2_HUMAN	Dehydrogenase/reductase SDR family member 2 OS=Homo sapiens GN=DHRS2 PE=1 SV=3	ALEHcGGVDFLVcSAGVNPLVGSTLGTSEQIWDK	3	1206.29	3.35763	c5: Carbamidomethyl (+57.02), c13: Carbamidomethyl (+57.02)		26.6	TRUE
1061	HC04Navy_CM_B01	DHRS2_HUMAN	Dehydrogenase/reductase SDR family member 2 OS=Homo sapiens GN=DHRS2 PE=1 SV=3	ALEHcGGVDFLVcSAGVNPLVGSTLGTSEQIWDK	3	1206.29	3.35763	c5: Carbamidomethyl (+57.02), c13: Carbamidomethyl (+57.02)		26.6	TRUE
1062	HC04Navy_CM_B01	DHRS2_HUMAN	Dehydrogenase/reductase SDR family member 2 OS=Homo sapiens GN=DHRS2 PE=1 SV=3	LQGEGLSVAGIVcHVGK	3	575.317	1.21957	c13: Carbamidomethyl (+57.02)		28.5	TRUE
1063	HC04Navy_CM_B01	DHRS2_HUMAN	Dehydrogenase/reductase SDR family member 2 OS=Homo sapiens GN=DHRS2 PE=1 SV=3	LQGEGLSVAGIVcHVGK	3	575.311	0.225839	c13: Carbamidomethyl (+57.02)		28.8	TRUE
1064	HC04Navy_CM_B01	DHRS2_HUMAN	Dehydrogenase/reductase SDR family member 2 OS=Homo sapiens GN=DHRS2 PE=1 SV=3	LQGEGLSVAGIVcHVGK	3	575.329	3.23871	c13: Carbamidomethyl (+57.02)		27.1	TRUE
1065	HC04Navy_CM_B01	DHRS2_HUMAN	Dehydrogenase/reductase SDR family member 2 OS=Homo sapiens GN=DHRS2 PE=1 SV=3	LQGEGLSVAGIVcHVGK	3	575.316	0.980319	c13: Carbamidomethyl (+57.02)		28.7	TRUE
1066	HC04Navy_CM_B01	DHRS2_HUMAN	Dehydrogenase/reductase SDR family member 2 OS=Homo sapiens GN=DHRS2 PE=1 SV=3	LQGEGLSVAGIVcHVGK	3	575.317	1.21957	c13: Carbamidomethyl (+57.02)		28.5	TRUE
1067	HC04Navy_CM_B01	DHRS2_HUMAN	Dehydrogenase/reductase SDR family member 2 OS=Homo sapiens GN=DHRS2 PE=1 SV=3	LQGEGLSVAGIVcHVGK	3	575.316	1.0282	c13: Carbamidomethyl (+57.02)		28.6	TRUE
1068	HC04Navy_CM_B01	DHRS2_HUMAN	Dehydrogenase/reductase SDR family member 2 OS=Homo sapiens GN=DHRS2 PE=1 SV=3	LQGEGLSVAGIVcHVGK	3	575.322	2.02193	c13: Carbamidomethyl (+57.02)		28	TRUE
1069	HC04Navy_CM_B01	DHRS2_HUMAN	Dehydrogenase/reductase SDR family member 2 OS=Homo sapiens GN=DHRS2 PE=1 SV=3	LQGEGLSVAGIVcHVGK	2	862.504	4.97177	c13: Carbamidomethyl (+57.02)		25.8	TRUE
1070	HC04Navy_CM_B01	DHRS2_HUMAN	Dehydrogenase/reductase SDR family member 2 OS=Homo sapiens GN=DHRS2 PE=1 SV=3	LQGEGLSVAGIVcHVGK	3	575.329	3.23871	c13: Carbamidomethyl (+57.02)		27.1	TRUE
1071	HC04Navy_CM_B01	DHRS2_HUMAN	Dehydrogenase/reductase SDR family member 2 OS=Homo sapiens GN=DHRS2 PE=1 SV=3	LQGEGLSVAGIVcHVGK	3	575.316	0.980319	c13: Carbamidomethyl (+57.02)		28.7	TRUE
1072	HC04Navy_CM_B01	DHRS2_HUMAN	Dehydrogenase/reductase SDR family member 2 OS=Homo sapiens GN=DHRS2 PE=1 SV=3	LQGEGLSVAGIVcHVGK	2	862.491	3.44493	c13: Carbamidomethyl (+57.02)		26.9	TRUE
1073	HC04Navy_CM_B01	DHRS2_HUMAN	Dehydrogenase/reductase SDR family member 2 OS=Homo sapiens GN=DHRS2 PE=1 SV=3	LQGEGLSVAGIVcHVGK	3	575.311	0.225839	c13: Carbamidomethyl (+57.02)		28.8	TRUE
1074	HC04Navy_CM_B01	DHRS2_HUMAN	Dehydrogenase/reductase SDR family member 2 OS=Homo sapiens GN=DHRS2 PE=1 SV=3	LQGEGLSVAGIVcHVGK	3	575.316	1.0282	c13: Carbamidomethyl (+57.02)		28.6	TRUE
1075	HC04Navy_CM_B01	DHRS2_HUMAN	Dehydrogenase/reductase SDR family member 2 OS=Homo sapiens GN=DHRS2 PE=1 SV=3	LQGEGLSVAGIVcHVGK	3	575.328	3.09697	c13: Carbamidomethyl (+57.02)		27.3	TRUE
1076	HC04Navy_CM_B01	DHRS2_HUMAN	Dehydrogenase/reductase SDR family member 2 OS=Homo sapiens GN=DHRS2 PE=1 SV=3	LQGEGLSVAGIVcHVGK	3	575.338	4.95331	c13: Carbamidomethyl (+57.02)		25.8	TRUE
1077	HC04Navy_CM_B01	DHRS2_HUMAN	Dehydrogenase/reductase SDR family member 2 OS=Homo sapiens GN=DHRS2 PE=1 SV=3	LQGEGLSVAGIVcHVGK	3	575.316	1.0282	c13: Carbamidomethyl (+57.02)		28.6	TRUE
1078	HC04Navy_CM_B01	DHRS2_HUMAN	Dehydrogenase/reductase SDR family member 2 OS=Homo sapiens GN=DHRS2 PE=1 SV=3	LQGEGLSVAGIVcHVGK	3	575.317	1.23541	c13: Carbamidomethyl (+57.02)		28.5	TRUE
1079	HC04Navy_CM_B01	DHRS2_HUMAN	Dehydrogenase/reductase SDR family member 2 OS=Homo sapiens GN=DHRS2 PE=1 SV=3	LQGEGLSVAGIVcHVGK	3	575.316	0.980319	c13: Carbamidomethyl (+57.02)		28.7	TRUE
1080	HC04Navy_CM_B01	DHRS2_HUMAN	Dehydrogenase/reductase SDR family member 2 OS=Homo sapiens GN=DHRS2 PE=1 SV=3	LQGEGLSVAGIVcHVGK	3	575.322	2.02193	c13: Carbamidomethyl (+57.02)		28	TRUE
1081	HC04Navy_CM_B01	DHRS2_HUMAN	Dehydrogenase/reductase SDR family member 2 OS=Homo sapiens GN=DHRS2 PE=1 SV=3	LQGEGLSVAGIVcHVGK	3	575.317	1.23541	c13: Carbamidomethyl (+57.02)		28.5	TRUE
1082	HC04Navy_CM_B01	DHRS2_HUMAN	Dehydrogenase/reductase SDR family member 2 OS=Homo sapiens GN=DHRS2 PE=1 SV=3	LQGEGLSVAGIVcHVGK	3	575.328	3.09697	c13: Carbamidomethyl (+57.02)		27.3	TRUE
1083	HC04Navy_CM_B01	DHRS2_HUMAN	Dehydrogenase/reductase SDR family member 2 OS=Homo sapiens GN=DHRS2 PE=1 SV=3	LQGEGLSVAGIVcHVGK	3	575.316	1.0282	c13: Carbamidomethyl (+57.02)		28.6	TRUE
1084	HC04Navy_CM_B01	DHRS2_HUMAN	Dehydrogenase/reductase SDR family member 2 OS=Homo sapiens GN=DHRS2 PE=1 SV=3	LQGEGLSVAGIVcHVGK	3	575.338	4.95331	c13: Carbamidomethyl (+57.02)		25.8	TRUE
1085	HC04Navy_CM_B01	DHRS2_HUMAN	Dehydrogenase/reductase SDR family member 2 OS=Homo sapiens GN=DHRS2 PE=1 SV=3	LQGEGLSVAGIVcHVGK	3	575.328	3.09697	c13: Carbamidomethyl (+57.02)		27.3	TRUE
1086	HC04Navy_CM_B01	DHRS2_HUMAN	Dehydrogenase/reductase SDR family member 2 OS=Homo sapiens GN=DHRS2 PE=1 SV=3	SPALLLSQLLPYMENR	2	923.02	2.13396			27.6	TRUE
1087	HC04Navy_CM_B01	DHRS2_HUMAN	Dehydrogenase/reductase SDR family member 2 OS=Homo sapiens GN=DHRS2 PE=1 SV=3	SPALLLSQLLPYMENR	2	923.026	2.78343			27.1	TRUE
1088	HC04Navy_CM_B01	DHRS2_HUMAN	Dehydrogenase/reductase SDR family member 2 OS=Homo sapiens GN=DHRS2 PE=1 SV=3	SPALLLSQLLPYMENR	2	923.026	2.78343			27.1	TRUE
1089	HC04Navy_CM_B01	DHRS2_HUMAN	Dehydrogenase/reductase SDR family member 2 OS=Homo sapiens GN=DHRS2 PE=1 SV=3	SPALLLSQLLPYMENR	3	615.682	2.06368			27.7	TRUE
1090	HC04Navy_CM_B01	DHRS2_HUMAN	Dehydrogenase/reductase SDR family member 2 OS=Homo sapiens GN=DHRS2 PE=1 SV=3	SPALLLSQLLPYMENR	3	615.682	2.06368			27.7	TRUE
1091	HC04Navy_CM_B01	DHRS2_HUMAN	Dehydrogenase/reductase SDR family member 2 OS=Homo sapiens GN=DHRS2 PE=1 SV=3	SPALLLSQLLPYMENR	2	923.02	2.13396			27.6	TRUE
1092	HC04Navy_CM_B01	DHRS2_HUMAN	Dehydrogenase/reductase SDR family member 2 OS=Homo sapiens GN=DHRS2 PE=1 SV=3	SPALLLSQLLPYMENR	3	615.692	3.63137			26.1	TRUE
1093	HC04Navy_CM_B01	DHRS2_HUMAN	Dehydrogenase/reductase SDR family member 2 OS=Homo sapiens GN=DHRS2 PE=1 SV=3	SPALLLSQLLPYMENR	3	615.688	3.00208			26.9	TRUE
1094	HC04Navy_CM_B01	DHRS2_HUMAN	Dehydrogenase/reductase SDR family member 2 OS=Homo sapiens GN=DHRS2 PE=1 SV=3	SPALLLSQLLPYMENR	3	615.698	4.72986			25	TRUE
1095	HC04Navy_CM_B01	DHRS2_HUMAN	Dehydrogenase/reductase SDR family member 2 OS=Homo sapiens GN=DHRS2 PE=1 SV=3	SPALLLSQLLPYMENR	3	615.692	3.63137			26.1	TRUE
1096	HC04Navy_CM_B01	DHRS2_HUMAN	Dehydrogenase/reductase SDR family member 2 OS=Homo sapiens GN=DHRS2 PE=1 SV=3	SPALLLSQLLPYMENR	2	923.037	3.98582			25.6	TRUE
1097	HC04Navy_CM_B01	DHRS2_HUMAN	Dehydrogenase/reductase SDR family member 2 OS=Homo sapiens GN=DHRS2 PE=1 SV=3	SPALLLSQLLPYMENR	3	615.688	3.00208			26.9	TRUE
1098	HC04Navy_CM_B01	DHRS2_HUMAN	Dehydrogenase/reductase SDR family member 2 OS=Homo sapiens GN=DHRS2 PE=1 SV=3	SPALLLSQLLPYMENR	3	615.688	3.00208			26.9	TRUE
1099	HC04Navy_CM_B01	DHRS2_HUMAN	Dehydrogenase/reductase SDR family member 2 OS=Homo sapiens GN=DHRS2 PE=1 SV=3	SPALLLSQLLPYMENR	3	615.692	3.63137			26.1	TRUE
1100	HC04Navy_CM_B01	DHRS2_HUMAN	Dehydrogenase/reductase SDR family member 2 OS=Homo sapiens GN=DHRS2 PE=1 SV=3	SPALLLSQLLPYMENR	2	923.037	3.98582			25.6	TRUE
1101	HC04Navy_CM_B01	DHRS2_HUMAN	Dehydrogenase/reductase SDR family member 2 OS=Homo sapiens GN=DHRS2 PE=1 SV=3	SPALLLSQLLPYMENR	3	615.692	3.63137			26.1	TRUE
1102	HC04Navy_CM_B01	DHRS2_HUMAN	Dehydrogenase/reductase SDR family member 2 OS=Homo sapiens GN=DHRS2 PE=1 SV=3	SPALLLSQLLPYMENR	3	615.692	3.63137			26.1	TRUE
1103	HC04Navy_CM_B01	DHRS2_HUMAN	Dehydrogenase/reductase SDR family member 2 OS=Homo sapiens GN=DHRS2 PE=1 SV=3	SPALLLSQLLPYMENR	2	923.026	2.78343			27.1	TRUE
1104	HC04Navy_CM_B01	DHRS2_HUMAN	Dehydrogenase/reductase SDR family member 2 OS=Homo sapiens GN=DHRS2 PE=1 SV=3	SPALLLSQLLPYMENR	2	923.026	2.78343			27.1	TRUE
1105	HC04Navy_CM_B01	DHRS2_HUMAN	Dehydrogenase/reductase SDR family member 2 OS=Homo sapiens GN=DHRS2 PE=1 SV=3	SPALLLSQLLPYMENRR	3	667.726	3.433			25.1	TRUE
1106	HC04Navy_CM_B01	DHRS2_HUMAN	Dehydrogenase/reductase SDR family member 2 OS=Homo sapiens GN=DHRS2 PE=1 SV=3	SPALLLSQLLPYMENRR	3	667.726	3.433			25.1	TRUE
1107	HC04Navy_CM_B01	DHRS2_HUMAN	Dehydrogenase/reductase SDR family member 2 OS=Homo sapiens GN=DHRS2 PE=1 SV=3	SPALLLSQLLPYMENRR	3	667.726	3.433			25.1	TRUE
1108	HC04Navy_CM_B01	DHRS2_HUMAN	Dehydrogenase/reductase SDR family member 2 OS=Homo sapiens GN=DHRS2 PE=1 SV=3	SPALLLSQLLPYMENRR	3	667.726	3.433			25.1	TRUE
1109	HC04Navy_CM_B01	DHRS2_HUMAN	Dehydrogenase/reductase SDR family member 2 OS=Homo sapiens GN=DHRS2 PE=1 SV=3	SPALLLSQLLPYMENRR	3	667.726	3.433			25.1	TRUE
1110	HC04Navy_CM_B01	DHRS2_HUMAN	Dehydrogenase/reductase SDR family member 2 OS=Homo sapiens GN=DHRS2 PE=1 SV=3	TLALELAPK	2	478.306	2.47356			25	TRUE
1111	HC04Navy_CM_B01	DHRS2_HUMAN	Dehydrogenase/reductase SDR family member 2 OS=Homo sapiens GN=DHRS2 PE=1 SV=3	TLALELAPK	2	478.308	2.83791			25	TRUE
1112	HC04Navy_CM_B01	DHRS2_HUMAN	Dehydrogenase/reductase SDR family member 2 OS=Homo sapiens GN=DHRS2 PE=1 SV=3	TLALELAPK	2	478.309	3.10023			25	TRUE
1113	HC04Navy_CM_B01	DHRS2_HUMAN	Dehydrogenase/reductase SDR family member 2 OS=Homo sapiens GN=DHRS2 PE=1 SV=3	TLALELAPK	2	478.308	2.83791			25	TRUE
1114	HC04Navy_CM_B01	DHRS2_HUMAN	Dehydrogenase/reductase SDR family member 2 OS=Homo sapiens GN=DHRS2 PE=1 SV=3	TLALELAPK	2	478.309	3.10023			25	TRUE
1115	HC04Navy_CM_B01	DHRS2_HUMAN	Dehydrogenase/reductase SDR family member 2 OS=Homo sapiens GN=DHRS2 PE=1 SV=3	TLALELAPK	2	478.309	3.10023			25	TRUE
1116	HC04Navy_CM_B01	DHRS2_HUMAN	Dehydrogenase/reductase SDR family member 2 OS=Homo sapiens GN=DHRS2 PE=1 SV=3	VFHGNESLWK	3	406.22	2.99901			30.4	TRUE
1117	HC04Navy_CM_B01	DHRS2_HUMAN	Dehydrogenase/reductase SDR family member 2 OS=Homo sapiens GN=DHRS2 PE=1 SV=3	VFHGNESLWK	3	406.215	1.55947			30.2	TRUE
1118	HC04Navy_CM_B01	DHRS2_HUMAN	Dehydrogenase/reductase SDR family member 2 OS=Homo sapiens GN=DHRS2 PE=1 SV=3	VFHGNESLWK	3	406.22	2.99901			30.4	TRUE
1119	HC04Navy_CM_B01	DHRS2_HUMAN	Dehydrogenase/reductase SDR family member 2 OS=Homo sapiens GN=DHRS2 PE=1 SV=3	VFHGNESLWK	3	406.22	2.99901			30.4	TRUE
1120	HC04Navy_CM_B01	DHRS2_HUMAN	Dehydrogenase/reductase SDR family member 2 OS=Homo sapiens GN=DHRS2 PE=1 SV=3	VFHGNESLWK	2	608.824	2.52517			30.4	TRUE
1121	HC04Navy_CM_B01	DHRS2_HUMAN	Dehydrogenase/reductase SDR family member 2 OS=Homo sapiens GN=DHRS2 PE=1 SV=3	VFHGNESLWK	2	608.824	2.52517			30.4	TRUE
1122	HC04Navy_CM_B01	DHRS2_HUMAN	Dehydrogenase/reductase SDR family member 2 OS=Homo sapiens GN=DHRS2 PE=1 SV=3	VNcVVPGIIK	2	549.836	2.79904	c3: Carbamidomethyl (+57.02)		26.7	TRUE
1123	HC04Navy_CM_B01	DHRS2_HUMAN	Dehydrogenase/reductase SDR family member 2 OS=Homo sapiens GN=DHRS2 PE=1 SV=3	VNcVVPGIIK	2	549.836	2.79904	c3: Carbamidomethyl (+57.02)		26.7	TRUE
1124	HC04Navy_CM_B01	DHRS2_HUMAN	Dehydrogenase/reductase SDR family member 2 OS=Homo sapiens GN=DHRS2 PE=1 SV=3	VNcVVPGIIK	2	549.836	2.79904	c3: Carbamidomethyl (+57.02)		26.7	TRUE
1125	HC04Navy_CM_B01	DHRS2_HUMAN	Dehydrogenase/reductase SDR family member 2 OS=Homo sapiens GN=DHRS2 PE=1 SV=3	VNcVVPGIIK	2	549.836	2.79904	c3: Carbamidomethyl (+57.02)		26.7	TRUE
1126	HC04Navy_CM_B01	ASPC1_HUMAN	Tether containing UBX domain for GLUT4 OS=Homo sapiens GN=ASPSCR1 PE=1 SV=1	ERPVDREPVDREPVVcHPDLEER	6	472.245	2.20527	c16: Carbamidomethyl (+57.02)		28.1	TRUE
1127	HC04Navy_CM_B01	ASPC1_HUMAN	Tether containing UBX domain for GLUT4 OS=Homo sapiens GN=ASPSCR1 PE=1 SV=1	ERPVDREPVDREPVVcHPDLEER	5	566.493	2.18079	c16: Carbamidomethyl (+57.02)		28.1	TRUE
1128	HC04Navy_CM_B01	ASPC1_HUMAN	Tether containing UBX domain for GLUT4 OS=Homo sapiens GN=ASPSCR1 PE=1 SV=1	ERPVDREPVDREPVVcHPDLEER	5	566.493	2.18079	c16: Carbamidomethyl (+57.02)		28.1	TRUE
1129	HC04Navy_CM_B01	ASPC1_HUMAN	Tether containing UBX domain for GLUT4 OS=Homo sapiens GN=ASPSCR1 PE=1 SV=1	GDLSRPEDADTSGPccEHTQEK	4	623.028	2.36971	c15: Carbamidomethyl (+57.02), c16: Carbamidomethyl (+57.02)		25	TRUE
1130	HC04Navy_CM_B01	ASPC1_HUMAN	Tether containing UBX domain for GLUT4 OS=Homo sapiens GN=ASPSCR1 PE=1 SV=1	GDLSRPEDADTSGPccEHTQEK	4	623.028	2.36971	c15: Carbamidomethyl (+57.02), c16: Carbamidomethyl (+57.02)		25	TRUE
1131	HC04Navy_CM_B01	EFHD2_HUMAN	EF-hand domain-containing protein D2 OS=Homo sapiens GN=EFHD2 PE=1 SV=1	DGFIDLMELK	2	590.818	3.13009			29.3	TRUE
1132	HC04Navy_CM_B01	EFHD2_HUMAN	EF-hand domain-containing protein D2 OS=Homo sapiens GN=EFHD2 PE=1 SV=1	LGAPQTHLGLK	3	378.908	4.13644			25	TRUE
1133	HC04Navy_CM_B01	EFHD2_HUMAN	EF-hand domain-containing protein D2 OS=Homo sapiens GN=EFHD2 PE=1 SV=1	LGAPQTHLGLK	3	378.903	2.73125			25	TRUE
1134	HC04Navy_CM_B01	PDC6I_HUMAN	Programmed cell death 6-interacting protein OS=Homo sapiens GN=PDCD6IP PE=1 SV=1	SVIEQGGIQTVDQLIK	2	864.506	2.98979			25.8	TRUE
1135	HC04Navy_CM_B01	PDC6I_HUMAN	Programmed cell death 6-interacting protein OS=Homo sapiens GN=PDCD6IP PE=1 SV=1	SVIEQGGIQTVDQLIK	2	864.506	2.98979			25.8	TRUE
1136	HC04Navy_CM_B01	ANX11_HUMAN	Annexin A11 OS=Homo sapiens GN=ANXA11 PE=1 SV=1	GTITDAPGFDPLRDAEVLRK	4	543.55	1.5329			27.9	TRUE
1137	HC04Navy_CM_B01	ANX11_HUMAN	Annexin A11 OS=Homo sapiens GN=ANXA11 PE=1 SV=1	GTITDAPGFDPLRDAEVLRK	4	543.55	1.5329			27.9	TRUE
1138	HC04Navy_CM_B01	ANX11_HUMAN	Annexin A11 OS=Homo sapiens GN=ANXA11 PE=1 SV=1	SLYHDISGDTSGDYRK	4	454.22	1.3902			28.1	TRUE
1139	HC04Navy_CM_B01	ANX11_HUMAN	Annexin A11 OS=Homo sapiens GN=ANXA11 PE=1 SV=1	SLYHDISGDTSGDYRK	4	454.22	1.3902			28.1	TRUE
1140	HC04Navy_CM_B01	ANX11_HUMAN	Annexin A11 OS=Homo sapiens GN=ANXA11 PE=1 SV=1	SLYHDISGDTSGDYRK	3	605.303	3.33705			28.8	TRUE
1141	HC04Navy_CM_B01	ANX11_HUMAN	Annexin A11 OS=Homo sapiens GN=ANXA11 PE=1 SV=1	SLYHDISGDTSGDYRK	3	605.303	3.33705			28.8	TRUE
1142	HC04Navy_CM_B01	IF4G3_HUMAN	Eukaryotic translation initiation factor 4 gamma 3 OS=Homo sapiens GN=EIF4G3 PE=1 SV=2	FMLQDVIDLR	2	625.36	4.11628			27.8	FALSE
1143	HC04Navy_CM_B01	IF4G3_HUMAN	Eukaryotic translation initiation factor 4 gamma 3 OS=Homo sapiens GN=EIF4G3 PE=1 SV=2	FMLQDVIDLR	2	625.36	4.11628			27.8	FALSE
1144	HC04Navy_CM_B01	IF4G3_HUMAN	Eukaryotic translation initiation factor 4 gamma 3 OS=Homo sapiens GN=EIF4G3 PE=1 SV=2	MLTEAIMHDcVVK	3	516.271	3.61576	c10: Carbamidomethyl (+57.02)		29.6	FALSE
1145	HC04Navy_CM_B01	IF4G3_HUMAN	Eukaryotic translation initiation factor 4 gamma 3 OS=Homo sapiens GN=EIF4G3 PE=1 SV=2	MLTEAIMHDcVVK	3	516.271	3.61576	c10: Carbamidomethyl (+57.02)		29.6	FALSE
1146	HC04Navy_CM_B01	EST1_HUMAN	Liver carboxylesterase 1 OS=Homo sapiens GN=CES1 PE=1 SV=2	AGQLLSELFTNRK	3	492.964	4.22663			25.5	TRUE
1147	HC04Navy_CM_B01	EST1_HUMAN	Liver carboxylesterase 1 OS=Homo sapiens GN=CES1 PE=1 SV=2	AGQLLSELFTNRK	3	492.957	2.72217			27	TRUE
1148	HC04Navy_CM_B01	EST1_HUMAN	Liver carboxylesterase 1 OS=Homo sapiens GN=CES1 PE=1 SV=2	DAGAPTYMYEFQYRPSFSSDMKPK	4	704.845	3.20944			28	TRUE
1149	HC04Navy_CM_B01	EST1_HUMAN	Liver carboxylesterase 1 OS=Homo sapiens GN=CES1 PE=1 SV=2	FLSLDLQGDPR	2	630.854	3.41126			29.8	TRUE
1150	HC04Navy_CM_B01	EST1_HUMAN	Liver carboxylesterase 1 OS=Homo sapiens GN=CES1 PE=1 SV=2	FLSLDLQGDPR	2	630.854	3.41126			29.8	TRUE
1151	HC04Navy_CM_B01	EST1_HUMAN	Liver carboxylesterase 1 OS=Homo sapiens GN=CES1 PE=1 SV=2	GNWGHLDQVAALR	3	479.6	3.19203			28.8	TRUE
1152	HC04Navy_CM_B01	EST1_HUMAN	Liver carboxylesterase 1 OS=Homo sapiens GN=CES1 PE=1 SV=2	GNWGHLDQVAALR	3	479.6	3.19203			28.8	TRUE
1153	HC04Navy_CM_B01	EST1_HUMAN	Liver carboxylesterase 1 OS=Homo sapiens GN=CES1 PE=1 SV=2	TVIGDHGDELFSVFGAPFLK	3	717.059	3.08758			28.1	TRUE
1154	HC04Navy_CM_B01	EST1_HUMAN	Liver carboxylesterase 1 OS=Homo sapiens GN=CES1 PE=1 SV=2	TVIGDHGDELFSVFGAPFLK	3	717.059	3.08758			28.1	TRUE
1155	HC04Navy_CM_B01	EST1_HUMAN	Liver carboxylesterase 1 OS=Homo sapiens GN=CES1 PE=1 SV=2	TVIGDHGDELFSVFGAPFLK	3	717.059	3.08758			28.1	TRUE
1156	HC04Navy_CM_B01	EST1_HUMAN	Liver carboxylesterase 1 OS=Homo sapiens GN=CES1 PE=1 SV=2	TVIGDHGDELFSVFGAPFLK	3	717.059	3.08758			28.1	TRUE
1157	HC04Navy_CM_B01	ITB1_HUMAN	Integrin beta-1 OS=Homo sapiens GN=ITGB1 PE=1 SV=2	DKLPQPVQPDPVSHcK	4	461.999	2.38562	c15: Carbamidomethyl (+57.02)		29.5	TRUE
1158	HC04Navy_CM_B01	ITB1_HUMAN	Integrin beta-1 OS=Homo sapiens GN=ITGB1 PE=1 SV=2	DKLPQPVQPDPVSHcK	4	461.999	2.38562	c15: Carbamidomethyl (+57.02)		29.5	TRUE
1159	HC04Navy_CM_B01	ITB1_HUMAN	Integrin beta-1 OS=Homo sapiens GN=ITGB1 PE=1 SV=2	LGGIVLPNDGQcHLENNMYTMSHYYDYPSIAHLVQK	5	836.414	2.03124	c12: Carbamidomethyl (+57.02)		26.3	TRUE
1160	HC04Navy_CM_B01	ITB1_HUMAN	Integrin beta-1 OS=Homo sapiens GN=ITGB1 PE=1 SV=2	LGGIVLPNDGQcHLENNMYTMSHYYDYPSIAHLVQK	5	836.414	2.03124	c12: Carbamidomethyl (+57.02)		26.3	TRUE
1161	HC04Navy_CM_B01	ITB1_HUMAN	Integrin beta-1 OS=Homo sapiens GN=ITGB1 PE=1 SV=2	LGGIVLPNDGQcHLENNMYTMSHYYDYPSIAHLVQK	5	836.414	2.03124	c12: Carbamidomethyl (+57.02)		26.3	TRUE
1162	HC04Navy_CM_B01	ITB1_HUMAN	Integrin beta-1 OS=Homo sapiens GN=ITGB1 PE=1 SV=2	LGGIVLPNDGQcHLENNMYTMSHYYDYPSIAHLVQK	5	836.414	2.03124	c12: Carbamidomethyl (+57.02)		26.3	TRUE
1163	HC04Navy_CM_B01	ITB1_HUMAN	Integrin beta-1 OS=Homo sapiens GN=ITGB1 PE=1 SV=2	LKPEDITQIQPQQLVLR	3	673.747	3.37244			25	TRUE
1164	HC04Navy_CM_B01	ITB1_HUMAN	Integrin beta-1 OS=Homo sapiens GN=ITGB1 PE=1 SV=2	LKPEDITQIQPQQLVLR	3	673.747	3.37244			25	TRUE
1165	HC04Navy_CM_B01	ITB1_HUMAN	Integrin beta-1 OS=Homo sapiens GN=ITGB1 PE=1 SV=2	SLGTDLMNEMR	2	633.82	4.09775			29.2	TRUE
1166	HC04Navy_CM_B01	ITB1_HUMAN	Integrin beta-1 OS=Homo sapiens GN=ITGB1 PE=1 SV=2	SLGTDLMNEMR	2	633.82	4.09775			29.2	TRUE
1167	HC04Navy_CM_B01	LG3BP_HUMAN	Galectin-3-binding protein OS=Homo sapiens GN=LGALS3BP PE=1 SV=1	ELSEALGQIFDSQR	2	796.931	3.96599			29.3	TRUE
1168	HC04Navy_CM_B01	LG3BP_HUMAN	Galectin-3-binding protein OS=Homo sapiens GN=LGALS3BP PE=1 SV=1	ELSEALGQIFDSQR	2	796.931	3.96599			29.3	TRUE
1169	HC04Navy_CM_B01	LG3BP_HUMAN	Galectin-3-binding protein OS=Homo sapiens GN=LGALS3BP PE=1 SV=1	SDLAVPSELALLK	2	678.419	3.98651			25	TRUE
1170	HC04Navy_CM_B01	LG3BP_HUMAN	Galectin-3-binding protein OS=Homo sapiens GN=LGALS3BP PE=1 SV=1	SDLAVPSELALLK	2	678.419	3.98651			25	TRUE
1171	HC04Navy_CM_B01	LG3BP_HUMAN	Galectin-3-binding protein OS=Homo sapiens GN=LGALS3BP PE=1 SV=1	TLQALEFHTVPFQLLAR	3	662.07	4.76311			25	TRUE
1172	HC04Navy_CM_B01	LG3BP_HUMAN	Galectin-3-binding protein OS=Homo sapiens GN=LGALS3BP PE=1 SV=1	TLQALEFHTVPFQLLAR	3	662.07	4.76311			25	TRUE
1173	HC04Navy_CM_B01	LG3BP_HUMAN	Galectin-3-binding protein OS=Homo sapiens GN=LGALS3BP PE=1 SV=1	TLQALEFHTVPFQLLAR	3	662.057	2.84717			25	TRUE
1174	HC04Navy_CM_B01	LG3BP_HUMAN	Galectin-3-binding protein OS=Homo sapiens GN=LGALS3BP PE=1 SV=1	YYPYQSFQTPQHPSFLFQDKR	4	670.084	1.14166			28.3	TRUE
1175	HC04Navy_CM_B01	COPE_HUMAN	Coatomer subunit epsilon OS=Homo sapiens GN=COPE PE=1 SV=3	KFGVVLDEIKPSSAPELQAVR	4	571.585	2.12622			25	TRUE
1176	HC04Navy_CM_B01	COPE_HUMAN	Coatomer subunit epsilon OS=Homo sapiens GN=COPE PE=1 SV=3	KFGVVLDEIKPSSAPELQAVR	4	571.585	2.12622			25	TRUE
1177	HC04Navy_CM_B01	COPE_HUMAN	Coatomer subunit epsilon OS=Homo sapiens GN=COPE PE=1 SV=3	MFADYLAHESR	3	447.226	4.07784			28.9	TRUE
1178	HC04Navy_CM_B01	COPE_HUMAN	Coatomer subunit epsilon OS=Homo sapiens GN=COPE PE=1 SV=3	MFADYLAHESR	3	447.226	4.07784			28.9	TRUE
1179	HC04Navy_CM_B01	TMX1_HUMAN	Thioredoxin-related transmembrane protein 1 OS=Homo sapiens GN=TMX1 PE=1 SV=1	FIITALPTIYHcK	3	526.312	4.25206	c12: Carbamidomethyl (+57.02)		25.9	TRUE
1180	HC04Navy_CM_B01	TMX1_HUMAN	Thioredoxin-related transmembrane protein 1 OS=Homo sapiens GN=TMX1 PE=1 SV=1	FIITALPTIYHcK	3	526.312	4.25206	c12: Carbamidomethyl (+57.02)		25.9	TRUE
1181	HC04Navy_CM_B01	SYYC_HUMAN	Tyrosine--tRNA ligase, cytoplasmic OS=Homo sapiens GN=YARS PE=1 SV=4	AMLESIGVPLEK	2	643.874	3.00258			28.7	TRUE
1182	HC04Navy_CM_B01	SYYC_HUMAN	Tyrosine--tRNA ligase, cytoplasmic OS=Homo sapiens GN=YARS PE=1 SV=4	AMLESIGVPLEK	2	643.883	4.46482			27.7	TRUE
1183	HC04Navy_CM_B01	SYYC_HUMAN	Tyrosine--tRNA ligase, cytoplasmic OS=Homo sapiens GN=YARS PE=1 SV=4	MSSSEEESKIDLLDRK	4	467.5	3.67168			29.1	TRUE
1184	HC04Navy_CM_B01	SYYC_HUMAN	Tyrosine--tRNA ligase, cytoplasmic OS=Homo sapiens GN=YARS PE=1 SV=4	MSSSEEESKIDLLDRK	4	467.5	3.67168			29.1	TRUE
1185	HC04Navy_CM_B01	SYYC_HUMAN	Tyrosine--tRNA ligase, cytoplasmic OS=Homo sapiens GN=YARS PE=1 SV=4	TYTAYVDLEKDFAAEVVHPGDLK	4	646.085	1.4452			28.2	TRUE
1186	HC04Navy_CM_B01	HCD2_HUMAN	3-hydroxyacyl-CoA dehydrogenase type-2 OS=Homo sapiens GN=HSD17B10 PE=1 SV=3	KLGNNcVFAPADVTSEKDVQTALALAK	4	715.888	1.53514	c6: Carbamidomethyl (+57.02)		27	TRUE
1187	HC04Navy_CM_B01	HCD2_HUMAN	3-hydroxyacyl-CoA dehydrogenase type-2 OS=Homo sapiens GN=HSD17B10 PE=1 SV=3	KLGNNcVFAPADVTSEKDVQTALALAK	4	715.888	1.53514	c6: Carbamidomethyl (+57.02)		27	TRUE
1188	HC04Navy_CM_B01	ODO2_HUMAN	Dihydrolipoyllysine-residue succinyltransferase component of 2-oxoglutarate dehydrogenase complex, mitochondrial OS=Homo sapiens GN=DLST PE=1 SV=4	GLVVPVIR	2	426.8	3.12674			25	TRUE
1189	HC04Navy_CM_B01	ODO2_HUMAN	Dihydrolipoyllysine-residue succinyltransferase component of 2-oxoglutarate dehydrogenase complex, mitochondrial OS=Homo sapiens GN=DLST PE=1 SV=4	GLVVPVIR	2	426.8	3.12674			25	TRUE
1190	HC04Navy_CM_B01	ODO2_HUMAN	Dihydrolipoyllysine-residue succinyltransferase component of 2-oxoglutarate dehydrogenase complex, mitochondrial OS=Homo sapiens GN=DLST PE=1 SV=4	TPAFAESVTEGDVR	2	739.88	2.8302			29.5	TRUE
1191	HC04Navy_CM_B01	TOM40_HUMAN	Mitochondrial import receptor subunit TOM40 homolog OS=Homo sapiens GN=TOMM40 PE=1 SV=1	QLSPTEAFPVLVGDMDNSGSLNAQVIHQLGPGLR	3	1187.66	4.00687			25	TRUE
1192	HC04Navy_CM_B01	FAAA_HUMAN	Fumarylacetoacetase OS=Homo sapiens GN=FAH PE=1 SV=2	RPMGQMKPDDSKPPVYGAcK	5	453.226	0.850878	c19: Carbamidomethyl (+57.02)		28.7	TRUE
1193	HC04Navy_CM_B01	SRP72_HUMAN	Signal recognition particle 72 kDa protein OS=Homo sapiens GN=SRP72 PE=1 SV=3	DIHTLAQLISAYSLVDPEK	3	705.073	4.17062			26.2	TRUE
1194	HC04Navy_CM_B01	SRP72_HUMAN	Signal recognition particle 72 kDa protein OS=Homo sapiens GN=SRP72 PE=1 SV=3	DIHTLAQLISAYSLVDPEK	3	705.073	4.17062			26.2	TRUE
1195	HC04Navy_CM_B01	SRP72_HUMAN	Signal recognition particle 72 kDa protein OS=Homo sapiens GN=SRP72 PE=1 SV=3	ILQINKDDVTALHcK	4	442.749	1.9175	c14: Carbamidomethyl (+57.02)		27.7	TRUE
1196	HC04Navy_CM_B01	FETA_HUMAN	Alpha-fetoprotein OS=Homo sapiens GN=AFP PE=1 SV=1	GQcIIHAENDEKPEGLSPNLNR	4	623.569	2.29464	c3: Carbamidomethyl (+57.02)		28.8	TRUE
1197	HC04Navy_CM_B01	FETA_HUMAN	Alpha-fetoprotein OS=Homo sapiens GN=AFP PE=1 SV=1	GQcIIHAENDEKPEGLSPNLNR	4	623.569	2.29464	c3: Carbamidomethyl (+57.02)		28.8	TRUE
1198	HC04Navy_CM_B01	FETA_HUMAN	Alpha-fetoprotein OS=Homo sapiens GN=AFP PE=1 SV=1	LVLDVAHVHEHccR	5	349.776	0.746805	c12: Carbamidomethyl (+57.02), c13: Carbamidomethyl (+57.02)		28.9	TRUE
1199	HC04Navy_CM_B01	NHRF1_HUMAN	Na(+)/H(+) exchange regulatory cofactor NHE-RF1 OS=Homo sapiens GN=SLC9A3R1 PE=1 SV=4	EALAEAALESPRPALVR	3	598.333	0.405975			28.5	TRUE
1200	HC04Navy_CM_B01	NHRF1_HUMAN	Na(+)/H(+) exchange regulatory cofactor NHE-RF1 OS=Homo sapiens GN=SLC9A3R1 PE=1 SV=4	EALAEAALESPRPALVR	3	598.35	2.45259			26	TRUE
1201	HC04Navy_CM_B01	NHRF1_HUMAN	Na(+)/H(+) exchange regulatory cofactor NHE-RF1 OS=Homo sapiens GN=SLC9A3R1 PE=1 SV=4	EALAEAALESPRPALVR	3	598.35	2.45259			26	TRUE
1202	HC04Navy_CM_B01	NHRF1_HUMAN	Na(+)/H(+) exchange regulatory cofactor NHE-RF1 OS=Homo sapiens GN=SLC9A3R1 PE=1 SV=4	EALAEAALESPRPALVR	3	598.333	0.405975			28.5	TRUE
1203	HC04Navy_CM_B01	NHRF1_HUMAN	Na(+)/H(+) exchange regulatory cofactor NHE-RF1 OS=Homo sapiens GN=SLC9A3R1 PE=1 SV=4	EALAEAALESPRPALVR	3	598.334	0.18633			28.3	TRUE
1204	HC04Navy_CM_B01	NHRF1_HUMAN	Na(+)/H(+) exchange regulatory cofactor NHE-RF1 OS=Homo sapiens GN=SLC9A3R1 PE=1 SV=4	KGPSGYGFNLHSDK	4	377.442	0.906008			29.6	TRUE
1205	HC04Navy_CM_B01	NHRF1_HUMAN	Na(+)/H(+) exchange regulatory cofactor NHE-RF1 OS=Homo sapiens GN=SLC9A3R1 PE=1 SV=4	KGPSGYGFNLHSDK	3	502.921	1.05298			29.6	TRUE
1206	HC04Navy_CM_B01	NHRF1_HUMAN	Na(+)/H(+) exchange regulatory cofactor NHE-RF1 OS=Homo sapiens GN=SLC9A3R1 PE=1 SV=4	LLVVDPETDEQLQK	2	813.954	2.59679			28.3	TRUE
1207	HC04Navy_CM_B01	NHRF1_HUMAN	Na(+)/H(+) exchange regulatory cofactor NHE-RF1 OS=Homo sapiens GN=SLC9A3R1 PE=1 SV=4	LLVVDPETDEQLQK	2	813.954	2.59679			28.3	TRUE
1208	HC04Navy_CM_B01	NHRF1_HUMAN	Na(+)/H(+) exchange regulatory cofactor NHE-RF1 OS=Homo sapiens GN=SLC9A3R1 PE=1 SV=4	LLVVDRETDEFFKK	4	435.503	3.06721			26.9	TRUE
1209	HC04Navy_CM_B01	NHRF1_HUMAN	Na(+)/H(+) exchange regulatory cofactor NHE-RF1 OS=Homo sapiens GN=SLC9A3R1 PE=1 SV=4	LVEVNGENVEKETHQQVVSR	4	574.313	2.58411			27.9	TRUE
1210	HC04Navy_CM_B01	NHRF1_HUMAN	Na(+)/H(+) exchange regulatory cofactor NHE-RF1 OS=Homo sapiens GN=SLC9A3R1 PE=1 SV=4	LVEVNGENVEKETHQQVVSR	4	574.313	2.58411			27.9	TRUE
1211	HC04Navy_CM_B01	NHRF1_HUMAN	Na(+)/H(+) exchange regulatory cofactor NHE-RF1 OS=Homo sapiens GN=SLC9A3R1 PE=1 SV=4	SVDPDSPAEASGLR	2	700.848	1.71213			28.7	TRUE
1212	HC04Navy_CM_B01	NHRF1_HUMAN	Na(+)/H(+) exchange regulatory cofactor NHE-RF1 OS=Homo sapiens GN=SLC9A3R1 PE=1 SV=4	SVDPDSPAEASGLR	2	700.848	1.71213			28.7	TRUE
1213	HC04Navy_CM_B01	MT1E_HUMAN	Metallothionein-1E OS=Homo sapiens GN=MT1E PE=1 SV=1	MDPNcScATGGScTcAGScK	3	727.604	1.74235	c5: Carbamidomethyl (+57.02), c7: Carbamidomethyl (+57.02), c13: Carbamidomethyl (+57.02), c15: Carbamidomethyl (+57.02), c19: Carbamidomethyl (+57.02)		25	TRUE
1214	HC04Navy_CM_B01	MT1E_HUMAN	Metallothionein-1E OS=Homo sapiens GN=MT1E PE=1 SV=1	MDPNcScATGGScTcAGScK	3	727.604	1.74235	c5: Carbamidomethyl (+57.02), c7: Carbamidomethyl (+57.02), c13: Carbamidomethyl (+57.02), c15: Carbamidomethyl (+57.02), c19: Carbamidomethyl (+57.02)		25	TRUE
1215	HC04Navy_CM_B01	MT1E_HUMAN	Metallothionein-1E OS=Homo sapiens GN=MT1E PE=1 SV=1	MDPNcScATGGScTcAGScK	2	1090.9	1.59454	c5: Carbamidomethyl (+57.02), c7: Carbamidomethyl (+57.02), c13: Carbamidomethyl (+57.02), c15: Carbamidomethyl (+57.02), c19: Carbamidomethyl (+57.02)		25	TRUE
1216	HC04Navy_CM_B01	MT1E_HUMAN	Metallothionein-1E OS=Homo sapiens GN=MT1E PE=1 SV=1	SccSccPVGcAK	2	723.27	1.62776	c2: Carbamidomethyl (+57.02), c3: Carbamidomethyl (+57.02), c5: Carbamidomethyl (+57.02), c6: Carbamidomethyl (+57.02), c10: Carbamidomethyl (+57.02)		25	FALSE
1217	HC04Navy_CM_B01	CAB45_HUMAN	45 kDa calcium-binding protein OS=Homo sapiens GN=SDF4 PE=1 SV=1	AVDPDGDGHVSWDEYK	3	597.283	3.86497			28	TRUE
1218	HC04Navy_CM_B01	CAB45_HUMAN	45 kDa calcium-binding protein OS=Homo sapiens GN=SDF4 PE=1 SV=1	LNEELKVDEETQEVLENLKDR	4	636.6	3.77339			27.6	TRUE
1219	HC04Navy_CM_B01	CAB45_HUMAN	45 kDa calcium-binding protein OS=Homo sapiens GN=SDF4 PE=1 SV=1	LNEELKVDEETQEVLENLKDR	4	636.588	1.87194			28.5	TRUE
1220	HC04Navy_CM_B01	CAB45_HUMAN	45 kDa calcium-binding protein OS=Homo sapiens GN=SDF4 PE=1 SV=1	LNEELKVDEETQEVLENLKDR	4	636.588	1.87194			28.5	TRUE
1221	HC04Navy_CM_B01	CAB45_HUMAN	45 kDa calcium-binding protein OS=Homo sapiens GN=SDF4 PE=1 SV=1	QMIAVADENQNHHLEPEEVLK	4	611.817	2.39287			29	TRUE
1222	HC04Navy_CM_B01	CAB45_HUMAN	45 kDa calcium-binding protein OS=Homo sapiens GN=SDF4 PE=1 SV=1	QMIAVADENQNHHLEPEEVLK	4	611.817	2.39287			29	TRUE
1223	HC04Navy_CM_B01	AL4A1_HUMAN	Delta-1-pyrroline-5-carboxylate dehydrogenase, mitochondrial OS=Homo sapiens GN=ALDH4A1 PE=1 SV=3	ASGTNDKPGGPHYILR	4	421.475	1.04968			28.8	TRUE
1224	HC04Navy_CM_B01	AL4A1_HUMAN	Delta-1-pyrroline-5-carboxylate dehydrogenase, mitochondrial OS=Homo sapiens GN=ALDH4A1 PE=1 SV=3	ASGTNDKPGGPHYILR	4	421.475	1.04968			28.8	TRUE
1225	HC04Navy_CM_B01	AL4A1_HUMAN	Delta-1-pyrroline-5-carboxylate dehydrogenase, mitochondrial OS=Homo sapiens GN=ALDH4A1 PE=1 SV=3	ASGTNDKPGGPHYILR	3	561.632	1.2045			28.7	TRUE
1226	HC04Navy_CM_B01	AL4A1_HUMAN	Delta-1-pyrroline-5-carboxylate dehydrogenase, mitochondrial OS=Homo sapiens GN=ALDH4A1 PE=1 SV=3	ASGTNDKPGGPHYILR	3	561.632	1.2045			28.7	TRUE
1227	HC04Navy_CM_B01	AL4A1_HUMAN	Delta-1-pyrroline-5-carboxylate dehydrogenase, mitochondrial OS=Homo sapiens GN=ALDH4A1 PE=1 SV=3	ETHKPLGDWSYAYMQ	3	609.293	2.40567			28.2	TRUE
1228	HC04Navy_CM_B01	AL4A1_HUMAN	Delta-1-pyrroline-5-carboxylate dehydrogenase, mitochondrial OS=Homo sapiens GN=ALDH4A1 PE=1 SV=3	ETHKPLGDWSYAYMQ	3	609.293	2.40567			28.2	TRUE
1229	HC04Navy_CM_B01	AL4A1_HUMAN	Delta-1-pyrroline-5-carboxylate dehydrogenase, mitochondrial OS=Homo sapiens GN=ALDH4A1 PE=1 SV=3	KEWDLKPIADR	4	343.444	0.872432			28.8	TRUE
1230	HC04Navy_CM_B01	AL4A1_HUMAN	Delta-1-pyrroline-5-carboxylate dehydrogenase, mitochondrial OS=Homo sapiens GN=ALDH4A1 PE=1 SV=3	KEWDLKPIADR	4	343.444	0.872432			28.8	TRUE
1231	HC04Navy_CM_B01	AL4A1_HUMAN	Delta-1-pyrroline-5-carboxylate dehydrogenase, mitochondrial OS=Homo sapiens GN=ALDH4A1 PE=1 SV=3	KEWDLKPIADR	3	457.591	1.10182			28.7	TRUE
1232	HC04Navy_CM_B01	AL4A1_HUMAN	Delta-1-pyrroline-5-carboxylate dehydrogenase, mitochondrial OS=Homo sapiens GN=ALDH4A1 PE=1 SV=3	KEWDLKPIADR	3	457.591	1.10182			28.7	TRUE
1233	HC04Navy_CM_B01	AL4A1_HUMAN	Delta-1-pyrroline-5-carboxylate dehydrogenase, mitochondrial OS=Homo sapiens GN=ALDH4A1 PE=1 SV=3	LYVPHSLWPQIK	3	494.3	3.67821			25	TRUE
1234	HC04Navy_CM_B01	AL4A1_HUMAN	Delta-1-pyrroline-5-carboxylate dehydrogenase, mitochondrial OS=Homo sapiens GN=ALDH4A1 PE=1 SV=3	LYVPHSLWPQIK	3	494.3	3.67821			25	TRUE
1235	HC04Navy_CM_B01	AL4A1_HUMAN	Delta-1-pyrroline-5-carboxylate dehydrogenase, mitochondrial OS=Homo sapiens GN=ALDH4A1 PE=1 SV=3	STGSIVGQQPFGGAR	2	731.399	3.16881			29.6	TRUE
1236	HC04Navy_CM_B01	AL4A1_HUMAN	Delta-1-pyrroline-5-carboxylate dehydrogenase, mitochondrial OS=Homo sapiens GN=ALDH4A1 PE=1 SV=3	STGSIVGQQPFGGAR	2	731.399	3.16881			29.6	TRUE
1237	HC04Navy_CM_B01	AL4A1_HUMAN	Delta-1-pyrroline-5-carboxylate dehydrogenase, mitochondrial OS=Homo sapiens GN=ALDH4A1 PE=1 SV=3	VANEPVLAFTQGSPER	2	857.961	2.27614			29.4	TRUE
1238	HC04Navy_CM_B01	NH2L1_HUMAN	NHP2-like protein 1 OS=Homo sapiens GN=NHP2L1 PE=1 SV=3	LLDLVQQScNYK	2	740.898	2.89625	c9: Carbamidomethyl (+57.02)		29	TRUE
1239	HC04Navy_CM_B01	NH2L1_HUMAN	NHP2-like protein 1 OS=Homo sapiens GN=NHP2L1 PE=1 SV=3	LLDLVQQScNYK	2	740.898	2.89625	c9: Carbamidomethyl (+57.02)		29	TRUE
1240	HC04Navy_CM_B01	NH2L1_HUMAN	NHP2-like protein 1 OS=Homo sapiens GN=NHP2L1 PE=1 SV=3	QQIQSIQQSIER	2	729.406	2.35508			29.3	TRUE
1241	HC04Navy_CM_B01	NH2L1_HUMAN	NHP2-like protein 1 OS=Homo sapiens GN=NHP2L1 PE=1 SV=3	QQIQSIQQSIER	2	729.406	2.35508			29.3	TRUE
1242	HC04Navy_CM_B01	ZO2_HUMAN	Tight junction protein ZO-2 OS=Homo sapiens GN=TJP2 PE=1 SV=2	RPVVLFGPIADIAMEK	3	586.02	3.67435			25	TRUE
1243	HC04Navy_CM_B01	ZO2_HUMAN	Tight junction protein ZO-2 OS=Homo sapiens GN=TJP2 PE=1 SV=2	SNPSAVAGNETPGASTK	2	794.397	1.67827			29.8	TRUE
1244	HC04Navy_CM_B01	ZO2_HUMAN	Tight junction protein ZO-2 OS=Homo sapiens GN=TJP2 PE=1 SV=2	TFLRPSPEDEAIYGPNTK	3	679.032	3.3761			28.9	TRUE
1245	HC04Navy_CM_B01	PSA_HUMAN	Puromycin-sensitive aminopeptidase OS=Homo sapiens GN=NPEPPS PE=1 SV=2	AGIISTVEVLK	2	565.362	3.08184			25	TRUE
1246	HC04Navy_CM_B01	PSA_HUMAN	Puromycin-sensitive aminopeptidase OS=Homo sapiens GN=NPEPPS PE=1 SV=2	DAESIHQYLLQR	3	491.605	3.53303			29.3	TRUE
1247	HC04Navy_CM_B01	PSA_HUMAN	Puromycin-sensitive aminopeptidase OS=Homo sapiens GN=NPEPPS PE=1 SV=2	DAESIHQYLLQR	3	491.605	3.53303			29.3	TRUE
1248	HC04Navy_CM_B01	PSA_HUMAN	Puromycin-sensitive aminopeptidase OS=Homo sapiens GN=NPEPPS PE=1 SV=2	ILMDKPEMNVVLK	3	510.626	1.45706			28.4	TRUE
1249	HC04Navy_CM_B01	PSA_HUMAN	Puromycin-sensitive aminopeptidase OS=Homo sapiens GN=NPEPPS PE=1 SV=2	LGLQNDLFSLAR	2	673.899	3.62999			27.2	TRUE
1250	HC04Navy_CM_B01	PSA_HUMAN	Puromycin-sensitive aminopeptidase OS=Homo sapiens GN=NPEPPS PE=1 SV=2	LGLQNDLFSLAR	2	673.899	3.62999			27.2	TRUE
1251	HC04Navy_CM_B01	PSA_HUMAN	Puromycin-sensitive aminopeptidase OS=Homo sapiens GN=NPEPPS PE=1 SV=2	LGWDPKPGEGHLDALLR	4	469.26	1.51811			28.5	TRUE
1252	HC04Navy_CM_B01	PSA_HUMAN	Puromycin-sensitive aminopeptidase OS=Homo sapiens GN=NPEPPS PE=1 SV=2	LGWDPKPGEGHLDALLR	4	469.26	1.51811			28.5	TRUE
1253	HC04Navy_CM_B01	PSA_HUMAN	Puromycin-sensitive aminopeptidase OS=Homo sapiens GN=NPEPPS PE=1 SV=2	LGWDPKPGEGHLDALLR	3	625.346	1.72004			28.4	TRUE
1254	HC04Navy_CM_B01	PSA_HUMAN	Puromycin-sensitive aminopeptidase OS=Homo sapiens GN=NPEPPS PE=1 SV=2	LGWDPKPGEGHLDALLR	4	469.261	1.54182			28.5	TRUE
1255	HC04Navy_CM_B01	PSA_HUMAN	Puromycin-sensitive aminopeptidase OS=Homo sapiens GN=NPEPPS PE=1 SV=2	LGWDPKPGEGHLDALLR	4	469.261	1.54182			28.5	TRUE
1256	HC04Navy_CM_B01	PSA_HUMAN	Puromycin-sensitive aminopeptidase OS=Homo sapiens GN=NPEPPS PE=1 SV=2	LGWDPKPGEGHLDALLR	4	469.261	1.54182			28.5	TRUE
1257	HC04Navy_CM_B01	PSA_HUMAN	Puromycin-sensitive aminopeptidase OS=Homo sapiens GN=NPEPPS PE=1 SV=2	NAATEDLWESLENASGKPIAAVMNTWTK	3	1016.53	3.51837			27.4	TRUE
1258	HC04Navy_CM_B01	PSA_HUMAN	Puromycin-sensitive aminopeptidase OS=Homo sapiens GN=NPEPPS PE=1 SV=2	NAATEDLWESLENASGKPIAAVMNTWTK	4	762.65	3.28951			27.5	TRUE
1259	HC04Navy_CM_B01	PSA_HUMAN	Puromycin-sensitive aminopeptidase OS=Homo sapiens GN=NPEPPS PE=1 SV=2	SPVYLTVLK	2	510.324	2.80226			25	TRUE
1260	HC04Navy_CM_B01	PSA_HUMAN	Puromycin-sensitive aminopeptidase OS=Homo sapiens GN=NPEPPS PE=1 SV=2	SPVYLTVLK	2	510.324	2.80226			25	TRUE
1261	HC04Navy_CM_B01	PSA_HUMAN	Puromycin-sensitive aminopeptidase OS=Homo sapiens GN=NPEPPS PE=1 SV=2	TQYSSAMLESLLPGIR	3	589.334	4.18033			27.7	TRUE
1262	HC04Navy_CM_B01	PSA_HUMAN	Puromycin-sensitive aminopeptidase OS=Homo sapiens GN=NPEPPS PE=1 SV=2	TQYSSAMLESLLPGIR	3	589.334	4.18033			27.7	TRUE
1263	HC04Navy_CM_B01	PSA_HUMAN	Puromycin-sensitive aminopeptidase OS=Homo sapiens GN=NPEPPS PE=1 SV=2	TQYSSAMLESLLPGIR	2	883.481	2.27207			28.8	TRUE
1264	HC04Navy_CM_B01	PSA_HUMAN	Puromycin-sensitive aminopeptidase OS=Homo sapiens GN=NPEPPS PE=1 SV=2	TQYSSAMLESLLPGIR	2	883.481	2.27207			28.8	TRUE
1265	HC04Navy_CM_B01	PSA_HUMAN	Puromycin-sensitive aminopeptidase OS=Homo sapiens GN=NPEPPS PE=1 SV=2	TQYSSAMLESLLPGIR	2	883.504	4.90723			26.9	TRUE
1266	HC04Navy_CM_B01	PSA_HUMAN	Puromycin-sensitive aminopeptidase OS=Homo sapiens GN=NPEPPS PE=1 SV=2	TQYSSAMLESLLPGIR	2	883.504	4.90723			26.9	TRUE
1267	HC04Navy_CM_B01	PSA_HUMAN	Puromycin-sensitive aminopeptidase OS=Homo sapiens GN=NPEPPS PE=1 SV=2	VLGATLLPDLIQK	2	690.952	3.73986			25	TRUE
1268	HC04Navy_CM_B01	PSA_HUMAN	Puromycin-sensitive aminopeptidase OS=Homo sapiens GN=NPEPPS PE=1 SV=2	VLGATLLPDLIQK	2	690.952	3.73986			25	TRUE
1269	HC04Navy_CM_B01	RENT1_HUMAN	Regulator of nonsense transcripts 1 OS=Homo sapiens GN=UPF1 PE=1 SV=2	DLPIHAcSYcGIHDPAcVVYcNTSK	4	735.09	2.0384	c7: Carbamidomethyl (+57.02), c10: Carbamidomethyl (+57.02), c17: Carbamidomethyl (+57.02), c21: Carbamidomethyl (+57.02)		26.6	TRUE
1270	HC04Navy_CM_B01	RENT1_HUMAN	Regulator of nonsense transcripts 1 OS=Homo sapiens GN=UPF1 PE=1 SV=2	DLPIHAcSYcGIHDPAcVVYcNTSK	4	735.09	2.0384	c7: Carbamidomethyl (+57.02), c10: Carbamidomethyl (+57.02), c17: Carbamidomethyl (+57.02), c21: Carbamidomethyl (+57.02)		26.6	TRUE
1271	HC04Navy_CM_B01	RENT1_HUMAN	Regulator of nonsense transcripts 1 OS=Homo sapiens GN=UPF1 PE=1 SV=2	ENPSATLEDLEKPGVDEEPQHVLLR	4	704.633	3.48799			27.1	TRUE
1272	HC04Navy_CM_B01	RENT1_HUMAN	Regulator of nonsense transcripts 1 OS=Homo sapiens GN=UPF1 PE=1 SV=2	ENPSATLEDLEKPGVDEEPQHVLLR	4	704.633	3.48799			27.1	TRUE
1273	HC04Navy_CM_B01	RENT1_HUMAN	Regulator of nonsense transcripts 1 OS=Homo sapiens GN=UPF1 PE=1 SV=2	GNTSGSHIVNHLVR	4	373.455	1.17132			29.8	TRUE
1274	HC04Navy_CM_B01	RENT1_HUMAN	Regulator of nonsense transcripts 1 OS=Homo sapiens GN=UPF1 PE=1 SV=2	GNTSGSHIVNHLVR	4	373.455	1.17132			29.8	TRUE
1275	HC04Navy_CM_B01	RENT1_HUMAN	Regulator of nonsense transcripts 1 OS=Homo sapiens GN=UPF1 PE=1 SV=2	LLGHEVEDVIIK	3	455.617	4.25211			25	TRUE
1276	HC04Navy_CM_B01	RENT1_HUMAN	Regulator of nonsense transcripts 1 OS=Homo sapiens GN=UPF1 PE=1 SV=2	LLGHEVEDVIIK	3	455.612	3.24527			25	TRUE
1277	HC04Navy_CM_B01	RENT1_HUMAN	Regulator of nonsense transcripts 1 OS=Homo sapiens GN=UPF1 PE=1 SV=2	LQQLKDETGELSSADEKR	4	512.525	2.41571			29.1	TRUE
1278	HC04Navy_CM_B01	RENT1_HUMAN	Regulator of nonsense transcripts 1 OS=Homo sapiens GN=UPF1 PE=1 SV=2	LQQLKDETGELSSADEKR	4	512.525	2.41571			29.1	TRUE
1279	HC04Navy_CM_B01	RENT1_HUMAN	Regulator of nonsense transcripts 1 OS=Homo sapiens GN=UPF1 PE=1 SV=2	RFTAQGLPDLNHSQVYAVK	4	536.79	0.731178			28.7	TRUE
1280	HC04Navy_CM_B01	RENT1_HUMAN	Regulator of nonsense transcripts 1 OS=Homo sapiens GN=UPF1 PE=1 SV=2	RFTAQGLPDLNHSQVYAVK	4	536.79	0.731178			28.7	TRUE
1281	HC04Navy_CM_B01	GNAI3_HUMAN	Guanine nucleotide-binding protein G(k) subunit alpha OS=Homo sapiens GN=GNAI3 PE=1 SV=3	EIYTHFTcATDTK	3	529.591	2.79339	c8: Carbamidomethyl (+57.02)		28.6	FALSE
1282	HC04Navy_CM_B01	GNAI3_HUMAN	Guanine nucleotide-binding protein G(k) subunit alpha OS=Homo sapiens GN=GNAI3 PE=1 SV=3	IIHEDGYSEDEcKQYK	4	504.234	1.41355	c12: Carbamidomethyl (+57.02)		26.9	TRUE
1283	HC04Navy_CM_B01	GNAI3_HUMAN	Guanine nucleotide-binding protein G(k) subunit alpha OS=Homo sapiens GN=GNAI3 PE=1 SV=3	IIHEDGYSEDEcKQYK	4	504.234	1.41355	c12: Carbamidomethyl (+57.02)		26.9	TRUE
1284	HC04Navy_CM_B01	TBB4B_HUMAN	Tubulin beta-4B chain OS=Homo sapiens GN=TUBB4B PE=1 SV=1	ALTVPELTQQMFDAK	2	846.445	0.916102			29.6	FALSE
1285	HC04Navy_CM_B01	TBB4B_HUMAN	Tubulin beta-4B chain OS=Homo sapiens GN=TUBB4B PE=1 SV=1	ALTVPELTQQMFDAK	2	846.445	0.898005			29.6	FALSE
1286	HC04Navy_CM_B01	TBB4B_HUMAN	Tubulin beta-4B chain OS=Homo sapiens GN=TUBB4B PE=1 SV=1	ALTVPELTQQMFDAK	2	846.462	2.93389			29	FALSE
1287	HC04Navy_CM_B01	TBB4B_HUMAN	Tubulin beta-4B chain OS=Homo sapiens GN=TUBB4B PE=1 SV=1	ALTVPELTQQMFDAK	2	846.455	2.13252			29.3	FALSE
1288	HC04Navy_CM_B01	TBB4B_HUMAN	Tubulin beta-4B chain OS=Homo sapiens GN=TUBB4B PE=1 SV=1	ALTVPELTQQMFDAK	3	564.634	1.21489			29.5	FALSE
1289	HC04Navy_CM_B01	TBB4B_HUMAN	Tubulin beta-4B chain OS=Homo sapiens GN=TUBB4B PE=1 SV=1	ALTVPELTQQMFDAK	2	846.459	2.56568			29.2	FALSE
1290	HC04Navy_CM_B01	TBB4B_HUMAN	Tubulin beta-4B chain OS=Homo sapiens GN=TUBB4B PE=1 SV=1	ALTVPELTQQMFDAK	3	564.647	3.47545			28.7	FALSE
1291	HC04Navy_CM_B01	TBB4B_HUMAN	Tubulin beta-4B chain OS=Homo sapiens GN=TUBB4B PE=1 SV=1	ALTVPELTQQMFDAK	2	846.445	0.991922			29.6	FALSE
1292	HC04Navy_CM_B01	TBB4B_HUMAN	Tubulin beta-4B chain OS=Homo sapiens GN=TUBB4B PE=1 SV=1	ALTVPELTQQMFDAK	3	564.647	3.47545			28.7	FALSE
1293	HC04Navy_CM_B01	TBB4B_HUMAN	Tubulin beta-4B chain OS=Homo sapiens GN=TUBB4B PE=1 SV=1	ALTVPELTQQMFDAK	3	564.647	3.47545			28.7	FALSE
1294	HC04Navy_CM_B01	TBB4B_HUMAN	Tubulin beta-4B chain OS=Homo sapiens GN=TUBB4B PE=1 SV=1	ALTVPELTQQMFDAK	3	564.647	3.47545			28.7	FALSE
1295	HC04Navy_CM_B01	TBB4B_HUMAN	Tubulin beta-4B chain OS=Homo sapiens GN=TUBB4B PE=1 SV=1	ALTVPELTQQMFDAK	3	564.634	1.21489			29.5	FALSE
1296	HC04Navy_CM_B01	TBB4B_HUMAN	Tubulin beta-4B chain OS=Homo sapiens GN=TUBB4B PE=1 SV=1	ALTVPELTQQMFDAK	2	846.472	4.13588			28.3	FALSE
1297	HC04Navy_CM_B01	TBB4B_HUMAN	Tubulin beta-4B chain OS=Homo sapiens GN=TUBB4B PE=1 SV=1	ALTVPELTQQMFDAK	2	846.472	4.13588			28.3	FALSE
1298	HC04Navy_CM_B01	TBB4B_HUMAN	Tubulin beta-4B chain OS=Homo sapiens GN=TUBB4B PE=1 SV=1	ALTVPELTQQMFDAK	2	846.472	4.13588			28.3	FALSE
1299	HC04Navy_CM_B01	TBB4B_HUMAN	Tubulin beta-4B chain OS=Homo sapiens GN=TUBB4B PE=1 SV=1	ALTVPELTQQMFDAK	2	846.472	4.13588			28.3	FALSE
1300	HC04Navy_CM_B01	TBB4B_HUMAN	Tubulin beta-4B chain OS=Homo sapiens GN=TUBB4B PE=1 SV=1	AVLVDLEPGTMDSVR	2	801.434	2.58181			29.5	FALSE
1301	HC04Navy_CM_B01	TBB4B_HUMAN	Tubulin beta-4B chain OS=Homo sapiens GN=TUBB4B PE=1 SV=1	AVLVDLEPGTMDSVR	2	801.434	2.58181			29.5	FALSE
1302	HC04Navy_CM_B01	TBB4B_HUMAN	Tubulin beta-4B chain OS=Homo sapiens GN=TUBB4B PE=1 SV=1	AVLVDLEPGTMDSVR	2	801.439	3.22874			29.4	FALSE
1303	HC04Navy_CM_B01	TBB4B_HUMAN	Tubulin beta-4B chain OS=Homo sapiens GN=TUBB4B PE=1 SV=1	AVLVDLEPGTMDSVR	3	534.628	3.08693			29.4	FALSE
1304	HC04Navy_CM_B01	TBB4B_HUMAN	Tubulin beta-4B chain OS=Homo sapiens GN=TUBB4B PE=1 SV=1	AVLVDLEPGTMDSVR	3	534.628	3.08693			29.4	FALSE
1305	HC04Navy_CM_B01	TBB4B_HUMAN	Tubulin beta-4B chain OS=Homo sapiens GN=TUBB4B PE=1 SV=1	AVLVDLEPGTMDSVR	2	801.434	2.58181			29.5	FALSE
1306	HC04Navy_CM_B01	TBB4B_HUMAN	Tubulin beta-4B chain OS=Homo sapiens GN=TUBB4B PE=1 SV=1	AVLVDLEPGTMDSVR	3	534.637	4.81406			28.6	FALSE
1307	HC04Navy_CM_B01	TBB4B_HUMAN	Tubulin beta-4B chain OS=Homo sapiens GN=TUBB4B PE=1 SV=1	AVLVDLEPGTMDSVR	2	801.449	4.37253			28.8	FALSE
1308	HC04Navy_CM_B01	TBB4B_HUMAN	Tubulin beta-4B chain OS=Homo sapiens GN=TUBB4B PE=1 SV=1	EAEScDcLQGFQLTHSLGGGTGSGMGTLLISK	4	828.651	1.4604	c5: Carbamidomethyl (+57.02), c7: Carbamidomethyl (+57.02)		27.3	FALSE
1309	HC04Navy_CM_B01	TBB4B_HUMAN	Tubulin beta-4B chain OS=Homo sapiens GN=TUBB4B PE=1 SV=1	EAEScDcLQGFQLTHSLGGGTGSGMGTLLISK	4	828.65	1.33498	c5: Carbamidomethyl (+57.02), c7: Carbamidomethyl (+57.02)		27.3	FALSE
1310	HC04Navy_CM_B01	TBB4B_HUMAN	Tubulin beta-4B chain OS=Homo sapiens GN=TUBB4B PE=1 SV=1	EAEScDcLQGFQLTHSLGGGTGSGMGTLLISK	4	828.651	1.4604	c5: Carbamidomethyl (+57.02), c7: Carbamidomethyl (+57.02)		27.3	FALSE
1311	HC04Navy_CM_B01	TBB4B_HUMAN	Tubulin beta-4B chain OS=Homo sapiens GN=TUBB4B PE=1 SV=1	EAEScDcLQGFQLTHSLGGGTGSGMGTLLISK	4	828.669	3.63951	c5: Carbamidomethyl (+57.02), c7: Carbamidomethyl (+57.02)		27.5	FALSE
1312	HC04Navy_CM_B01	TBB4B_HUMAN	Tubulin beta-4B chain OS=Homo sapiens GN=TUBB4B PE=1 SV=1	EAEScDcLQGFQLTHSLGGGTGSGMGTLLISK	3	1104.54	2.42868	c5: Carbamidomethyl (+57.02), c7: Carbamidomethyl (+57.02)		27.5	FALSE
1313	HC04Navy_CM_B01	TBB4B_HUMAN	Tubulin beta-4B chain OS=Homo sapiens GN=TUBB4B PE=1 SV=1	EAEScDcLQGFQLTHSLGGGTGSGMGTLLISK	3	1104.54	1.97884	c5: Carbamidomethyl (+57.02), c7: Carbamidomethyl (+57.02)		27.5	FALSE
1314	HC04Navy_CM_B01	TBB4B_HUMAN	Tubulin beta-4B chain OS=Homo sapiens GN=TUBB4B PE=1 SV=1	EAEScDcLQGFQLTHSLGGGTGSGMGTLLISK	3	1104.56	4.03048	c5: Carbamidomethyl (+57.02), c7: Carbamidomethyl (+57.02)		27.5	FALSE
1315	HC04Navy_CM_B01	TBB4B_HUMAN	Tubulin beta-4B chain OS=Homo sapiens GN=TUBB4B PE=1 SV=1	EAEScDcLQGFQLTHSLGGGTGSGMGTLLISK	3	1104.56	4.03048	c5: Carbamidomethyl (+57.02), c7: Carbamidomethyl (+57.02)		27.5	FALSE
1316	HC04Navy_CM_B01	TBB4B_HUMAN	Tubulin beta-4B chain OS=Homo sapiens GN=TUBB4B PE=1 SV=1	EAEScDcLQGFQLTHSLGGGTGSGMGTLLISK	3	1104.56	4.03048	c5: Carbamidomethyl (+57.02), c7: Carbamidomethyl (+57.02)		27.5	FALSE
1317	HC04Navy_CM_B01	TBB4B_HUMAN	Tubulin beta-4B chain OS=Homo sapiens GN=TUBB4B PE=1 SV=1	EAEScDcLQGFQLTHSLGGGTGSGMGTLLISK	3	1104.56	4.03048	c5: Carbamidomethyl (+57.02), c7: Carbamidomethyl (+57.02)		27.5	FALSE
1318	HC04Navy_CM_B01	TBB4B_HUMAN	Tubulin beta-4B chain OS=Homo sapiens GN=TUBB4B PE=1 SV=1	EAEScDcLQGFQLTHSLGGGTGSGMGTLLISK	3	1104.54	2.42868	c5: Carbamidomethyl (+57.02), c7: Carbamidomethyl (+57.02)		27.5	FALSE
1319	HC04Navy_CM_B01	TBB4B_HUMAN	Tubulin beta-4B chain OS=Homo sapiens GN=TUBB4B PE=1 SV=1	EAEScDcLQGFQLTHSLGGGTGSGMGTLLISK	4	828.65	1.33498	c5: Carbamidomethyl (+57.02), c7: Carbamidomethyl (+57.02)		27.3	FALSE
1320	HC04Navy_CM_B01	TBB4B_HUMAN	Tubulin beta-4B chain OS=Homo sapiens GN=TUBB4B PE=1 SV=1	EAEScDcLQGFQLTHSLGGGTGSGMGTLLISK	3	1104.56	4.03048	c5: Carbamidomethyl (+57.02), c7: Carbamidomethyl (+57.02)		27.5	FALSE
1321	HC04Navy_CM_B01	TBB4B_HUMAN	Tubulin beta-4B chain OS=Homo sapiens GN=TUBB4B PE=1 SV=1	EAEScDcLQGFQLTHSLGGGTGSGMGTLLISK	3	1104.54	1.97884	c5: Carbamidomethyl (+57.02), c7: Carbamidomethyl (+57.02)		27.5	FALSE
1322	HC04Navy_CM_B01	TBB4B_HUMAN	Tubulin beta-4B chain OS=Homo sapiens GN=TUBB4B PE=1 SV=1	EAEScDcLQGFQLTHSLGGGTGSGMGTLLISK	3	1104.53	1.07173	c5: Carbamidomethyl (+57.02), c7: Carbamidomethyl (+57.02)		27.2	FALSE
1323	HC04Navy_CM_B01	TBB4B_HUMAN	Tubulin beta-4B chain OS=Homo sapiens GN=TUBB4B PE=1 SV=1	EAEScDcLQGFQLTHSLGGGTGSGMGTLLISK	3	1104.54	1.73172	c5: Carbamidomethyl (+57.02), c7: Carbamidomethyl (+57.02)		27.4	FALSE
1324	HC04Navy_CM_B01	TBB4B_HUMAN	Tubulin beta-4B chain OS=Homo sapiens GN=TUBB4B PE=1 SV=1	EAEScDcLQGFQLTHSLGGGTGSGMGTLLISK	3	1104.53	1.65433	c5: Carbamidomethyl (+57.02), c7: Carbamidomethyl (+57.02)		27.4	FALSE
1325	HC04Navy_CM_B01	TBB4B_HUMAN	Tubulin beta-4B chain OS=Homo sapiens GN=TUBB4B PE=1 SV=1	EAEScDcLQGFQLTHSLGGGTGSGMGTLLISK	3	1104.53	1.07173	c5: Carbamidomethyl (+57.02), c7: Carbamidomethyl (+57.02)		27.2	FALSE
1326	HC04Navy_CM_B01	TBB4B_HUMAN	Tubulin beta-4B chain OS=Homo sapiens GN=TUBB4B PE=1 SV=1	EAEScDcLQGFQLTHSLGGGTGSGMGTLLISK	4	828.65	1.30176	c5: Carbamidomethyl (+57.02), c7: Carbamidomethyl (+57.02)		27.3	FALSE
1327	HC04Navy_CM_B01	TBB4B_HUMAN	Tubulin beta-4B chain OS=Homo sapiens GN=TUBB4B PE=1 SV=1	EAEScDcLQGFQLTHSLGGGTGSGMGTLLISK	4	828.65	1.30176	c5: Carbamidomethyl (+57.02), c7: Carbamidomethyl (+57.02)		27.3	FALSE
1328	HC04Navy_CM_B01	TBB4B_HUMAN	Tubulin beta-4B chain OS=Homo sapiens GN=TUBB4B PE=1 SV=1	EAEScDcLQGFQLTHSLGGGTGSGMGTLLISK	3	1104.53	1.07173	c5: Carbamidomethyl (+57.02), c7: Carbamidomethyl (+57.02)		27.2	FALSE
1329	HC04Navy_CM_B01	TBB4B_HUMAN	Tubulin beta-4B chain OS=Homo sapiens GN=TUBB4B PE=1 SV=1	EAEScDcLQGFQLTHSLGGGTGSGMGTLLISK	3	1104.53	1.65433	c5: Carbamidomethyl (+57.02), c7: Carbamidomethyl (+57.02)		27.4	FALSE
1330	HC04Navy_CM_B01	TBB4B_HUMAN	Tubulin beta-4B chain OS=Homo sapiens GN=TUBB4B PE=1 SV=1	EAEScDcLQGFQLTHSLGGGTGSGMGTLLISK	4	828.659	2.42641	c5: Carbamidomethyl (+57.02), c7: Carbamidomethyl (+57.02)		27.5	FALSE
1331	HC04Navy_CM_B01	TBB4B_HUMAN	Tubulin beta-4B chain OS=Homo sapiens GN=TUBB4B PE=1 SV=1	EAEScDcLQGFQLTHSLGGGTGSGMGTLLISK	3	1104.54	1.73172	c5: Carbamidomethyl (+57.02), c7: Carbamidomethyl (+57.02)		27.4	FALSE
1332	HC04Navy_CM_B01	TBB4B_HUMAN	Tubulin beta-4B chain OS=Homo sapiens GN=TUBB4B PE=1 SV=1	EAEScDcLQGFQLTHSLGGGTGSGMGTLLISK	3	1104.54	1.97884	c5: Carbamidomethyl (+57.02), c7: Carbamidomethyl (+57.02)		27.5	FALSE
1333	HC04Navy_CM_B01	TBB4B_HUMAN	Tubulin beta-4B chain OS=Homo sapiens GN=TUBB4B PE=1 SV=1	EAEScDcLQGFQLTHSLGGGTGSGMGTLLISK	4	828.662	2.82828	c5: Carbamidomethyl (+57.02), c7: Carbamidomethyl (+57.02)		27.6	FALSE
1334	HC04Navy_CM_B01	TBB4B_HUMAN	Tubulin beta-4B chain OS=Homo sapiens GN=TUBB4B PE=1 SV=1	EAEScDcLQGFQLTHSLGGGTGSGMGTLLISK	4	828.652	1.52299	c5: Carbamidomethyl (+57.02), c7: Carbamidomethyl (+57.02)		27.4	FALSE
1335	HC04Navy_CM_B01	TBB4B_HUMAN	Tubulin beta-4B chain OS=Homo sapiens GN=TUBB4B PE=1 SV=1	EAEScDcLQGFQLTHSLGGGTGSGMGTLLISK	4	828.659	2.42641	c5: Carbamidomethyl (+57.02), c7: Carbamidomethyl (+57.02)		27.5	FALSE
1336	HC04Navy_CM_B01	TBB4B_HUMAN	Tubulin beta-4B chain OS=Homo sapiens GN=TUBB4B PE=1 SV=1	EAEScDcLQGFQLTHSLGGGTGSGMGTLLISK	4	828.669	3.63951	c5: Carbamidomethyl (+57.02), c7: Carbamidomethyl (+57.02)		27.5	FALSE
1337	HC04Navy_CM_B01	TBB4B_HUMAN	Tubulin beta-4B chain OS=Homo sapiens GN=TUBB4B PE=1 SV=1	EIVHLQAGQcGNQIGAK	3	608.315	0.427792	c10: Carbamidomethyl (+57.02)		29.3	FALSE
1338	HC04Navy_CM_B01	TBB4B_HUMAN	Tubulin beta-4B chain OS=Homo sapiens GN=TUBB4B PE=1 SV=1	EIVHLQAGQcGNQIGAK	3	608.315	0.427792	c10: Carbamidomethyl (+57.02)		29.3	FALSE
1339	HC04Navy_CM_B01	TBB4B_HUMAN	Tubulin beta-4B chain OS=Homo sapiens GN=TUBB4B PE=1 SV=1	EIVHLQAGQcGNQIGAK	3	608.321	1.37246	c10: Carbamidomethyl (+57.02)		29.2	FALSE
1340	HC04Navy_CM_B01	TBB4B_HUMAN	Tubulin beta-4B chain OS=Homo sapiens GN=TUBB4B PE=1 SV=1	EIVHLQAGQcGNQIGAK	3	608.315	0.427792	c10: Carbamidomethyl (+57.02)		29.3	FALSE
1341	HC04Navy_CM_B01	TBB4B_HUMAN	Tubulin beta-4B chain OS=Homo sapiens GN=TUBB4B PE=1 SV=1	EIVHLQAGQcGNQIGAK	3	608.315	0.427792	c10: Carbamidomethyl (+57.02)		29.3	FALSE
1342	HC04Navy_CM_B01	TBB4B_HUMAN	Tubulin beta-4B chain OS=Homo sapiens GN=TUBB4B PE=1 SV=1	EIVHLQAGQcGNQIGAK	2	911.99	2.79525	c10: Carbamidomethyl (+57.02)		28.8	FALSE
1343	HC04Navy_CM_B01	TBB4B_HUMAN	Tubulin beta-4B chain OS=Homo sapiens GN=TUBB4B PE=1 SV=1	EIVHLQAGQcGNQIGAK	2	911.99	2.79525	c10: Carbamidomethyl (+57.02)		28.8	FALSE
1344	HC04Navy_CM_B01	TBB4B_HUMAN	Tubulin beta-4B chain OS=Homo sapiens GN=TUBB4B PE=1 SV=1	EIVHLQAGQcGNQIGAK	3	608.317	0.807996	c10: Carbamidomethyl (+57.02)		29.3	FALSE
1345	HC04Navy_CM_B01	TBB4B_HUMAN	Tubulin beta-4B chain OS=Homo sapiens GN=TUBB4B PE=1 SV=1	EIVHLQAGQcGNQIGAK	3	608.317	0.807996	c10: Carbamidomethyl (+57.02)		29.3	FALSE
1346	HC04Navy_CM_B01	TBB4B_HUMAN	Tubulin beta-4B chain OS=Homo sapiens GN=TUBB4B PE=1 SV=1	EIVHLQAGQcGNQIGAK	3	608.318	0.916837	c10: Carbamidomethyl (+57.02)		29.2	FALSE
1347	HC04Navy_CM_B01	TBB4B_HUMAN	Tubulin beta-4B chain OS=Homo sapiens GN=TUBB4B PE=1 SV=1	EIVHLQAGQcGNQIGAK	3	608.318	0.916837	c10: Carbamidomethyl (+57.02)		29.2	FALSE
1348	HC04Navy_CM_B01	TBB4B_HUMAN	Tubulin beta-4B chain OS=Homo sapiens GN=TUBB4B PE=1 SV=1	EIVHLQAGQcGNQIGAK	3	608.321	1.37246	c10: Carbamidomethyl (+57.02)		29.2	FALSE
1349	HC04Navy_CM_B01	TBB4B_HUMAN	Tubulin beta-4B chain OS=Homo sapiens GN=TUBB4B PE=1 SV=1	EIVHLQAGQcGNQIGAK	3	608.321	1.37246	c10: Carbamidomethyl (+57.02)		29.2	FALSE
1350	HC04Navy_CM_B01	TBB4B_HUMAN	Tubulin beta-4B chain OS=Homo sapiens GN=TUBB4B PE=1 SV=1	EIVHLQAGQcGNQIGAK	3	608.331	3.01694	c10: Carbamidomethyl (+57.02)		28.6	FALSE
1351	HC04Navy_CM_B01	TBB4B_HUMAN	Tubulin beta-4B chain OS=Homo sapiens GN=TUBB4B PE=1 SV=1	EIVHLQAGQcGNQIGAK	3	608.331	3.01694	c10: Carbamidomethyl (+57.02)		28.6	FALSE
1352	HC04Navy_CM_B01	TBB4B_HUMAN	Tubulin beta-4B chain OS=Homo sapiens GN=TUBB4B PE=1 SV=1	EIVHLQAGQcGNQIGAK	3	608.325	2.09104	c10: Carbamidomethyl (+57.02)		28.9	FALSE
1353	HC04Navy_CM_B01	TBB4B_HUMAN	Tubulin beta-4B chain OS=Homo sapiens GN=TUBB4B PE=1 SV=1	EIVHLQAGQcGNQIGAK	2	911.99	2.79525	c10: Carbamidomethyl (+57.02)		28.8	FALSE
1354	HC04Navy_CM_B01	TBB4B_HUMAN	Tubulin beta-4B chain OS=Homo sapiens GN=TUBB4B PE=1 SV=1	EIVHLQAGQcGNQIGAK	3	608.331	3.01694	c10: Carbamidomethyl (+57.02)		28.6	FALSE
1355	HC04Navy_CM_B01	TBB4B_HUMAN	Tubulin beta-4B chain OS=Homo sapiens GN=TUBB4B PE=1 SV=1	EIVHLQAGQcGNQIGAK	2	911.99	2.79525	c10: Carbamidomethyl (+57.02)		28.8	FALSE
1356	HC04Navy_CM_B01	TBB4B_HUMAN	Tubulin beta-4B chain OS=Homo sapiens GN=TUBB4B PE=1 SV=1	EIVHLQAGQcGNQIGAK	3	608.331	3.01694	c10: Carbamidomethyl (+57.02)		28.6	FALSE
1357	HC04Navy_CM_B01	TBB4B_HUMAN	Tubulin beta-4B chain OS=Homo sapiens GN=TUBB4B PE=1 SV=1	EVDEQMLNVQNK	3	482.91	1.84619			29.6	FALSE
1358	HC04Navy_CM_B01	TBB4B_HUMAN	Tubulin beta-4B chain OS=Homo sapiens GN=TUBB4B PE=1 SV=1	EVDEQMLNVQNK	3	482.91	1.84619			29.6	FALSE
1359	HC04Navy_CM_B01	TBB4B_HUMAN	Tubulin beta-4B chain OS=Homo sapiens GN=TUBB4B PE=1 SV=1	EVDEQMLNVQNK	2	723.867	2.67998			29.9	FALSE
1360	HC04Navy_CM_B01	TBB4B_HUMAN	Tubulin beta-4B chain OS=Homo sapiens GN=TUBB4B PE=1 SV=1	EVDEQMLNVQNK	2	723.859	1.54847			29.5	FALSE
1361	HC04Navy_CM_B01	TBB4B_HUMAN	Tubulin beta-4B chain OS=Homo sapiens GN=TUBB4B PE=1 SV=1	EVDEQMLNVQNK	2	723.862	1.94953			29.7	FALSE
1362	HC04Navy_CM_B01	TBB4B_HUMAN	Tubulin beta-4B chain OS=Homo sapiens GN=TUBB4B PE=1 SV=1	EVDEQMLNVQNK	2	723.859	1.54847			29.5	FALSE
1363	HC04Navy_CM_B01	TBB4B_HUMAN	Tubulin beta-4B chain OS=Homo sapiens GN=TUBB4B PE=1 SV=1	EVDEQMLNVQNK	2	723.862	1.94953			29.7	FALSE
1364	HC04Navy_CM_B01	TBB4B_HUMAN	Tubulin beta-4B chain OS=Homo sapiens GN=TUBB4B PE=1 SV=1	EVDEQMLNVQNK	2	723.866	2.48146			29.8	FALSE
1365	HC04Navy_CM_B01	TBB4B_HUMAN	Tubulin beta-4B chain OS=Homo sapiens GN=TUBB4B PE=1 SV=1	EVDEQMLNVQNK	2	723.866	2.48146			29.8	FALSE
1366	HC04Navy_CM_B01	TBB4B_HUMAN	Tubulin beta-4B chain OS=Homo sapiens GN=TUBB4B PE=1 SV=1	EVDEQMLNVQNK	2	723.868	2.71374			29.9	FALSE
1367	HC04Navy_CM_B01	TBB4B_HUMAN	Tubulin beta-4B chain OS=Homo sapiens GN=TUBB4B PE=1 SV=1	FPGQLNADLR	2	565.803	0.372171			30.2	FALSE
1368	HC04Navy_CM_B01	TBB4B_HUMAN	Tubulin beta-4B chain OS=Homo sapiens GN=TUBB4B PE=1 SV=1	FPGQLNADLR	2	565.81	1.54463			30.1	FALSE
1369	HC04Navy_CM_B01	TBB4B_HUMAN	Tubulin beta-4B chain OS=Homo sapiens GN=TUBB4B PE=1 SV=1	FPGQLNADLR	2	565.803	0.372171			30.2	FALSE
1370	HC04Navy_CM_B01	TBB4B_HUMAN	Tubulin beta-4B chain OS=Homo sapiens GN=TUBB4B PE=1 SV=1	FPGQLNADLR	2	565.81	1.54463			30.1	FALSE
1371	HC04Navy_CM_B01	TBB4B_HUMAN	Tubulin beta-4B chain OS=Homo sapiens GN=TUBB4B PE=1 SV=1	FPGQLNADLR	2	565.818	3.05598			29.9	FALSE
1372	HC04Navy_CM_B01	TBB4B_HUMAN	Tubulin beta-4B chain OS=Homo sapiens GN=TUBB4B PE=1 SV=1	FPGQLNADLR	2	565.81	1.57704			30.1	FALSE
1373	HC04Navy_CM_B01	TBB4B_HUMAN	Tubulin beta-4B chain OS=Homo sapiens GN=TUBB4B PE=1 SV=1	FPGQLNADLR	2	565.818	3.05598			29.9	FALSE
1374	HC04Navy_CM_B01	TBB4B_HUMAN	Tubulin beta-4B chain OS=Homo sapiens GN=TUBB4B PE=1 SV=1	FPGQLNADLR	2	565.818	3.05598			29.9	FALSE
1375	HC04Navy_CM_B01	TBB4B_HUMAN	Tubulin beta-4B chain OS=Homo sapiens GN=TUBB4B PE=1 SV=1	FPGQLNADLR	2	565.81	1.57704			30.1	FALSE
1376	HC04Navy_CM_B01	TBB4B_HUMAN	Tubulin beta-4B chain OS=Homo sapiens GN=TUBB4B PE=1 SV=1	FPGQLNADLR	2	565.818	3.05598			29.9	FALSE
1377	HC04Navy_CM_B01	TBB4B_HUMAN	Tubulin beta-4B chain OS=Homo sapiens GN=TUBB4B PE=1 SV=1	FPGQLNADLR	2	565.818	3.05598			29.9	FALSE
1378	HC04Navy_CM_B01	TBB4B_HUMAN	Tubulin beta-4B chain OS=Homo sapiens GN=TUBB4B PE=1 SV=1	FPGQLNADLR	2	565.818	3.05598			29.9	FALSE
1379	HC04Navy_CM_B01	TBB4B_HUMAN	Tubulin beta-4B chain OS=Homo sapiens GN=TUBB4B PE=1 SV=1	FPGQLNADLR	2	565.818	3.05598			29.9	FALSE
1380	HC04Navy_CM_B01	TBB4B_HUMAN	Tubulin beta-4B chain OS=Homo sapiens GN=TUBB4B PE=1 SV=1	FPGQLNADLR	2	565.818	3.05598			29.9	FALSE
1381	HC04Navy_CM_B01	TBB4B_HUMAN	Tubulin beta-4B chain OS=Homo sapiens GN=TUBB4B PE=1 SV=1	FPGQLNADLR	2	565.818	3.05598			29.9	FALSE
1382	HC04Navy_CM_B01	TBB4B_HUMAN	Tubulin beta-4B chain OS=Homo sapiens GN=TUBB4B PE=1 SV=1	FPGQLNADLR	2	565.818	3.05598			29.9	FALSE
1383	HC04Navy_CM_B01	TBB4B_HUMAN	Tubulin beta-4B chain OS=Homo sapiens GN=TUBB4B PE=1 SV=1	FPGQLNADLRK	2	629.863	2.31187			29	FALSE
1384	HC04Navy_CM_B01	TBB4B_HUMAN	Tubulin beta-4B chain OS=Homo sapiens GN=TUBB4B PE=1 SV=1	FPGQLNADLRK	3	420.247	2.8605			28.8	FALSE
1385	HC04Navy_CM_B01	TBB4B_HUMAN	Tubulin beta-4B chain OS=Homo sapiens GN=TUBB4B PE=1 SV=1	FPGQLNADLRK	3	420.247	2.8605			28.8	FALSE
1386	HC04Navy_CM_B01	TBB4B_HUMAN	Tubulin beta-4B chain OS=Homo sapiens GN=TUBB4B PE=1 SV=1	FPGQLNADLRK	3	420.247	2.8605			28.8	FALSE
1387	HC04Navy_CM_B01	TBB4B_HUMAN	Tubulin beta-4B chain OS=Homo sapiens GN=TUBB4B PE=1 SV=1	FPGQLNADLRK	3	420.247	2.8605			28.8	FALSE
1388	HC04Navy_CM_B01	TBB4B_HUMAN	Tubulin beta-4B chain OS=Homo sapiens GN=TUBB4B PE=1 SV=1	FWEVISDEHGIDPTGTYHGDSDLQLER	4	779.874	1.6245			27.5	FALSE
1389	HC04Navy_CM_B01	TBB4B_HUMAN	Tubulin beta-4B chain OS=Homo sapiens GN=TUBB4B PE=1 SV=1	FWEVISDEHGIDPTGTYHGDSDLQLER	4	779.881	2.52891			27.9	FALSE
1390	HC04Navy_CM_B01	TBB4B_HUMAN	Tubulin beta-4B chain OS=Homo sapiens GN=TUBB4B PE=1 SV=1	FWEVISDEHGIDPTGTYHGDSDLQLER	4	779.879	2.25145			27.8	FALSE
1391	HC04Navy_CM_B01	TBB4B_HUMAN	Tubulin beta-4B chain OS=Homo sapiens GN=TUBB4B PE=1 SV=1	FWEVISDEHGIDPTGTYHGDSDLQLER	4	779.881	2.52891			27.9	FALSE
1392	HC04Navy_CM_B01	TBB4B_HUMAN	Tubulin beta-4B chain OS=Homo sapiens GN=TUBB4B PE=1 SV=1	FWEVISDEHGIDPTGTYHGDSDLQLER	4	779.879	2.25145			27.8	FALSE
1393	HC04Navy_CM_B01	TBB4B_HUMAN	Tubulin beta-4B chain OS=Homo sapiens GN=TUBB4B PE=1 SV=1	FWEVISDEHGIDPTGTYHGDSDLQLER	4	779.879	2.25145			27.8	FALSE
1394	HC04Navy_CM_B01	TBB4B_HUMAN	Tubulin beta-4B chain OS=Homo sapiens GN=TUBB4B PE=1 SV=1	FWEVISDEHGIDPTGTYHGDSDLQLER	4	779.881	2.52891			27.9	FALSE
1395	HC04Navy_CM_B01	TBB4B_HUMAN	Tubulin beta-4B chain OS=Homo sapiens GN=TUBB4B PE=1 SV=1	FWEVISDEHGIDPTGTYHGDSDLQLER	4	779.879	2.25145			27.8	FALSE
1396	HC04Navy_CM_B01	TBB4B_HUMAN	Tubulin beta-4B chain OS=Homo sapiens GN=TUBB4B PE=1 SV=1	FWEVISDEHGIDPTGTYHGDSDLQLER	4	779.881	2.52891			27.9	FALSE
1397	HC04Navy_CM_B01	TBB4B_HUMAN	Tubulin beta-4B chain OS=Homo sapiens GN=TUBB4B PE=1 SV=1	FWEVISDEHGIDPTGTYHGDSDLQLER	4	779.881	2.52891			27.9	FALSE
1398	HC04Navy_CM_B01	TBB4B_HUMAN	Tubulin beta-4B chain OS=Homo sapiens GN=TUBB4B PE=1 SV=1	GHYTEGAELVDSVLDVVR	4	490.514	2.65591			29	FALSE
1399	HC04Navy_CM_B01	TBB4B_HUMAN	Tubulin beta-4B chain OS=Homo sapiens GN=TUBB4B PE=1 SV=1	GHYTEGAELVDSVLDVVR	3	653.676	1.67224			29.2	FALSE
1400	HC04Navy_CM_B01	TBB4B_HUMAN	Tubulin beta-4B chain OS=Homo sapiens GN=TUBB4B PE=1 SV=1	GHYTEGAELVDSVLDVVR	3	653.676	1.67224			29.2	FALSE
1401	HC04Navy_CM_B01	TBB4B_HUMAN	Tubulin beta-4B chain OS=Homo sapiens GN=TUBB4B PE=1 SV=1	GHYTEGAELVDSVLDVVR	3	653.681	2.45121			29	FALSE
1402	HC04Navy_CM_B01	TBB4B_HUMAN	Tubulin beta-4B chain OS=Homo sapiens GN=TUBB4B PE=1 SV=1	GHYTEGAELVDSVLDVVR	3	653.681	2.45121			29	FALSE
1403	HC04Navy_CM_B01	TBB4B_HUMAN	Tubulin beta-4B chain OS=Homo sapiens GN=TUBB4B PE=1 SV=1	GHYTEGAELVDSVLDVVR	3	653.673	1.17182			29.2	FALSE
1404	HC04Navy_CM_B01	TBB4B_HUMAN	Tubulin beta-4B chain OS=Homo sapiens GN=TUBB4B PE=1 SV=1	GHYTEGAELVDSVLDVVR	3	653.67	0.736373			29.3	FALSE
1405	HC04Navy_CM_B01	TBB4B_HUMAN	Tubulin beta-4B chain OS=Homo sapiens GN=TUBB4B PE=1 SV=1	GHYTEGAELVDSVLDVVR	3	653.67	0.736373			29.3	FALSE
1406	HC04Navy_CM_B01	TBB4B_HUMAN	Tubulin beta-4B chain OS=Homo sapiens GN=TUBB4B PE=1 SV=1	GHYTEGAELVDSVLDVVR	3	653.678	1.99584			29.2	FALSE
1407	HC04Navy_CM_B01	TBB4B_HUMAN	Tubulin beta-4B chain OS=Homo sapiens GN=TUBB4B PE=1 SV=1	GHYTEGAELVDSVLDVVR	3	653.69	3.74852			28.5	FALSE
1408	HC04Navy_CM_B01	TBB4B_HUMAN	Tubulin beta-4B chain OS=Homo sapiens GN=TUBB4B PE=1 SV=1	GHYTEGAELVDSVLDVVR	2	980.03	3.64704			28.5	FALSE
1409	HC04Navy_CM_B01	TBB4B_HUMAN	Tubulin beta-4B chain OS=Homo sapiens GN=TUBB4B PE=1 SV=1	GHYTEGAELVDSVLDVVR	2	980.029	3.50526			28.6	FALSE
1410	HC04Navy_CM_B01	TBB4B_HUMAN	Tubulin beta-4B chain OS=Homo sapiens GN=TUBB4B PE=1 SV=1	GHYTEGAELVDSVLDVVR	3	653.673	1.17182			29.2	FALSE
1411	HC04Navy_CM_B01	TBB4B_HUMAN	Tubulin beta-4B chain OS=Homo sapiens GN=TUBB4B PE=1 SV=1	GHYTEGAELVDSVLDVVR	2	980.03	3.64704			28.5	FALSE
1412	HC04Navy_CM_B01	TBB4B_HUMAN	Tubulin beta-4B chain OS=Homo sapiens GN=TUBB4B PE=1 SV=1	GHYTEGAELVDSVLDVVR	3	653.69	3.74852			28.5	FALSE
1413	HC04Navy_CM_B01	TBB4B_HUMAN	Tubulin beta-4B chain OS=Homo sapiens GN=TUBB4B PE=1 SV=1	GHYTEGAELVDSVLDVVR	3	653.69	3.74852			28.5	FALSE
1414	HC04Navy_CM_B01	TBB4B_HUMAN	Tubulin beta-4B chain OS=Homo sapiens GN=TUBB4B PE=1 SV=1	GHYTEGAELVDSVLDVVR	3	653.69	3.74852			28.5	FALSE
1415	HC04Navy_CM_B01	TBB4B_HUMAN	Tubulin beta-4B chain OS=Homo sapiens GN=TUBB4B PE=1 SV=1	GHYTEGAELVDSVLDVVR	3	653.69	3.74852			28.5	FALSE
1416	HC04Navy_CM_B01	TBB4B_HUMAN	Tubulin beta-4B chain OS=Homo sapiens GN=TUBB4B PE=1 SV=1	GHYTEGAELVDSVLDVVR	3	653.69	3.74852			28.5	FALSE
1417	HC04Navy_CM_B01	TBB4B_HUMAN	Tubulin beta-4B chain OS=Homo sapiens GN=TUBB4B PE=1 SV=1	GHYTEGAELVDSVLDVVR	2	980.027	3.36184			28.7	FALSE
1418	HC04Navy_CM_B01	TBB4B_HUMAN	Tubulin beta-4B chain OS=Homo sapiens GN=TUBB4B PE=1 SV=1	GHYTEGAELVDSVLDVVR	3	653.69	3.74852			28.5	FALSE
1419	HC04Navy_CM_B01	TBB4B_HUMAN	Tubulin beta-4B chain OS=Homo sapiens GN=TUBB4B PE=1 SV=1	GHYTEGAELVDSVLDVVR	3	653.69	3.74852			28.5	FALSE
1420	HC04Navy_CM_B01	TBB4B_HUMAN	Tubulin beta-4B chain OS=Homo sapiens GN=TUBB4B PE=1 SV=1	GHYTEGAELVDSVLDVVR	2	980.015	2.15856			29.1	FALSE
1421	HC04Navy_CM_B01	TBB4B_HUMAN	Tubulin beta-4B chain OS=Homo sapiens GN=TUBB4B PE=1 SV=1	GHYTEGAELVDSVLDVVR	3	653.673	1.17182			29.2	FALSE
1422	HC04Navy_CM_B01	TBB4B_HUMAN	Tubulin beta-4B chain OS=Homo sapiens GN=TUBB4B PE=1 SV=1	GHYTEGAELVDSVLDVVR	3	653.686	3.14606			28.8	FALSE
1423	HC04Navy_CM_B01	TBB4B_HUMAN	Tubulin beta-4B chain OS=Homo sapiens GN=TUBB4B PE=1 SV=1	GHYTEGAELVDSVLDVVR	3	653.67	0.736373			29.3	FALSE
1424	HC04Navy_CM_B01	TBB4B_HUMAN	Tubulin beta-4B chain OS=Homo sapiens GN=TUBB4B PE=1 SV=1	GHYTEGAELVDSVLDVVR	3	653.67	0.736373			29.3	FALSE
1425	HC04Navy_CM_B01	TBB4B_HUMAN	Tubulin beta-4B chain OS=Homo sapiens GN=TUBB4B PE=1 SV=1	GHYTEGAELVDSVLDVVR	3	653.673	1.17182			29.2	FALSE
1426	HC04Navy_CM_B01	TBB4B_HUMAN	Tubulin beta-4B chain OS=Homo sapiens GN=TUBB4B PE=1 SV=1	GHYTEGAELVDSVLDVVR	3	653.673	1.17182			29.2	FALSE
1427	HC04Navy_CM_B01	TBB4B_HUMAN	Tubulin beta-4B chain OS=Homo sapiens GN=TUBB4B PE=1 SV=1	GHYTEGAELVDSVLDVVR	3	653.67	0.736373			29.3	FALSE
1428	HC04Navy_CM_B01	TBB4B_HUMAN	Tubulin beta-4B chain OS=Homo sapiens GN=TUBB4B PE=1 SV=1	GHYTEGAELVDSVLDVVR	3	653.681	2.45121			29	FALSE
1429	HC04Navy_CM_B01	TBB4B_HUMAN	Tubulin beta-4B chain OS=Homo sapiens GN=TUBB4B PE=1 SV=1	GHYTEGAELVDSVLDVVR	2	980.03	3.64704			28.5	FALSE
1430	HC04Navy_CM_B01	TBB4B_HUMAN	Tubulin beta-4B chain OS=Homo sapiens GN=TUBB4B PE=1 SV=1	GHYTEGAELVDSVLDVVR	3	653.678	1.99584			29.2	FALSE
1431	HC04Navy_CM_B01	TBB4B_HUMAN	Tubulin beta-4B chain OS=Homo sapiens GN=TUBB4B PE=1 SV=1	GHYTEGAELVDSVLDVVR	3	653.676	1.67224			29.2	FALSE
1432	HC04Navy_CM_B01	TBB4B_HUMAN	Tubulin beta-4B chain OS=Homo sapiens GN=TUBB4B PE=1 SV=1	GHYTEGAELVDSVLDVVR	2	980.008	1.35426			29.2	FALSE
1433	HC04Navy_CM_B01	TBB4B_HUMAN	Tubulin beta-4B chain OS=Homo sapiens GN=TUBB4B PE=1 SV=1	GHYTEGAELVDSVLDVVR	3	653.678	1.99584			29.2	FALSE
1434	HC04Navy_CM_B01	TBB4B_HUMAN	Tubulin beta-4B chain OS=Homo sapiens GN=TUBB4B PE=1 SV=1	GHYTEGAELVDSVLDVVR	3	653.673	1.17182			29.2	FALSE
1435	HC04Navy_CM_B01	TBB4B_HUMAN	Tubulin beta-4B chain OS=Homo sapiens GN=TUBB4B PE=1 SV=1	GHYTEGAELVDSVLDVVR	3	653.67	0.736373			29.3	FALSE
1436	HC04Navy_CM_B01	TBB4B_HUMAN	Tubulin beta-4B chain OS=Homo sapiens GN=TUBB4B PE=1 SV=1	GHYTEGAELVDSVLDVVR	3	653.681	2.45121			29	FALSE
1437	HC04Navy_CM_B01	TBB4B_HUMAN	Tubulin beta-4B chain OS=Homo sapiens GN=TUBB4B PE=1 SV=1	GHYTEGAELVDSVLDVVR	3	653.67	0.736373			29.3	FALSE
1438	HC04Navy_CM_B01	TBB4B_HUMAN	Tubulin beta-4B chain OS=Homo sapiens GN=TUBB4B PE=1 SV=1	GHYTEGAELVDSVLDVVR	3	653.69	3.74852			28.5	FALSE
1439	HC04Navy_CM_B01	TBB4B_HUMAN	Tubulin beta-4B chain OS=Homo sapiens GN=TUBB4B PE=1 SV=1	GHYTEGAELVDSVLDVVR	3	653.678	1.99584			29.2	FALSE
1440	HC04Navy_CM_B01	TBB4B_HUMAN	Tubulin beta-4B chain OS=Homo sapiens GN=TUBB4B PE=1 SV=1	GHYTEGAELVDSVLDVVR	4	490.52	4.0167			28.4	FALSE
1441	HC04Navy_CM_B01	TBB4B_HUMAN	Tubulin beta-4B chain OS=Homo sapiens GN=TUBB4B PE=1 SV=1	GHYTEGAELVDSVLDVVR	3	653.678	1.99584			29.2	FALSE
1442	HC04Navy_CM_B01	TBB4B_HUMAN	Tubulin beta-4B chain OS=Homo sapiens GN=TUBB4B PE=1 SV=1	GHYTEGAELVDSVLDVVR	3	653.69	3.74852			28.5	FALSE
1443	HC04Navy_CM_B01	TBB4B_HUMAN	Tubulin beta-4B chain OS=Homo sapiens GN=TUBB4B PE=1 SV=1	GHYTEGAELVDSVLDVVR	3	653.673	1.17182			29.2	FALSE
1444	HC04Navy_CM_B01	TBB4B_HUMAN	Tubulin beta-4B chain OS=Homo sapiens GN=TUBB4B PE=1 SV=1	GHYTEGAELVDSVLDVVR	3	653.676	1.67224			29.2	FALSE
1445	HC04Navy_CM_B01	TBB4B_HUMAN	Tubulin beta-4B chain OS=Homo sapiens GN=TUBB4B PE=1 SV=1	GHYTEGAELVDSVLDVVR	3	653.676	1.67224			29.2	FALSE
1446	HC04Navy_CM_B01	TBB4B_HUMAN	Tubulin beta-4B chain OS=Homo sapiens GN=TUBB4B PE=1 SV=1	GHYTEGAELVDSVLDVVR	3	653.673	1.17182			29.2	FALSE
1447	HC04Navy_CM_B01	TBB4B_HUMAN	Tubulin beta-4B chain OS=Homo sapiens GN=TUBB4B PE=1 SV=1	GHYTEGAELVDSVLDVVR	3	653.681	2.45121			29	FALSE
1448	HC04Navy_CM_B01	TBB4B_HUMAN	Tubulin beta-4B chain OS=Homo sapiens GN=TUBB4B PE=1 SV=1	GHYTEGAELVDSVLDVVR	3	653.681	2.45121			29	FALSE
1449	HC04Navy_CM_B01	TBB4B_HUMAN	Tubulin beta-4B chain OS=Homo sapiens GN=TUBB4B PE=1 SV=1	GHYTEGAELVDSVLDVVR	4	490.52	4.0167			28.4	FALSE
1450	HC04Navy_CM_B01	TBB4B_HUMAN	Tubulin beta-4B chain OS=Homo sapiens GN=TUBB4B PE=1 SV=1	GHYTEGAELVDSVLDVVR	3	653.69	3.74852			28.5	FALSE
1451	HC04Navy_CM_B01	TBB4B_HUMAN	Tubulin beta-4B chain OS=Homo sapiens GN=TUBB4B PE=1 SV=1	GHYTEGAELVDSVLDVVR	3	653.681	2.45121			29	FALSE
1452	HC04Navy_CM_B01	TBB4B_HUMAN	Tubulin beta-4B chain OS=Homo sapiens GN=TUBB4B PE=1 SV=1	GHYTEGAELVDSVLDVVR	3	653.67	0.736373			29.3	FALSE
1453	HC04Navy_CM_B01	TBB4B_HUMAN	Tubulin beta-4B chain OS=Homo sapiens GN=TUBB4B PE=1 SV=1	GHYTEGAELVDSVLDVVR	3	653.681	2.45121			29	FALSE
1454	HC04Navy_CM_B01	TBB4B_HUMAN	Tubulin beta-4B chain OS=Homo sapiens GN=TUBB4B PE=1 SV=1	GHYTEGAELVDSVLDVVR	3	653.676	1.67224			29.2	FALSE
1455	HC04Navy_CM_B01	TBB4B_HUMAN	Tubulin beta-4B chain OS=Homo sapiens GN=TUBB4B PE=1 SV=1	GHYTEGAELVDSVLDVVR	3	653.676	1.67224			29.2	FALSE
1456	HC04Navy_CM_B01	TBB4B_HUMAN	Tubulin beta-4B chain OS=Homo sapiens GN=TUBB4B PE=1 SV=1	GHYTEGAELVDSVLDVVR	3	653.678	1.99584			29.2	FALSE
1457	HC04Navy_CM_B01	TBB4B_HUMAN	Tubulin beta-4B chain OS=Homo sapiens GN=TUBB4B PE=1 SV=1	GHYTEGAELVDSVLDVVR	3	653.673	1.17182			29.2	FALSE
1458	HC04Navy_CM_B01	TBB4B_HUMAN	Tubulin beta-4B chain OS=Homo sapiens GN=TUBB4B PE=1 SV=1	GHYTEGAELVDSVLDVVR	3	653.678	1.99584			29.2	FALSE
1459	HC04Navy_CM_B01	TBB4B_HUMAN	Tubulin beta-4B chain OS=Homo sapiens GN=TUBB4B PE=1 SV=1	GHYTEGAELVDSVLDVVR	3	653.681	2.45121			29	FALSE
1460	HC04Navy_CM_B01	TBB4B_HUMAN	Tubulin beta-4B chain OS=Homo sapiens GN=TUBB4B PE=1 SV=1	GHYTEGAELVDSVLDVVR	3	653.676	1.67224			29.2	FALSE
1461	HC04Navy_CM_B01	TBB4B_HUMAN	Tubulin beta-4B chain OS=Homo sapiens GN=TUBB4B PE=1 SV=1	GHYTEGAELVDSVLDVVR	3	653.681	2.45121			29	FALSE
1462	HC04Navy_CM_B01	TBB4B_HUMAN	Tubulin beta-4B chain OS=Homo sapiens GN=TUBB4B PE=1 SV=1	GHYTEGAELVDSVLDVVR	4	490.52	4.0167			28.4	FALSE
1463	HC04Navy_CM_B01	TBB4B_HUMAN	Tubulin beta-4B chain OS=Homo sapiens GN=TUBB4B PE=1 SV=1	GHYTEGAELVDSVLDVVR	3	653.69	3.74852			28.5	FALSE
1464	HC04Navy_CM_B01	TBB4B_HUMAN	Tubulin beta-4B chain OS=Homo sapiens GN=TUBB4B PE=1 SV=1	GHYTEGAELVDSVLDVVR	3	653.673	1.17182			29.2	FALSE
1465	HC04Navy_CM_B01	TBB4B_HUMAN	Tubulin beta-4B chain OS=Homo sapiens GN=TUBB4B PE=1 SV=1	GHYTEGAELVDSVLDVVR	4	490.52	4.0167			28.4	FALSE
1466	HC04Navy_CM_B01	TBB4B_HUMAN	Tubulin beta-4B chain OS=Homo sapiens GN=TUBB4B PE=1 SV=1	GHYTEGAELVDSVLDVVR	3	653.69	3.74852			28.5	FALSE
1467	HC04Navy_CM_B01	TBB4B_HUMAN	Tubulin beta-4B chain OS=Homo sapiens GN=TUBB4B PE=1 SV=1	GHYTEGAELVDSVLDVVR	3	653.67	0.736373			29.3	FALSE
1468	HC04Navy_CM_B01	TBB4B_HUMAN	Tubulin beta-4B chain OS=Homo sapiens GN=TUBB4B PE=1 SV=1	GHYTEGAELVDSVLDVVR	3	653.69	3.74852			28.5	FALSE
1469	HC04Navy_CM_B01	TBB4B_HUMAN	Tubulin beta-4B chain OS=Homo sapiens GN=TUBB4B PE=1 SV=1	GHYTEGAELVDSVLDVVR	2	980.03	3.64704			28.5	FALSE
1470	HC04Navy_CM_B01	TBB4B_HUMAN	Tubulin beta-4B chain OS=Homo sapiens GN=TUBB4B PE=1 SV=1	GHYTEGAELVDSVLDVVRK	4	522.534	1.73388			28.7	FALSE
1471	HC04Navy_CM_B01	TBB4B_HUMAN	Tubulin beta-4B chain OS=Homo sapiens GN=TUBB4B PE=1 SV=1	GHYTEGAELVDSVLDVVRK	4	522.534	1.73388			28.7	FALSE
1472	HC04Navy_CM_B01	TBB4B_HUMAN	Tubulin beta-4B chain OS=Homo sapiens GN=TUBB4B PE=1 SV=1	GHYTEGAELVDSVLDVVRK	4	522.534	1.73388			28.7	FALSE
1473	HC04Navy_CM_B01	TBB4B_HUMAN	Tubulin beta-4B chain OS=Homo sapiens GN=TUBB4B PE=1 SV=1	GHYTEGAELVDSVLDVVRK	4	522.53	1.0712			28.9	FALSE
1474	HC04Navy_CM_B01	TBB4B_HUMAN	Tubulin beta-4B chain OS=Homo sapiens GN=TUBB4B PE=1 SV=1	GHYTEGAELVDSVLDVVRK	4	522.532	1.39564			28.8	FALSE
1475	HC04Navy_CM_B01	TBB4B_HUMAN	Tubulin beta-4B chain OS=Homo sapiens GN=TUBB4B PE=1 SV=1	GHYTEGAELVDSVLDVVRK	4	522.532	1.39564			28.8	FALSE
1476	HC04Navy_CM_B01	TBB4B_HUMAN	Tubulin beta-4B chain OS=Homo sapiens GN=TUBB4B PE=1 SV=1	GHYTEGAELVDSVLDVVRK	4	522.543	3.5507			27.5	FALSE
1477	HC04Navy_CM_B01	TBB4B_HUMAN	Tubulin beta-4B chain OS=Homo sapiens GN=TUBB4B PE=1 SV=1	GHYTEGAELVDSVLDVVRK	4	522.531	1.1596			28.9	FALSE
1478	HC04Navy_CM_B01	TBB4B_HUMAN	Tubulin beta-4B chain OS=Homo sapiens GN=TUBB4B PE=1 SV=1	GHYTEGAELVDSVLDVVRK	4	522.532	1.39564			28.8	FALSE
1479	HC04Navy_CM_B01	TBB4B_HUMAN	Tubulin beta-4B chain OS=Homo sapiens GN=TUBB4B PE=1 SV=1	GHYTEGAELVDSVLDVVRK	3	696.378	2.11398			28.5	FALSE
1480	HC04Navy_CM_B01	TBB4B_HUMAN	Tubulin beta-4B chain OS=Homo sapiens GN=TUBB4B PE=1 SV=1	GHYTEGAELVDSVLDVVRK	4	522.53	1.0712			28.9	FALSE
1481	HC04Navy_CM_B01	TBB4B_HUMAN	Tubulin beta-4B chain OS=Homo sapiens GN=TUBB4B PE=1 SV=1	GHYTEGAELVDSVLDVVRK	3	696.382	2.60624			28.3	FALSE
1482	HC04Navy_CM_B01	TBB4B_HUMAN	Tubulin beta-4B chain OS=Homo sapiens GN=TUBB4B PE=1 SV=1	GHYTEGAELVDSVLDVVRK	3	696.378	2.11398			28.5	FALSE
1483	HC04Navy_CM_B01	TBB4B_HUMAN	Tubulin beta-4B chain OS=Homo sapiens GN=TUBB4B PE=1 SV=1	GHYTEGAELVDSVLDVVRK	4	522.534	1.73388			28.7	FALSE
1484	HC04Navy_CM_B01	TBB4B_HUMAN	Tubulin beta-4B chain OS=Homo sapiens GN=TUBB4B PE=1 SV=1	GHYTEGAELVDSVLDVVRK	4	522.532	1.39564			28.8	FALSE
1485	HC04Navy_CM_B01	TBB4B_HUMAN	Tubulin beta-4B chain OS=Homo sapiens GN=TUBB4B PE=1 SV=1	GHYTEGAELVDSVLDVVRK	4	522.531	1.1596			28.9	FALSE
1486	HC04Navy_CM_B01	TBB4B_HUMAN	Tubulin beta-4B chain OS=Homo sapiens GN=TUBB4B PE=1 SV=1	GHYTEGAELVDSVLDVVRK	4	522.538	2.60941			28.3	FALSE
1487	HC04Navy_CM_B01	TBB4B_HUMAN	Tubulin beta-4B chain OS=Homo sapiens GN=TUBB4B PE=1 SV=1	GHYTEGAELVDSVLDVVRK	4	522.538	2.60941			28.3	FALSE
1488	HC04Navy_CM_B01	TBB4B_HUMAN	Tubulin beta-4B chain OS=Homo sapiens GN=TUBB4B PE=1 SV=1	GHYTEGAELVDSVLDVVRK	4	522.53	1.0712			28.9	FALSE
1489	HC04Navy_CM_B01	TBB4B_HUMAN	Tubulin beta-4B chain OS=Homo sapiens GN=TUBB4B PE=1 SV=1	GHYTEGAELVDSVLDVVRK	3	696.369	0.841966			29.1	FALSE
1490	HC04Navy_CM_B01	TBB4B_HUMAN	Tubulin beta-4B chain OS=Homo sapiens GN=TUBB4B PE=1 SV=1	GHYTEGAELVDSVLDVVRK	4	522.53	1.0712			28.9	FALSE
1491	HC04Navy_CM_B01	TBB4B_HUMAN	Tubulin beta-4B chain OS=Homo sapiens GN=TUBB4B PE=1 SV=1	GHYTEGAELVDSVLDVVRK	4	522.538	2.60941			28.3	FALSE
1492	HC04Navy_CM_B01	TBB4B_HUMAN	Tubulin beta-4B chain OS=Homo sapiens GN=TUBB4B PE=1 SV=1	GHYTEGAELVDSVLDVVRK	4	522.531	1.1596			28.9	FALSE
1493	HC04Navy_CM_B01	TBB4B_HUMAN	Tubulin beta-4B chain OS=Homo sapiens GN=TUBB4B PE=1 SV=1	GHYTEGAELVDSVLDVVRK	3	696.378	2.11398			28.5	FALSE
1494	HC04Navy_CM_B01	TBB4B_HUMAN	Tubulin beta-4B chain OS=Homo sapiens GN=TUBB4B PE=1 SV=1	GHYTEGAELVDSVLDVVRK	4	522.53	1.0712			28.9	FALSE
1495	HC04Navy_CM_B01	TBB4B_HUMAN	Tubulin beta-4B chain OS=Homo sapiens GN=TUBB4B PE=1 SV=1	GHYTEGAELVDSVLDVVRK	4	522.532	1.39564			28.8	FALSE
1496	HC04Navy_CM_B01	TBB4B_HUMAN	Tubulin beta-4B chain OS=Homo sapiens GN=TUBB4B PE=1 SV=1	GHYTEGAELVDSVLDVVRK	4	522.538	2.60941			28.3	FALSE
1497	HC04Navy_CM_B01	TBB4B_HUMAN	Tubulin beta-4B chain OS=Homo sapiens GN=TUBB4B PE=1 SV=1	GHYTEGAELVDSVLDVVRK	4	522.534	1.73388			28.7	FALSE
1498	HC04Navy_CM_B01	TBB4B_HUMAN	Tubulin beta-4B chain OS=Homo sapiens GN=TUBB4B PE=1 SV=1	GHYTEGAELVDSVLDVVRK	3	696.379	2.21853			28.5	FALSE
1499	HC04Navy_CM_B01	TBB4B_HUMAN	Tubulin beta-4B chain OS=Homo sapiens GN=TUBB4B PE=1 SV=1	GHYTEGAELVDSVLDVVRK	4	522.534	1.73388			28.7	FALSE
1500	HC04Navy_CM_B01	TBB4B_HUMAN	Tubulin beta-4B chain OS=Homo sapiens GN=TUBB4B PE=1 SV=1	GHYTEGAELVDSVLDVVRK	4	522.534	1.73388			28.7	FALSE
1501	HC04Navy_CM_B01	TBB4B_HUMAN	Tubulin beta-4B chain OS=Homo sapiens GN=TUBB4B PE=1 SV=1	GHYTEGAELVDSVLDVVRK	4	522.532	1.39564			28.8	FALSE
1502	HC04Navy_CM_B01	TBB4B_HUMAN	Tubulin beta-4B chain OS=Homo sapiens GN=TUBB4B PE=1 SV=1	GHYTEGAELVDSVLDVVRK	4	522.532	1.39564			28.8	FALSE
1503	HC04Navy_CM_B01	TBB4B_HUMAN	Tubulin beta-4B chain OS=Homo sapiens GN=TUBB4B PE=1 SV=1	GHYTEGAELVDSVLDVVRK	4	522.538	2.60941			28.3	FALSE
1504	HC04Navy_CM_B01	TBB4B_HUMAN	Tubulin beta-4B chain OS=Homo sapiens GN=TUBB4B PE=1 SV=1	GHYTEGAELVDSVLDVVRK	4	522.538	2.60941			28.3	FALSE
1505	HC04Navy_CM_B01	TBB4B_HUMAN	Tubulin beta-4B chain OS=Homo sapiens GN=TUBB4B PE=1 SV=1	GHYTEGAELVDSVLDVVRK	4	522.534	1.73388			28.7	FALSE
1506	HC04Navy_CM_B01	TBB4B_HUMAN	Tubulin beta-4B chain OS=Homo sapiens GN=TUBB4B PE=1 SV=1	GHYTEGAELVDSVLDVVRK	3	696.378	2.11398			28.5	FALSE
1507	HC04Navy_CM_B01	TBB4B_HUMAN	Tubulin beta-4B chain OS=Homo sapiens GN=TUBB4B PE=1 SV=1	GHYTEGAELVDSVLDVVRK	3	696.378	2.11398			28.5	FALSE
1508	HC04Navy_CM_B01	TBB4B_HUMAN	Tubulin beta-4B chain OS=Homo sapiens GN=TUBB4B PE=1 SV=1	GHYTEGAELVDSVLDVVRK	4	522.538	2.60941			28.3	FALSE
1509	HC04Navy_CM_B01	TBB4B_HUMAN	Tubulin beta-4B chain OS=Homo sapiens GN=TUBB4B PE=1 SV=1	GHYTEGAELVDSVLDVVRK	4	522.532	1.39564			28.8	FALSE
1510	HC04Navy_CM_B01	TBB4B_HUMAN	Tubulin beta-4B chain OS=Homo sapiens GN=TUBB4B PE=1 SV=1	GHYTEGAELVDSVLDVVRK	3	696.379	2.21853			28.5	FALSE
1511	HC04Navy_CM_B01	TBB4B_HUMAN	Tubulin beta-4B chain OS=Homo sapiens GN=TUBB4B PE=1 SV=1	GHYTEGAELVDSVLDVVRK	3	696.379	2.21853			28.5	FALSE
1512	HC04Navy_CM_B01	TBB4B_HUMAN	Tubulin beta-4B chain OS=Homo sapiens GN=TUBB4B PE=1 SV=1	GHYTEGAELVDSVLDVVRK	4	522.538	2.60941			28.3	FALSE
1513	HC04Navy_CM_B01	TBB4B_HUMAN	Tubulin beta-4B chain OS=Homo sapiens GN=TUBB4B PE=1 SV=1	GHYTEGAELVDSVLDVVRK	4	522.538	2.60941			28.3	FALSE
1514	HC04Navy_CM_B01	TBB4B_HUMAN	Tubulin beta-4B chain OS=Homo sapiens GN=TUBB4B PE=1 SV=1	GHYTEGAELVDSVLDVVRK	4	522.538	2.60941			28.3	FALSE
1515	HC04Navy_CM_B01	TBB4B_HUMAN	Tubulin beta-4B chain OS=Homo sapiens GN=TUBB4B PE=1 SV=1	GHYTEGAELVDSVLDVVRK	4	522.534	1.73388			28.7	FALSE
1516	HC04Navy_CM_B01	TBB4B_HUMAN	Tubulin beta-4B chain OS=Homo sapiens GN=TUBB4B PE=1 SV=1	GHYTEGAELVDSVLDVVRK	3	696.379	2.21853			28.5	FALSE
1517	HC04Navy_CM_B01	TBB4B_HUMAN	Tubulin beta-4B chain OS=Homo sapiens GN=TUBB4B PE=1 SV=1	GHYTEGAELVDSVLDVVRK	4	522.534	1.73388			28.7	FALSE
1518	HC04Navy_CM_B01	TBB4B_HUMAN	Tubulin beta-4B chain OS=Homo sapiens GN=TUBB4B PE=1 SV=1	GHYTEGAELVDSVLDVVRK	4	522.538	2.60941			28.3	FALSE
1519	HC04Navy_CM_B01	TBB4B_HUMAN	Tubulin beta-4B chain OS=Homo sapiens GN=TUBB4B PE=1 SV=1	GHYTEGAELVDSVLDVVRK	4	522.534	1.73388			28.7	FALSE
1520	HC04Navy_CM_B01	TBB4B_HUMAN	Tubulin beta-4B chain OS=Homo sapiens GN=TUBB4B PE=1 SV=1	GHYTEGAELVDSVLDVVRK	4	522.534	1.73388			28.7	FALSE
1521	HC04Navy_CM_B01	TBB4B_HUMAN	Tubulin beta-4B chain OS=Homo sapiens GN=TUBB4B PE=1 SV=1	GHYTEGAELVDSVLDVVRK	4	522.538	2.60941			28.3	FALSE
1522	HC04Navy_CM_B01	TBB4B_HUMAN	Tubulin beta-4B chain OS=Homo sapiens GN=TUBB4B PE=1 SV=1	GHYTEGAELVDSVLDVVRK	4	522.538	2.60941			28.3	FALSE
1523	HC04Navy_CM_B01	TBB4B_HUMAN	Tubulin beta-4B chain OS=Homo sapiens GN=TUBB4B PE=1 SV=1	GHYTEGAELVDSVLDVVRK	4	522.534	1.73388			28.7	FALSE
1524	HC04Navy_CM_B01	TBB4B_HUMAN	Tubulin beta-4B chain OS=Homo sapiens GN=TUBB4B PE=1 SV=1	GHYTEGAELVDSVLDVVRK	4	522.534	1.73388			28.7	FALSE
1525	HC04Navy_CM_B01	TBB4B_HUMAN	Tubulin beta-4B chain OS=Homo sapiens GN=TUBB4B PE=1 SV=1	GHYTEGAELVDSVLDVVRK	4	522.534	1.73388			28.7	FALSE
1526	HC04Navy_CM_B01	TBB4B_HUMAN	Tubulin beta-4B chain OS=Homo sapiens GN=TUBB4B PE=1 SV=1	GHYTEGAELVDSVLDVVRK	4	522.538	2.60941			28.3	FALSE
1527	HC04Navy_CM_B01	TBB4B_HUMAN	Tubulin beta-4B chain OS=Homo sapiens GN=TUBB4B PE=1 SV=1	GHYTEGAELVDSVLDVVRK	3	696.378	2.11398			28.5	FALSE
1528	HC04Navy_CM_B01	TBB4B_HUMAN	Tubulin beta-4B chain OS=Homo sapiens GN=TUBB4B PE=1 SV=1	GHYTEGAELVDSVLDVVRK	4	522.534	1.73388			28.7	FALSE
1529	HC04Navy_CM_B01	TBB4B_HUMAN	Tubulin beta-4B chain OS=Homo sapiens GN=TUBB4B PE=1 SV=1	GHYTEGAELVDSVLDVVRK	4	522.538	2.60941			28.3	FALSE
1530	HC04Navy_CM_B01	TBB4B_HUMAN	Tubulin beta-4B chain OS=Homo sapiens GN=TUBB4B PE=1 SV=1	GHYTEGAELVDSVLDVVRK	3	696.379	2.21853			28.5	FALSE
1531	HC04Navy_CM_B01	TBB4B_HUMAN	Tubulin beta-4B chain OS=Homo sapiens GN=TUBB4B PE=1 SV=1	GHYTEGAELVDSVLDVVRK	4	522.534	1.73388			28.7	FALSE
1532	HC04Navy_CM_B01	TBB4B_HUMAN	Tubulin beta-4B chain OS=Homo sapiens GN=TUBB4B PE=1 SV=1	GHYTEGAELVDSVLDVVRK	4	522.532	1.39564			28.8	FALSE
1533	HC04Navy_CM_B01	TBB4B_HUMAN	Tubulin beta-4B chain OS=Homo sapiens GN=TUBB4B PE=1 SV=1	GHYTEGAELVDSVLDVVRK	4	522.538	2.60941			28.3	FALSE
1534	HC04Navy_CM_B01	TBB4B_HUMAN	Tubulin beta-4B chain OS=Homo sapiens GN=TUBB4B PE=1 SV=1	GHYTEGAELVDSVLDVVRK	3	696.379	2.21853			28.5	FALSE
1535	HC04Navy_CM_B01	TBB4B_HUMAN	Tubulin beta-4B chain OS=Homo sapiens GN=TUBB4B PE=1 SV=1	GHYTEGAELVDSVLDVVRK	3	696.379	2.21853			28.5	FALSE
1536	HC04Navy_CM_B01	TBB4B_HUMAN	Tubulin beta-4B chain OS=Homo sapiens GN=TUBB4B PE=1 SV=1	GHYTEGAELVDSVLDVVRK	3	696.379	2.21853			28.5	FALSE
1537	HC04Navy_CM_B01	TBB4B_HUMAN	Tubulin beta-4B chain OS=Homo sapiens GN=TUBB4B PE=1 SV=1	GHYTEGAELVDSVLDVVRK	3	696.378	2.11398			28.5	FALSE
1538	HC04Navy_CM_B01	TBB4B_HUMAN	Tubulin beta-4B chain OS=Homo sapiens GN=TUBB4B PE=1 SV=1	GHYTEGAELVDSVLDVVRK	4	522.538	2.60941			28.3	FALSE
1539	HC04Navy_CM_B01	TBB4B_HUMAN	Tubulin beta-4B chain OS=Homo sapiens GN=TUBB4B PE=1 SV=1	GHYTEGAELVDSVLDVVRK	4	522.534	1.73388			28.7	FALSE
1540	HC04Navy_CM_B01	TBB4B_HUMAN	Tubulin beta-4B chain OS=Homo sapiens GN=TUBB4B PE=1 SV=1	GHYTEGAELVDSVLDVVRK	4	522.538	2.60941			28.3	FALSE
1541	HC04Navy_CM_B01	TBB4B_HUMAN	Tubulin beta-4B chain OS=Homo sapiens GN=TUBB4B PE=1 SV=1	GHYTEGAELVDSVLDVVRK	4	522.534	1.73388			28.7	FALSE
1542	HC04Navy_CM_B01	TBB4B_HUMAN	Tubulin beta-4B chain OS=Homo sapiens GN=TUBB4B PE=1 SV=1	GHYTEGAELVDSVLDVVRK	4	522.538	2.60941			28.3	FALSE
1543	HC04Navy_CM_B01	TBB4B_HUMAN	Tubulin beta-4B chain OS=Homo sapiens GN=TUBB4B PE=1 SV=1	GHYTEGAELVDSVLDVVRK	4	522.538	2.60941			28.3	FALSE
1544	HC04Navy_CM_B01	TBB4B_HUMAN	Tubulin beta-4B chain OS=Homo sapiens GN=TUBB4B PE=1 SV=1	GHYTEGAELVDSVLDVVRK	4	522.534	1.73388			28.7	FALSE
1545	HC04Navy_CM_B01	TBB4B_HUMAN	Tubulin beta-4B chain OS=Homo sapiens GN=TUBB4B PE=1 SV=1	GHYTEGAELVDSVLDVVRK	4	522.532	1.39564			28.8	FALSE
1546	HC04Navy_CM_B01	TBB4B_HUMAN	Tubulin beta-4B chain OS=Homo sapiens GN=TUBB4B PE=1 SV=1	GHYTEGAELVDSVLDVVRK	3	696.379	2.21853			28.5	FALSE
1547	HC04Navy_CM_B01	TBB4B_HUMAN	Tubulin beta-4B chain OS=Homo sapiens GN=TUBB4B PE=1 SV=1	GHYTEGAELVDSVLDVVRK	4	522.538	2.60941			28.3	FALSE
1548	HC04Navy_CM_B01	TBB4B_HUMAN	Tubulin beta-4B chain OS=Homo sapiens GN=TUBB4B PE=1 SV=1	GHYTEGAELVDSVLDVVRK	3	696.378	2.11398			28.5	FALSE
1549	HC04Navy_CM_B01	TBB4B_HUMAN	Tubulin beta-4B chain OS=Homo sapiens GN=TUBB4B PE=1 SV=1	GHYTEGAELVDSVLDVVRK	4	522.534	1.73388			28.7	FALSE
1550	HC04Navy_CM_B01	TBB4B_HUMAN	Tubulin beta-4B chain OS=Homo sapiens GN=TUBB4B PE=1 SV=1	GHYTEGAELVDSVLDVVRK	4	522.538	2.60941			28.3	FALSE
1551	HC04Navy_CM_B01	TBB4B_HUMAN	Tubulin beta-4B chain OS=Homo sapiens GN=TUBB4B PE=1 SV=1	GHYTEGAELVDSVLDVVRK	4	522.534	1.73388			28.7	FALSE
1552	HC04Navy_CM_B01	TBB4B_HUMAN	Tubulin beta-4B chain OS=Homo sapiens GN=TUBB4B PE=1 SV=1	GHYTEGAELVDSVLDVVRK	4	522.534	1.73388			28.7	FALSE
1553	HC04Navy_CM_B01	TBB4B_HUMAN	Tubulin beta-4B chain OS=Homo sapiens GN=TUBB4B PE=1 SV=1	GHYTEGAELVDSVLDVVRK	3	696.378	2.11398			28.5	FALSE
1554	HC04Navy_CM_B01	TBB4B_HUMAN	Tubulin beta-4B chain OS=Homo sapiens GN=TUBB4B PE=1 SV=1	GHYTEGAELVDSVLDVVRK	4	522.538	2.60941			28.3	FALSE
1555	HC04Navy_CM_B01	TBB4B_HUMAN	Tubulin beta-4B chain OS=Homo sapiens GN=TUBB4B PE=1 SV=1	GHYTEGAELVDSVLDVVRK	4	522.534	1.73388			28.7	FALSE
1556	HC04Navy_CM_B01	TBB4B_HUMAN	Tubulin beta-4B chain OS=Homo sapiens GN=TUBB4B PE=1 SV=1	GHYTEGAELVDSVLDVVRK	3	696.378	2.11398			28.5	FALSE
1557	HC04Navy_CM_B01	TBB4B_HUMAN	Tubulin beta-4B chain OS=Homo sapiens GN=TUBB4B PE=1 SV=1	GHYTEGAELVDSVLDVVRK	4	522.538	2.60941			28.3	FALSE
1558	HC04Navy_CM_B01	TBB4B_HUMAN	Tubulin beta-4B chain OS=Homo sapiens GN=TUBB4B PE=1 SV=1	GHYTEGAELVDSVLDVVRK	3	696.378	2.11398			28.5	FALSE
1559	HC04Navy_CM_B01	TBB4B_HUMAN	Tubulin beta-4B chain OS=Homo sapiens GN=TUBB4B PE=1 SV=1	GHYTEGAELVDSVLDVVRK	3	696.378	2.11398			28.5	FALSE
1560	HC04Navy_CM_B01	TBB4B_HUMAN	Tubulin beta-4B chain OS=Homo sapiens GN=TUBB4B PE=1 SV=1	GHYTEGAELVDSVLDVVRK	4	522.534	1.73388			28.7	FALSE
1561	HC04Navy_CM_B01	TBB4B_HUMAN	Tubulin beta-4B chain OS=Homo sapiens GN=TUBB4B PE=1 SV=1	GHYTEGAELVDSVLDVVRK	4	522.538	2.60941			28.3	FALSE
1562	HC04Navy_CM_B01	TBB4B_HUMAN	Tubulin beta-4B chain OS=Homo sapiens GN=TUBB4B PE=1 SV=1	GHYTEGAELVDSVLDVVRK	4	522.538	2.60941			28.3	FALSE
1563	HC04Navy_CM_B01	TBB4B_HUMAN	Tubulin beta-4B chain OS=Homo sapiens GN=TUBB4B PE=1 SV=1	GHYTEGAELVDSVLDVVRK	3	696.379	2.21853			28.5	FALSE
1564	HC04Navy_CM_B01	TBB4B_HUMAN	Tubulin beta-4B chain OS=Homo sapiens GN=TUBB4B PE=1 SV=1	GHYTEGAELVDSVLDVVRK	3	696.379	2.21853			28.5	FALSE
1565	HC04Navy_CM_B01	TBB4B_HUMAN	Tubulin beta-4B chain OS=Homo sapiens GN=TUBB4B PE=1 SV=1	IMNTFSVVPSPK	2	660.355	0.0241148			30.1	FALSE
1566	HC04Navy_CM_B01	TBB4B_HUMAN	Tubulin beta-4B chain OS=Homo sapiens GN=TUBB4B PE=1 SV=1	IMNTFSVVPSPK	2	660.373	2.74013			29	FALSE
1567	HC04Navy_CM_B01	TBB4B_HUMAN	Tubulin beta-4B chain OS=Homo sapiens GN=TUBB4B PE=1 SV=1	IMNTFSVVPSPK	2	660.354	0.114659			30	FALSE
1568	HC04Navy_CM_B01	TBB4B_HUMAN	Tubulin beta-4B chain OS=Homo sapiens GN=TUBB4B PE=1 SV=1	IMNTFSVVPSPK	2	660.354	0.114659			30	FALSE
1569	HC04Navy_CM_B01	TBB4B_HUMAN	Tubulin beta-4B chain OS=Homo sapiens GN=TUBB4B PE=1 SV=1	IMNTFSVVPSPK	2	660.383	4.30547			27.8	FALSE
1570	HC04Navy_CM_B01	TBB4B_HUMAN	Tubulin beta-4B chain OS=Homo sapiens GN=TUBB4B PE=1 SV=1	IMNTFSVVPSPK	2	660.373	2.74013			29	FALSE
1571	HC04Navy_CM_B01	TBB4B_HUMAN	Tubulin beta-4B chain OS=Homo sapiens GN=TUBB4B PE=1 SV=1	IMNTFSVVPSPK	2	660.357	0.28331			30	FALSE
1572	HC04Navy_CM_B01	TBB4B_HUMAN	Tubulin beta-4B chain OS=Homo sapiens GN=TUBB4B PE=1 SV=1	IMNTFSVVPSPK	2	660.357	0.28331			30	FALSE
1573	HC04Navy_CM_B01	TBB4B_HUMAN	Tubulin beta-4B chain OS=Homo sapiens GN=TUBB4B PE=1 SV=1	IMNTFSVVPSPK	2	660.368	2.08388			29.3	FALSE
1574	HC04Navy_CM_B01	TBB4B_HUMAN	Tubulin beta-4B chain OS=Homo sapiens GN=TUBB4B PE=1 SV=1	IMNTFSVVPSPK	2	660.383	4.30547			27.8	FALSE
1575	HC04Navy_CM_B01	TBB4B_HUMAN	Tubulin beta-4B chain OS=Homo sapiens GN=TUBB4B PE=1 SV=1	IMNTFSVVPSPK	2	660.361	0.945177			29.8	FALSE
1576	HC04Navy_CM_B01	TBB4B_HUMAN	Tubulin beta-4B chain OS=Homo sapiens GN=TUBB4B PE=1 SV=1	IMNTFSVVPSPK	2	660.361	0.945177			29.8	FALSE
1577	HC04Navy_CM_B01	TBB4B_HUMAN	Tubulin beta-4B chain OS=Homo sapiens GN=TUBB4B PE=1 SV=1	IMNTFSVVPSPK	2	660.373	2.74013			29	FALSE
1578	HC04Navy_CM_B01	TBB4B_HUMAN	Tubulin beta-4B chain OS=Homo sapiens GN=TUBB4B PE=1 SV=1	IMNTFSVVPSPK	2	660.373	2.74013			29	FALSE
1579	HC04Navy_CM_B01	TBB4B_HUMAN	Tubulin beta-4B chain OS=Homo sapiens GN=TUBB4B PE=1 SV=1	IMNTFSVVPSPK	2	660.373	2.74013			29	FALSE
1580	HC04Navy_CM_B01	TBB4B_HUMAN	Tubulin beta-4B chain OS=Homo sapiens GN=TUBB4B PE=1 SV=1	IMNTFSVVPSPK	2	660.368	2.08388			29.3	FALSE
1581	HC04Navy_CM_B01	TBB4B_HUMAN	Tubulin beta-4B chain OS=Homo sapiens GN=TUBB4B PE=1 SV=1	IMNTFSVVPSPK	2	660.361	0.945177			29.8	FALSE
1582	HC04Navy_CM_B01	TBB4B_HUMAN	Tubulin beta-4B chain OS=Homo sapiens GN=TUBB4B PE=1 SV=1	INVYYNEATGGK	2	664.847	2.97641			29.5	TRUE
1583	HC04Navy_CM_B01	TBB4B_HUMAN	Tubulin beta-4B chain OS=Homo sapiens GN=TUBB4B PE=1 SV=1	INVYYNEATGGK	2	664.838	1.5819			29.1	TRUE
1584	HC04Navy_CM_B01	TBB4B_HUMAN	Tubulin beta-4B chain OS=Homo sapiens GN=TUBB4B PE=1 SV=1	ISEQFTAMFR	2	615.304	0.215369			28.7	FALSE
1585	HC04Navy_CM_B01	TBB4B_HUMAN	Tubulin beta-4B chain OS=Homo sapiens GN=TUBB4B PE=1 SV=1	ISEQFTAMFR	2	615.314	1.93425			29.3	FALSE
1586	HC04Navy_CM_B01	TBB4B_HUMAN	Tubulin beta-4B chain OS=Homo sapiens GN=TUBB4B PE=1 SV=1	ISEQFTAMFR	2	615.314	1.93425			29.3	FALSE
1587	HC04Navy_CM_B01	TBB4B_HUMAN	Tubulin beta-4B chain OS=Homo sapiens GN=TUBB4B PE=1 SV=1	ISEQFTAMFR	2	615.323	3.41806			29.9	FALSE
1588	HC04Navy_CM_B01	TBB4B_HUMAN	Tubulin beta-4B chain OS=Homo sapiens GN=TUBB4B PE=1 SV=1	ISEQFTAMFR	2	615.323	3.41806			29.9	FALSE
1589	HC04Navy_CM_B01	TBB4B_HUMAN	Tubulin beta-4B chain OS=Homo sapiens GN=TUBB4B PE=1 SV=1	ISEQFTAMFR	2	615.323	3.41806			29.9	FALSE
1590	HC04Navy_CM_B01	TBB4B_HUMAN	Tubulin beta-4B chain OS=Homo sapiens GN=TUBB4B PE=1 SV=1	KEAEScDcLQGFQLTHSLGGGTGSGMGTLLISK	4	860.687	2.84285	c6: Carbamidomethyl (+57.02), c8: Carbamidomethyl (+57.02)		26.8	FALSE
1591	HC04Navy_CM_B01	TBB4B_HUMAN	Tubulin beta-4B chain OS=Homo sapiens GN=TUBB4B PE=1 SV=1	KEAEScDcLQGFQLTHSLGGGTGSGMGTLLISK	4	860.687	2.84285	c6: Carbamidomethyl (+57.02), c8: Carbamidomethyl (+57.02)		26.8	FALSE
1592	HC04Navy_CM_B01	TBB4B_HUMAN	Tubulin beta-4B chain OS=Homo sapiens GN=TUBB4B PE=1 SV=1	KEAEScDcLQGFQLTHSLGGGTGSGMGTLLISK	4	860.687	2.84285	c6: Carbamidomethyl (+57.02), c8: Carbamidomethyl (+57.02)		26.8	FALSE
1593	HC04Navy_CM_B01	TBB4B_HUMAN	Tubulin beta-4B chain OS=Homo sapiens GN=TUBB4B PE=1 SV=1	KEAEScDcLQGFQLTHSLGGGTGSGMGTLLISK	4	860.69	3.1446	c6: Carbamidomethyl (+57.02), c8: Carbamidomethyl (+57.02)		26.7	FALSE
1594	HC04Navy_CM_B01	TBB4B_HUMAN	Tubulin beta-4B chain OS=Homo sapiens GN=TUBB4B PE=1 SV=1	KEAEScDcLQGFQLTHSLGGGTGSGMGTLLISK	4	860.687	2.84285	c6: Carbamidomethyl (+57.02), c8: Carbamidomethyl (+57.02)		26.8	FALSE
1595	HC04Navy_CM_B01	TBB4B_HUMAN	Tubulin beta-4B chain OS=Homo sapiens GN=TUBB4B PE=1 SV=1	KEAEScDcLQGFQLTHSLGGGTGSGMGTLLISK	4	860.69	3.1446	c6: Carbamidomethyl (+57.02), c8: Carbamidomethyl (+57.02)		26.7	FALSE
1596	HC04Navy_CM_B01	TBB4B_HUMAN	Tubulin beta-4B chain OS=Homo sapiens GN=TUBB4B PE=1 SV=1	KEAEScDcLQGFQLTHSLGGGTGSGMGTLLISK	3	1147.24	2.38878	c6: Carbamidomethyl (+57.02), c8: Carbamidomethyl (+57.02)		26.8	FALSE
1597	HC04Navy_CM_B01	TBB4B_HUMAN	Tubulin beta-4B chain OS=Homo sapiens GN=TUBB4B PE=1 SV=1	KEAEScDcLQGFQLTHSLGGGTGSGMGTLLISK	4	860.687	2.84285	c6: Carbamidomethyl (+57.02), c8: Carbamidomethyl (+57.02)		26.8	FALSE
1598	HC04Navy_CM_B01	TBB4B_HUMAN	Tubulin beta-4B chain OS=Homo sapiens GN=TUBB4B PE=1 SV=1	KEAEScDcLQGFQLTHSLGGGTGSGMGTLLISK	4	860.687	2.84285	c6: Carbamidomethyl (+57.02), c8: Carbamidomethyl (+57.02)		26.8	FALSE
1599	HC04Navy_CM_B01	TBB4B_HUMAN	Tubulin beta-4B chain OS=Homo sapiens GN=TUBB4B PE=1 SV=1	KEAEScDcLQGFQLTHSLGGGTGSGMGTLLISK	3	1147.24	2.38878	c6: Carbamidomethyl (+57.02), c8: Carbamidomethyl (+57.02)		26.8	FALSE
1600	HC04Navy_CM_B01	TBB4B_HUMAN	Tubulin beta-4B chain OS=Homo sapiens GN=TUBB4B PE=1 SV=1	KLAVNMVPFPR	3	424.594	3.16922			26.7	FALSE
1601	HC04Navy_CM_B01	TBB4B_HUMAN	Tubulin beta-4B chain OS=Homo sapiens GN=TUBB4B PE=1 SV=1	KLAVNMVPFPR	3	424.594	3.16922			26.7	FALSE
1602	HC04Navy_CM_B01	TBB4B_HUMAN	Tubulin beta-4B chain OS=Homo sapiens GN=TUBB4B PE=1 SV=1	KLAVNMVPFPR	2	636.388	3.13664			26.7	FALSE
1603	HC04Navy_CM_B01	TBB4B_HUMAN	Tubulin beta-4B chain OS=Homo sapiens GN=TUBB4B PE=1 SV=1	LAVNMVPFPR	2	572.317	0.689814			30	FALSE
1604	HC04Navy_CM_B01	TBB4B_HUMAN	Tubulin beta-4B chain OS=Homo sapiens GN=TUBB4B PE=1 SV=1	LAVNMVPFPR	2	572.324	0.588644			29.9	FALSE
1605	HC04Navy_CM_B01	TBB4B_HUMAN	Tubulin beta-4B chain OS=Homo sapiens GN=TUBB4B PE=1 SV=1	LAVNMVPFPR	2	572.331	1.88846			29.6	FALSE
1606	HC04Navy_CM_B01	TBB4B_HUMAN	Tubulin beta-4B chain OS=Homo sapiens GN=TUBB4B PE=1 SV=1	LAVNMVPFPR	2	572.327	1.08189			29.9	FALSE
1607	HC04Navy_CM_B01	TBB4B_HUMAN	Tubulin beta-4B chain OS=Homo sapiens GN=TUBB4B PE=1 SV=1	LAVNMVPFPR	2	572.327	1.21545			29.9	FALSE
1608	HC04Navy_CM_B01	TBB4B_HUMAN	Tubulin beta-4B chain OS=Homo sapiens GN=TUBB4B PE=1 SV=1	LAVNMVPFPR	2	572.34	3.39113			29	FALSE
1609	HC04Navy_CM_B01	TBB4B_HUMAN	Tubulin beta-4B chain OS=Homo sapiens GN=TUBB4B PE=1 SV=1	LAVNMVPFPR	2	572.327	1.21545			29.9	FALSE
1610	HC04Navy_CM_B01	TBB4B_HUMAN	Tubulin beta-4B chain OS=Homo sapiens GN=TUBB4B PE=1 SV=1	LAVNMVPFPR	2	572.333	2.20632			29.5	FALSE
1611	HC04Navy_CM_B01	TBB4B_HUMAN	Tubulin beta-4B chain OS=Homo sapiens GN=TUBB4B PE=1 SV=1	LAVNMVPFPR	2	572.34	3.39113			29	FALSE
1612	HC04Navy_CM_B01	TBB4B_HUMAN	Tubulin beta-4B chain OS=Homo sapiens GN=TUBB4B PE=1 SV=1	LAVNMVPFPR	2	572.324	0.588644			29.9	FALSE
1613	HC04Navy_CM_B01	TBB4B_HUMAN	Tubulin beta-4B chain OS=Homo sapiens GN=TUBB4B PE=1 SV=1	LAVNMVPFPR	2	572.331	1.88846			29.6	FALSE
1614	HC04Navy_CM_B01	TBB4B_HUMAN	Tubulin beta-4B chain OS=Homo sapiens GN=TUBB4B PE=1 SV=1	LAVNMVPFPR	2	572.34	3.39113			29	FALSE
1615	HC04Navy_CM_B01	TBB4B_HUMAN	Tubulin beta-4B chain OS=Homo sapiens GN=TUBB4B PE=1 SV=1	LAVNMVPFPR	2	572.333	2.20632			29.5	FALSE
1616	HC04Navy_CM_B01	TBB4B_HUMAN	Tubulin beta-4B chain OS=Homo sapiens GN=TUBB4B PE=1 SV=1	LAVNMVPFPR	2	572.34	3.39113			29	FALSE
1617	HC04Navy_CM_B01	TBB4B_HUMAN	Tubulin beta-4B chain OS=Homo sapiens GN=TUBB4B PE=1 SV=1	LAVNMVPFPR	2	572.327	1.08189			29.9	FALSE
1618	HC04Navy_CM_B01	TBB4B_HUMAN	Tubulin beta-4B chain OS=Homo sapiens GN=TUBB4B PE=1 SV=1	LHFFMPGFAPLTSR	2	810.94	2.37173			29.2	FALSE
1619	HC04Navy_CM_B01	TBB4B_HUMAN	Tubulin beta-4B chain OS=Homo sapiens GN=TUBB4B PE=1 SV=1	LHFFMPGFAPLTSR	2	810.94	2.37173			29.2	FALSE
1620	HC04Navy_CM_B01	TBB4B_HUMAN	Tubulin beta-4B chain OS=Homo sapiens GN=TUBB4B PE=1 SV=1	LHFFMPGFAPLTSR	2	810.951	3.66409			28.5	FALSE
1621	HC04Navy_CM_B01	TBB4B_HUMAN	Tubulin beta-4B chain OS=Homo sapiens GN=TUBB4B PE=1 SV=1	LHFFMPGFAPLTSR	2	810.951	3.66409			28.5	FALSE
1622	HC04Navy_CM_B01	TBB4B_HUMAN	Tubulin beta-4B chain OS=Homo sapiens GN=TUBB4B PE=1 SV=1	LHFFMPGFAPLTSR	3	540.963	2.48773			29.2	FALSE
1623	HC04Navy_CM_B01	TBB4B_HUMAN	Tubulin beta-4B chain OS=Homo sapiens GN=TUBB4B PE=1 SV=1	LHFFMPGFAPLTSR	3	540.958	1.5919			29.5	FALSE
1624	HC04Navy_CM_B01	TBB4B_HUMAN	Tubulin beta-4B chain OS=Homo sapiens GN=TUBB4B PE=1 SV=1	LHFFMPGFAPLTSR	3	540.953	0.562344			29.7	FALSE
1625	HC04Navy_CM_B01	TBB4B_HUMAN	Tubulin beta-4B chain OS=Homo sapiens GN=TUBB4B PE=1 SV=1	LHFFMPGFAPLTSR	3	540.958	1.5919			29.5	FALSE
1626	HC04Navy_CM_B01	TBB4B_HUMAN	Tubulin beta-4B chain OS=Homo sapiens GN=TUBB4B PE=1 SV=1	LHFFmPGFAPLTSR	3	546.305	4.27601		m5: Oxidation (+15.99)	28.5	FALSE
1627	HC04Navy_CM_B01	TBB4B_HUMAN	Tubulin beta-4B chain OS=Homo sapiens GN=TUBB4B PE=1 SV=1	LHFFMPGFAPLTSR	3	540.958	1.5919			29.5	FALSE
1628	HC04Navy_CM_B01	TBB4B_HUMAN	Tubulin beta-4B chain OS=Homo sapiens GN=TUBB4B PE=1 SV=1	LHFFMPGFAPLTSR	3	540.953	0.562344			29.7	FALSE
1629	HC04Navy_CM_B01	TBB4B_HUMAN	Tubulin beta-4B chain OS=Homo sapiens GN=TUBB4B PE=1 SV=1	LHFFMPGFAPLTSR	3	540.953	0.679023			29.7	FALSE
1630	HC04Navy_CM_B01	TBB4B_HUMAN	Tubulin beta-4B chain OS=Homo sapiens GN=TUBB4B PE=1 SV=1	LHFFMPGFAPLTSR	3	540.958	1.52689			29.5	FALSE
1631	HC04Navy_CM_B01	TBB4B_HUMAN	Tubulin beta-4B chain OS=Homo sapiens GN=TUBB4B PE=1 SV=1	LHFFMPGFAPLTSR	3	540.961	2.13492			29.3	FALSE
1632	HC04Navy_CM_B01	TBB4B_HUMAN	Tubulin beta-4B chain OS=Homo sapiens GN=TUBB4B PE=1 SV=1	LHFFmPGFAPLTSR	3	546.305	4.27601		m5: Oxidation (+15.99)	28.5	FALSE
1633	HC04Navy_CM_B01	TBB4B_HUMAN	Tubulin beta-4B chain OS=Homo sapiens GN=TUBB4B PE=1 SV=1	LHFFMPGFAPLTSR	3	540.958	1.5919			29.5	FALSE
1634	HC04Navy_CM_B01	TBB4B_HUMAN	Tubulin beta-4B chain OS=Homo sapiens GN=TUBB4B PE=1 SV=1	LHFFMPGFAPLTSR	3	540.961	2.13492			29.3	FALSE
1635	HC04Navy_CM_B01	TBB4B_HUMAN	Tubulin beta-4B chain OS=Homo sapiens GN=TUBB4B PE=1 SV=1	LHFFMPGFAPLTSR	3	540.964	2.61497			29.1	FALSE
1636	HC04Navy_CM_B01	TBB4B_HUMAN	Tubulin beta-4B chain OS=Homo sapiens GN=TUBB4B PE=1 SV=1	LHFFMPGFAPLTSR	3	540.97	3.76509			28.5	FALSE
1637	HC04Navy_CM_B01	TBB4B_HUMAN	Tubulin beta-4B chain OS=Homo sapiens GN=TUBB4B PE=1 SV=1	LHFFMPGFAPLTSR	3	540.972	4.13809			28.2	FALSE
1638	HC04Navy_CM_B01	TBB4B_HUMAN	Tubulin beta-4B chain OS=Homo sapiens GN=TUBB4B PE=1 SV=1	LHFFMPGFAPLTSR	3	540.964	2.61497			29.1	FALSE
1639	HC04Navy_CM_B01	TBB4B_HUMAN	Tubulin beta-4B chain OS=Homo sapiens GN=TUBB4B PE=1 SV=1	LHFFMPGFAPLTSR	3	540.961	2.13492			29.3	FALSE
1640	HC04Navy_CM_B01	TBB4B_HUMAN	Tubulin beta-4B chain OS=Homo sapiens GN=TUBB4B PE=1 SV=1	LHFFMPGFAPLTSR	3	540.961	2.13492			29.3	FALSE
1641	HC04Navy_CM_B01	TBB4B_HUMAN	Tubulin beta-4B chain OS=Homo sapiens GN=TUBB4B PE=1 SV=1	LHFFMPGFAPLTSR	3	540.953	0.562344			29.7	FALSE
1642	HC04Navy_CM_B01	TBB4B_HUMAN	Tubulin beta-4B chain OS=Homo sapiens GN=TUBB4B PE=1 SV=1	LHFFMPGFAPLTSR	3	540.972	4.13809			28.2	FALSE
1643	HC04Navy_CM_B01	TBB4B_HUMAN	Tubulin beta-4B chain OS=Homo sapiens GN=TUBB4B PE=1 SV=1	LHFFMPGFAPLTSR	3	540.972	4.13809			28.2	FALSE
1644	HC04Navy_CM_B01	TBB4B_HUMAN	Tubulin beta-4B chain OS=Homo sapiens GN=TUBB4B PE=1 SV=1	LHFFMPGFAPLTSR	3	540.958	1.52689			29.5	FALSE
1645	HC04Navy_CM_B01	TBB4B_HUMAN	Tubulin beta-4B chain OS=Homo sapiens GN=TUBB4B PE=1 SV=1	LHFFMPGFAPLTSR	3	540.961	2.13492			29.3	FALSE
1646	HC04Navy_CM_B01	TBB4B_HUMAN	Tubulin beta-4B chain OS=Homo sapiens GN=TUBB4B PE=1 SV=1	LHFFMPGFAPLTSR	3	540.972	4.13809			28.2	FALSE
1647	HC04Navy_CM_B01	TBB4B_HUMAN	Tubulin beta-4B chain OS=Homo sapiens GN=TUBB4B PE=1 SV=1	LTTPTYGDLNHLVSATMSGVTTcLR	4	677.848	1.14537	c23: Carbamidomethyl (+57.02)		28.7	FALSE
1648	HC04Navy_CM_B01	TBB4B_HUMAN	Tubulin beta-4B chain OS=Homo sapiens GN=TUBB4B PE=1 SV=1	LTTPTYGDLNHLVSATMSGVTTcLR	4	677.849	1.36359	c23: Carbamidomethyl (+57.02)		28.7	FALSE
1649	HC04Navy_CM_B01	TBB4B_HUMAN	Tubulin beta-4B chain OS=Homo sapiens GN=TUBB4B PE=1 SV=1	LTTPTYGDLNHLVSATMSGVTTcLR	4	677.848	1.14537	c23: Carbamidomethyl (+57.02)		28.7	FALSE
1650	HC04Navy_CM_B01	TBB4B_HUMAN	Tubulin beta-4B chain OS=Homo sapiens GN=TUBB4B PE=1 SV=1	LTTPTYGDLNHLVSATMSGVTTcLR	4	677.85	1.44751	c23: Carbamidomethyl (+57.02)		28.7	FALSE
1651	HC04Navy_CM_B01	TBB4B_HUMAN	Tubulin beta-4B chain OS=Homo sapiens GN=TUBB4B PE=1 SV=1	LTTPTYGDLNHLVSATMSGVTTcLR	4	677.849	1.36359	c23: Carbamidomethyl (+57.02)		28.7	FALSE
1652	HC04Navy_CM_B01	TBB4B_HUMAN	Tubulin beta-4B chain OS=Homo sapiens GN=TUBB4B PE=1 SV=1	LTTPTYGDLNHLVSATMSGVTTcLR	4	677.849	1.36359	c23: Carbamidomethyl (+57.02)		28.7	FALSE
1653	HC04Navy_CM_B01	TBB4B_HUMAN	Tubulin beta-4B chain OS=Homo sapiens GN=TUBB4B PE=1 SV=1	LTTPTYGDLNHLVSATMSGVTTcLR	3	903.467	1.78741	c23: Carbamidomethyl (+57.02)		28.6	FALSE
1654	HC04Navy_CM_B01	TBB4B_HUMAN	Tubulin beta-4B chain OS=Homo sapiens GN=TUBB4B PE=1 SV=1	LTTPTYGDLNHLVSATMSGVTTcLR	2	1354.7	1.70999	c23: Carbamidomethyl (+57.02)		28.7	FALSE
1655	HC04Navy_CM_B01	TBB4B_HUMAN	Tubulin beta-4B chain OS=Homo sapiens GN=TUBB4B PE=1 SV=1	LTTPTYGDLNHLVSATMSGVTTcLR	4	677.849	1.36359	c23: Carbamidomethyl (+57.02)		28.7	FALSE
1656	HC04Navy_CM_B01	TBB4B_HUMAN	Tubulin beta-4B chain OS=Homo sapiens GN=TUBB4B PE=1 SV=1	LTTPTYGDLNHLVSATMSGVTTcLR	3	903.463	1.40855	c23: Carbamidomethyl (+57.02)		28.7	FALSE
1657	HC04Navy_CM_B01	TBB4B_HUMAN	Tubulin beta-4B chain OS=Homo sapiens GN=TUBB4B PE=1 SV=1	LTTPTYGDLNHLVSATMSGVTTcLR	4	677.85	1.56025	c23: Carbamidomethyl (+57.02)		28.7	FALSE
1658	HC04Navy_CM_B01	TBB4B_HUMAN	Tubulin beta-4B chain OS=Homo sapiens GN=TUBB4B PE=1 SV=1	LTTPTYGDLNHLVSATMSGVTTcLR	4	677.848	1.14537	c23: Carbamidomethyl (+57.02)		28.7	FALSE
1659	HC04Navy_CM_B01	TBB4B_HUMAN	Tubulin beta-4B chain OS=Homo sapiens GN=TUBB4B PE=1 SV=1	LTTPTYGDLNHLVSATMSGVTTcLR	4	677.85	1.44751	c23: Carbamidomethyl (+57.02)		28.7	FALSE
1660	HC04Navy_CM_B01	TBB4B_HUMAN	Tubulin beta-4B chain OS=Homo sapiens GN=TUBB4B PE=1 SV=1	LTTPTYGDLNHLVSATMSGVTTcLR	4	677.85	1.56025	c23: Carbamidomethyl (+57.02)		28.7	FALSE
1661	HC04Navy_CM_B01	TBB4B_HUMAN	Tubulin beta-4B chain OS=Homo sapiens GN=TUBB4B PE=1 SV=1	LTTPTYGDLNHLVSATMSGVTTcLR	4	677.855	2.1765	c23: Carbamidomethyl (+57.02)		28.6	FALSE
1662	HC04Navy_CM_B01	TBB4B_HUMAN	Tubulin beta-4B chain OS=Homo sapiens GN=TUBB4B PE=1 SV=1	LTTPTYGDLNHLVSATMSGVTTcLR	4	677.855	2.1765	c23: Carbamidomethyl (+57.02)		28.6	FALSE
1663	HC04Navy_CM_B01	TBB4B_HUMAN	Tubulin beta-4B chain OS=Homo sapiens GN=TUBB4B PE=1 SV=1	LTTPTYGDLNHLVSATMSGVTTcLR	4	677.861	3.14276	c23: Carbamidomethyl (+57.02)		28.3	FALSE
1664	HC04Navy_CM_B01	TBB4B_HUMAN	Tubulin beta-4B chain OS=Homo sapiens GN=TUBB4B PE=1 SV=1	LTTPTYGDLNHLVSATMSGVTTcLR	3	903.467	1.78741	c23: Carbamidomethyl (+57.02)		28.6	FALSE
1665	HC04Navy_CM_B01	TBB4B_HUMAN	Tubulin beta-4B chain OS=Homo sapiens GN=TUBB4B PE=1 SV=1	LTTPTYGDLNHLVSATMSGVTTcLR	4	677.861	3.14276	c23: Carbamidomethyl (+57.02)		28.3	FALSE
1666	HC04Navy_CM_B01	TBB4B_HUMAN	Tubulin beta-4B chain OS=Homo sapiens GN=TUBB4B PE=1 SV=1	LTTPTYGDLNHLVSATMSGVTTcLR	4	677.863	3.45392	c23: Carbamidomethyl (+57.02)		28.2	FALSE
1667	HC04Navy_CM_B01	TBB4B_HUMAN	Tubulin beta-4B chain OS=Homo sapiens GN=TUBB4B PE=1 SV=1	LTTPTYGDLNHLVSATMSGVTTcLR	3	903.463	1.37697	c23: Carbamidomethyl (+57.02)		28.7	FALSE
1668	HC04Navy_CM_B01	TBB4B_HUMAN	Tubulin beta-4B chain OS=Homo sapiens GN=TUBB4B PE=1 SV=1	LTTPTYGDLNHLVSATMSGVTTcLR	4	677.85	1.44751	c23: Carbamidomethyl (+57.02)		28.7	FALSE
1669	HC04Navy_CM_B01	TBB4B_HUMAN	Tubulin beta-4B chain OS=Homo sapiens GN=TUBB4B PE=1 SV=1	LTTPTYGDLNHLVSATMSGVTTcLR	4	677.864	3.48997	c23: Carbamidomethyl (+57.02)		28.1	FALSE
1670	HC04Navy_CM_B01	TBB4B_HUMAN	Tubulin beta-4B chain OS=Homo sapiens GN=TUBB4B PE=1 SV=1	LTTPTYGDLNHLVSATMSGVTTcLR	4	677.863	3.45392	c23: Carbamidomethyl (+57.02)		28.2	FALSE
1671	HC04Navy_CM_B01	TBB4B_HUMAN	Tubulin beta-4B chain OS=Homo sapiens GN=TUBB4B PE=1 SV=1	LTTPTYGDLNHLVSATMSGVTTcLR	3	903.472	2.33625	c23: Carbamidomethyl (+57.02)		28.5	FALSE
1672	HC04Navy_CM_B01	TBB4B_HUMAN	Tubulin beta-4B chain OS=Homo sapiens GN=TUBB4B PE=1 SV=1	LTTPTYGDLNHLVSATMSGVTTcLR	3	903.463	1.37697	c23: Carbamidomethyl (+57.02)		28.7	FALSE
1673	HC04Navy_CM_B01	TBB4B_HUMAN	Tubulin beta-4B chain OS=Homo sapiens GN=TUBB4B PE=1 SV=1	LTTPTYGDLNHLVSATMSGVTTcLR	2	1354.72	3.45488	c23: Carbamidomethyl (+57.02)		28.2	FALSE
1674	HC04Navy_CM_B01	TBB4B_HUMAN	Tubulin beta-4B chain OS=Homo sapiens GN=TUBB4B PE=1 SV=1	LTTPTYGDLNHLVSATMSGVTTcLR	4	677.863	3.45392	c23: Carbamidomethyl (+57.02)		28.2	FALSE
1675	HC04Navy_CM_B01	TBB4B_HUMAN	Tubulin beta-4B chain OS=Homo sapiens GN=TUBB4B PE=1 SV=1	LTTPTYGDLNHLVSATMSGVTTcLR	4	677.863	3.45392	c23: Carbamidomethyl (+57.02)		28.2	FALSE
1676	HC04Navy_CM_B01	TBB4B_HUMAN	Tubulin beta-4B chain OS=Homo sapiens GN=TUBB4B PE=1 SV=1	LTTPTYGDLNHLVSATMSGVTTcLR	3	903.463	1.40855	c23: Carbamidomethyl (+57.02)		28.7	FALSE
1677	HC04Navy_CM_B01	TBB4B_HUMAN	Tubulin beta-4B chain OS=Homo sapiens GN=TUBB4B PE=1 SV=1	LTTPTYGDLNHLVSATMSGVTTcLR	3	903.463	1.40855	c23: Carbamidomethyl (+57.02)		28.7	FALSE
1678	HC04Navy_CM_B01	TBB4B_HUMAN	Tubulin beta-4B chain OS=Homo sapiens GN=TUBB4B PE=1 SV=1	LTTPTYGDLNHLVSATMSGVTTcLR	4	677.855	2.1765	c23: Carbamidomethyl (+57.02)		28.6	FALSE
1679	HC04Navy_CM_B01	TBB4B_HUMAN	Tubulin beta-4B chain OS=Homo sapiens GN=TUBB4B PE=1 SV=1	LTTPTYGDLNHLVSATMSGVTTcLR	4	677.848	1.14537	c23: Carbamidomethyl (+57.02)		28.7	FALSE
1680	HC04Navy_CM_B01	TBB4B_HUMAN	Tubulin beta-4B chain OS=Homo sapiens GN=TUBB4B PE=1 SV=1	LTTPTYGDLNHLVSATMSGVTTcLR	3	903.481	3.35748	c23: Carbamidomethyl (+57.02)		28.2	FALSE
1681	HC04Navy_CM_B01	TBB4B_HUMAN	Tubulin beta-4B chain OS=Homo sapiens GN=TUBB4B PE=1 SV=1	LTTPTYGDLNHLVSATMSGVTTcLR	4	677.85	1.44751	c23: Carbamidomethyl (+57.02)		28.7	FALSE
1682	HC04Navy_CM_B01	TBB4B_HUMAN	Tubulin beta-4B chain OS=Homo sapiens GN=TUBB4B PE=1 SV=1	LTTPTYGDLNHLVSATMSGVTTcLR	3	903.463	1.37697	c23: Carbamidomethyl (+57.02)		28.7	FALSE
1683	HC04Navy_CM_B01	TBB4B_HUMAN	Tubulin beta-4B chain OS=Homo sapiens GN=TUBB4B PE=1 SV=1	LTTPTYGDLNHLVSATMSGVTTcLR	3	903.471	2.21225	c23: Carbamidomethyl (+57.02)		28.6	FALSE
1684	HC04Navy_CM_B01	TBB4B_HUMAN	Tubulin beta-4B chain OS=Homo sapiens GN=TUBB4B PE=1 SV=1	LTTPTYGDLNHLVSATMSGVTTcLR	3	903.472	2.33625	c23: Carbamidomethyl (+57.02)		28.5	FALSE
1685	HC04Navy_CM_B01	TBB4B_HUMAN	Tubulin beta-4B chain OS=Homo sapiens GN=TUBB4B PE=1 SV=1	LTTPTYGDLNHLVSATMSGVTTcLR	4	677.863	3.45392	c23: Carbamidomethyl (+57.02)		28.2	FALSE
1686	HC04Navy_CM_B01	TBB4B_HUMAN	Tubulin beta-4B chain OS=Homo sapiens GN=TUBB4B PE=1 SV=1	LTTPTYGDLNHLVSATMSGVTTcLR	2	1354.72	3.45488	c23: Carbamidomethyl (+57.02)		28.2	FALSE
1687	HC04Navy_CM_B01	TBB4B_HUMAN	Tubulin beta-4B chain OS=Homo sapiens GN=TUBB4B PE=1 SV=1	LTTPTYGDLNHLVSATMSGVTTcLR	3	903.467	1.78741	c23: Carbamidomethyl (+57.02)		28.6	FALSE
1688	HC04Navy_CM_B01	TBB4B_HUMAN	Tubulin beta-4B chain OS=Homo sapiens GN=TUBB4B PE=1 SV=1	LTTPTYGDLNHLVSATMSGVTTcLR	3	903.463	1.37697	c23: Carbamidomethyl (+57.02)		28.7	FALSE
1689	HC04Navy_CM_B01	TBB4B_HUMAN	Tubulin beta-4B chain OS=Homo sapiens GN=TUBB4B PE=1 SV=1	LTTPTYGDLNHLVSATMSGVTTcLR	3	903.463	1.40855	c23: Carbamidomethyl (+57.02)		28.7	FALSE
1690	HC04Navy_CM_B01	TBB4B_HUMAN	Tubulin beta-4B chain OS=Homo sapiens GN=TUBB4B PE=1 SV=1	LTTPTYGDLNHLVSATMSGVTTcLR	3	903.471	2.21225	c23: Carbamidomethyl (+57.02)		28.6	FALSE
1691	HC04Navy_CM_B01	TBB4B_HUMAN	Tubulin beta-4B chain OS=Homo sapiens GN=TUBB4B PE=1 SV=1	LTTPTYGDLNHLVSATMSGVTTcLR	3	903.471	2.21225	c23: Carbamidomethyl (+57.02)		28.6	FALSE
1692	HC04Navy_CM_B01	TBB4B_HUMAN	Tubulin beta-4B chain OS=Homo sapiens GN=TUBB4B PE=1 SV=1	LTTPTYGDLNHLVSATMSGVTTcLR	3	903.467	1.78741	c23: Carbamidomethyl (+57.02)		28.6	FALSE
1693	HC04Navy_CM_B01	TBB4B_HUMAN	Tubulin beta-4B chain OS=Homo sapiens GN=TUBB4B PE=1 SV=1	LTTPTYGDLNHLVSATMSGVTTcLR	3	903.488	4.13193	c23: Carbamidomethyl (+57.02)		27.8	FALSE
1694	HC04Navy_CM_B01	TBB4B_HUMAN	Tubulin beta-4B chain OS=Homo sapiens GN=TUBB4B PE=1 SV=1	LTTPTYGDLNHLVSATMSGVTTcLR	3	903.463	1.40855	c23: Carbamidomethyl (+57.02)		28.7	FALSE
1695	HC04Navy_CM_B01	TBB4B_HUMAN	Tubulin beta-4B chain OS=Homo sapiens GN=TUBB4B PE=1 SV=1	LTTPTYGDLNHLVSATMSGVTTcLR	3	903.488	4.13193	c23: Carbamidomethyl (+57.02)		27.8	FALSE
1696	HC04Navy_CM_B01	TBB4B_HUMAN	Tubulin beta-4B chain OS=Homo sapiens GN=TUBB4B PE=1 SV=1	LTTPTYGDLNHLVSATMSGVTTcLR	3	903.488	4.13193	c23: Carbamidomethyl (+57.02)		27.8	FALSE
1697	HC04Navy_CM_B01	TBB4B_HUMAN	Tubulin beta-4B chain OS=Homo sapiens GN=TUBB4B PE=1 SV=1	LTTPTYGDLNHLVSATMSGVTTcLR	3	903.472	2.33625	c23: Carbamidomethyl (+57.02)		28.5	FALSE
1698	HC04Navy_CM_B01	TBB4B_HUMAN	Tubulin beta-4B chain OS=Homo sapiens GN=TUBB4B PE=1 SV=1	LTTPTYGDLNHLVSATMSGVTTcLR	3	903.472	2.33625	c23: Carbamidomethyl (+57.02)		28.5	FALSE
1699	HC04Navy_CM_B01	TBB4B_HUMAN	Tubulin beta-4B chain OS=Homo sapiens GN=TUBB4B PE=1 SV=1	LTTPTYGDLNHLVSATMSGVTTcLR	3	903.471	2.21225	c23: Carbamidomethyl (+57.02)		28.6	FALSE
1700	HC04Navy_CM_B01	TBB4B_HUMAN	Tubulin beta-4B chain OS=Homo sapiens GN=TUBB4B PE=1 SV=1	LTTPTYGDLNHLVSATMSGVTTcLR	3	903.488	4.13193	c23: Carbamidomethyl (+57.02)		27.8	FALSE
1701	HC04Navy_CM_B01	TBB4B_HUMAN	Tubulin beta-4B chain OS=Homo sapiens GN=TUBB4B PE=1 SV=1	LTTPTYGDLNHLVSATMSGVTTcLR	3	903.488	4.13193	c23: Carbamidomethyl (+57.02)		27.8	FALSE
1702	HC04Navy_CM_B01	TBB4B_HUMAN	Tubulin beta-4B chain OS=Homo sapiens GN=TUBB4B PE=1 SV=1	LTTPTYGDLNHLVSATMSGVTTcLR	3	903.472	2.33625	c23: Carbamidomethyl (+57.02)		28.5	FALSE
1703	HC04Navy_CM_B01	TBB4B_HUMAN	Tubulin beta-4B chain OS=Homo sapiens GN=TUBB4B PE=1 SV=1	LTTPTYGDLNHLVSATMSGVTTcLR	3	903.467	1.78741	c23: Carbamidomethyl (+57.02)		28.6	FALSE
1704	HC04Navy_CM_B01	TBB4B_HUMAN	Tubulin beta-4B chain OS=Homo sapiens GN=TUBB4B PE=1 SV=1	LTTPTYGDLNHLVSATMSGVTTcLR	3	903.463	1.37697	c23: Carbamidomethyl (+57.02)		28.7	FALSE
1705	HC04Navy_CM_B01	TBB4B_HUMAN	Tubulin beta-4B chain OS=Homo sapiens GN=TUBB4B PE=1 SV=1	LTTPTYGDLNHLVSATMSGVTTcLR	3	903.463	1.37697	c23: Carbamidomethyl (+57.02)		28.7	FALSE
1706	HC04Navy_CM_B01	TBB4B_HUMAN	Tubulin beta-4B chain OS=Homo sapiens GN=TUBB4B PE=1 SV=1	LTTPTYGDLNHLVSATMSGVTTcLR	3	903.488	4.13193	c23: Carbamidomethyl (+57.02)		27.8	FALSE
1707	HC04Navy_CM_B01	TBB4B_HUMAN	Tubulin beta-4B chain OS=Homo sapiens GN=TUBB4B PE=1 SV=1	LTTPTYGDLNHLVSATMSGVTTcLR	3	903.488	4.13193	c23: Carbamidomethyl (+57.02)		27.8	FALSE
1708	HC04Navy_CM_B01	TBB4B_HUMAN	Tubulin beta-4B chain OS=Homo sapiens GN=TUBB4B PE=1 SV=1	LTTPTYGDLNHLVSATMSGVTTcLR	3	903.472	2.33625	c23: Carbamidomethyl (+57.02)		28.5	FALSE
1709	HC04Navy_CM_B01	TBB4B_HUMAN	Tubulin beta-4B chain OS=Homo sapiens GN=TUBB4B PE=1 SV=1	LTTPTYGDLNHLVSATMSGVTTcLR	3	903.467	1.78741	c23: Carbamidomethyl (+57.02)		28.6	FALSE
1710	HC04Navy_CM_B01	TBB4B_HUMAN	Tubulin beta-4B chain OS=Homo sapiens GN=TUBB4B PE=1 SV=1	LTTPTYGDLNHLVSATMSGVTTcLR	3	903.486	3.92904	c23: Carbamidomethyl (+57.02)		27.9	FALSE
1711	HC04Navy_CM_B01	TBB4B_HUMAN	Tubulin beta-4B chain OS=Homo sapiens GN=TUBB4B PE=1 SV=1	LTTPTYGDLNHLVSATMSGVTTcLR	3	903.467	1.78741	c23: Carbamidomethyl (+57.02)		28.6	FALSE
1712	HC04Navy_CM_B01	TBB4B_HUMAN	Tubulin beta-4B chain OS=Homo sapiens GN=TUBB4B PE=1 SV=1	LTTPTYGDLNHLVSATMSGVTTcLR	3	903.486	3.92904	c23: Carbamidomethyl (+57.02)		27.9	FALSE
1713	HC04Navy_CM_B01	TBB4B_HUMAN	Tubulin beta-4B chain OS=Homo sapiens GN=TUBB4B PE=1 SV=1	LTTPTYGDLNHLVSATMSGVTTcLR	2	1354.72	3.45488	c23: Carbamidomethyl (+57.02)		28.2	FALSE
1714	HC04Navy_CM_B01	TBB4B_HUMAN	Tubulin beta-4B chain OS=Homo sapiens GN=TUBB4B PE=1 SV=1	LTTPTYGDLNHLVSATMSGVTTcLR	3	903.488	4.13193	c23: Carbamidomethyl (+57.02)		27.8	FALSE
1715	HC04Navy_CM_B01	TBB4B_HUMAN	Tubulin beta-4B chain OS=Homo sapiens GN=TUBB4B PE=1 SV=1	LTTPTYGDLNHLVSATMSGVTTcLR	3	903.463	1.40855	c23: Carbamidomethyl (+57.02)		28.7	FALSE
1716	HC04Navy_CM_B01	TBB4B_HUMAN	Tubulin beta-4B chain OS=Homo sapiens GN=TUBB4B PE=1 SV=1	LTTPTYGDLNHLVSATMSGVTTcLR	3	903.471	2.21225	c23: Carbamidomethyl (+57.02)		28.6	FALSE
1717	HC04Navy_CM_B01	TBB4B_HUMAN	Tubulin beta-4B chain OS=Homo sapiens GN=TUBB4B PE=1 SV=1	LTTPTYGDLNHLVSATMSGVTTcLR	3	903.471	2.21225	c23: Carbamidomethyl (+57.02)		28.6	FALSE
1718	HC04Navy_CM_B01	TBB4B_HUMAN	Tubulin beta-4B chain OS=Homo sapiens GN=TUBB4B PE=1 SV=1	LTTPTYGDLNHLVSATMSGVTTcLR	2	1354.72	3.45488	c23: Carbamidomethyl (+57.02)		28.2	FALSE
1719	HC04Navy_CM_B01	TBB4B_HUMAN	Tubulin beta-4B chain OS=Homo sapiens GN=TUBB4B PE=1 SV=1	MREIVHLQAGQcGNQIGAK	4	528.278	1.18883	c12: Carbamidomethyl (+57.02)		29	FALSE
1720	HC04Navy_CM_B01	TBB4B_HUMAN	Tubulin beta-4B chain OS=Homo sapiens GN=TUBB4B PE=1 SV=1	MREIVHLQAGQcGNQIGAK	4	528.278	1.18883	c12: Carbamidomethyl (+57.02)		29	FALSE
1721	HC04Navy_CM_B01	TBB4B_HUMAN	Tubulin beta-4B chain OS=Homo sapiens GN=TUBB4B PE=1 SV=1	MREIVHLQAGQcGNQIGAK	4	528.278	1.18883	c12: Carbamidomethyl (+57.02)		29	FALSE
1722	HC04Navy_CM_B01	TBB4B_HUMAN	Tubulin beta-4B chain OS=Homo sapiens GN=TUBB4B PE=1 SV=1	MREIVHLQAGQcGNQIGAK	4	528.278	1.18883	c12: Carbamidomethyl (+57.02)		29	FALSE
1723	HC04Navy_CM_B01	TBB4B_HUMAN	Tubulin beta-4B chain OS=Homo sapiens GN=TUBB4B PE=1 SV=1	MREIVHLQAGQcGNQIGAK	4	528.288	3.20072	c12: Carbamidomethyl (+57.02)		28.4	FALSE
1724	HC04Navy_CM_B01	TBB4B_HUMAN	Tubulin beta-4B chain OS=Homo sapiens GN=TUBB4B PE=1 SV=1	MREIVHLQAGQcGNQIGAK	4	528.278	1.18883	c12: Carbamidomethyl (+57.02)		29	FALSE
1725	HC04Navy_CM_B01	TBB4B_HUMAN	Tubulin beta-4B chain OS=Homo sapiens GN=TUBB4B PE=1 SV=1	MREIVHLQAGQcGNQIGAK	3	704.035	1.23785	c12: Carbamidomethyl (+57.02)		29	FALSE
1726	HC04Navy_CM_B01	TBB4B_HUMAN	Tubulin beta-4B chain OS=Homo sapiens GN=TUBB4B PE=1 SV=1	MREIVHLQAGQcGNQIGAK	4	528.278	1.18883	c12: Carbamidomethyl (+57.02)		29	FALSE
1727	HC04Navy_CM_B01	TBB4B_HUMAN	Tubulin beta-4B chain OS=Homo sapiens GN=TUBB4B PE=1 SV=1	MREIVHLQAGQcGNQIGAK	4	528.278	1.18883	c12: Carbamidomethyl (+57.02)		29	FALSE
1728	HC04Navy_CM_B01	TBB4B_HUMAN	Tubulin beta-4B chain OS=Homo sapiens GN=TUBB4B PE=1 SV=1	MREIVHLQAGQcGNQIGAK	3	704.035	1.23785	c12: Carbamidomethyl (+57.02)		29	FALSE
1729	HC04Navy_CM_B01	TBB4B_HUMAN	Tubulin beta-4B chain OS=Homo sapiens GN=TUBB4B PE=1 SV=1	MREIVHLQAGQcGNQIGAK	4	528.278	1.18883	c12: Carbamidomethyl (+57.02)		29	FALSE
1730	HC04Navy_CM_B01	TBB4B_HUMAN	Tubulin beta-4B chain OS=Homo sapiens GN=TUBB4B PE=1 SV=1	MREIVHLQAGQcGNQIGAK	4	528.278	1.18883	c12: Carbamidomethyl (+57.02)		29	FALSE
1731	HC04Navy_CM_B01	TBB4B_HUMAN	Tubulin beta-4B chain OS=Homo sapiens GN=TUBB4B PE=1 SV=1	MREIVHLQAGQcGNQIGAK	4	528.278	1.18883	c12: Carbamidomethyl (+57.02)		29	FALSE
1732	HC04Navy_CM_B01	TBB4B_HUMAN	Tubulin beta-4B chain OS=Homo sapiens GN=TUBB4B PE=1 SV=1	MSATFIGNSTAIQELFKR	3	672.047	4.24583			27.4	FALSE
1733	HC04Navy_CM_B01	TBB4B_HUMAN	Tubulin beta-4B chain OS=Homo sapiens GN=TUBB4B PE=1 SV=1	MSATFIGNSTAIQELFKR	3	672.047	4.24583			27.4	FALSE
1734	HC04Navy_CM_B01	TBB4B_HUMAN	Tubulin beta-4B chain OS=Homo sapiens GN=TUBB4B PE=1 SV=1	NMMAAcDPR	2	533.234	3.21292	c6: Carbamidomethyl (+57.02)		25	FALSE
1735	HC04Navy_CM_B01	TBB4B_HUMAN	Tubulin beta-4B chain OS=Homo sapiens GN=TUBB4B PE=1 SV=1	NMMAAcDPR	2	533.224	1.30334	c6: Carbamidomethyl (+57.02)		25	FALSE
1736	HC04Navy_CM_B01	TBB4B_HUMAN	Tubulin beta-4B chain OS=Homo sapiens GN=TUBB4B PE=1 SV=1	NMmAAcDPR	2	541.225	1.88465	c6: Carbamidomethyl (+57.02)	m3: Oxidation (+15.99)	25	FALSE
1737	HC04Navy_CM_B01	TBB4B_HUMAN	Tubulin beta-4B chain OS=Homo sapiens GN=TUBB4B PE=1 SV=1	NMMAAcDPR	2	533.224	1.30334	c6: Carbamidomethyl (+57.02)		25	FALSE
1738	HC04Navy_CM_B01	TBB4B_HUMAN	Tubulin beta-4B chain OS=Homo sapiens GN=TUBB4B PE=1 SV=1	NMMAAcDPR	2	533.232	2.74845	c6: Carbamidomethyl (+57.02)		25	FALSE
1739	HC04Navy_CM_B01	TBB4B_HUMAN	Tubulin beta-4B chain OS=Homo sapiens GN=TUBB4B PE=1 SV=1	NMMAAcDPR	2	533.225	1.57861	c6: Carbamidomethyl (+57.02)		25	FALSE
1740	HC04Navy_CM_B01	TBB4B_HUMAN	Tubulin beta-4B chain OS=Homo sapiens GN=TUBB4B PE=1 SV=1	NMmAAcDPR	2	541.225	1.88465	c6: Carbamidomethyl (+57.02)	m3: Oxidation (+15.99)	25	FALSE
1741	HC04Navy_CM_B01	TBB4B_HUMAN	Tubulin beta-4B chain OS=Homo sapiens GN=TUBB4B PE=1 SV=1	NMMAAcDPR	2	533.221	0.839049	c6: Carbamidomethyl (+57.02)		25	FALSE
1742	HC04Navy_CM_B01	TBB4B_HUMAN	Tubulin beta-4B chain OS=Homo sapiens GN=TUBB4B PE=1 SV=1	NMMAAcDPR	2	533.232	2.74845	c6: Carbamidomethyl (+57.02)		25	FALSE
1743	HC04Navy_CM_B01	TBB4B_HUMAN	Tubulin beta-4B chain OS=Homo sapiens GN=TUBB4B PE=1 SV=1	NMMAAcDPR	2	533.225	1.57861	c6: Carbamidomethyl (+57.02)		25	FALSE
1744	HC04Navy_CM_B01	TBB4B_HUMAN	Tubulin beta-4B chain OS=Homo sapiens GN=TUBB4B PE=1 SV=1	NMMAAcDPR	2	533.236	3.55696	c6: Carbamidomethyl (+57.02)		25.2	FALSE
1745	HC04Navy_CM_B01	TBB4B_HUMAN	Tubulin beta-4B chain OS=Homo sapiens GN=TUBB4B PE=1 SV=1	NMMAAcDPR	2	533.221	0.839049	c6: Carbamidomethyl (+57.02)		25	FALSE
1746	HC04Navy_CM_B01	TBB4B_HUMAN	Tubulin beta-4B chain OS=Homo sapiens GN=TUBB4B PE=1 SV=1	NMMAAcDPR	2	533.225	1.53859	c6: Carbamidomethyl (+57.02)		25	FALSE
1747	HC04Navy_CM_B01	TBB4B_HUMAN	Tubulin beta-4B chain OS=Homo sapiens GN=TUBB4B PE=1 SV=1	NSSYFVEWIPNNVK	2	848.927	0.82768			29.5	FALSE
1748	HC04Navy_CM_B01	TBB4B_HUMAN	Tubulin beta-4B chain OS=Homo sapiens GN=TUBB4B PE=1 SV=1	NSSYFVEWIPNNVK	2	848.929	1.13243			29.6	FALSE
1749	HC04Navy_CM_B01	TBB4B_HUMAN	Tubulin beta-4B chain OS=Homo sapiens GN=TUBB4B PE=1 SV=1	NSSYFVEWIPNNVK	2	848.929	1.13243			29.6	FALSE
1750	HC04Navy_CM_B01	TBB4B_HUMAN	Tubulin beta-4B chain OS=Homo sapiens GN=TUBB4B PE=1 SV=1	NSSYFVEWIPNNVK	2	848.929	1.13243			29.6	FALSE
1751	HC04Navy_CM_B01	TBB4B_HUMAN	Tubulin beta-4B chain OS=Homo sapiens GN=TUBB4B PE=1 SV=1	NSSYFVEWIPNNVK	2	848.932	1.4551			29.6	FALSE
1752	HC04Navy_CM_B01	TBB4B_HUMAN	Tubulin beta-4B chain OS=Homo sapiens GN=TUBB4B PE=1 SV=1	NSSYFVEWIPNNVK	2	848.927	0.82768			29.5	FALSE
1753	HC04Navy_CM_B01	TBB4B_HUMAN	Tubulin beta-4B chain OS=Homo sapiens GN=TUBB4B PE=1 SV=1	NSSYFVEWIPNNVK	2	848.95	3.54624			29.5	FALSE
1754	HC04Navy_CM_B01	TBB4B_HUMAN	Tubulin beta-4B chain OS=Homo sapiens GN=TUBB4B PE=1 SV=1	NSSYFVEWIPNNVK	2	848.933	1.51277			29.6	FALSE
1755	HC04Navy_CM_B01	TBB4B_HUMAN	Tubulin beta-4B chain OS=Homo sapiens GN=TUBB4B PE=1 SV=1	NSSYFVEWIPNNVK	2	848.933	1.51277			29.6	FALSE
1756	HC04Navy_CM_B01	TBB4B_HUMAN	Tubulin beta-4B chain OS=Homo sapiens GN=TUBB4B PE=1 SV=1	NSSYFVEWIPNNVK	2	848.932	1.4551			29.6	FALSE
1757	HC04Navy_CM_B01	TBB4B_HUMAN	Tubulin beta-4B chain OS=Homo sapiens GN=TUBB4B PE=1 SV=1	NSSYFVEWIPNNVK	2	848.927	0.82768			29.5	FALSE
1758	HC04Navy_CM_B01	TBB4B_HUMAN	Tubulin beta-4B chain OS=Homo sapiens GN=TUBB4B PE=1 SV=1	NSSYFVEWIPNNVK	2	848.946	3.05315			29.5	FALSE
1759	HC04Navy_CM_B01	TBB4B_HUMAN	Tubulin beta-4B chain OS=Homo sapiens GN=TUBB4B PE=1 SV=1	NSSYFVEWIPNNVK	2	848.946	3.05315			29.5	FALSE
1760	HC04Navy_CM_B01	TBB4B_HUMAN	Tubulin beta-4B chain OS=Homo sapiens GN=TUBB4B PE=1 SV=1	SGPFGQIFRPDNFVFGQSGAGNNWAK	3	933.466	1.41177			28.5	FALSE
1761	HC04Navy_CM_B01	TBB4B_HUMAN	Tubulin beta-4B chain OS=Homo sapiens GN=TUBB4B PE=1 SV=1	SGPFGQIFRPDNFVFGQSGAGNNWAK	3	933.466	1.41177			28.5	FALSE
1762	HC04Navy_CM_B01	TBB4B_HUMAN	Tubulin beta-4B chain OS=Homo sapiens GN=TUBB4B PE=1 SV=1	SGPFGQIFRPDNFVFGQSGAGNNWAK	3	933.463	1.1472			28.5	FALSE
1763	HC04Navy_CM_B01	TBB4B_HUMAN	Tubulin beta-4B chain OS=Homo sapiens GN=TUBB4B PE=1 SV=1	SGPFGQIFRPDNFVFGQSGAGNNWAK	3	933.466	1.41177			28.5	FALSE
1764	HC04Navy_CM_B01	TBB4B_HUMAN	Tubulin beta-4B chain OS=Homo sapiens GN=TUBB4B PE=1 SV=1	SGPFGQIFRPDNFVFGQSGAGNNWAK	3	933.492	4.19864			28	FALSE
1765	HC04Navy_CM_B01	TBB4B_HUMAN	Tubulin beta-4B chain OS=Homo sapiens GN=TUBB4B PE=1 SV=1	SGPFGQIFRPDNFVFGQSGAGNNWAK	3	933.492	4.19864			28	FALSE
1766	HC04Navy_CM_B01	TBB4B_HUMAN	Tubulin beta-4B chain OS=Homo sapiens GN=TUBB4B PE=1 SV=1	SGPFGQIFRPDNFVFGQSGAGNNWAK	3	933.48	2.93851			28.5	FALSE
1767	HC04Navy_CM_B01	TBB4B_HUMAN	Tubulin beta-4B chain OS=Homo sapiens GN=TUBB4B PE=1 SV=1	SGPFGQIFRPDNFVFGQSGAGNNWAK	3	933.476	2.5343			28.5	FALSE
1768	HC04Navy_CM_B01	TBB4B_HUMAN	Tubulin beta-4B chain OS=Homo sapiens GN=TUBB4B PE=1 SV=1	SGPFGQIFRPDNFVFGQSGAGNNWAK	3	933.463	1.1472			28.5	FALSE
1769	HC04Navy_CM_B01	TBB4B_HUMAN	Tubulin beta-4B chain OS=Homo sapiens GN=TUBB4B PE=1 SV=1	SGPFGQIFRPDNFVFGQSGAGNNWAK	3	933.463	1.1472			28.5	FALSE
1770	HC04Navy_CM_B01	TBB4B_HUMAN	Tubulin beta-4B chain OS=Homo sapiens GN=TUBB4B PE=1 SV=1	SGPFGQIFRPDNFVFGQSGAGNNWAK	3	933.466	1.41177			28.5	FALSE
1771	HC04Navy_CM_B01	TBB4B_HUMAN	Tubulin beta-4B chain OS=Homo sapiens GN=TUBB4B PE=1 SV=1	SGPFGQIFRPDNFVFGQSGAGNNWAK	2	1399.73	3.59142			28.3	FALSE
1772	HC04Navy_CM_B01	TBB4B_HUMAN	Tubulin beta-4B chain OS=Homo sapiens GN=TUBB4B PE=1 SV=1	SGPFGQIFRPDNFVFGQSGAGNNWAK	4	700.368	3.81156			28.2	FALSE
1773	HC04Navy_CM_B01	TBB4B_HUMAN	Tubulin beta-4B chain OS=Homo sapiens GN=TUBB4B PE=1 SV=1	SGPFGQIFRPDNFVFGQSGAGNNWAK	3	933.494	4.43093			28	FALSE
1774	HC04Navy_CM_B01	TBB4B_HUMAN	Tubulin beta-4B chain OS=Homo sapiens GN=TUBB4B PE=1 SV=1	SGPFGQIFRPDNFVFGQSGAGNNWAK	2	1399.73	3.59142			28.3	FALSE
1775	HC04Navy_CM_B01	TBB4B_HUMAN	Tubulin beta-4B chain OS=Homo sapiens GN=TUBB4B PE=1 SV=1	SGPFGQIFRPDNFVFGQSGAGNNWAK	3	933.468	1.67527			28.5	FALSE
1776	HC04Navy_CM_B01	TBB4B_HUMAN	Tubulin beta-4B chain OS=Homo sapiens GN=TUBB4B PE=1 SV=1	SGPFGQIFRPDNFVFGQSGAGNNWAK	3	933.466	1.42646			28.5	FALSE
1777	HC04Navy_CM_B01	TBB4B_HUMAN	Tubulin beta-4B chain OS=Homo sapiens GN=TUBB4B PE=1 SV=1	SGPFGQIFRPDNFVFGQSGAGNNWAK	3	933.492	4.19864			28	FALSE
1778	HC04Navy_CM_B01	TBB4B_HUMAN	Tubulin beta-4B chain OS=Homo sapiens GN=TUBB4B PE=1 SV=1	SGPFGQIFRPDNFVFGQSGAGNNWAK	3	933.484	3.37714			28.4	FALSE
1779	HC04Navy_CM_B01	TBB4B_HUMAN	Tubulin beta-4B chain OS=Homo sapiens GN=TUBB4B PE=1 SV=1	SGPFGQIFRPDNFVFGQSGAGNNWAK	3	933.468	1.67527			28.5	FALSE
1780	HC04Navy_CM_B01	TBB4B_HUMAN	Tubulin beta-4B chain OS=Homo sapiens GN=TUBB4B PE=1 SV=1	SGPFGQIFRPDNFVFGQSGAGNNWAK	3	933.492	4.19864			28	FALSE
1781	HC04Navy_CM_B01	TBB4B_HUMAN	Tubulin beta-4B chain OS=Homo sapiens GN=TUBB4B PE=1 SV=1	SGPFGQIFRPDNFVFGQSGAGNNWAK	3	933.476	2.5343			28.5	FALSE
1782	HC04Navy_CM_B01	TBB4B_HUMAN	Tubulin beta-4B chain OS=Homo sapiens GN=TUBB4B PE=1 SV=1	SGPFGQIFRPDNFVFGQSGAGNNWAK	3	933.466	1.42646			28.5	FALSE
1783	HC04Navy_CM_B01	TBB4B_HUMAN	Tubulin beta-4B chain OS=Homo sapiens GN=TUBB4B PE=1 SV=1	SGPFGQIFRPDNFVFGQSGAGNNWAK	3	933.492	4.19864			28	FALSE
1784	HC04Navy_CM_B01	TBB4B_HUMAN	Tubulin beta-4B chain OS=Homo sapiens GN=TUBB4B PE=1 SV=1	SGPFGQIFRPDNFVFGQSGAGNNWAK	3	933.476	2.5343			28.5	FALSE
1785	HC04Navy_CM_B01	TBB4B_HUMAN	Tubulin beta-4B chain OS=Homo sapiens GN=TUBB4B PE=1 SV=1	SGPFGQIFRPDNFVFGQSGAGNNWAK	3	933.476	2.5343			28.5	FALSE
1786	HC04Navy_CM_B01	TBB4B_HUMAN	Tubulin beta-4B chain OS=Homo sapiens GN=TUBB4B PE=1 SV=1	SGPFGQIFRPDNFVFGQSGAGNNWAK	3	933.492	4.19864			28	FALSE
1787	HC04Navy_CM_B01	TBB4B_HUMAN	Tubulin beta-4B chain OS=Homo sapiens GN=TUBB4B PE=1 SV=1	TAVcDIPPR	2	514.778	2.96259	c4: Carbamidomethyl (+57.02)		29.2	FALSE
1788	HC04Navy_CM_B01	TBB4B_HUMAN	Tubulin beta-4B chain OS=Homo sapiens GN=TUBB4B PE=1 SV=1	TAVcDIPPR	2	514.778	2.96259	c4: Carbamidomethyl (+57.02)		29.2	FALSE
1789	HC04Navy_CM_B01	TBB4B_HUMAN	Tubulin beta-4B chain OS=Homo sapiens GN=TUBB4B PE=1 SV=1	TAVcDIPPR	2	514.778	2.96259	c4: Carbamidomethyl (+57.02)		29.2	FALSE
1790	HC04Navy_CM_B01	TBB4B_HUMAN	Tubulin beta-4B chain OS=Homo sapiens GN=TUBB4B PE=1 SV=1	TAVcDIPPR	2	514.778	2.96259	c4: Carbamidomethyl (+57.02)		29.2	FALSE
1791	HC04Navy_CM_B01	TBB4B_HUMAN	Tubulin beta-4B chain OS=Homo sapiens GN=TUBB4B PE=1 SV=1	TAVcDIPPR	2	514.778	2.96259	c4: Carbamidomethyl (+57.02)		29.2	FALSE
1792	HC04Navy_CM_B01	TBB4B_HUMAN	Tubulin beta-4B chain OS=Homo sapiens GN=TUBB4B PE=1 SV=1	TAVcDIPPR	2	514.778	2.96259	c4: Carbamidomethyl (+57.02)		29.2	FALSE
1793	HC04Navy_CM_B01	TBB4B_HUMAN	Tubulin beta-4B chain OS=Homo sapiens GN=TUBB4B PE=1 SV=1	TAVcDIPPR	2	514.778	2.96259	c4: Carbamidomethyl (+57.02)		29.2	FALSE
1794	HC04Navy_CM_B01	TBB4B_HUMAN	Tubulin beta-4B chain OS=Homo sapiens GN=TUBB4B PE=1 SV=1	TAVcDIPPR	2	514.778	2.96259	c4: Carbamidomethyl (+57.02)		29.2	FALSE
1795	HC04Navy_CM_B01	WDR61_HUMAN	WD repeat-containing protein 61 OS=Homo sapiens GN=WDR61 PE=1 SV=1	LLHTLEGHAMPIR	4	372.714	1.27912			28.8	TRUE
1796	HC04Navy_CM_B01	WDR61_HUMAN	WD repeat-containing protein 61 OS=Homo sapiens GN=WDR61 PE=1 SV=1	LLHTLEGHAMPIR	4	372.714	1.27912			28.8	TRUE
1797	HC04Navy_CM_B01	RS9_HUMAN	40S ribosomal protein S9 OS=Homo sapiens GN=RPS9 PE=1 SV=3	ELLTLDEKDPR	3	443.584	2.3305			29.4	TRUE
1798	HC04Navy_CM_B01	RS9_HUMAN	40S ribosomal protein S9 OS=Homo sapiens GN=RPS9 PE=1 SV=3	ELLTLDEKDPR	2	664.876	2.93485			29.1	TRUE
1799	HC04Navy_CM_B01	RS9_HUMAN	40S ribosomal protein S9 OS=Homo sapiens GN=RPS9 PE=1 SV=3	ELLTLDEKDPR	3	443.584	2.3305			29.4	TRUE
1800	HC04Navy_CM_B01	RS9_HUMAN	40S ribosomal protein S9 OS=Homo sapiens GN=RPS9 PE=1 SV=3	ELLTLDEKDPR	3	443.581	1.7342			29.5	TRUE
1801	HC04Navy_CM_B01	RS9_HUMAN	40S ribosomal protein S9 OS=Homo sapiens GN=RPS9 PE=1 SV=3	IGVLDEGK	2	415.741	1.71076			31.6	TRUE
1802	HC04Navy_CM_B01	RS9_HUMAN	40S ribosomal protein S9 OS=Homo sapiens GN=RPS9 PE=1 SV=3	IGVLDEGK	2	415.748	3.4032			30.7	TRUE
1803	HC04Navy_CM_B01	RS9_HUMAN	40S ribosomal protein S9 OS=Homo sapiens GN=RPS9 PE=1 SV=3	KQVVNIPSFIVR	3	467.301	3.3252			25	TRUE
1804	HC04Navy_CM_B01	RS9_HUMAN	40S ribosomal protein S9 OS=Homo sapiens GN=RPS9 PE=1 SV=3	KQVVNIPSFIVR	3	467.301	3.3252			25	TRUE
1805	HC04Navy_CM_B01	RS9_HUMAN	40S ribosomal protein S9 OS=Homo sapiens GN=RPS9 PE=1 SV=3	LDYILGLK	2	467.8	3.36371			25	TRUE
1806	HC04Navy_CM_B01	RS9_HUMAN	40S ribosomal protein S9 OS=Homo sapiens GN=RPS9 PE=1 SV=3	LDYILGLK	2	467.8	3.36371			25	TRUE
1807	HC04Navy_CM_B01	RS9_HUMAN	40S ribosomal protein S9 OS=Homo sapiens GN=RPS9 PE=1 SV=3	LFEGNALLR	2	516.811	3.01694			27.8	TRUE
1808	HC04Navy_CM_B01	RS9_HUMAN	40S ribosomal protein S9 OS=Homo sapiens GN=RPS9 PE=1 SV=3	LFEGNALLR	2	516.811	3.01694			27.8	TRUE
1809	HC04Navy_CM_B01	RS9_HUMAN	40S ribosomal protein S9 OS=Homo sapiens GN=RPS9 PE=1 SV=3	LFEGNALLR	2	516.819	4.54722			26.4	TRUE
1810	HC04Navy_CM_B01	RS9_HUMAN	40S ribosomal protein S9 OS=Homo sapiens GN=RPS9 PE=1 SV=3	LIGEYGLR	2	460.775	2.52373			27.7	TRUE
1811	HC04Navy_CM_B01	RS9_HUMAN	40S ribosomal protein S9 OS=Homo sapiens GN=RPS9 PE=1 SV=3	LIGEYGLR	2	460.775	2.52373			27.7	TRUE
1812	HC04Navy_CM_B01	RS9_HUMAN	40S ribosomal protein S9 OS=Homo sapiens GN=RPS9 PE=1 SV=3	MKLDYILGLK	3	398.583	3.36333			25	TRUE
1813	HC04Navy_CM_B01	RS9_HUMAN	40S ribosomal protein S9 OS=Homo sapiens GN=RPS9 PE=1 SV=3	MKLDYILGLK	3	398.583	3.36333			25	TRUE
1814	HC04Navy_CM_B01	RS9_HUMAN	40S ribosomal protein S9 OS=Homo sapiens GN=RPS9 PE=1 SV=3	MKLDYILGLK	2	597.37	3.12387			25	TRUE
1815	HC04Navy_CM_B01	RS9_HUMAN	40S ribosomal protein S9 OS=Homo sapiens GN=RPS9 PE=1 SV=3	MKLDYILGLK	2	597.37	3.12387			25	TRUE
1816	HC04Navy_CM_B01	RS9_HUMAN	40S ribosomal protein S9 OS=Homo sapiens GN=RPS9 PE=1 SV=3	QVVNIPSFIVR	2	636.4	3.59303			25	TRUE
1817	HC04Navy_CM_B01	RS9_HUMAN	40S ribosomal protein S9 OS=Homo sapiens GN=RPS9 PE=1 SV=3	QVVNIPSFIVR	2	636.407	4.79862			25	TRUE
1818	HC04Navy_CM_B01	RS9_HUMAN	40S ribosomal protein S9 OS=Homo sapiens GN=RPS9 PE=1 SV=3	QVVNIPSFIVR	2	636.4	3.59303			25	TRUE
1819	HC04Navy_CM_B01	RS9_HUMAN	40S ribosomal protein S9 OS=Homo sapiens GN=RPS9 PE=1 SV=3	RLFEGNALLR	2	594.859	2.20026			27.1	TRUE
1820	HC04Navy_CM_B01	RS9_HUMAN	40S ribosomal protein S9 OS=Homo sapiens GN=RPS9 PE=1 SV=3	RLFEGNALLR	3	396.907	1.84444			27.5	TRUE
1821	HC04Navy_CM_B01	RS9_HUMAN	40S ribosomal protein S9 OS=Homo sapiens GN=RPS9 PE=1 SV=3	RLFEGNALLR	3	396.907	1.84444			27.5	TRUE
1822	HC04Navy_CM_B01	CMC2_HUMAN	Calcium-binding mitochondrial carrier protein Aralar2 OS=Homo sapiens GN=SLC25A13 PE=1 SV=2	ASGDSARPVLLQVAESAYR	3	664.041	3.73283			26.9	TRUE
1823	HC04Navy_CM_B01	CMC2_HUMAN	Calcium-binding mitochondrial carrier protein Aralar2 OS=Homo sapiens GN=SLC25A13 PE=1 SV=2	ASGDSARPVLLQVAESAYR	3	664.041	3.73283			26.9	TRUE
1824	HC04Navy_CM_B01	CMC2_HUMAN	Calcium-binding mitochondrial carrier protein Aralar2 OS=Homo sapiens GN=SLC25A13 PE=1 SV=2	DIPFSAIYFPcYAHVK	3	643.345	4.19573	c11: Carbamidomethyl (+57.02)		29	TRUE
1825	HC04Navy_CM_B01	CMC2_HUMAN	Calcium-binding mitochondrial carrier protein Aralar2 OS=Homo sapiens GN=SLC25A13 PE=1 SV=2	FGLGSVAGAVGATAVYPIDLVK	3	702.415	3.23507			25	TRUE
1826	HC04Navy_CM_B01	CMC2_HUMAN	Calcium-binding mitochondrial carrier protein Aralar2 OS=Homo sapiens GN=SLC25A13 PE=1 SV=2	FGLGSVAGAVGATAVYPIDLVK	3	702.415	3.23507			25	TRUE
1827	HC04Navy_CM_B01	CMC2_HUMAN	Calcium-binding mitochondrial carrier protein Aralar2 OS=Homo sapiens GN=SLC25A13 PE=1 SV=2	GLLPQLLGVAPEK	2	667.936	4.58961			25	FALSE
1828	HC04Navy_CM_B01	CMC2_HUMAN	Calcium-binding mitochondrial carrier protein Aralar2 OS=Homo sapiens GN=SLC25A13 PE=1 SV=2	GLLPQLLGVAPEK	2	667.929	3.48224			25	FALSE
1829	HC04Navy_CM_B01	CMC2_HUMAN	Calcium-binding mitochondrial carrier protein Aralar2 OS=Homo sapiens GN=SLC25A13 PE=1 SV=2	IAPLEEGTLPFNLAEAQR	2	985.056	3.3348			26.9	TRUE
1830	HC04Navy_CM_B01	CMC2_HUMAN	Calcium-binding mitochondrial carrier protein Aralar2 OS=Homo sapiens GN=SLC25A13 PE=1 SV=2	IAPLEEGTLPFNLAEAQR	2	985.056	3.3348			26.9	TRUE
1831	HC04Navy_CM_B01	CMC2_HUMAN	Calcium-binding mitochondrial carrier protein Aralar2 OS=Homo sapiens GN=SLC25A13 PE=1 SV=2	TVELLSGVVDQTK	2	694.91	3.67903			27.4	TRUE
1832	HC04Navy_CM_B01	CMC2_HUMAN	Calcium-binding mitochondrial carrier protein Aralar2 OS=Homo sapiens GN=SLC25A13 PE=1 SV=2	TVELLSGVVDQTK	2	694.91	3.67903			27.4	TRUE
1833	HC04Navy_CM_B01	RS12_HUMAN	40S ribosomal protein S12 OS=Homo sapiens GN=RPS12 PE=1 SV=3	DVIEEYFK	2	521.784	4.91771			29.7	TRUE
1834	HC04Navy_CM_B01	RS12_HUMAN	40S ribosomal protein S12 OS=Homo sapiens GN=RPS12 PE=1 SV=3	DVIEEYFK	2	521.776	3.54642			29.1	TRUE
1835	HC04Navy_CM_B01	RS12_HUMAN	40S ribosomal protein S12 OS=Homo sapiens GN=RPS12 PE=1 SV=3	LGEWVGLcK	2	531.295	3.56923	c8: Carbamidomethyl (+57.02)		30	TRUE
1836	HC04Navy_CM_B01	RS12_HUMAN	40S ribosomal protein S12 OS=Homo sapiens GN=RPS12 PE=1 SV=3	LGEWVGLcK	2	531.295	3.56923	c8: Carbamidomethyl (+57.02)		30	TRUE
1837	HC04Navy_CM_B01	RS12_HUMAN	40S ribosomal protein S12 OS=Homo sapiens GN=RPS12 PE=1 SV=3	LVEALcAEHQINLIK	3	584.322	0.0246865	c6: Carbamidomethyl (+57.02)		28.3	TRUE
1838	HC04Navy_CM_B01	RS12_HUMAN	40S ribosomal protein S12 OS=Homo sapiens GN=RPS12 PE=1 SV=3	LVEALcAEHQINLIK	3	584.33	1.38793	c6: Carbamidomethyl (+57.02)		27.7	TRUE
1839	HC04Navy_CM_B01	RS12_HUMAN	40S ribosomal protein S12 OS=Homo sapiens GN=RPS12 PE=1 SV=3	LVEALcAEHQINLIK	3	584.339	2.92072	c6: Carbamidomethyl (+57.02)		26.2	TRUE
1840	HC04Navy_CM_B01	RS12_HUMAN	40S ribosomal protein S12 OS=Homo sapiens GN=RPS12 PE=1 SV=3	LVEALcAEHQINLIK	3	584.334	1.97903	c6: Carbamidomethyl (+57.02)		27.1	TRUE
1841	HC04Navy_CM_B01	RS12_HUMAN	40S ribosomal protein S12 OS=Homo sapiens GN=RPS12 PE=1 SV=3	LVEALcAEHQINLIK	3	584.325	0.438357	c6: Carbamidomethyl (+57.02)		28.3	TRUE
1842	HC04Navy_CM_B01	RS12_HUMAN	40S ribosomal protein S12 OS=Homo sapiens GN=RPS12 PE=1 SV=3	LVEALcAEHQINLIK	3	584.345	3.85555	c6: Carbamidomethyl (+57.02)		25.1	TRUE
1843	HC04Navy_CM_B01	RS12_HUMAN	40S ribosomal protein S12 OS=Homo sapiens GN=RPS12 PE=1 SV=3	LVEALcAEHQINLIK	3	584.345	3.85555	c6: Carbamidomethyl (+57.02)		25.1	TRUE
1844	HC04Navy_CM_B01	RS12_HUMAN	40S ribosomal protein S12 OS=Homo sapiens GN=RPS12 PE=1 SV=3	LVEALcAEHQINLIK	3	584.345	3.85555	c6: Carbamidomethyl (+57.02)		25.1	TRUE
1845	HC04Navy_CM_B01	RS12_HUMAN	40S ribosomal protein S12 OS=Homo sapiens GN=RPS12 PE=1 SV=3	LVEALcAEHQINLIK	3	584.345	3.85555	c6: Carbamidomethyl (+57.02)		25.1	TRUE
1846	HC04Navy_CM_B01	RS12_HUMAN	40S ribosomal protein S12 OS=Homo sapiens GN=RPS12 PE=1 SV=3	LVEALcAEHQINLIK	3	584.327	0.791511	c6: Carbamidomethyl (+57.02)		28.1	TRUE
1847	HC04Navy_CM_B01	RS12_HUMAN	40S ribosomal protein S12 OS=Homo sapiens GN=RPS12 PE=1 SV=3	LVEALcAEHQINLIK	3	584.334	1.97903	c6: Carbamidomethyl (+57.02)		27.1	TRUE
1848	HC04Navy_CM_B01	RS12_HUMAN	40S ribosomal protein S12 OS=Homo sapiens GN=RPS12 PE=1 SV=3	LVEALcAEHQINLIK	3	584.345	3.85555	c6: Carbamidomethyl (+57.02)		25.1	TRUE
1849	HC04Navy_CM_B01	RS12_HUMAN	40S ribosomal protein S12 OS=Homo sapiens GN=RPS12 PE=1 SV=3	LVEALcAEHQINLIK	3	584.345	3.85555	c6: Carbamidomethyl (+57.02)		25.1	TRUE
1850	HC04Navy_CM_B01	RS12_HUMAN	40S ribosomal protein S12 OS=Homo sapiens GN=RPS12 PE=1 SV=3	LVEALcAEHQINLIK	3	584.327	0.791511	c6: Carbamidomethyl (+57.02)		28.1	TRUE
1851	HC04Navy_CM_B01	RS12_HUMAN	40S ribosomal protein S12 OS=Homo sapiens GN=RPS12 PE=1 SV=3	LVEALcAEHQINLIK	2	876.008	3.24359	c6: Carbamidomethyl (+57.02)		25.9	TRUE
1852	HC04Navy_CM_B01	RS12_HUMAN	40S ribosomal protein S12 OS=Homo sapiens GN=RPS12 PE=1 SV=3	LVEALcAEHQINLIK	2	876.008	3.24359	c6: Carbamidomethyl (+57.02)		25.9	TRUE
1853	HC04Navy_CM_B01	RS12_HUMAN	40S ribosomal protein S12 OS=Homo sapiens GN=RPS12 PE=1 SV=3	QAHLcVLASNcDEPMYVK	3	712.354	3.62836	c5: Carbamidomethyl (+57.02), c11: Carbamidomethyl (+57.02)		29.2	TRUE
1854	HC04Navy_CM_B01	RS12_HUMAN	40S ribosomal protein S12 OS=Homo sapiens GN=RPS12 PE=1 SV=3	QAHLcVLASNcDEPMYVK	3	712.354	3.62836	c5: Carbamidomethyl (+57.02), c11: Carbamidomethyl (+57.02)		29.2	TRUE
1855	HC04Navy_CM_B01	RS12_HUMAN	40S ribosomal protein S12 OS=Homo sapiens GN=RPS12 PE=1 SV=3	QAHLcVLASNcDEPMYVK	2	1068.01	2.3447	c5: Carbamidomethyl (+57.02), c11: Carbamidomethyl (+57.02)		28.7	TRUE
1856	HC04Navy_CM_B01	RS12_HUMAN	40S ribosomal protein S12 OS=Homo sapiens GN=RPS12 PE=1 SV=3	QAHLcVLASNcDEPMYVK	3	712.354	3.62836	c5: Carbamidomethyl (+57.02), c11: Carbamidomethyl (+57.02)		29.2	TRUE
1857	HC04Navy_CM_B01	RS12_HUMAN	40S ribosomal protein S12 OS=Homo sapiens GN=RPS12 PE=1 SV=3	TALIHDGLAR	3	356.207	0.497376			27.7	TRUE
1858	HC04Navy_CM_B01	RS12_HUMAN	40S ribosomal protein S12 OS=Homo sapiens GN=RPS12 PE=1 SV=3	TALIHDGLAR	3	356.207	0.497376			27.7	TRUE
1859	HC04Navy_CM_B01	RS12_HUMAN	40S ribosomal protein S12 OS=Homo sapiens GN=RPS12 PE=1 SV=3	TALIHDGLAR	3	356.207	0.622095			27.3	TRUE
1860	HC04Navy_CM_B01	RS12_HUMAN	40S ribosomal protein S12 OS=Homo sapiens GN=RPS12 PE=1 SV=3	TALIHDGLAR	3	356.214	2.71839			25.8	TRUE
1861	HC04Navy_CM_B01	RS12_HUMAN	40S ribosomal protein S12 OS=Homo sapiens GN=RPS12 PE=1 SV=3	TALIHDGLAR	2	533.819	2.80839			25.8	TRUE
1862	HC04Navy_CM_B01	RS12_HUMAN	40S ribosomal protein S12 OS=Homo sapiens GN=RPS12 PE=1 SV=3	TALIHDGLAR	2	533.819	2.80839			25.8	TRUE
1863	HC04Navy_CM_B01	RS12_HUMAN	40S ribosomal protein S12 OS=Homo sapiens GN=RPS12 PE=1 SV=3	TALIHDGLAR	3	356.214	2.71839			25.8	TRUE
1864	HC04Navy_CM_B01	G6PD_HUMAN	Glucose-6-phosphate 1-dehydrogenase OS=Homo sapiens GN=G6PD PE=1 SV=4	EMVQNLMVLR	2	616.853	4.07489			29.2	TRUE
1865	HC04Navy_CM_B01	G6PD_HUMAN	Glucose-6-phosphate 1-dehydrogenase OS=Homo sapiens GN=G6PD PE=1 SV=4	EMVQNLMVLR	2	616.853	4.07489			29.2	TRUE
1866	HC04Navy_CM_B01	G6PD_HUMAN	Glucose-6-phosphate 1-dehydrogenase OS=Homo sapiens GN=G6PD PE=1 SV=4	IIVEKPFGR	3	353.56	2.99642			25	TRUE
1867	HC04Navy_CM_B01	G6PD_HUMAN	Glucose-6-phosphate 1-dehydrogenase OS=Homo sapiens GN=G6PD PE=1 SV=4	IIVEKPFGR	3	353.56	2.99642			25	TRUE
1868	HC04Navy_CM_B01	G6PD_HUMAN	Glucose-6-phosphate 1-dehydrogenase OS=Homo sapiens GN=G6PD PE=1 SV=4	KPGMFFNPEESELDLTYGNR	3	782.069	4.39562			29.1	TRUE
1869	HC04Navy_CM_B01	G6PD_HUMAN	Glucose-6-phosphate 1-dehydrogenase OS=Homo sapiens GN=G6PD PE=1 SV=4	KPGMFFNPEESELDLTYGNR	3	782.069	4.39562			29.1	TRUE
1870	HC04Navy_CM_B01	G6PD_HUMAN	Glucose-6-phosphate 1-dehydrogenase OS=Homo sapiens GN=G6PD PE=1 SV=4	LFYLALPPTVYEAVTK	2	913.032	2.29319			25.3	TRUE
1871	HC04Navy_CM_B01	G6PD_HUMAN	Glucose-6-phosphate 1-dehydrogenase OS=Homo sapiens GN=G6PD PE=1 SV=4	LFYLALPPTVYEAVTK	2	913.032	2.29319			25.3	TRUE
1872	HC04Navy_CM_B01	G6PD_HUMAN	Glucose-6-phosphate 1-dehydrogenase OS=Homo sapiens GN=G6PD PE=1 SV=4	LFYLALPPTVYEAVTK	2	913.032	2.29319			25.3	TRUE
1873	HC04Navy_CM_B01	G6PD_HUMAN	Glucose-6-phosphate 1-dehydrogenase OS=Homo sapiens GN=G6PD PE=1 SV=4	LKLEDFFAR	3	380.228	3.79635			26.1	TRUE
1874	HC04Navy_CM_B01	G6PD_HUMAN	Glucose-6-phosphate 1-dehydrogenase OS=Homo sapiens GN=G6PD PE=1 SV=4	LKLEDFFAR	3	380.228	3.79635			26.1	TRUE
1875	HC04Navy_CM_B01	G6PD_HUMAN	Glucose-6-phosphate 1-dehydrogenase OS=Homo sapiens GN=G6PD PE=1 SV=4	LNSHMNALHLGSQANR	3	588.301	0.658562			29.6	TRUE
1876	HC04Navy_CM_B01	G6PD_HUMAN	Glucose-6-phosphate 1-dehydrogenase OS=Homo sapiens GN=G6PD PE=1 SV=4	LNSHMNALHLGSQANR	3	588.301	0.658562			29.6	TRUE
1877	HC04Navy_CM_B01	G6PD_HUMAN	Glucose-6-phosphate 1-dehydrogenase OS=Homo sapiens GN=G6PD PE=1 SV=4	LNSHMNALHLGSQANR	4	441.48	1.35186			29.4	TRUE
1878	HC04Navy_CM_B01	G6PD_HUMAN	Glucose-6-phosphate 1-dehydrogenase OS=Homo sapiens GN=G6PD PE=1 SV=4	LNSHMNALHLGSQANR	4	441.48	1.35186			29.4	TRUE
1879	HC04Navy_CM_B01	G6PD_HUMAN	Glucose-6-phosphate 1-dehydrogenase OS=Homo sapiens GN=G6PD PE=1 SV=4	LQFHDVAGDIFHQQcK	4	486.5	2.8286	c15: Carbamidomethyl (+57.02)		29.5	TRUE
1880	HC04Navy_CM_B01	G6PD_HUMAN	Glucose-6-phosphate 1-dehydrogenase OS=Homo sapiens GN=G6PD PE=1 SV=4	LQFHDVAGDIFHQQcK	4	486.493	1.4205	c15: Carbamidomethyl (+57.02)		29.1	TRUE
1881	HC04Navy_CM_B01	G6PD_HUMAN	Glucose-6-phosphate 1-dehydrogenase OS=Homo sapiens GN=G6PD PE=1 SV=4	LQFHDVAGDIFHQQcK	2	971.971	0.667537	c15: Carbamidomethyl (+57.02)		28.8	TRUE
1882	HC04Navy_CM_B01	G6PD_HUMAN	Glucose-6-phosphate 1-dehydrogenase OS=Homo sapiens GN=G6PD PE=1 SV=4	LQFHDVAGDIFHQQcK	3	648.327	2.24469	c15: Carbamidomethyl (+57.02)		29.4	TRUE
1883	HC04Navy_CM_B01	G6PD_HUMAN	Glucose-6-phosphate 1-dehydrogenase OS=Homo sapiens GN=G6PD PE=1 SV=4	LQFHDVAGDIFHQQcK	3	648.327	2.24469	c15: Carbamidomethyl (+57.02)		29.4	TRUE
1884	HC04Navy_CM_B01	G6PD_HUMAN	Glucose-6-phosphate 1-dehydrogenase OS=Homo sapiens GN=G6PD PE=1 SV=4	LSNHISSLFR	3	391.897	3.42231			29.1	TRUE
1885	HC04Navy_CM_B01	G6PD_HUMAN	Glucose-6-phosphate 1-dehydrogenase OS=Homo sapiens GN=G6PD PE=1 SV=4	NIHEScMSQIGWNR	3	577.943	2.68703	c6: Carbamidomethyl (+57.02)		27.7	TRUE
1886	HC04Navy_CM_B01	G6PD_HUMAN	Glucose-6-phosphate 1-dehydrogenase OS=Homo sapiens GN=G6PD PE=1 SV=4	NIHEScMSQIGWNR	3	577.943	2.68703	c6: Carbamidomethyl (+57.02)		27.7	TRUE
1887	HC04Navy_CM_B01	KCY_HUMAN	UMP-CMP kinase OS=Homo sapiens GN=CMPK1 PE=1 SV=3	FLIDGFPR	2	482.785	3.90216			27.3	TRUE
1888	HC04Navy_CM_B01	KCY_HUMAN	UMP-CMP kinase OS=Homo sapiens GN=CMPK1 PE=1 SV=3	IQTYLQSTKPIIDLYEEMGK	3	790.774	3.4397			26.7	TRUE
1889	HC04Navy_CM_B01	KCY_HUMAN	UMP-CMP kinase OS=Homo sapiens GN=CMPK1 PE=1 SV=3	IQTYLQSTKPIIDLYEEMGK	3	790.774	3.4397			26.7	TRUE
1890	HC04Navy_CM_B01	KCY_HUMAN	UMP-CMP kinase OS=Homo sapiens GN=CMPK1 PE=1 SV=3	KNPDSQYGELIEK	2	760.904	2.78532			29.8	TRUE
1891	HC04Navy_CM_B01	KCY_HUMAN	UMP-CMP kinase OS=Homo sapiens GN=CMPK1 PE=1 SV=3	YGYTHLSAGELLR	3	493.942	3.68527			28.7	TRUE
1892	HC04Navy_CM_B01	KCY_HUMAN	UMP-CMP kinase OS=Homo sapiens GN=CMPK1 PE=1 SV=3	YGYTHLSAGELLR	3	493.942	3.68527			28.7	TRUE
1893	HC04Navy_CM_B01	KCY_HUMAN	UMP-CMP kinase OS=Homo sapiens GN=CMPK1 PE=1 SV=3	YGYTHLSAGELLRDER	4	470.75	2.6644			29.3	TRUE
1894	HC04Navy_CM_B01	FABP5_HUMAN	Fatty acid-binding protein, epidermal OS=Homo sapiens GN=FABP5 PE=1 SV=3	LVVEcVMNNVTcTR	2	847.932	3.30849	c5: Carbamidomethyl (+57.02), c12: Carbamidomethyl (+57.02)		29.1	TRUE
1895	HC04Navy_CM_B01	FABP5_HUMAN	Fatty acid-binding protein, epidermal OS=Homo sapiens GN=FABP5 PE=1 SV=3	LVVEcVMNNVTcTR	2	847.932	3.30849	c5: Carbamidomethyl (+57.02), c12: Carbamidomethyl (+57.02)		29.1	TRUE
1896	HC04Navy_CM_B01	FABP5_HUMAN	Fatty acid-binding protein, epidermal OS=Homo sapiens GN=FABP5 PE=1 SV=3	MGAMAKPDcIITcDGK	3	589.949	2.5178	c9: Carbamidomethyl (+57.02), c13: Carbamidomethyl (+57.02)		28.1	TRUE
1897	HC04Navy_CM_B01	FABP5_HUMAN	Fatty acid-binding protein, epidermal OS=Homo sapiens GN=FABP5 PE=1 SV=3	TQTVcNFTDGALVQHQEWDGKESTITR	4	781.141	2.44185	c5: Carbamidomethyl (+57.02)		27.8	TRUE
1898	HC04Navy_CM_B01	FABP5_HUMAN	Fatty acid-binding protein, epidermal OS=Homo sapiens GN=FABP5 PE=1 SV=3	TQTVcNFTDGALVQHQEWDGKESTITR	4	781.141	2.44185	c5: Carbamidomethyl (+57.02)		27.8	TRUE
1899	HC04Navy_CM_B01	HMGB1_HUMAN	High mobility group protein B1 OS=Homo sapiens GN=HMGB1 PE=1 SV=3	IKGEHPGLSIGDVAK	4	380.98	3.65948			25	TRUE
1900	HC04Navy_CM_B01	HMGB1_HUMAN	High mobility group protein B1 OS=Homo sapiens GN=HMGB1 PE=1 SV=3	IKGEHPGLSIGDVAK	3	507.621	0.419388			28.5	TRUE
1901	HC04Navy_CM_B01	HMGB1_HUMAN	High mobility group protein B1 OS=Homo sapiens GN=HMGB1 PE=1 SV=3	IKGEHPGLSIGDVAK	4	380.975	2.43855			26.6	TRUE
1902	HC04Navy_CM_B01	HMGB1_HUMAN	High mobility group protein B1 OS=Homo sapiens GN=HMGB1 PE=1 SV=3	IKGEHPGLSIGDVAK	4	380.975	2.2538			26.7	TRUE
1903	HC04Navy_CM_B01	HMGB1_HUMAN	High mobility group protein B1 OS=Homo sapiens GN=HMGB1 PE=1 SV=3	IKGEHPGLSIGDVAK	4	380.975	2.2538			26.7	TRUE
1904	HC04Navy_CM_B01	HMGB1_HUMAN	High mobility group protein B1 OS=Homo sapiens GN=HMGB1 PE=1 SV=3	IKGEHPGLSIGDVAK	3	507.63	2.22649			26.8	TRUE
1905	HC04Navy_CM_B01	HMGB1_HUMAN	High mobility group protein B1 OS=Homo sapiens GN=HMGB1 PE=1 SV=3	IKGEHPGLSIGDVAK	3	507.625	1.12861			27.8	TRUE
1906	HC04Navy_CM_B01	HMGB1_HUMAN	High mobility group protein B1 OS=Homo sapiens GN=HMGB1 PE=1 SV=3	IKGEHPGLSIGDVAK	3	507.637	3.60605			25.2	TRUE
1907	HC04Navy_CM_B01	HMGB1_HUMAN	High mobility group protein B1 OS=Homo sapiens GN=HMGB1 PE=1 SV=3	IKGEHPGLSIGDVAK	3	507.625	1.12861			27.8	TRUE
1908	HC04Navy_CM_B01	HMGB1_HUMAN	High mobility group protein B1 OS=Homo sapiens GN=HMGB1 PE=1 SV=3	IKGEHPGLSIGDVAK	3	507.625	1.12861			27.8	TRUE
1909	HC04Navy_CM_B01	HMGB1_HUMAN	High mobility group protein B1 OS=Homo sapiens GN=HMGB1 PE=1 SV=3	IKGEHPGLSIGDVAK	3	507.625	1.12861			27.8	TRUE
1910	HC04Navy_CM_B01	HMGB1_HUMAN	High mobility group protein B1 OS=Homo sapiens GN=HMGB1 PE=1 SV=3	IKGEHPGLSIGDVAK	2	760.947	2.90597			26	TRUE
1911	HC04Navy_CM_B01	HMGB1_HUMAN	High mobility group protein B1 OS=Homo sapiens GN=HMGB1 PE=1 SV=3	IKGEHPGLSIGDVAK	2	760.945	2.59686			26.6	TRUE
1912	HC04Navy_CM_B01	HMGB1_HUMAN	High mobility group protein B1 OS=Homo sapiens GN=HMGB1 PE=1 SV=3	IKGEHPGLSIGDVAK	2	760.945	2.59686			26.6	TRUE
1913	HC04Navy_CM_B01	HMGB1_HUMAN	High mobility group protein B1 OS=Homo sapiens GN=HMGB1 PE=1 SV=3	KHPDASVNFSEFSK	2	796.9	1.46982			29.4	TRUE
1914	HC04Navy_CM_B01	HMGB1_HUMAN	High mobility group protein B1 OS=Homo sapiens GN=HMGB1 PE=1 SV=3	KHPDASVNFSEFSK	3	531.599	0.840075			29.3	TRUE
1915	HC04Navy_CM_B01	HMGB1_HUMAN	High mobility group protein B1 OS=Homo sapiens GN=HMGB1 PE=1 SV=3	KHPDASVNFSEFSK	2	796.897	1.04224			29.4	TRUE
1916	HC04Navy_CM_B01	HMGB1_HUMAN	High mobility group protein B1 OS=Homo sapiens GN=HMGB1 PE=1 SV=3	KHPDASVNFSEFSK	3	531.602	1.3808			29.4	TRUE
1917	HC04Navy_CM_B01	HMGB1_HUMAN	High mobility group protein B1 OS=Homo sapiens GN=HMGB1 PE=1 SV=3	KHPDASVNFSEFSK	2	796.897	1.04224			29.4	TRUE
1918	HC04Navy_CM_B01	HMGB1_HUMAN	High mobility group protein B1 OS=Homo sapiens GN=HMGB1 PE=1 SV=3	KHPDASVNFSEFSK	3	531.602	1.3808			29.4	TRUE
1919	HC04Navy_CM_B01	HMGB1_HUMAN	High mobility group protein B1 OS=Homo sapiens GN=HMGB1 PE=1 SV=3	KHPDASVNFSEFSK	3	531.601	1.25848			29.4	TRUE
1920	HC04Navy_CM_B01	HMGB1_HUMAN	High mobility group protein B1 OS=Homo sapiens GN=HMGB1 PE=1 SV=3	KHPDASVNFSEFSK	3	531.601	1.25848			29.4	TRUE
1921	HC04Navy_CM_B01	HMGB1_HUMAN	High mobility group protein B1 OS=Homo sapiens GN=HMGB1 PE=1 SV=3	KHPDASVNFSEFSK	3	531.601	1.25848			29.4	TRUE
1922	HC04Navy_CM_B01	HMGB1_HUMAN	High mobility group protein B1 OS=Homo sapiens GN=HMGB1 PE=1 SV=3	KHPDASVNFSEFSK	3	531.602	1.3808			29.4	TRUE
1923	HC04Navy_CM_B01	HMGB1_HUMAN	High mobility group protein B1 OS=Homo sapiens GN=HMGB1 PE=1 SV=3	KHPDASVNFSEFSK	3	531.602	1.3808			29.4	TRUE
1924	HC04Navy_CM_B01	HMGB1_HUMAN	High mobility group protein B1 OS=Homo sapiens GN=HMGB1 PE=1 SV=3	KHPDASVNFSEFSK	3	531.601	1.25848			29.4	TRUE
1925	HC04Navy_CM_B01	HMGB1_HUMAN	High mobility group protein B1 OS=Homo sapiens GN=HMGB1 PE=1 SV=3	KHPDASVNFSEFSKK	4	430.978	1.51327			29.7	TRUE
1926	HC04Navy_CM_B01	HMGB1_HUMAN	High mobility group protein B1 OS=Homo sapiens GN=HMGB1 PE=1 SV=3	KHPDASVNFSEFSKK	4	430.978	1.51327			29.7	TRUE
1927	HC04Navy_CM_B01	HMGB1_HUMAN	High mobility group protein B1 OS=Homo sapiens GN=HMGB1 PE=1 SV=3	KLGEMWNNTAADDKQPYEK	4	560.279	1.99058			28.8	TRUE
1928	HC04Navy_CM_B01	HMGB1_HUMAN	High mobility group protein B1 OS=Homo sapiens GN=HMGB1 PE=1 SV=3	KLGEMWNNTAADDKQPYEK	4	560.273	0.975485			28.5	TRUE
1929	HC04Navy_CM_B01	HMGB1_HUMAN	High mobility group protein B1 OS=Homo sapiens GN=HMGB1 PE=1 SV=3	KLGEMWNNTAADDKQPYEK	4	560.273	0.97012			28.5	TRUE
1930	HC04Navy_CM_B01	HMGB1_HUMAN	High mobility group protein B1 OS=Homo sapiens GN=HMGB1 PE=1 SV=3	KLGEMWNNTAADDKQPYEK	4	560.277	1.65764			28.7	TRUE
1931	HC04Navy_CM_B01	HMGB1_HUMAN	High mobility group protein B1 OS=Homo sapiens GN=HMGB1 PE=1 SV=3	KLGEMWNNTAADDKQPYEK	4	560.277	1.65764			28.7	TRUE
1932	HC04Navy_CM_B01	HMGB1_HUMAN	High mobility group protein B1 OS=Homo sapiens GN=HMGB1 PE=1 SV=3	KLGEMWNNTAADDKQPYEK	4	560.276	1.50493			28.6	TRUE
1933	HC04Navy_CM_B01	HMGB1_HUMAN	High mobility group protein B1 OS=Homo sapiens GN=HMGB1 PE=1 SV=3	KLGEMWNNTAADDKQPYEK	4	560.276	1.50493			28.6	TRUE
1934	HC04Navy_CM_B01	HMGB1_HUMAN	High mobility group protein B1 OS=Homo sapiens GN=HMGB1 PE=1 SV=3	KLGEMWNNTAADDKQPYEK	4	560.293	4.50068			29	TRUE
1935	HC04Navy_CM_B01	HMGB1_HUMAN	High mobility group protein B1 OS=Homo sapiens GN=HMGB1 PE=1 SV=3	KLGEMWNNTAADDKQPYEK	3	746.699	1.45366			28.6	TRUE
1936	HC04Navy_CM_B01	HMGB1_HUMAN	High mobility group protein B1 OS=Homo sapiens GN=HMGB1 PE=1 SV=3	KLGEMWNNTAADDKQPYEK	3	746.699	1.45366			28.6	TRUE
1937	HC04Navy_CM_B01	HMGB1_HUMAN	High mobility group protein B1 OS=Homo sapiens GN=HMGB1 PE=1 SV=3	LGEMWNNTAADDKQPYEK	3	704.008	2.67916			28.6	TRUE
1938	HC04Navy_CM_B01	HMGB1_HUMAN	High mobility group protein B1 OS=Homo sapiens GN=HMGB1 PE=1 SV=3	LGEMWNNTAADDKQPYEK	3	704.008	2.67916			28.6	TRUE
1939	HC04Navy_CM_B01	HMGB1_HUMAN	High mobility group protein B1 OS=Homo sapiens GN=HMGB1 PE=1 SV=3	TYIPPKGETK	3	378.555	2.61864			28.9	TRUE
1940	HC04Navy_CM_B01	HMGB1_HUMAN	High mobility group protein B1 OS=Homo sapiens GN=HMGB1 PE=1 SV=3	TYIPPKGETK	3	378.555	2.61864			28.9	TRUE
1941	HC04Navy_CM_B01	HMGB1_HUMAN	High mobility group protein B1 OS=Homo sapiens GN=HMGB1 PE=1 SV=3	YEKDIAAYR	3	376.862	0.346412			28.9	FALSE
1942	HC04Navy_CM_B01	HMGB1_HUMAN	High mobility group protein B1 OS=Homo sapiens GN=HMGB1 PE=1 SV=3	YEKDIAAYR	3	376.872	2.90007			29.4	FALSE
1943	HC04Navy_CM_B01	RPN2_HUMAN	Dolichyl-diphosphooligosaccharide--protein glycosyltransferase subunit 2 OS=Homo sapiens GN=RPN2 PE=1 SV=3	LQVTNVLSQPLTQATVK	2	920.573	4.63697			25	TRUE
1944	HC04Navy_CM_B01	RPN2_HUMAN	Dolichyl-diphosphooligosaccharide--protein glycosyltransferase subunit 2 OS=Homo sapiens GN=RPN2 PE=1 SV=3	LQVTNVLSQPLTQATVK	3	614.044	3.4432			25	TRUE
1945	HC04Navy_CM_B01	RPN2_HUMAN	Dolichyl-diphosphooligosaccharide--protein glycosyltransferase subunit 2 OS=Homo sapiens GN=RPN2 PE=1 SV=3	LQVTNVLSQPLTQATVK	2	920.561	3.36696			25	TRUE
1946	HC04Navy_CM_B01	RPN2_HUMAN	Dolichyl-diphosphooligosaccharide--protein glycosyltransferase subunit 2 OS=Homo sapiens GN=RPN2 PE=1 SV=3	LQVTNVLSQPLTQATVK	2	920.561	3.36696			25	TRUE
1947	HC04Navy_CM_B01	RPN2_HUMAN	Dolichyl-diphosphooligosaccharide--protein glycosyltransferase subunit 2 OS=Homo sapiens GN=RPN2 PE=1 SV=3	LQVTNVLSQPLTQATVK	2	920.561	3.36696			25	TRUE
1948	HC04Navy_CM_B01	RPN2_HUMAN	Dolichyl-diphosphooligosaccharide--protein glycosyltransferase subunit 2 OS=Homo sapiens GN=RPN2 PE=1 SV=3	LQVTNVLSQPLTQATVK	3	614.044	3.4432			25	TRUE
1949	HC04Navy_CM_B01	RPN2_HUMAN	Dolichyl-diphosphooligosaccharide--protein glycosyltransferase subunit 2 OS=Homo sapiens GN=RPN2 PE=1 SV=3	LQVTNVLSQPLTQATVK	2	920.539	0.913191			25.6	TRUE
1950	HC04Navy_CM_B01	RPN2_HUMAN	Dolichyl-diphosphooligosaccharide--protein glycosyltransferase subunit 2 OS=Homo sapiens GN=RPN2 PE=1 SV=3	LSKEETVLATVQALQTASHLSQQADLR	4	735.162	2.1483			25	TRUE
1951	HC04Navy_CM_B01	RPN2_HUMAN	Dolichyl-diphosphooligosaccharide--protein glycosyltransferase subunit 2 OS=Homo sapiens GN=RPN2 PE=1 SV=3	LSKEETVLATVQALQTASHLSQQADLR	4	735.175	3.96076			25	TRUE
1952	HC04Navy_CM_B01	RPN2_HUMAN	Dolichyl-diphosphooligosaccharide--protein glycosyltransferase subunit 2 OS=Homo sapiens GN=RPN2 PE=1 SV=3	LSKEETVLATVQALQTASHLSQQADLR	4	735.154	0.984487			25.8	TRUE
1953	HC04Navy_CM_B01	RPN2_HUMAN	Dolichyl-diphosphooligosaccharide--protein glycosyltransferase subunit 2 OS=Homo sapiens GN=RPN2 PE=1 SV=3	LSKEETVLATVQALQTASHLSQQADLR	3	979.891	3.2815			25	TRUE
1954	HC04Navy_CM_B01	RPN2_HUMAN	Dolichyl-diphosphooligosaccharide--protein glycosyltransferase subunit 2 OS=Homo sapiens GN=RPN2 PE=1 SV=3	LSKEETVLATVQALQTASHLSQQADLR	4	735.162	2.1483			25	TRUE
1955	HC04Navy_CM_B01	RPN2_HUMAN	Dolichyl-diphosphooligosaccharide--protein glycosyltransferase subunit 2 OS=Homo sapiens GN=RPN2 PE=1 SV=3	LSKEETVLATVQALQTASHLSQQADLR	4	735.162	2.1483			25	TRUE
1956	HC04Navy_CM_B01	RPN2_HUMAN	Dolichyl-diphosphooligosaccharide--protein glycosyltransferase subunit 2 OS=Homo sapiens GN=RPN2 PE=1 SV=3	LSKEETVLATVQALQTASHLSQQADLR	4	735.162	2.1483			25	TRUE
1957	HC04Navy_CM_B01	RPN2_HUMAN	Dolichyl-diphosphooligosaccharide--protein glycosyltransferase subunit 2 OS=Homo sapiens GN=RPN2 PE=1 SV=3	LSKEETVLATVQALQTASHLSQQADLR	4	735.168	3.01571			25	TRUE
1958	HC04Navy_CM_B01	RPN2_HUMAN	Dolichyl-diphosphooligosaccharide--protein glycosyltransferase subunit 2 OS=Homo sapiens GN=RPN2 PE=1 SV=3	LSKEETVLATVQALQTASHLSQQADLR	4	735.168	3.01571			25	TRUE
1959	HC04Navy_CM_B01	RPN2_HUMAN	Dolichyl-diphosphooligosaccharide--protein glycosyltransferase subunit 2 OS=Homo sapiens GN=RPN2 PE=1 SV=3	LSKEETVLATVQALQTASHLSQQADLR	4	735.168	3.01571			25	TRUE
1960	HC04Navy_CM_B01	RPN2_HUMAN	Dolichyl-diphosphooligosaccharide--protein glycosyltransferase subunit 2 OS=Homo sapiens GN=RPN2 PE=1 SV=3	LSKEETVLATVQALQTASHLSQQADLR	4	735.175	3.96076			25	TRUE
1961	HC04Navy_CM_B01	RPN2_HUMAN	Dolichyl-diphosphooligosaccharide--protein glycosyltransferase subunit 2 OS=Homo sapiens GN=RPN2 PE=1 SV=3	LSKEETVLATVQALQTASHLSQQADLR	4	735.162	2.1483			25	TRUE
1962	HC04Navy_CM_B01	RPN2_HUMAN	Dolichyl-diphosphooligosaccharide--protein glycosyltransferase subunit 2 OS=Homo sapiens GN=RPN2 PE=1 SV=3	LSKEETVLATVQALQTASHLSQQADLR	4	735.162	2.1483			25	TRUE
1963	HC04Navy_CM_B01	RPN2_HUMAN	Dolichyl-diphosphooligosaccharide--protein glycosyltransferase subunit 2 OS=Homo sapiens GN=RPN2 PE=1 SV=3	SIVEEIEDLVAR	3	458.258	2.09007			29.4	TRUE
1964	HC04Navy_CM_B01	RPN2_HUMAN	Dolichyl-diphosphooligosaccharide--protein glycosyltransferase subunit 2 OS=Homo sapiens GN=RPN2 PE=1 SV=3	SIVEEIEDLVAR	2	686.873	0.571544			29.8	TRUE
1965	HC04Navy_CM_B01	RPN2_HUMAN	Dolichyl-diphosphooligosaccharide--protein glycosyltransferase subunit 2 OS=Homo sapiens GN=RPN2 PE=1 SV=3	SIVEEIEDLVAR	3	458.262	2.97122			29.1	TRUE
1966	HC04Navy_CM_B01	RPN2_HUMAN	Dolichyl-diphosphooligosaccharide--protein glycosyltransferase subunit 2 OS=Homo sapiens GN=RPN2 PE=1 SV=3	SIVEEIEDLVAR	3	458.264	3.47162			28.8	TRUE
1967	HC04Navy_CM_B01	RPN2_HUMAN	Dolichyl-diphosphooligosaccharide--protein glycosyltransferase subunit 2 OS=Homo sapiens GN=RPN2 PE=1 SV=3	SIVEEIEDLVAR	3	458.264	3.47162			28.8	TRUE
1968	HC04Navy_CM_B01	RPN2_HUMAN	Dolichyl-diphosphooligosaccharide--protein glycosyltransferase subunit 2 OS=Homo sapiens GN=RPN2 PE=1 SV=3	SIVEEIEDLVAR	2	686.894	3.66254			28.7	TRUE
1969	HC04Navy_CM_B01	RPN2_HUMAN	Dolichyl-diphosphooligosaccharide--protein glycosyltransferase subunit 2 OS=Homo sapiens GN=RPN2 PE=1 SV=3	SIVEEIEDLVAR	2	686.894	3.66254			28.7	TRUE
1970	HC04Navy_CM_B01	RPN2_HUMAN	Dolichyl-diphosphooligosaccharide--protein glycosyltransferase subunit 2 OS=Homo sapiens GN=RPN2 PE=1 SV=3	SIVEEIEDLVAR	2	686.894	3.66254			28.7	TRUE
1971	HC04Navy_CM_B01	RPN2_HUMAN	Dolichyl-diphosphooligosaccharide--protein glycosyltransferase subunit 2 OS=Homo sapiens GN=RPN2 PE=1 SV=3	TGQEVVFVAEPDNK	2	766.891	1.1084			29.8	TRUE
1972	HC04Navy_CM_B01	RPN2_HUMAN	Dolichyl-diphosphooligosaccharide--protein glycosyltransferase subunit 2 OS=Homo sapiens GN=RPN2 PE=1 SV=3	TSFTPVGDVFELNFMNVK	2	1023.05	4.15549			28.6	TRUE
1973	HC04Navy_CM_B01	RPN2_HUMAN	Dolichyl-diphosphooligosaccharide--protein glycosyltransferase subunit 2 OS=Homo sapiens GN=RPN2 PE=1 SV=3	YHVPVVVVPEGSASDTHEQAILR	3	835.121	2.22892			27.2	TRUE
1974	HC04Navy_CM_B01	RPN2_HUMAN	Dolichyl-diphosphooligosaccharide--protein glycosyltransferase subunit 2 OS=Homo sapiens GN=RPN2 PE=1 SV=3	YHVPVVVVPEGSASDTHEQAILR	4	626.585	0.957604			27.9	TRUE
1975	HC04Navy_CM_B01	RPN2_HUMAN	Dolichyl-diphosphooligosaccharide--protein glycosyltransferase subunit 2 OS=Homo sapiens GN=RPN2 PE=1 SV=3	YHVPVVVVPEGSASDTHEQAILR	4	626.59	1.83808			27.3	TRUE
1976	HC04Navy_CM_B01	RPN2_HUMAN	Dolichyl-diphosphooligosaccharide--protein glycosyltransferase subunit 2 OS=Homo sapiens GN=RPN2 PE=1 SV=3	YHVPVVVVPEGSASDTHEQAILR	4	626.59	1.83808			27.3	TRUE
1977	HC04Navy_CM_B01	RPN2_HUMAN	Dolichyl-diphosphooligosaccharide--protein glycosyltransferase subunit 2 OS=Homo sapiens GN=RPN2 PE=1 SV=3	YHVPVVVVPEGSASDTHEQAILR	4	626.59	1.83808			27.3	TRUE
1978	HC04Navy_CM_B01	RPN2_HUMAN	Dolichyl-diphosphooligosaccharide--protein glycosyltransferase subunit 2 OS=Homo sapiens GN=RPN2 PE=1 SV=3	YHVPVVVVPEGSASDTHEQAILR	4	626.59	1.83808			27.3	TRUE
1979	HC04Navy_CM_B01	RPN2_HUMAN	Dolichyl-diphosphooligosaccharide--protein glycosyltransferase subunit 2 OS=Homo sapiens GN=RPN2 PE=1 SV=3	YIANTVELR	2	539.817	3.46684			27.5	TRUE
1980	HC04Navy_CM_B01	DHE4_HUMAN	Glutamate dehydrogenase 2, mitochondrial OS=Homo sapiens GN=GLUD2 PE=1 SV=2	ALASLMTYK	2	499.278	1.0954			27.8	FALSE
1981	HC04Navy_CM_B01	DHE4_HUMAN	Glutamate dehydrogenase 2, mitochondrial OS=Homo sapiens GN=GLUD2 PE=1 SV=2	ALASLMTYK	2	499.283	2.00797			27.3	FALSE
1982	HC04Navy_CM_B01	DHE4_HUMAN	Glutamate dehydrogenase 2, mitochondrial OS=Homo sapiens GN=GLUD2 PE=1 SV=2	ALASLMTYK	2	499.283	2.00797			27.3	FALSE
1983	HC04Navy_CM_B01	DHE4_HUMAN	Glutamate dehydrogenase 2, mitochondrial OS=Homo sapiens GN=GLUD2 PE=1 SV=2	ALASLMTYK	2	499.291	3.65548			26.8	FALSE
1984	HC04Navy_CM_B01	DHE4_HUMAN	Glutamate dehydrogenase 2, mitochondrial OS=Homo sapiens GN=GLUD2 PE=1 SV=2	ALASLMTYK	2	499.291	3.65548			26.8	FALSE
1985	HC04Navy_CM_B01	DHE4_HUMAN	Glutamate dehydrogenase 2, mitochondrial OS=Homo sapiens GN=GLUD2 PE=1 SV=2	cAVVDVPFGGAK	2	610.327	2.725	c1: Carbamidomethyl (+57.02)		29.8	FALSE
1986	HC04Navy_CM_B01	DHE4_HUMAN	Glutamate dehydrogenase 2, mitochondrial OS=Homo sapiens GN=GLUD2 PE=1 SV=2	cAVVDVPFGGAK	2	610.327	2.725	c1: Carbamidomethyl (+57.02)		29.8	FALSE
1987	HC04Navy_CM_B01	DHE4_HUMAN	Glutamate dehydrogenase 2, mitochondrial OS=Homo sapiens GN=GLUD2 PE=1 SV=2	cAVVDVPFGGAK	2	610.341	4.99382	c1: Carbamidomethyl (+57.02)		29.3	FALSE
1988	HC04Navy_CM_B01	DHE4_HUMAN	Glutamate dehydrogenase 2, mitochondrial OS=Homo sapiens GN=GLUD2 PE=1 SV=2	cIAVGESDGSIWNPDGIDPK	2	1065.53	3.33273	c1: Carbamidomethyl (+57.02)		29	FALSE
1989	HC04Navy_CM_B01	DHE4_HUMAN	Glutamate dehydrogenase 2, mitochondrial OS=Homo sapiens GN=GLUD2 PE=1 SV=2	cIAVGESDGSIWNPDGIDPK	2	1065.53	3.33273	c1: Carbamidomethyl (+57.02)		29	FALSE
1990	HC04Navy_CM_B01	DHE4_HUMAN	Glutamate dehydrogenase 2, mitochondrial OS=Homo sapiens GN=GLUD2 PE=1 SV=2	ELEDFKLQHGSILGFPK	4	490.276	2.28969			27.4	FALSE
1991	HC04Navy_CM_B01	DHE4_HUMAN	Glutamate dehydrogenase 2, mitochondrial OS=Homo sapiens GN=GLUD2 PE=1 SV=2	ELEDFKLQHGSILGFPK	2	979.533	1.10126			28.3	FALSE
1992	HC04Navy_CM_B01	DHE4_HUMAN	Glutamate dehydrogenase 2, mitochondrial OS=Homo sapiens GN=GLUD2 PE=1 SV=2	ELEDFKLQHGSILGFPK	4	490.275	1.96205			27.7	FALSE
1993	HC04Navy_CM_B01	DHE4_HUMAN	Glutamate dehydrogenase 2, mitochondrial OS=Homo sapiens GN=GLUD2 PE=1 SV=2	ELEDFKLQHGSILGFPK	3	653.361	1.53733			28	FALSE
1994	HC04Navy_CM_B01	DHE4_HUMAN	Glutamate dehydrogenase 2, mitochondrial OS=Homo sapiens GN=GLUD2 PE=1 SV=2	ELEDFKLQHGSILGFPK	3	653.363	1.91228			27.7	FALSE
1995	HC04Navy_CM_B01	DHE4_HUMAN	Glutamate dehydrogenase 2, mitochondrial OS=Homo sapiens GN=GLUD2 PE=1 SV=2	ELEDFKLQHGSILGFPK	3	653.361	1.53733			28	FALSE
1996	HC04Navy_CM_B01	DHE4_HUMAN	Glutamate dehydrogenase 2, mitochondrial OS=Homo sapiens GN=GLUD2 PE=1 SV=2	ELEDFKLQHGSILGFPK	3	653.361	1.53733			28	FALSE
1997	HC04Navy_CM_B01	DHE4_HUMAN	Glutamate dehydrogenase 2, mitochondrial OS=Homo sapiens GN=GLUD2 PE=1 SV=2	ELEDFKLQHGSILGFPK	3	653.363	1.91228			27.7	FALSE
1998	HC04Navy_CM_B01	DHE4_HUMAN	Glutamate dehydrogenase 2, mitochondrial OS=Homo sapiens GN=GLUD2 PE=1 SV=2	IIAEGANGPTTPEADKIFLER	3	748.082	2.66768			27.4	FALSE
1999	HC04Navy_CM_B01	DHE4_HUMAN	Glutamate dehydrogenase 2, mitochondrial OS=Homo sapiens GN=GLUD2 PE=1 SV=2	IIAEGANGPTTPEADKIFLER	3	748.082	2.66768			27.4	FALSE
[truncated: 168,577 more rows]
