# Supplementary material for: The Selection of a Hepatocyte Cell Line Susceptible to Plasmodium falciparum Sporozoite Invasion That Is Associated With Expression of Glypican-3
Source: Front Microbiol. 2019 Feb 28;10:127. doi: 10.3389/fmicb.2019.00127 (PMC6413710; doi:10.3389/fmicb.2019.00127)
Supplement: Supplementary file 5 [file Table_5.XLSX]

## Sheet: Legend
Table S5. Protein identification data for proteins identified in membrane-enriched HC-04, HC-04.J7, and HepG2 grown in IMDM and DMEM-NoGlc (basic) medium
Data labelling
Cell line	Media used [Basic (B) or IMDM (I)]	Replicate no.
HC04J7	B	B01
		B02
		B03
	I	B01
		B02
		B03
HC04Navy	B	B01
		B02
		B03
	I	B01
		B02
		B03
HepG2	B	B01
		B02
		B03
	I	B01
		B02
		B03
Same identifiers are used in the raw data labelling
Data Search Details
Search Engines: Mascot v2.4.1
Database: SwissProt human 2012 protein FASTA sequence (20,234 sequences)
Modifications: Carbamidomethyl (fixed), Oxidation (M) Variable
Digestion: Trypsin
Instrument: ESI QTOF
Precursor Tolerance: 50 ppm
Fragment Tolerance: 0.2 Da
Result Analysis
Minimum Peptide length: 5 aminoacids
Minimum peptide for a protein: 2
Protein FDR: 1%
Peptide FDR: 1%
Sample	Sample ID for given protein data
Protein accession number	Accession Number
Protein description	Description of the protein
MW [kDa]	Molecular weight of the protein
Coverage [%]	Coverage of the protein by peptides expressed as a percentage
#Peptides	Number of distinct peptides for the protein in a given sample
#Unique peptides	Number of peptides identified only in a given sample for the protein

## Sheet: Protein Data
				HC04J7_B									HC04J7_I									HC04Navy_B									HC04Navy_I									HepG2_B									HepG2_I
				B01			B02			B03			B01			B02			B03			B01			B02			B03			B01			B02			B03			B01			B02			B03			B01
ID	Protein accession	Protein description	MW [kDa]	Coverage [%]	#Peptides	#Unique peptides	Coverage [%]	#Peptides	#Unique peptides	Coverage [%]	#Peptides	#Unique peptides	Coverage [%]	#Peptides	#Unique peptides	Coverage [%]	#Peptides	#Unique peptides	Coverage [%]	#Peptides	#Unique peptides	Coverage [%]	#Peptides	#Unique peptides	Coverage [%]	#Peptides	#Unique peptides	Coverage [%]	#Peptides	#Unique peptides	Coverage [%]	#Peptides	#Unique peptides	Coverage [%]	#Peptides	#Unique peptides	Coverage [%]	#Peptides	#Unique peptides	Coverage [%]	#Peptides	#Unique peptides	Coverage [%]	#Peptides	#Unique peptides	Coverage [%]	#Peptides	#Unique peptides	Coverage [%]
1.1	ACTC_HUMAN	Actin, alpha cardiac muscle 1 OS=Homo sapiens GN=ACTC1 PE=1 SV=1	42 kDa	0.178	13	1	0.183	11	1	0.225	14	2	0.231	11	1	0.212	13	1	0.167	15	1	0.212	12	2	0.215	12	3	0.297	15	4	0.212	10	1	0.183	13	2	0.212	15	3	0.244	12	1	0.289	13	2	0.186	13	2	0.149
1.2	ACTBL_HUMAN	Beta-actin-like protein 2 OS=Homo sapiens GN=ACTBL2 PE=1 SV=2	42 kDa	0.0984	6	1	0.141	5	1	0.0931	4	0	0.13	5	1	0.141	5	1	0.0957	6	1	0.282	9	3	0.322	9	4	0.215	8	2	0.215	8	3	0.221	7	3	0.181	8	2	0.25	10	4	0.29	9	4	0.322	8	4	0.199
1.3	ACTG_HUMAN	Actin, cytoplasmic 2 OS=Homo sapiens GN=ACTG1 PE=1 SV=1	42 kDa	0.499	22	0	0.568	20	0	0.523	23	0	0.616	19	0	0.536	21	0	0.504	23	0	0.555	23	1	0.581	17	1	0.507	22	0	0.555	18	0	0.499	20	0	0.555	23	0	0.509	21	2	0.544	21	1	0.541	20	0	0.432
1.4	POTEE_HUMAN	POTE ankyrin domain family member E OS=Homo sapiens GN=POTEE PE=1 SV=3	121 kDa	0.0595	10	0	0.0651	8	0	0.0586	10	0	0.0651	8	0	0.0716	10	0	0.0651	13	0	0.0847	9	0	0.0633	8	0	0.0716	11	2	0.0651	8	0	0.0651	10	1	0.0651	10	0	0.0716	8	0	0.0744	10	1	0.0698	9	0	0.0502
1.5	ACTBM_HUMAN	Putative beta-actin-like protein 3 OS=Homo sapiens GN=POTEKP PE=5 SV=1	42 kDa	0.072	5	0	0.107	4	0	0.107	7	0	0.107	4	0	0.107	5	0	0.133	9	1	0.107	4	0	0.12	5	0	0.107	4	0	0.107	3	0	0.107	4	0	0.107	5	0	0.0773	3	0	0.107	4	0	0.139	5	0	0.0827
1.6	ACTB_HUMAN	Actin, cytoplasmic 1 OS=Homo sapiens GN=ACTB PE=1 SV=1	42 kDa	0.499	22	0	0.568	20	0	0.523	23	0	0.616	19	0	0.536	21	0	0.504	23	0	0.555	23	1	0.509	16	0	0.507	22	0	0.555	18	0	0.499	20	0	0.555	23	0	0.464	19	0	0.544	20	0	0.541	20	0	0.432
2	H4_HUMAN	Histone H4 OS=Homo sapiens GN=HIST1H4A PE=1 SV=2	11 kDa	0.553	11	11	0.534	11	11	0.456	12	12	0.456	14	14	0.456	12	12	0.456	12	12	0.534	14	14	0.544	15	15	0.466	14	14	0.573	17	17	0.583	18	18	0.563	19	19	0.583	17	17	0.602	19	19	0.505	14	14	0.612
3	ATPB_HUMAN	ATP synthase subunit beta, mitochondrial OS=Homo sapiens GN=ATP5B PE=1 SV=3	57 kDa	0.38	25	25	0.446	24	24	0.391	23	23	0.414	23	23	0.357	22	22	0.38	21	21	0.516	25	25	0.38	24	24	0.567	26	26	0.486	27	27	0.518	27	27	0.531	26	26	0.344	23	23	0.414	24	24	0.284	19	19	0.342
4.1	MYH9_HUMAN	Myosin-9 OS=Homo sapiens GN=MYH9 PE=1 SV=4	227 kDa	0.145	49	35	0.19	58	43	0.188	56	43	0.216	68	51	0.22	69	52	0.217	66	50	0.209	59	41	0.18	56	40	0.201	62	43	0.23	67	49	0.244	68	50	0.266	77	58	0.0918	29	18	0.12	26	19	0.0689	22	13	0.141
4.2	MYH10_HUMAN	Myosin-10 OS=Homo sapiens GN=MYH10 PE=1 SV=3	229 kDa	0.0825	21	10	0.104	30	18	0.0703	26	16	0.0597	24	9	0.0754	27	13	0.0891	29	16	0.128	46	32	0.086	31	19	0.0845	30	16	0.1	31	17	0.0749	27	13	0.0876	36	20	0.0703	19	11	0.0415	10	7	0.0435	12	5	0.039
4.3	MYH11_HUMAN	Myosin-11 OS=Homo sapiens GN=MYH11 PE=1 SV=3	227 kDa	0	0	0	0.0421	10	1	0.0385	7	1	0.0482	12	2	0	0	0	0.0431	10	1	0	0	0	0.0284	9	1	0.0406	11	1	0.0441	13	1	0.0441	12	1	0.0401	11	1	0	0	0	0	0	0	0	0	0	0.0238
4.4	MYH14_HUMAN	Myosin-14 OS=Homo sapiens GN=MYH14 PE=1 SV=2	228 kDa	0.0175	7	1	0.0251	8	1	0	0	0	0.0266	10	3	0.0216	7	1	0.0216	6	0	0.0356	10	2	0.015	5	0	0.0216	6	0	0.0296	8	0	0.0251	8	1	0.0296	9	1	0	0	0	0	0	0	0.0105	1	1	0.015
5.1	SPTB2_HUMAN	Spectrin beta chain, non-erythrocytic 1 OS=Homo sapiens GN=SPTBN1 PE=1 SV=2	275 kDa	0.171	68	62	0.213	77	70	0.188	78	71	0.148	57	50	0.168	63	58	0.174	74	67	0.159	57	53	0.141	50	47	0.144	57	53	0.162	61	56	0.148	61	54	0.177	71	63	0.0702	31	25	0.129	44	39	0.102	45	39	0.132
5.2	SPTB1_HUMAN	Spectrin beta chain, erythrocytic OS=Homo sapiens GN=SPTB PE=1 SV=5	246 kDa	0.0126	5	0	0.0164	6	1	0.0126	6	0	0.0126	4	0	0.0126	4	0	0.0173	6	1	0	0	0	0	0	0	0	0	0	0.0384	6	3	0.0126	5	0	0	0	0	0.0126	5	1	0.0173	5	1	0.0131	5	1	0.0126
5.3	SPTN2_HUMAN	Spectrin beta chain, non-erythrocytic 2 OS=Homo sapiens GN=SPTBN2 PE=1 SV=3	271 kDa	0.00962	7	2	0	0	0	0	0	0	0.0113	7	1	0	0	0	0	0	0	0	0	0	0.00711	4	1	0.00711	4	1	0	0	0	0	0	0	0.0151	8	1	0	0	0	0	0	0	0	0	0	0
6	SPTN1_HUMAN	Spectrin alpha chain, non-erythrocytic 1 OS=Homo sapiens GN=SPTAN1 PE=1 SV=3	285 kDa	0.144	54	54	0.221	83	82	0.195	79	79	0.15	68	68	0.142	65	65	0.184	73	73	0.143	57	57	0.119	49	49	0.128	52	52	0.16	59	59	0.174	66	66	0.188	72	72	0.0995	39	39	0.068	33	33	0.0756	37	37	0.149
7.1	K2C8_HUMAN	Keratin, type II cytoskeletal 8 OS=Homo sapiens GN=KRT8 PE=1 SV=7	54 kDa	0.474	26	23	0.474	29	25	0.565	28	25	0.526	27	24	0.48	28	25	0.441	26	23	0.387	24	20	0.344	21	19	0.356	22	19	0.385	22	19	0.391	25	21	0.443	26	22	0.447	29	24	0.4	26	22	0.445	32	28	0.387
7.2	K2C1_HUMAN	Keratin, type II cytoskeletal 1 OS=Homo sapiens GN=KRT1 PE=1 SV=6	66 kDa	0.0839	5	4	0.202	14	12	0.137	9	7	0.157	9	7	0.0481	4	2	0.141	8	6	0.202	13	11	0.169	11	9	0.146	9	7	0.087	5	3	0.174	11	9	0.2	14	12	0.239	18	15	0.203	13	11	0.157	9	7	0.205
7.3	K22E_HUMAN	Keratin, type II cytoskeletal 2 epidermal OS=Homo sapiens GN=KRT2 PE=1 SV=2	65 kDa	0.0485	4	1	0.146	12	8	0.13	9	5	0.0798	6	2	0.0485	4	2	0.0798	5	1	0.113	12	8	0.111	11	8	0.0986	7	2	0.061	8	4	0.0798	9	4	0.0798	9	5	0.192	19	12	0.108	13	8	0.061	11	7	0.177
7.4	K2C73_HUMAN	Keratin, type II cytoskeletal 73 OS=Homo sapiens GN=KRT73 PE=1 SV=1	59 kDa	0	0	0	0	0	0	0	0	0	0	0	0	0	0	0	0	0	0	0	0	0	0	0	0	0	0	0	0	0	0	0	0	0	0	0	0	0	0	0	0.0296	2	1	0	0	0	0.0296
7.5	K2C6C_HUMAN	Keratin, type II cytoskeletal 6C OS=Homo sapiens GN=KRT6C PE=1 SV=3	60 kDa	0.0762	4	1	0	0	0	0	0	0	0	0	0	0	0	0	0	0	0	0	0	0	0	0	0	0	0	0	0	0	0	0	0	0	0	0	0	0.0443	5	1	0	0	0	0	0	0	0.0656
7.6	K2C1B_HUMAN	Keratin, type II cytoskeletal 1b OS=Homo sapiens GN=KRT77 PE=2 SV=3	62 kDa	0	0	0	0	0	0	0	0	0	0	0	0	0	0	0	0	0	0	0	0	0	0	0	0	0	0	0	0	0	0	0	0	0	0	0	0	0	0	0	0	0	0	0	0	0	0
7.7	K2C79_HUMAN	Keratin, type II cytoskeletal 79 OS=Homo sapiens GN=KRT79 PE=1 SV=2	58 kDa	0	0	0	0	0	0	0	0	0	0	0	0	0	0	0	0	0	0	0	0	0	0	0	0	0	0	0	0	0	0	0	0	0	0	0	0	0.0467	4	1	0	0	0	0	0	0	0.0766
7.8	K2C74_HUMAN	Keratin, type II cytoskeletal 74 OS=Homo sapiens GN=KRT74 PE=1 SV=2	58 kDa	0	0	0	0	0	0	0	0	0	0	0	0	0	0	0	0	0	0	0	0	0	0	0	0	0	0	0	0	0	0	0	0	0	0	0	0	0	0	0	0	0	0	0	0	0	0
8.1	K1C18_HUMAN	Keratin, type I cytoskeletal 18 OS=Homo sapiens GN=KRT18 PE=1 SV=2	48 kDa	0.6	28	24	0.481	24	20	0.507	26	22	0.477	23	19	0.495	27	23	0.495	26	22	0.421	20	16	0.391	20	16	0.463	20	17	0.372	22	19	0.421	22	18	0.474	23	20	0.4	24	20	0.391	23	19	0.433	21	17	0.326
8.2	K1C10_HUMAN	Keratin, type I cytoskeletal 10 OS=Homo sapiens GN=KRT10 PE=1 SV=6	59 kDa	0.0771	6	3	0.276	24	21	0.115	10	7	0.0702	6	4	0.123	8	7	0.0771	6	4	0.173	14	11	0.0856	8	7	0.0531	4	3	0.0171	2	1	0.11	11	9	0.158	17	14	0.245	24	20	0.209	15	12	0.161	13	10	0.271
8.3	K1C19_HUMAN	Keratin, type I cytoskeletal 19 OS=Homo sapiens GN=KRT19 PE=1 SV=4	44 kDa	0.0575	3	0	0.0575	3	0	0.04	3	0	0.04	2	0	0.04	2	0	0.04	2	0	0.0575	3	0	0.04	2	0	0.04	2	0	0.04	2	0	0.04	2	0	0.08	4	0	0.435	27	16	0.535	26	17	0.423	26	17	0.252
8.4	K1C16_HUMAN	Keratin, type I cytoskeletal 16 OS=Homo sapiens GN=KRT16 PE=1 SV=4	51 kDa	0	0	0	0	0	0	0	0	0	0	0	0	0.0296	2	1	0	0	0	0	0	0	0	0	0	0	0	0	0	0	0	0.0529	6	2	0.0677	4	0	0.0867	6	0	0.0867	5	0	0.0867	5	0	0
8.5	K1C17_HUMAN	Keratin, type I cytoskeletal 17 OS=Homo sapiens GN=KRT17 PE=1 SV=2	48 kDa	0	0	0	0	0	0	0	0	0	0	0	0	0	0	0	0	0	0	0	0	0	0	0	0	0	0	0	0	0	0	0.0509	4	0	0.0741	4	0	0.0949	8	1	0.118	6	0	0.12	7	1	0.0903
8.6	K1C15_HUMAN	Keratin, type I cytoskeletal 15 OS=Homo sapiens GN=KRT15 PE=1 SV=3	49 kDa	0	0	0	0	0	0	0.0526	3	1	0	0	0	0	0	0	0	0	0	0	0	0	0	0	0	0	0	0	0	0	0	0.0614	3	1	0	0	0	0	0	0	0	0	0	0	0	0	0
9	ATPA_HUMAN	ATP synthase subunit alpha, mitochondrial OS=Homo sapiens GN=ATP5A1 PE=1 SV=1	60 kDa	0.401	24	24	0.405	25	25	0.405	26	26	0.391	24	24	0.389	24	24	0.401	27	27	0.365	28	28	0.34	24	24	0.369	28	28	0.416	28	27	0.369	26	26	0.405	27	27	0.275	23	23	0.373	25	25	0.309	20	20	0.273
10	VDAC1_HUMAN	Voltage-dependent anion-selective channel protein 1 OS=Homo sapiens GN=VDAC1 PE=1 SV=2	31 kDa	0.445	12	11	0.484	13	12	0.544	15	14	0.367	12	11	0.463	16	15	0.392	14	13	0.42	15	14	0.417	12	11	0.445	14	12	0.364	13	12	0.417	12	11	0.417	12	11	0.484	12	11	0.555	12	11	0.343	11	11	0.23
11	ECHA_HUMAN	Trifunctional enzyme subunit alpha, mitochondrial OS=Homo sapiens GN=HADHA PE=1 SV=2	83 kDa	0.292	28	28	0.346	33	33	0.356	31	31	0.338	29	29	0.385	31	31	0.362	28	28	0.336	29	29	0.308	29	29	0.359	31	31	0.353	29	29	0.305	34	34	0.341	34	34	0.204	18	18	0.274	29	29	0.235	26	26	0.231
12	LMNA_HUMAN	Prelamin-A/C OS=Homo sapiens GN=LMNA PE=1 SV=1	74 kDa	0.377	35	34	0.455	40	39	0.425	40	39	0.414	34	34	0.429	35	35	0.428	37	37	0.429	36	35	0.342	31	30	0.465	42	41	0.45	38	37	0.431	38	37	0.452	40	39	0.357	30	28	0.334	26	25	0.291	25	25	0.224
13.1	TBA1C_HUMAN	Tubulin alpha-1C chain OS=Homo sapiens GN=TUBA1C PE=1 SV=1	50 kDa	0.265	14	1	0.332	18	1	0.352	20	1	0.332	16	1	0.305	16	1	0.305	16	1	0.283	14	1	0.258	15	1	0.325	18	1	0.258	15	1	0.258	17	1	0.258	17	1	0.229	14	0	0.294	18	1	0.212	15	1	0.196
13.2	TBA1B_HUMAN	Tubulin alpha-1B chain OS=Homo sapiens GN=TUBA1B PE=1 SV=1	50 kDa	0.302	15	1	0.368	19	1	0.388	21	1	0.368	17	1	0.341	17	1	0.341	17	1	0.31	16	1	0.266	15	0	0.333	20	1	0.266	15	0	0.266	17	0	0.266	18	0	0.282	15	0	0.324	20	1	0.239	16	1	0.195
13.3	TBA3E_HUMAN	Tubulin alpha-3E chain OS=Homo sapiens GN=TUBA3E PE=1 SV=2	50 kDa	0.216	10	0	0.262	13	0	0.262	14	0	0.262	12	0	0.236	12	0	0.236	12	0	0.231	9	0	0.191	10	0	0.236	14	0	0.189	11	0	0.189	11	0	0.193	14	1	0.196	9	1	0.202	12	1	0.227	9	1	0.122
13.4	TBA8_HUMAN	Tubulin alpha-8 chain OS=Homo sapiens GN=TUBA8 PE=1 SV=1	50 kDa	0.149	7	0	0.196	10	0	0.216	12	0	0.196	8	0	0.169	8	0	0.169	8	0	0.098	5	0	0.122	7	1	0.189	9	0	0.122	7	0	0.122	8	0	0.158	10	1	0.105	6	0	0.114	8	0	0.105	7	1	0.0579
14.1	H2B1M_HUMAN	Histone H2B type 1-M OS=Homo sapiens GN=HIST1H2BM PE=1 SV=3	14 kDa	0.405	6	2	0.405	7	2	0.405	8	2	0.46	9	2	0.405	7	2	0.405	7	2	0.405	8	2	0.317	7	2	0.405	7	2	0.333	9	2	0.46	8	2	0.405	8	2	0.27	8	3	0.421	14	4	0.405	8	2	0.405
14.2	H2B1B_HUMAN (+3)	Histone H2B type 1-B OS=Homo sapiens GN=HIST1H2BB PE=1 SV=2	14 kDa	0.405	6	2	0.405	7	2	0.405	8	2	0.46	9	2	0.405	7	2	0.405	7	2	0.405	8	2	0.317	7	2	0.405	7	2	0.333	9	2	0.46	8	2	0.405	8	2	0.246	7	2	0.413	12	2	0.405	8	2	0.405
15	PHB_HUMAN	Prohibitin OS=Homo sapiens GN=PHB PE=1 SV=1	30 kDa	0.482	15	15	0.46	14	14	0.482	15	15	0.482	15	15	0.482	16	16	0.482	15	15	0.482	15	15	0.482	15	15	0.482	16	16	0.449	13	13	0.482	15	15	0.482	15	15	0.346	13	13	0.397	14	14	0.441	13	13	0.294
16.1	TBB5_HUMAN	Tubulin beta chain OS=Homo sapiens GN=TUBB PE=1 SV=2	50 kDa	0.327	17	3	0.354	20	3	0.347	21	4	0.401	19	3	0.288	15	2	0.306	17	4	0.354	20	3	0.327	17	1	0.315	19	2	0.315	17	2	0.288	16	2	0.318	16	2	0.23	13	2	0.396	20	3	0.304	15	2	0.221
16.2	TBB2A_HUMAN	Tubulin beta-2A chain OS=Homo sapiens GN=TUBB2A PE=1 SV=1	50 kDa	0.276	14	0	0.218	13	0	0.261	16	3	0.312	14	0	0.238	12	0	0.218	14	0	0.326	17	2	0.299	16	1	0.288	17	3	0.227	14	0	0.252	15	2	0.283	14	2	0.169	11	0	0.342	16	0	0.245	12	1	0.252
16.3	TBB3_HUMAN	Tubulin beta-3 chain OS=Homo sapiens GN=TUBB3 PE=1 SV=2	50 kDa	0.287	14	1	0.287	15	2	0.276	16	3	0.276	13	0	0.249	11	0	0.211	13	1	0.313	16	1	0.313	16	1	0.289	15	1	0.238	12	0	0.211	11	0	0.249	12	0	0.153	9	0	0.262	13	1	0.113	8	0	0.191
16.4	TBB4B_HUMAN	Tubulin beta-4B chain OS=Homo sapiens GN=TUBB4B PE=1 SV=1	50 kDa	0.337	17	0	0.353	19	1	0.281	19	0	0.4	19	1	0.326	16	1	0.279	17	0	0.353	19	1	0.353	18	1	0.315	19	1	0.315	17	1	0.261	15	0	0.283	15	0	0.229	13	1	0.369	18	0	0.243	14	1	0.22
16.5	TBB6_HUMAN	Tubulin beta-6 chain OS=Homo sapiens GN=TUBB6 PE=1 SV=1	50 kDa	0.173	6	0	0.173	9	0	0.161	8	0	0.173	8	0	0.135	7	1	0.135	7	0	0.2	9	0	0.2	9	0	0.161	8	0	0.123	6	0	0.0964	5	0	0.135	7	1	0.065	5	0	0.128	8	0	0.065	5	0	0.0762
16.6	TBB4A_HUMAN	Tubulin beta-4A chain OS=Homo sapiens GN=TUBB4A PE=1 SV=2	50 kDa	0.273	14	0	0.313	16	0	0.293	18	1	0.347	16	1	0.234	13	0	0.214	14	0	0.3	15	0	0.3	14	0	0.261	15	0	0.261	13	0	0.234	12	0	0.225	12	0	0.176	10	0	0.302	15	0	0.185	10	0	0.194
16.7	TBB1_HUMAN	Tubulin beta-1 chain OS=Homo sapiens GN=TUBB1 PE=1 SV=1	50 kDa	0	0	0	0	0	0	0	0	0	0	0	0	0	0	0	0	0	0	0.0798	5	1	0.0798	5	1	0	0	0	0	0	0	0.0798	5	1	0	0	0	0	0	0	0	0	0	0	0	0	0
17.1	HS90B_HUMAN	Heat shock protein HSP 90-beta OS=Homo sapiens GN=HSP90AB1 PE=1 SV=4	83 kDa	0.202	22	9	0.236	28	9	0.228	29	11	0.186	16	6	0.164	17	5	0.166	19	6	0.207	21	5	0.174	18	5	0.2	21	7	0.0856	8	2	0.109	11	4	0.109	12	5	0.186	22	8	0.238	27	10	0.242	30	11	0.0801
17.2	HS90A_HUMAN	Heat shock protein HSP 90-alpha OS=Homo sapiens GN=HSP90AA1 PE=1 SV=5	85 kDa	0.101	14	3	0.123	18	6	0.139	19	6	0.0765	9	1	0.0779	9	0	0.0751	11	2	0.0915	11	1	0.0929	12	2	0.109	14	3	0.056	5	1	0.0779	7	1	0.056	6	2	0.112	14	4	0.138	17	5	0.163	20	8	0.0533
17.3	HS905_HUMAN	Putative heat shock protein HSP 90-alpha A5 OS=Homo sapiens GN=HSP90AA5P PE=2 SV=1	39 kDa	0	0	0	0	0	0	0	0	0	0	0	0	0	0	0	0	0	0	0	0	0	0	0	0	0	0	0	0	0	0	0	0	0	0	0	0	0	0	0	0	0	0	0	0	0	0
17.4	H90B3_HUMAN	Putative heat shock protein HSP 90-beta-3 OS=Homo sapiens GN=HSP90AB3P PE=5 SV=1	68 kDa	0.122	8	0	0.176	12	0	0.122	12	0	0	0	0	0	0	0	0	0	0	0.141	10	0	0.116	8	0	0.132	9	0	0	0	0	0	0	0	0	0	0	0.132	11	0	0.122	13	1	0.161	14	0	0
18.1	H31_HUMAN	Histone H3.1 OS=Homo sapiens GN=HIST1H3A PE=1 SV=2	15 kDa	0.353	8	1	0.404	6	1	0.5	8	1	0.221	8	0	0.221	6	0	0.485	7	1	0.287	8	1	0.25	6	0	0.221	5	0	0.265	7	0	0.412	6	1	0.5	9	1	0.456	7	1	0.449	8	1	0.404	10	1	0.515
18.2	H32_HUMAN	Histone H3.2 OS=Homo sapiens GN=HIST2H3A PE=1 SV=3	15 kDa	0.221	7	0	0.221	5	0	0.36	9	1	0.221	8	0	0.221	6	0	0.485	7	1	0.25	7	0	0.25	6	0	0.221	5	0	0.265	7	0	0.221	5	0	0.265	8	0	0.426	7	1	0.235	7	0	0.235	9	0	0.485
18.3	H33_HUMAN	Histone H3.3 OS=Homo sapiens GN=H3F3A PE=1 SV=2	15 kDa	0.301	8	1	0.221	5	0	0.404	8	1	0.221	8	0	0.221	6	0	0.485	7	1	0.25	7	0	0.25	6	0	0.221	5	0	0.265	7	0	0.221	5	0	0.265	8	0	0.221	6	0	0.235	7	0	0.235	9	0	0.404
18.4	H31T_HUMAN	Histone H3.1t OS=Homo sapiens GN=HIST3H3 PE=1 SV=3	16 kDa	0.221	7	0	0.221	5	0	0.265	7	0	0.221	8	0	0.221	6	0	0.25	6	0	0.25	7	0	0.25	6	0	0.221	5	0	0.265	7	0	0.221	5	0	0.265	8	0	0.221	6	0	0.235	7	0	0.235	9	0	0.404
19	CKAP4_HUMAN	Cytoskeleton-associated protein 4 OS=Homo sapiens GN=CKAP4 PE=1 SV=2	66 kDa	0.324	27	25	0.341	26	25	0.294	25	24	0.347	26	25	0.334	26	25	0.334	26	25	0.35	25	24	0.324	26	25	0.352	27	26	0.336	24	23	0.379	26	25	0.314	26	25	0.347	25	23	0.453	26	25	0.259	18	17	0.261
20.1	EF1A1_HUMAN	Elongation factor 1-alpha 1 OS=Homo sapiens GN=EEF1A1 PE=1 SV=1	50 kDa	0.379	14	7	0.31	13	6	0.342	16	8	0.247	12	5	0.247	12	5	0.31	16	9	0.249	11	4	0.247	12	6	0.247	14	7	0.247	14	6	0.247	12	6	0.31	12	6	0.294	14	5	0.329	18	9	0.327	16	6	0.439
20.2	EF1A2_HUMAN	Elongation factor 1-alpha 2 OS=Homo sapiens GN=EEF1A2 PE=1 SV=1	50 kDa	0.11	7	0	0.14	7	0	0.143	8	0	0.0778	7	0	0.0778	7	0	0.11	7	0	0.136	8	1	0.0626	6	0	0.0886	8	1	0.095	8	0	0.0734	7	1	0.136	7	1	0.104	9	0	0.16	10	1	0.158	10	0	0.27
21	VDAC2_HUMAN	Voltage-dependent anion-selective channel protein 2 OS=Homo sapiens GN=VDAC2 PE=1 SV=2	32 kDa	0.367	11	11	0.429	11	11	0.395	13	13	0.296	10	10	0.395	13	13	0.378	12	12	0.378	12	12	0.5	12	12	0.5	12	11	0.5	11	11	0.429	11	11	0.5	12	12	0.327	9	9	0.354	11	11	0.354	11	11	0.269
22.1	ADT2_HUMAN	ADP/ATP translocase 2 OS=Homo sapiens GN=SLC25A5 PE=1 SV=7	33 kDa	0.389	17	6	0.383	15	5	0.419	16	6	0.393	15	6	0.383	16	5	0.383	16	5	0.383	17	6	0.389	16	5	0.413	18	6	0.383	17	5	0.413	21	6	0.419	19	7	0.275	12	4	0.426	15	6	0.302	13	4	0.282
22.2	ADT3_HUMAN	ADP/ATP translocase 3 OS=Homo sapiens GN=SLC25A6 PE=1 SV=4	33 kDa	0.352	15	2	0.413	16	3	0.352	13	1	0.359	14	2	0.413	16	2	0.413	17	3	0.383	17	3	0.389	16	2	0.383	17	2	0.383	17	2	0.413	20	3	0.336	16	3	0.265	12	3	0.342	13	2	0.221	12	2	0.198
22.3	ADT1_HUMAN	ADP/ATP translocase 1 OS=Homo sapiens GN=SLC25A4 PE=1 SV=4	33 kDa	0.265	12	2	0.252	11	1	0.265	11	2	0.272	11	2	0.252	12	1	0.252	12	1	0.295	14	2	0.332	14	3	0.326	15	3	0.295	14	2	0.309	17	2	0.248	12	2	0.111	6	0	0.225	9	1	0.154	8	1	0.161
22.4	ADT4_HUMAN	ADP/ATP translocase 4 OS=Homo sapiens GN=SLC25A31 PE=2 SV=1	35 kDa	0.0889	3	0	0	0	0	0.111	4	1	0.0889	3	0	0.0889	3	0	0.0889	3	0	0.0889	3	0	0.0889	3	0	0.111	4	1	0.114	4	1	0.102	5	0	0.0889	3	0	0.0508	2	0	0	0	0	0	0	0	0
23	EFTU_HUMAN	Elongation factor Tu, mitochondrial OS=Homo sapiens GN=TUFM PE=1 SV=2	50 kDa	0.212	18	18	0.243	20	20	0.235	20	20	0.215	14	14	0.111	11	11	0.17	14	14	0.23	21	21	0.21	16	16	0.235	18	18	0.197	13	13	0.153	14	14	0.212	16	16	0.179	16	16	0.219	18	18	0.102	12	12	0.192
24	ECHB_HUMAN	Trifunctional enzyme subunit beta, mitochondrial OS=Homo sapiens GN=HADHB PE=1 SV=3	51 kDa	0.281	20	19	0.34	23	22	0.293	21	20	0.232	17	16	0.224	18	17	0.287	21	20	0.306	24	23	0.245	20	20	0.257	19	18	0.253	21	20	0.259	20	19	0.259	24	23	0.198	17	16	0.365	20	19	0.179	17	16	0.192
25	CALX_HUMAN	Calnexin OS=Homo sapiens GN=CANX PE=1 SV=2	68 kDa	0.194	16	16	0.211	18	18	0.189	19	19	0.221	16	16	0.194	17	17	0.186	20	20	0.16	18	18	0.194	16	16	0.194	20	20	0.189	14	14	0.162	18	18	0.193	16	16	0.164	17	17	0.198	20	19	0.155	14	14	0.194
26	RPN1_HUMAN	Dolichyl-diphosphooligosaccharide--protein glycosyltransferase subunit 1 OS=Homo sapiens GN=RPN1 PE=1 SV=1	69 kDa	0.176	17	17	0.313	22	22	0.349	23	23	0.211	18	18	0.193	18	18	0.292	26	26	0.241	19	19	0.219	20	20	0.226	21	21	0.219	18	18	0.242	22	22	0.262	22	22	0.17	14	14	0.211	16	16	0.224	18	18	0.157
27.1	AT1A1_HUMAN	Sodium/potassium-transporting ATPase subunit alpha-1 OS=Homo sapiens GN=ATP1A1 PE=1 SV=1	113 kDa	0.235	29	16	0.221	28	17	0.236	26	15	0.208	26	16	0.269	31	17	0.241	31	19	0.225	31	16	0.26	28	15	0.281	33	19	0.295	32	19	0.302	32	17	0.316	35	20	0.243	27	13	0.279	28	14	0.211	24	11	0.189
27.2	AT1A4_HUMAN	Sodium/potassium-transporting ATPase subunit alpha-4 OS=Homo sapiens GN=ATP1A4 PE=1 SV=3	114 kDa	0.0719	8	0	0.0544	7	0	0.0593	6	0	0.0253	6	0	0.0719	8	0	0.0496	8	0	0.0428	7	0	0.0632	7	0	0.0719	9	1	0.0496	8	0	0.0719	9	1	0.0787	10	1	0.0515	7	0	0.0632	7	0	0.0505	6	0	0
27.3	AT12A_HUMAN	Potassium-transporting ATPase alpha chain 2 OS=Homo sapiens GN=ATP12A PE=1 SV=3	116 kDa	0	0	0	0	0	0	0	0	0	0	0	0	0	0	0	0	0	0	0	0	0	0	0	0	0	0	0	0.0327	5	1	0	0	0	0.0308	6	1	0	0	0	0	0	0	0	0	0	0
28.1	1A02_HUMAN (+1)	HLA class I histocompatibility antigen, A-2 alpha chain OS=Homo sapiens GN=HLA-A PE=1 SV=1	41 kDa	0.11	6	3	0.145	9	6	0.118	7	5	0.0658	6	4	0.0466	4	2	0.162	9	6	0.0712	4	2	0.0301	2	2	0.0575	4	2	0.0575	5	3	0.156	7	2	0.074	6	1	0.0356	1	1	0.126	6	3	0.0904	4	2	0.0822
28.2	1A24_HUMAN	HLA class I histocompatibility antigen, A-24 alpha chain OS=Homo sapiens GN=HLA-A PE=1 SV=2	41 kDa	0.0548	4	1	0.0548	4	1	0.0795	3	2	0.0795	3	1	0.0712	4	1	0.0466	3	1	0.0274	2	0	0	0	0	0.0466	3	1	0.0795	3	2	0.121	6	1	0.0548	6	1	0.0329	1	1	0.0795	4	1	0.0795	4	1	0.101
29	GRP78_HUMAN	78 kDa glucose-regulated protein OS=Homo sapiens GN=HSPA5 PE=1 SV=2	72 kDa	0.306	27	25	0.353	33	31	0.335	30	28	0.229	21	19	0.275	25	23	0.251	21	19	0.28	26	24	0.329	30	28	0.297	28	26	0.272	23	21	0.243	24	22	0.246	22	20	0.292	23	21	0.309	25	23	0.258	25	24	0.202
30.1	AT2A2_HUMAN	Sarcoplasmic/endoplasmic reticulum calcium ATPase 2 OS=Homo sapiens GN=ATP2A2 PE=1 SV=1	115 kDa	0.171	20	15	0.218	24	16	0.222	25	16	0.19	23	17	0.187	22	16	0.223	26	18	0.203	24	16	0.0998	9	6	0.216	27	18	0.213	27	17	0.207	27	17	0.22	32	23	0.131	22	16	0.19	21	13	0.181	19	11	0.123
30.2	AT2A1_HUMAN	Sarcoplasmic/endoplasmic reticulum calcium ATPase 1 OS=Homo sapiens GN=ATP2A1 PE=1 SV=1	110 kDa	0.0779	5	0	0.0989	9	1	0.103	9	0	0.0779	6	0	0.0789	6	0	0.0999	9	1	0.0929	8	0	0.041	3	0	0.103	9	0	0.103	10	0	0.103	13	3	0.0939	9	0	0.048	6	0	0.0929	8	0	0.0849	8	0	0.0549
31	MIC60_HUMAN	MICOS complex subunit MIC60 OS=Homo sapiens GN=IMMT PE=1 SV=1	84 kDa	0.227	27	27	0.22	24	24	0.182	23	23	0.223	24	24	0.235	25	25	0.247	27	27	0.249	28	28	0.214	24	24	0.253	27	27	0.26	29	29	0.24	26	26	0.257	31	31	0.157	19	19	0.204	17	17	0.1	13	13	0.206
32	NCPR_HUMAN	NADPH--cytochrome P450 reductase OS=Homo sapiens GN=POR PE=1 SV=2	77 kDa	0.16	19	19	0.17	20	20	0.171	18	18	0.179	19	19	0.158	20	20	0.188	22	22	0.164	18	18	0.155	17	17	0.199	22	22	0.195	23	23	0.195	21	21	0.219	23	23	0.105	16	16	0.174	19	19	0.183	16	16	0.188
33	PHB2_HUMAN	Prohibitin-2 OS=Homo sapiens GN=PHB2 PE=1 SV=2	33 kDa	0.304	13	13	0.334	13	13	0.298	14	14	0.311	15	15	0.241	11	11	0.304	13	13	0.271	13	13	0.314	14	14	0.314	14	14	0.288	13	13	0.314	15	15	0.314	15	15	0.234	12	12	0.482	13	13	0.334	12	12	0.268
34	RPN2_HUMAN	Dolichyl-diphosphooligosaccharide--protein glycosyltransferase subunit 2 OS=Homo sapiens GN=RPN2 PE=1 SV=3	69 kDa	0.184	16	16	0.268	18	18	0.168	15	15	0.233	16	16	0.157	14	14	0.227	17	17	0.168	14	14	0.168	14	14	0.225	16	16	0.2	19	19	0.212	16	16	0.26	18	18	0.174	12	12	0.151	13	13	0.144	13	13	0.168
35	NB5R3_HUMAN	NADH-cytochrome b5 reductase 3 OS=Homo sapiens GN=CYB5R3 PE=1 SV=3	34 kDa	0.259	10	10	0.286	11	11	0.259	12	12	0.269	14	14	0.286	11	11	0.299	12	12	0.229	9	9	0.256	10	10	0.252	11	11	0.339	12	12	0.252	11	11	0.269	14	14	0.156	7	7	0.266	10	10	0.266	8	8	0.302
36	CH60_HUMAN	60 kDa heat shock protein, mitochondrial OS=Homo sapiens GN=HSPD1 PE=1 SV=2	61 kDa	0.316	22	22	0.398	25	25	0.419	24	24	0.288	16	16	0.366	20	20	0.332	19	19	0.342	28	28	0.37	25	25	0.351	25	25	0.353	22	22	0.335	24	24	0.335	24	24	0.244	16	16	0.199	17	17	0.206	18	18	0.281
37	PRKDC_HUMAN	DNA-dependent protein kinase catalytic subunit OS=Homo sapiens GN=PRKDC PE=1 SV=3	469 kDa	0.0446	28	28	0.0705	45	45	0.0722	44	44	0.0775	53	53	0.07	39	39	0.0802	50	50	0.0763	46	46	0.0703	45	45	0.0766	41	41	0.0841	46	46	0.0715	45	45	0.0751	48	48	0.0167	7	7	0.0172	11	11	0.0276	15	14	0.0196
38	PARP1_HUMAN	Poly [ADP-ribose] polymerase 1 OS=Homo sapiens GN=PARP1 PE=1 SV=4	113 kDa	0.0947	17	17	0.144	27	27	0.115	18	18	0.131	27	27	0.138	23	23	0.141	25	25	0.138	23	23	0.153	27	27	0.157	28	28	0.157	28	28	0.154	29	29	0.175	30	30	0.0513	9	9	0.0493	5	5	0.0533	10	10	0.128
39	LMNB1_HUMAN	Lamin-B1 OS=Homo sapiens GN=LMNB1 PE=1 SV=2	66 kDa	0.232	19	17	0.254	21	19	0.254	19	17	0.224	20	17	0.22	20	17	0.258	21	19	0.28	23	22	0.263	20	18	0.302	23	21	0.271	22	21	0.254	22	21	0.254	24	21	0.172	16	13	0.152	13	11	0.162	14	13	0.157
40	SFPQ_HUMAN	Splicing factor, proline- and glutamine-rich OS=Homo sapiens GN=SFPQ PE=1 SV=2	76 kDa	0.11	16	15	0.147	19	18	0.102	16	15	0.157	18	17	0.122	16	15	0.151	16	15	0.0764	10	9	0.0792	8	7	0.0764	9	8	0.181	21	20	0.136	16	15	0.107	14	13	0.0396	5	4	0.0707	5	5	0.0721	12	11	0.0354
41	PRDX1_HUMAN	Peroxiredoxin-1 OS=Homo sapiens GN=PRDX1 PE=1 SV=1	22 kDa	0.412	11	9	0.412	12	10	0.412	12	10	0.332	9	7	0.372	10	8	0.372	11	9	0.412	11	9	0.357	10	8	0.412	11	9	0.372	10	8	0.372	10	8	0.412	11	9	0.332	10	8	0.377	10	8	0.291	9	7	0.291
42.1	H14_HUMAN	Histone H1.4 OS=Homo sapiens GN=HIST1H1E PE=1 SV=2	22 kDa	0.219	7	1	0.219	8	0	0.219	7	0	0.292	8	1	0.292	9	1	0.292	9	1	0.292	9	1	0.292	9	1	0.228	9	0	0.301	13	1	0.292	10	1	0.26	10	1	0.265	10	1	0.283	11	1	0.26	7	1	0.155
42.2	H13_HUMAN	Histone H1.3 OS=Homo sapiens GN=HIST1H1D PE=1 SV=2	22 kDa	0.186	7	1	0.258	9	1	0.258	8	1	0.258	8	1	0.258	9	1	0.258	9	1	0.258	9	1	0.217	8	0	0.226	10	1	0.226	12	1	0.258	10	1	0.226	10	1	0.231	10	1	0.208	12	2	0.226	7	1	0.154
42.3	H12_HUMAN	Histone H1.2 OS=Homo sapiens GN=HIST1H1C PE=1 SV=2	21 kDa	0.16	6	0	0.225	8	0	0.225	7	0	0.225	7	0	0.225	8	0	0.225	8	0	0.225	8	0	0.225	8	0	0.31	10	1	0.235	12	0	0.3	10	1	0.192	9	0	0.211	10	1	0.216	10	0	0.268	7	1	0.16
43	DPP4_HUMAN	Dipeptidyl peptidase 4 OS=Homo sapiens GN=DPP4 PE=1 SV=2	88 kDa	0.0849	14	14	0.138	18	17	0.0901	13	13	0.137	16	16	0.116	17	17	0.132	18	18	0.106	12	12	0.131	17	17	0.131	17	17	0.137	19	19	0.131	19	19	0.128	18	18	0.121	14	14	0.158	21	20	0.103	17	17	0.11
44	4F2_HUMAN	4F2 cell-surface antigen heavy chain OS=Homo sapiens GN=SLC3A2 PE=1 SV=3	68 kDa	0.222	17	17	0.217	19	19	0.168	16	16	0.149	15	15	0.149	14	14	0.141	14	14	0.213	16	16	0.202	17	17	0.219	20	20	0.197	17	17	0.237	22	22	0.183	17	17	0.179	17	17	0.205	18	18	0.168	14	14	0.159
45	ACSL3_HUMAN	Long-chain-fatty-acid--CoA ligase 3 OS=Homo sapiens GN=ACSL3 PE=1 SV=3	80 kDa	0.179	16	14	0.164	16	14	0.214	19	16	0.165	15	12	0.175	13	11	0.167	15	13	0.154	15	12	0.162	12	10	0.154	12	10	0.112	9	8	0.111	13	11	0.168	16	15	0.161	17	15	0.21	20	18	0.15	16	14	0.142
46	EF2_HUMAN	Elongation factor 2 OS=Homo sapiens GN=EEF2 PE=1 SV=4	95 kDa	0.185	19	18	0.169	26	25	0.221	23	22	0.0921	12	11	0.0816	12	12	0.107	14	13	0.169	20	19	0.129	16	15	0.154	20	19	0.0816	13	12	0.0664	7	7	0.0956	11	10	0.0862	16	15	0.176	21	20	0.207	22	21	0.035
47.1	H2A2B_HUMAN	Histone H2A type 2-B OS=Homo sapiens GN=HIST2H2AB PE=1 SV=3	14 kDa	0.269	5	2	0.246	4	1	0.3	7	2	0.3	8	2	0.269	7	1	0.246	5	2	0.331	7	2	0.269	6	1	0.269	6	1	0.269	6	1	0.269	7	1	0.269	5	1	0.215	5	0	0.269	9	1	0.292	7	1	0.269
47.2	H2A1D_HUMAN (+4)	Histone H2A type 1-D OS=Homo sapiens GN=HIST1H2AD PE=1 SV=2	14 kDa	0.269	4	0	0.269	4	0	0.269	7	0	0.269	8	0	0.292	8	0	0.269	4	0	0.354	7	1	0.354	7	1	0.354	7	1	0.292	7	0	0.354	8	1	0.354	6	1	0.269	6	0	0.354	13	1	0.354	8	1	0.354
47.3	H2A1B_HUMAN (+2)	Histone H2A type 1-B/E OS=Homo sapiens GN=HIST1H2AB PE=1 SV=2	14 kDa	0.269	4	0	0.269	4	0	0.269	7	0	0.269	8	0	0.292	8	0	0.269	4	0	0.269	6	0	0.269	6	0	0.269	6	0	0.292	7	0	0.3	8	1	0.354	6	1	0.269	6	0	0.292	12	0	0.292	7	0	0.292
48	HNRPM_HUMAN	Heterogeneous nuclear ribonucleoprotein M OS=Homo sapiens GN=HNRNPM PE=1 SV=3	78 kDa	0.274	26	26	0.233	23	23	0.253	25	25	0.289	26	26	0.292	27	27	0.337	29	29	0.258	21	21	0.152	15	15	0.248	24	24	0.267	24	24	0.3	26	26	0.216	20	20	0.0247	1	1	0.0205	1	1	0.1	12	12	0.0205
49	LMNB2_HUMAN	Lamin-B2 OS=Homo sapiens GN=LMNB2 PE=1 SV=4	70 kDa	0.273	20	18	0.315	26	24	0.302	22	20	0.281	22	19	0.285	22	19	0.315	24	22	0.279	24	23	0.147	8	8	0.297	23	21	0.303	25	24	0.298	26	25	0.31	29	26	0.224	23	20	0.229	21	19	0.268	18	17	0.158
50	HSP7C_HUMAN	Heat shock cognate 71 kDa protein OS=Homo sapiens GN=HSPA8 PE=1 SV=1	71 kDa	0.26	20	16	0.276	21	17	0.276	21	17	0.276	21	17	0.294	21	17	0.259	20	16	0.248	20	15	0.245	18	15	0.262	19	16	0.246	19	15	0.293	21	16	0.262	19	16	0.15	14	11	0.186	14	11	0.2	16	14	0.159
51	ENPL_HUMAN	Endoplasmin OS=Homo sapiens GN=HSP90B1 PE=1 SV=1	92 kDa	0.192	23	22	0.247	28	27	0.176	26	25	0.0797	11	10	0.0697	9	8	0.0448	7	6	0.113	15	13	0.0984	13	11	0.0897	12	11	0.0486	6	5	0.0336	5	4	0.0648	7	5	0.122	17	16	0.171	21	20	0.208	24	22	0.0822
52	APMAP_HUMAN	Adipocyte plasma membrane-associated protein OS=Homo sapiens GN=APMAP PE=1 SV=2	46 kDa	0.163	11	11	0.156	12	12	0.212	13	13	0.149	12	12	0.228	15	15	0.212	12	12	0.139	10	10	0.192	13	13	0.221	15	15	0.25	14	14	0.178	13	13	0.228	14	14	0.163	10	10	0.257	15	15	0.149	13	13	0.2
53	CALR_HUMAN	Calreticulin OS=Homo sapiens GN=CALR PE=1 SV=1	48 kDa	0.204	9	9	0.223	11	11	0.175	11	11	0.0983	6	6	0.0935	5	5	0.149	6	6	0.141	8	8	0.177	8	8	0.177	8	8	0.0935	4	4	0.0935	5	5	0.0935	4	4	0.177	7	7	0.177	9	9	0.216	9	9	0.0983
54	ACSL4_HUMAN	Long-chain-fatty-acid--CoA ligase 4 OS=Homo sapiens GN=ACSL4 PE=1 SV=2	79 kDa	0.18	17	15	0.136	14	12	0.197	23	20	0.252	26	23	0.203	21	19	0.214	20	18	0.165	16	13	0.2	18	16	0.21	18	16	0.184	19	18	0.204	21	19	0.21	20	19	0.0661	7	5	0.129	13	11	0.136	16	14	0.141
55	FAS_HUMAN	Fatty acid synthase OS=Homo sapiens GN=FASN PE=1 SV=3	273 kDa	0.102	27	27	0.0804	23	23	0.0836	29	29	0.0251	11	11	0.0251	13	13	0.0163	8	8	0.0605	13	13	0.0605	22	22	0.0538	20	20	0.0151	5	5	0.0287	5	5	0.0104	4	4	0.041	17	17	0.0621	20	20	0.0785	29	29	0.00916
56	HYEP_HUMAN	Epoxide hydrolase 1 OS=Homo sapiens GN=EPHX1 PE=1 SV=1	53 kDa	0.123	9	9	0.187	12	12	0.321	15	15	0.229	12	12	0.0945	9	9	0.156	11	11	0.218	12	12	0.174	14	14	0.174	11	11	0.187	11	11	0.218	13	13	0.143	13	13	0.191	11	11	0.281	17	17	0.301	15	15	0.33
57.1	DDX17_HUMAN	Probable ATP-dependent RNA helicase DDX17 OS=Homo sapiens GN=DDX17 PE=1 SV=2	80 kDa	0.14	14	9	0.111	13	8	0.136	17	10	0.16	18	11	0.15	19	12	0.198	22	14	0.106	13	7	0.104	11	6	0.14	15	9	0.159	18	11	0.173	17	11	0.136	13	7	0.0165	2	0	0.0316	3	0	0.0905	8	5	0.0316
57.2	DDX5_HUMAN	Probable ATP-dependent RNA helicase DDX5 OS=Homo sapiens GN=DDX5 PE=1 SV=1	69 kDa	0.195	12	7	0.119	11	6	0.121	11	4	0.336	21	14	0.251	18	11	0.296	22	14	0.103	9	3	0.147	10	5	0.145	12	6	0.27	19	12	0.279	18	12	0.257	17	11	0.0195	2	0	0.0375	3	0	0.0782	7	4	0.0195
57.3	DDX3X_HUMAN	ATP-dependent RNA helicase DDX3X OS=Homo sapiens GN=DDX3X PE=1 SV=3	73 kDa	0	0	0	0.0408	5	4	0.0453	7	5	0.0166	2	1	0.0317	3	2	0.0408	5	4	0.0438	3	2	0.0438	4	3	0.0438	5	4	0	0	0	0	0	0	0.0287	3	2	0.0151	1	1	0.0438	5	4	0.0272	3	3	0
58.1	RAB10_HUMAN	Ras-related protein Rab-10 OS=Homo sapiens GN=RAB10 PE=1 SV=1	23 kDa	0.215	8	5	0.365	10	7	0.27	9	6	0.27	7	5	0.27	9	6	0.365	10	7	0.25	7	4	0.305	10	7	0.27	9	6	0.365	9	6	0.305	10	7	0.3	10	6	0.4	8	4	0.36	9	5	0.27	8	5	0.215
58.2	RAB1A_HUMAN	Ras-related protein Rab-1A OS=Homo sapiens GN=RAB1A PE=1 SV=3	23 kDa	0.371	7	1	0.41	9	2	0.41	8	1	0.337	6	1	0.307	5	1	0.337	6	1	0.371	7	1	0.302	5	1	0.341	6	1	0.341	6	1	0.41	8	1	0.371	7	1	0.268	7	1	0.283	7	2	0.293	8	2	0.307
58.3	RAB14_HUMAN	Ras-related protein Rab-14 OS=Homo sapiens GN=RAB14 PE=1 SV=4	24 kDa	0.0512	2	1	0.144	4	3	0.144	2	1	0.144	3	2	0.14	3	2	0.205	3	2	0.14	3	2	0.0512	2	1	0.14	2	1	0.14	2	1	0.14	2	1	0.14	3	2	0	0	0	0.144	2	1	0	0	0	0.14
58.4	RAB1B_HUMAN	Ras-related protein Rab-1B OS=Homo sapiens GN=RAB1B PE=1 SV=1	22 kDa	0.294	6	0	0.418	9	2	0.383	9	2	0.343	6	1	0.313	5	1	0.343	7	2	0.378	8	2	0.358	7	3	0.398	8	3	0.348	6	1	0.468	9	2	0.294	7	1	0.274	8	2	0.269	7	2	0.214	7	1	0.229
58.5	RAB8A_HUMAN	Ras-related protein Rab-8A OS=Homo sapiens GN=RAB8A PE=1 SV=1	24 kDa	0.14	3	0	0.14	4	1	0.14	3	0	0.213	4	2	0.246	6	4	0	0	0	0.14	4	1	0.179	4	1	0.179	4	1	0.246	5	2	0.179	5	2	0.208	6	2	0.169	4	0	0.169	4	0	0.14	3	0	0.135
58.6	RAB35_HUMAN	Ras-related protein Rab-35 OS=Homo sapiens GN=RAB35 PE=1 SV=1	23 kDa	0.119	4	2	0.109	3	1	0.109	3	1	0.109	3	1	0.109	3	1	0.109	3	1	0	0	0	0.154	3	1	0.109	3	1	0.109	3	1	0.109	3	1	0	0	0	0.179	4	2	0.139	3	0	0	0	0	0.109
58.7	RAB3C_HUMAN	Ras-related protein Rab-3C OS=Homo sapiens GN=RAB3C PE=2 SV=1	26 kDa	0	0	0	0	0	0	0	0	0	0	0	0	0.145	3	1	0.115	2	1	0	0	0	0	0	0	0	0	0	0	0	0	0	0	0	0	0	0	0	0	0	0	0	0	0	0	0	0
59	PDIA1_HUMAN	Protein disulfide-isomerase OS=Homo sapiens GN=P4HB PE=1 SV=3	57 kDa	0.179	15	15	0.217	19	18	0.171	16	16	0.203	14	14	0.136	13	13	0.122	12	12	0.128	11	11	0.187	17	17	0.224	15	15	0.0984	10	10	0.157	10	10	0.203	11	11	0.132	11	11	0.114	11	11	0.217	19	18	0.128
60	HNRPU_HUMAN	Heterogeneous nuclear ribonucleoprotein U OS=Homo sapiens GN=HNRNPU PE=1 SV=6	91 kDa	0.113	15	14	0.159	17	16	0.136	15	14	0.112	15	14	0.108	16	15	0.116	15	15	0.122	15	15	0.0897	13	12	0.0921	13	13	0.0994	15	14	0.112	17	16	0.122	15	15	0.0594	6	6	0.0727	7	7	0.0691	10	10	0.0497
61	OST48_HUMAN	Dolichyl-diphosphooligosaccharide--protein glycosyltransferase 48 kDa subunit OS=Homo sapiens GN=DDOST PE=1 SV=4	51 kDa	0.237	12	12	0.193	10	10	0.189	12	12	0.162	10	10	0.239	10	10	0.175	12	12	0.138	8	8	0.151	9	9	0.175	10	10	0.175	9	9	0.189	13	13	0.189	13	13	0.107	7	7	0.14	8	8	0.14	10	10	0.175
62.1	ROA1_HUMAN	Heterogeneous nuclear ribonucleoprotein A1 OS=Homo sapiens GN=HNRNPA1 PE=1 SV=5	39 kDa	0.212	14	3	0.258	17	2	0.223	19	3	0.231	17	4	0.231	16	4	0.312	21	3	0.172	12	4	0.172	11	3	0.212	12	4	0.223	13	3	0.266	14	3	0.266	14	3	0.0349	2	0	0.043	3	0	0.169	10	1	0.108
62.2	RA1L2_HUMAN	Heterogeneous nuclear ribonucleoprotein A1-like 2 OS=Homo sapiens GN=HNRNPA1L2 PE=2 SV=2	34 kDa	0.162	11	0	0.216	15	0	0.188	16	0	0.206	13	0	0.259	13	1	0.244	18	0	0.122	8	0	0.112	9	1	0.162	8	0	0.166	10	0	0.166	11	0	0.172	11	0	0.0406	2	0	0.05	3	0	0.166	9	0	0
63	BASI_HUMAN	Basigin OS=Homo sapiens GN=BSG PE=1 SV=2	42 kDa	0.252	8	8	0.296	9	9	0.213	7	7	0.205	7	7	0.205	8	8	0.127	6	6	0.252	9	9	0.161	9	9	0.242	9	9	0.216	8	8	0.242	9	9	0.252	11	11	0.197	9	9	0.288	12	12	0.169	6	6	0.252
64.1	AL3A2_HUMAN	Fatty aldehyde dehydrogenase OS=Homo sapiens GN=ALDH3A2 PE=1 SV=1	55 kDa	0.163	12	12	0.144	12	12	0.12	11	11	0.163	12	12	0.163	11	11	0.163	15	15	0.163	11	11	0.163	11	11	0.204	13	13	0.179	12	12	0.151	11	11	0.188	12	12	0.146	8	8	0.128	9	9	0.128	6	6	0.122
65	CYB5B_HUMAN	Cytochrome b5 type B OS=Homo sapiens GN=CYB5B PE=1 SV=2	16 kDa	0.363	2	2	0.363	3	3	0.363	3	3	0.39	4	4	0.39	4	4	0.363	4	3	0.13	3	3	0.13	2	2	0.363	3	3	0.363	3	3	0.39	4	4	0.39	4	4	0.363	4	4	0.39	5	5	0.363	3	3	0.39
66	QCR2_HUMAN	Cytochrome b-c1 complex subunit 2, mitochondrial OS=Homo sapiens GN=UQCRC2 PE=1 SV=3	48 kDa	0.174	9	9	0.174	11	11	0.243	14	14	0.263	15	15	0.199	12	12	0.258	13	13	0.221	12	12	0.221	14	14	0.221	15	15	0.194	11	11	0.221	13	13	0.234	12	12	0.17	7	7	0.278	14	14	0.172	11	11	0.23
67	ATP5H_HUMAN	ATP synthase subunit d, mitochondrial OS=Homo sapiens GN=ATP5H PE=1 SV=3	18 kDa	0.522	9	9	0.522	10	10	0.509	9	9	0.509	9	9	0.509	8	8	0.509	9	9	0.509	9	9	0.453	8	8	0.528	10	10	0.447	7	7	0.54	9	9	0.509	9	9	0.478	8	8	0.478	10	10	0.304	7	7	0.453
68	GTR1_HUMAN	Solute carrier family 2, facilitated glucose transporter member 1 OS=Homo sapiens GN=SLC2A1 PE=1 SV=2	54 kDa	0.126	8	7	0.128	12	11	0.128	10	9	0.12	8	7	0.102	8	7	0.134	9	8	0.104	7	7	0.11	8	8	0.126	9	8	0.0996	7	6	0.0996	8	7	0.112	8	7	0.102	7	7	0.148	9	8	0.126	8	7	0.0793
69	LMAN1_HUMAN	Protein ERGIC-53 OS=Homo sapiens GN=LMAN1 PE=1 SV=2	58 kDa	0.198	12	12	0.269	14	14	0.229	12	12	0.188	10	10	0.208	8	8	0.202	10	10	0.143	8	8	0.153	8	8	0.153	8	8	0.208	9	9	0.22	9	9	0.229	10	10	0.131	11	11	0.182	13	13	0.192	12	12	0.167
70	MATR3_HUMAN	Matrin-3 OS=Homo sapiens GN=MATR3 PE=1 SV=2	95 kDa	0.111	15	15	0.11	15	15	0.104	16	16	0.118	14	14	0.133	21	21	0.14	16	16	0.0909	14	14	0.0933	14	14	0.0933	16	16	0.119	16	16	0.124	14	14	0.106	14	14	0	0	0	0.0224	3	3	0.0791	9	9	0.0543
71	VAPA_HUMAN	Vesicle-associated membrane protein-associated protein A OS=Homo sapiens GN=VAPA PE=1 SV=3	28 kDa	0.281	8	7	0.345	9	8	0.297	7	6	0.329	10	9	0.345	10	9	0.373	9	8	0.345	9	8	0.345	8	7	0.225	7	6	0.345	11	10	0.329	9	8	0.345	10	9	0.241	7	6	0.373	13	12	0.345	10	9	0.261
72	LPPRC_HUMAN	Leucine-rich PPR motif-containing protein, mitochondrial OS=Homo sapiens GN=LRPPRC PE=1 SV=3	158 kDa	0.0746	19	19	0.101	20	20	0.16	27	27	0.0832	15	15	0.101	19	19	0.144	23	23	0.125	22	22	0.175	30	30	0.13	22	22	0.0638	13	13	0.105	17	17	0.142	25	25	0.0287	9	9	0.126	24	24	0.105	22	22	0.0273
73	ITB1_HUMAN	Integrin beta-1 OS=Homo sapiens GN=ITGB1 PE=1 SV=2	88 kDa	0.11	13	13	0.123	14	14	0.135	15	15	0.112	11	11	0.128	14	14	0.128	14	14	0.143	14	14	0.11	12	12	0.123	14	14	0.115	13	13	0.138	14	14	0.138	16	16	0.0439	4	4	0.0677	6	6	0.0376	3	3	0.0576
74	DESP_HUMAN	Desmoplakin OS=Homo sapiens GN=DSP PE=1 SV=3	332 kDa	0.0606	22	22	0.062	23	23	0.062	21	21	0.0634	26	26	0.0571	23	23	0.0686	30	30	0.112	34	34	0.0439	20	20	0.0731	26	26	0.0735	26	26	0.0568	22	22	0.086	30	30	0.00627	3	3	0.0125	4	4	0.0195	6	6	0.0171
75	QCR1_HUMAN	Cytochrome b-c1 complex subunit 1, mitochondrial OS=Homo sapiens GN=UQCRC1 PE=1 SV=3	53 kDa	0.213	11	11	0.292	12	12	0.271	11	11	0.219	12	12	0.262	11	11	0.279	12	12	0.171	13	13	0.2	12	12	0.262	13	13	0.279	13	13	0.242	13	13	0.327	14	14	0.138	8	8	0.129	9	9	0.0896	6	6	0.237
76	SQRD_HUMAN	Sulfide:quinone oxidoreductase, mitochondrial OS=Homo sapiens GN=SQRDL PE=1 SV=1	50 kDa	0.216	12	12	0.211	15	15	0.251	14	14	0.28	11	11	0.253	13	13	0.218	13	13	0.204	13	13	0.253	16	15	0.309	18	17	0.302	16	16	0.302	19	19	0.331	19	19	0.0689	4	4	0.131	9	9	0.162	8	8	0.0622
77.1	PTBP1_HUMAN	Polypyrimidine tract-binding protein 1 OS=Homo sapiens GN=PTBP1 PE=1 SV=1	57 kDa	0.175	11	8	0.279	14	10	0.143	10	6	0.286	15	11	0.181	13	9	0.271	15	11	0.158	9	6	0.226	14	11	0.181	13	9	0.181	11	8	0.181	12	8	0.224	12	8	0.0527	1	1	0	0	0	0.158	8	6	0.0527
78	RTN4_HUMAN	Reticulon-4 OS=Homo sapiens GN=RTN4 PE=1 SV=2	130 kDa	0.0403	5	5	0.0403	5	5	0.0403	5	5	0.0403	4	4	0.0117	3	3	0.0453	7	7	0.0403	6	6	0.0117	2	2	0.0134	3	3	0.0403	6	6	0.0403	5	5	0.0403	6	6	0.0176	4	4	0.0403	4	4	0.0285	5	5	0.0403
79	ACSL5_HUMAN	Long-chain-fatty-acid--CoA ligase 5 OS=Homo sapiens GN=ACSL5 PE=1 SV=1	76 kDa	0.184	16	14	0.174	16	15	0.228	17	16	0.174	15	13	0.171	15	13	0.171	15	13	0.214	19	17	0.161	15	14	0.155	12	12	0.171	16	14	0.193	19	18	0.184	17	16	0.157	17	15	0.193	19	17	0.192	20	18	0.19
80	COX41_HUMAN	Cytochrome c oxidase subunit 4 isoform 1, mitochondrial OS=Homo sapiens GN=COX4I1 PE=1 SV=1	20 kDa	0.272	8	8	0.302	10	10	0.243	7	7	0.243	8	8	0.243	7	7	0.243	7	7	0.302	8	8	0.195	7	7	0.254	9	9	0.172	6	6	0.243	8	8	0.243	8	8	0.243	9	9	0.302	11	11	0.302	8	8	0.195
81	PDIA3_HUMAN	Protein disulfide-isomerase A3 OS=Homo sapiens GN=PDIA3 PE=1 SV=4	57 kDa	0.22	17	17	0.24	19	19	0.255	19	19	0.0495	3	3	0.0495	3	3	0.123	5	5	0.168	12	12	0.192	13	13	0.212	14	14	0.0475	2	2	0.0495	2	2	0.0495	2	2	0.166	13	13	0.273	17	17	0.22	17	17	0.0911
82	DHB12_HUMAN	Very-long-chain 3-oxoacyl-CoA reductase OS=Homo sapiens GN=HSD17B12 PE=1 SV=2	34 kDa	0.128	6	6	0.228	12	12	0.179	9	9	0.202	10	10	0.272	11	11	0.228	10	10	0.179	11	11	0.179	9	9	0.179	10	10	0.154	7	7	0.135	9	9	0.272	11	11	0.131	8	8	0.186	10	10	0.0994	9	9	0.179
83	ROA2_HUMAN	Heterogeneous nuclear ribonucleoproteins A2/B1 OS=Homo sapiens GN=HNRNPA2B1 PE=1 SV=2	37 kDa	0.235	14	10	0.258	18	13	0.329	20	13	0.329	15	10	0.329	14	11	0.329	22	15	0.261	14	11	0.286	11	9	0.351	16	13	0.306	14	10	0.329	19	14	0.235	14	10	0.0482	4	3	0.0453	3	2	0.261	17	11	0.034
84	PCYOX_HUMAN	Prenylcysteine oxidase 1 OS=Homo sapiens GN=PCYOX1 PE=1 SV=3	57 kDa	0.18	11	11	0.172	14	14	0.18	15	15	0.158	11	11	0.143	12	12	0.192	15	15	0.117	9	9	0.15	11	11	0.129	11	11	0.172	12	12	0.147	12	12	0.158	13	13	0.097	6	6	0.0911	8	8	0.119	8	8	0.129
85	RL15_HUMAN	60S ribosomal protein L15 OS=Homo sapiens GN=RPL15 PE=1 SV=2	24 kDa	0.147	5	5	0.147	5	5	0.147	5	5	0.147	7	7	0.147	6	6	0.147	5	5	0.113	4	4	0.113	4	4	0.181	6	6	0.147	5	5	0.147	6	6	0.147	5	5	0.147	4	4	0.147	6	6	0.147	5	5	0.147
86.1	RL3_HUMAN	60S ribosomal protein L3 OS=Homo sapiens GN=RPL3 PE=1 SV=2	46 kDa	0.199	11	10	0.238	13	12	0.199	14	13	0.238	14	12	0.184	13	11	0.199	12	10	0.122	11	9	0.184	9	8	0.238	10	9	0.238	13	12	0.238	11	10	0.211	11	10	0.117	9	9	0.159	10	10	0.199	10	10	0.156
86.2	RL3L_HUMAN	60S ribosomal protein L3-like OS=Homo sapiens GN=RPL3L PE=2 SV=3	46 kDa	0.0663	2	1	0.0663	2	1	0.0663	2	1	0.0688	3	1	0.0688	3	1	0.0663	3	1	0.0663	3	1	0.106	3	2	0.106	3	2	0.0663	2	1	0.106	3	2	0.0393	2	1	0	0	0	0	0	0	0	0	0	0
87	HNRPL_HUMAN	Heterogeneous nuclear ribonucleoprotein L OS=Homo sapiens GN=HNRNPL PE=1 SV=2	64 kDa	0.158	12	11	0.261	19	18	0.261	15	14	0.158	14	13	0.261	15	14	0.202	18	17	0.202	12	12	0.202	11	10	0.261	13	12	0.261	12	11	0.261	13	13	0.261	12	12	0.0594	1	1	0.0594	1	1	0.17	7	6	0.0594
88.1	TOP1_HUMAN	DNA topoisomerase 1 OS=Homo sapiens GN=TOP1 PE=1 SV=2	91 kDa	0.118	14	12	0.127	17	14	0.115	15	11	0.127	14	11	0.108	12	9	0.139	16	12	0.105	13	12	0.105	13	11	0.115	14	11	0.15	18	13	0.152	17	13	0.144	18	15	0.158	19	16	0.259	24	20	0.115	17	14	0.114
88.2	TOP1M_HUMAN	DNA topoisomerase I, mitochondrial OS=Homo sapiens GN=TOP1MT PE=1 SV=1	70 kDa	0.0333	3	1	0	0	0	0.0399	5	1	0.0399	3	0	0	0	0	0.0549	4	0	0	0	0	0	0	0	0	0	0	0.0549	6	1	0	0	0	0	0	0	0	0	0	0.0765	5	1	0	0	0	0
89	ILF3_HUMAN	Interleukin enhancer-binding factor 3 OS=Homo sapiens GN=ILF3 PE=1 SV=3	95 kDa	0.101	16	16	0.0906	15	15	0.0727	12	12	0.128	14	14	0.134	18	18	0.143	19	19	0.0828	14	14	0.102	16	16	0.104	14	14	0.112	16	16	0.094	13	13	0.0928	15	15	0	0	0	0	0	0	0.0682	8	8	0.0257
90	MPCP_HUMAN	Phosphate carrier protein, mitochondrial OS=Homo sapiens GN=SLC25A3 PE=1 SV=2	40 kDa	0.138	11	11	0.122	8	8	0.166	10	10	0.249	12	12	0.18	11	11	0.249	14	14	0.16	12	12	0.144	9	9	0.138	10	10	0.182	11	11	0.249	13	13	0.16	13	13	0.133	10	10	0.177	10	10	0.0994	7	7	0.113
91	PRP19_HUMAN	Pre-mRNA-processing factor 19 OS=Homo sapiens GN=PRPF19 PE=1 SV=1	55 kDa	0.177	6	6	0.0833	6	6	0.0556	5	5	0.103	5	5	0.0694	4	4	0.0893	8	8	0.0397	5	5	0.0556	4	4	0.0556	6	6	0.0556	5	5	0.0694	6	6	0.224	8	8	0.0298	1	1	0.0694	2	2	0.0397	3	3	0.0397
92.1	RS27A_HUMAN	Ubiquitin-40S ribosomal protein S27a OS=Homo sapiens GN=RPS27A PE=1 SV=2	18 kDa	0.301	9	1	0.295	8	0	0.359	9	1	0.295	8	0	0.404	10	1	0.346	10	1	0.256	6	0	0.218	7	0	0.295	9	0	0.256	7	0	0.295	8	0	0.295	9	0	0.378	7	0	0.378	8	1	0.314	8	2	0.269
93	NONO_HUMAN	Non-POU domain-containing octamer-binding protein OS=Homo sapiens GN=NONO PE=1 SV=4	54 kDa	0.176	13	11	0.193	14	13	0.206	16	14	0.219	16	14	0.206	14	13	0.257	18	16	0.178	12	10	0.115	10	9	0.172	14	12	0.187	11	9	0.206	14	13	0.163	14	13	0.0446	3	2	0.0255	2	2	0.0934	8	6	0.0446
94	LRC59_HUMAN	Leucine-rich repeat-containing protein 59 OS=Homo sapiens GN=LRRC59 PE=1 SV=1	35 kDa	0.121	7	7	0.241	10	10	0.16	8	8	0.228	9	9	0.143	7	7	0.241	9	9	0.303	11	11	0.212	9	9	0.309	11	11	0.309	11	11	0.221	10	10	0.303	11	11	0.212	7	7	0.212	8	8	0.212	8	8	0.303
95.1	RRBP1_HUMAN	Ribosome-binding protein 1 OS=Homo sapiens GN=RRBP1 PE=1 SV=4	152 kDa	0.0525	11	10	0.0539	12	12	0.044	9	9	0.0461	10	10	0.0709	14	14	0.0837	14	14	0.108	18	18	0.0567	13	13	0.0681	11	11	0.0851	16	16	0.107	19	18	0.126	22	22	0.0489	13	13	0.034	7	7	0.114	19	18	0.0702
96	MOGS_HUMAN	Mannosyl-oligosaccharide glucosidase OS=Homo sapiens GN=MOGS PE=1 SV=5	92 kDa	0.0502	6	6	0.0585	10	10	0.0657	10	10	0.0526	9	9	0.0657	8	8	0.0848	12	12	0.0693	9	9	0.0741	9	9	0.0741	10	10	0.0944	10	10	0.0956	10	10	0.0944	12	12	0.0323	3	3	0.0609	10	10	0.098	11	11	0.0896
97	DHC24_HUMAN	Delta(24)-sterol reductase OS=Homo sapiens GN=DHCR24 PE=1 SV=2	60 kDa	0.0426	3	3	0.0426	5	5	0.0581	7	7	0.0581	5	5	0.0581	4	4	0.0581	7	7	0.0426	3	3	0.0581	4	4	0.0426	3	3	0.0407	3	3	0.0581	4	4	0.0581	4	4	0.0736	6	6	0.103	9	9	0.0736	8	8	0.0426
98	ROA3_HUMAN	Heterogeneous nuclear ribonucleoprotein A3 OS=Homo sapiens GN=HNRNPA3 PE=1 SV=2	40 kDa	0.198	13	9	0.201	14	10	0.22	15	11	0.198	14	10	0.198	14	10	0.198	14	10	0.161	11	8	0.161	11	8	0.241	14	11	0.22	12	9	0.198	10	7	0.22	15	12	0.0767	3	2	0.116	4	3	0.161	11	8	0.0767
99	VDAC3_HUMAN	Voltage-dependent anion-selective channel protein 3 OS=Homo sapiens GN=VDAC3 PE=1 SV=1	31 kDa	0.269	7	6	0.261	7	6	0.269	7	6	0.244	8	7	0.237	7	6	0.208	8	7	0.29	9	8	0.279	7	6	0.346	7	6	0.367	8	7	0.339	8	7	0.367	9	8	0.233	6	5	0.311	7	6	0.258	6	6	0.159
100.1	RS4X_HUMAN	40S ribosomal protein S4, X isoform OS=Homo sapiens GN=RPS4X PE=1 SV=2	30 kDa	0.243	10	5	0.186	10	3	0.251	10	5	0.122	9	3	0.186	9	3	0.213	9	4	0.213	10	4	0.251	10	5	0.251	11	5	0.137	8	2	0.213	10	4	0.19	9	4	0.0837	6	1	0.186	11	4	0.19	10	4	0.122
100.2	RS4Y1_HUMAN	40S ribosomal protein S4, Y isoform 1 OS=Homo sapiens GN=RPS4Y1 PE=1 SV=2	29 kDa	0.0494	4	0	0.0837	6	0	0.0837	5	0	0.0837	5	0	0.0837	6	0	0.0494	4	0	0.0837	5	0	0.0837	5	1	0.0837	7	1	0.0837	5	0	0.0837	5	0	0.0837	4	0	0.0837	5	0	0.0837	6	0	0.0837	6	0	0.0989
101.1	CLH1_HUMAN	Clathrin heavy chain 1 OS=Homo sapiens GN=CLTC PE=1 SV=5	192 kDa	0.0603	12	6	0.0901	18	14	0.12	23	17	0.046	14	11	0.0818	13	9	0.0657	13	11	0.0937	16	13	0.107	19	13	0.083	17	10	0.0412	7	6	0.0704	10	7	0.0436	10	6	0.0316	9	8	0.0466	12	9	0.0973	23	15	0.0251
101.2	CLH2_HUMAN	Clathrin heavy chain 2 OS=Homo sapiens GN=CLTCL1 PE=1 SV=2	187 kDa	0	0	0	0	0	0	0	0	0	0	0	0	0	0	0	0	0	0	0	0	0	0	0	0	0	0	0	0	0	0	0	0	0	0	0	0	0	0	0	0.0177	4	1	0	0	0	0
102	DHX9_HUMAN	ATP-dependent RNA helicase A OS=Homo sapiens GN=DHX9 PE=1 SV=4	141 kDa	0.0929	19	19	0.0874	18	18	0.1	20	20	0.12	21	21	0.0929	19	19	0.103	20	20	0.0898	14	14	0.0654	12	12	0.0638	13	13	0.0843	14	14	0.0717	13	13	0.0906	18	18	0.0142	2	2	0.0244	5	5	0.0433	10	10	0.0291
103	ITA2_HUMAN	Integrin alpha-2 OS=Homo sapiens GN=ITGA2 PE=1 SV=1	129 kDa	0.119	20	20	0.14	24	24	0.141	21	21	0.116	19	19	0.131	18	18	0.146	22	22	0.124	18	18	0.13	19	19	0.135	22	22	0.135	17	17	0.139	19	19	0.103	20	20	0.0237	4	4	0.00847	2	2	0.011	3	3	0.0415
104	NNTM_HUMAN	NAD(P) transhydrogenase, mitochondrial OS=Homo sapiens GN=NNT PE=1 SV=3	114 kDa	0.114	17	17	0.0958	14	14	0.0985	15	15	0.127	18	18	0.118	16	16	0.106	18	18	0.161	23	23	0.121	21	21	0.168	24	24	0.167	27	27	0.152	22	22	0.174	22	22	0.0157	1	1	0.011	1	1	0.0276	2	2	0.081
105	CMC2_HUMAN	Calcium-binding mitochondrial carrier protein Aralar2 OS=Homo sapiens GN=SLC25A13 PE=1 SV=2	74 kDa	0.213	17	13	0.215	17	10	0.319	19	15	0.276	17	13	0.311	19	13	0.344	21	15	0.304	21	14	0.301	19	14	0.264	19	13	0.339	21	15	0.301	19	14	0.326	20	15	0.0652	7	5	0.0933	10	6	0.0993	10	6	0.151
106	ATPO_HUMAN	ATP synthase subunit O, mitochondrial OS=Homo sapiens GN=ATP5O PE=1 SV=1	23 kDa	0.38	9	9	0.46	9	9	0.46	10	10	0.46	10	10	0.38	9	9	0.46	9	9	0.38	10	10	0.38	9	9	0.38	10	10	0.38	8	8	0.38	10	10	0.38	9	9	0.38	9	9	0.423	10	10	0.221	7	7	0.329
107	ASPH_HUMAN	Aspartyl/asparaginyl beta-hydroxylase OS=Homo sapiens GN=ASPH PE=1 SV=3	86 kDa	0.0884	10	9	0.146	17	16	0.169	19	18	0.16	15	14	0.146	14	13	0.157	17	16	0.0989	10	9	0.146	14	13	0.156	12	11	0.146	12	11	0.137	13	12	0.146	14	13	0.0633	5	4	0.0462	5	4	0.128	10	9	0.0818
108	ATPG_HUMAN	ATP synthase subunit gamma, mitochondrial OS=Homo sapiens GN=ATP5C1 PE=1 SV=1	33 kDa	0.188	8	8	0.178	8	8	0.178	8	8	0.154	7	7	0.154	7	7	0.134	7	7	0.154	6	6	0.154	7	7	0.154	7	7	0.154	7	7	0.154	7	7	0.154	7	7	0.0772	4	4	0.164	6	6	0.138	6	6	0.154
109	AT5F1_HUMAN	ATP synthase F(0) complex subunit B1, mitochondrial OS=Homo sapiens GN=ATP5F1 PE=1 SV=2	29 kDa	0.227	10	10	0.227	11	11	0.18	9	9	0.18	8	8	0.227	8	8	0.227	10	10	0.199	7	7	0.148	5	5	0.227	9	9	0.227	10	10	0.289	10	10	0.289	11	11	0.246	9	9	0.223	9	9	0.141	8	8	0.18
110	H2AY_HUMAN	Core histone macro-H2A.1 OS=Homo sapiens GN=H2AFY PE=1 SV=4	40 kDa	0.199	11	9	0.253	12	10	0.253	11	9	0.177	10	8	0.253	12	10	0.199	12	10	0.215	10	8	0.253	12	10	0.253	12	10	0.253	13	11	0.253	12	10	0.215	11	9	0.108	6	4	0.183	7	5	0.137	8	6	0.199
111	TECR_HUMAN	Very-long-chain enoyl-CoA reductase OS=Homo sapiens GN=TECR PE=1 SV=1	36 kDa	0.188	8	8	0.208	10	10	0.234	10	10	0.234	9	9	0.234	9	9	0.234	10	10	0.205	8	8	0.156	6	6	0.234	11	11	0.234	11	11	0.234	11	11	0.234	11	11	0.175	9	9	0.234	9	9	0.143	5	5	0.214
112	AOFA_HUMAN	Amine oxidase [flavin-containing] A OS=Homo sapiens GN=MAOA PE=1 SV=1	60 kDa	0.0759	8	6	0.0854	9	7	0.0949	8	7	0.0949	8	6	0.0949	9	7	0.0683	7	6	0.0683	8	4	0.0797	7	5	0.118	10	7	0.0854	9	6	0.118	9	7	0.0854	9	6	0.0854	8	6	0.0854	9	7	0.0854	8	7	0.0911
113	HNRPC_HUMAN	Heterogeneous nuclear ribonucleoproteins C1/C2 OS=Homo sapiens GN=HNRNPC PE=1 SV=4	34 kDa	0.19	8	8	0.242	10	10	0.242	10	10	0.248	10	10	0.248	11	11	0.248	10	10	0.19	8	8	0.19	8	8	0.19	8	8	0.219	9	9	0.225	9	9	0.19	8	8	0.0654	2	2	0.0294	1	1	0.127	7	7	0.105
114	KTN1_HUMAN	Kinectin OS=Homo sapiens GN=KTN1 PE=1 SV=1	156 kDa	0.0781	17	17	0.106	18	18	0.0346	8	8	0.0825	13	13	0.0472	12	12	0.0531	13	13	0.0862	19	19	0.0789	14	14	0.0921	16	16	0.112	15	15	0.12	20	20	0.172	24	24	0.0361	7	7	0.0236	3	3	0.0177	4	4	0.0774
115	PDIA6_HUMAN	Protein disulfide-isomerase A6 OS=Homo sapiens GN=PDIA6 PE=1 SV=1	48 kDa	0.223	8	8	0.186	7	7	0.15	7	7	0.0659	4	4	0.0659	3	3	0.134	6	6	0.193	7	7	0.134	6	6	0.0659	4	4	0.0568	2	2	0.0568	2	2	0.0659	2	2	0.0568	2	2	0.136	6	6	0.202	9	9	0.161
116	RAC1_HUMAN	Ras-related C3 botulinum toxin substrate 1 OS=Homo sapiens GN=RAC1 PE=1 SV=1	21 kDa	0.177	4	3	0.271	7	6	0.271	7	6	0.302	9	8	0.302	8	7	0.271	7	6	0.271	7	6	0.271	7	6	0.271	7	6	0.224	6	5	0.302	8	7	0.271	7	6	0.13	4	3	0.302	8	7	0.224	6	5	0.167
117	DIC_HUMAN	Mitochondrial dicarboxylate carrier OS=Homo sapiens GN=SLC25A10 PE=1 SV=2	31 kDa	0.282	10	10	0.178	10	10	0.233	10	10	0.233	9	9	0.261	10	10	0.261	12	12	0.164	8	8	0.164	8	8	0.164	8	8	0.164	8	8	0.164	8	8	0.174	9	9	0.111	6	6	0.202	9	9	0.111	6	6	0.164
118	TM9S2_HUMAN	Transmembrane 9 superfamily member 2 OS=Homo sapiens GN=TM9SF2 PE=1 SV=1	76 kDa	0.0287	3	3	0.0392	4	4	0.0287	4	4	0.0287	3	3	0.0287	3	3	0.0287	3	3	0.0287	2	2	0.0287	3	3	0.0287	1	1	0.0287	2	2	0.0287	3	3	0.0287	2	2	0.0287	3	3	0.0287	4	4	0.0287	3	3	0.0287
119	NDUS2_HUMAN	NADH dehydrogenase [ubiquinone] iron-sulfur protein 2, mitochondrial OS=Homo sapiens GN=NDUFS2 PE=1 SV=2	53 kDa	0.0475	3	3	0.0626	4	4	0.0626	4	4	0.054	4	4	0.054	4	4	0.0475	3	3	0.0259	2	2	0.0259	1	1	0.0475	4	4	0.0475	4	4	0.054	5	5	0.054	5	5	0.0475	3	3	0.0929	8	8	0.0929	5	5	0.054
120	ABCD3_HUMAN	ATP-binding cassette sub-family D member 3 OS=Homo sapiens GN=ABCD3 PE=1 SV=1	75 kDa	0.0941	8	8	0.0941	10	10	0.114	10	10	0.0956	9	9	0.108	11	10	0.112	10	10	0.0728	9	9	0.0941	10	9	0.108	12	11	0.108	11	10	0.108	11	10	0.132	11	11	0.0455	3	3	0.0713	7	7	0.0577	5	5	0.0668
121	HMGB1_HUMAN	High mobility group protein B1 OS=Homo sapiens GN=HMGB1 PE=1 SV=3	25 kDa	0.135	2	2	0.135	3	3	0.223	3	3	0.135	2	2	0.135	2	2	0.0651	1	1	0.135	3	3	0.135	2	2	0.135	2	2	0.223	3	3	0.135	2	2	0.223	3	3	0.237	6	6	0.223	7	7	0.135	5	5	0.298
122.1	HS71A_HUMAN (+1)	Heat shock 70 kDa protein 1A OS=Homo sapiens GN=HSPA1A PE=1 SV=1	70 kDa	0.159	11	4	0.126	13	6	0.159	16	8	0.136	10	3	0.103	10	4	0.203	13	7	0.105	9	3	0.126	10	3	0.136	10	2	0.0858	7	3	0.0983	9	3	0.103	8	2	0.0733	8	3	0.0858	10	4	0.092	9	6	0.025
122.2	HSP76_HUMAN	Heat shock 70 kDa protein 6 OS=Homo sapiens GN=HSPA6 PE=1 SV=2	71 kDa	0.0918	6	0	0.0762	6	1	0.0918	7	1	0.0918	7	1	0.0902	7	2	0.0762	6	1	0.0902	8	2	0.0762	6	2	0.0918	7	2	0.0902	5	1	0.0762	7	1	0.0622	5	1	0.0638	5	1	0	0	0	0.0513	3	1	0.042
122.3	HS71L_HUMAN	Heat shock 70 kDa protein 1-like OS=Homo sapiens GN=HSPA1L PE=1 SV=2	70 kDa	0	0	0	0	0	0	0	0	0	0	0	0	0	0	0	0.12	7	1	0.0811	6	0	0.103	8	1	0.103	7	0	0	0	0	0	0	0	0	0	0	0.0624	6	1	0	0	0	0	0	0	0
123	ASGR1_HUMAN	Asialoglycoprotein receptor 1 OS=Homo sapiens GN=ASGR1 PE=1 SV=2	33 kDa	0.0893	5	5	0.0893	5	5	0.172	6	6	0.127	4	4	0.127	6	6	0.0893	4	4	0.0928	5	5	0.127	4	4	0.186	7	7	0.0893	3	3	0.134	7	7	0.131	7	7	0.0722	5	5	0.0722	5	5	0.0722	3	3	0.172
124	CTNB1_HUMAN	Catenin beta-1 OS=Homo sapiens GN=CTNNB1 PE=1 SV=1	85 kDa	0.0819	13	12	0.145	17	14	0.111	14	11	0.105	13	10	0.0781	11	9	0.142	14	11	0.0973	13	11	0.0973	10	8	0.0768	11	9	0.0794	10	8	0.0768	10	9	0.155	15	12	0.032	4	3	0.0487	5	5	0.0615	8	8	0.0999
125	ESYT1_HUMAN	Extended synaptotagmin-1 OS=Homo sapiens GN=ESYT1 PE=1 SV=1	123 kDa	0.0625	10	10	0.0716	12	12	0.0734	14	14	0.0471	10	10	0.0725	13	13	0.0752	12	12	0.0562	9	9	0.0842	12	12	0.087	12	12	0.13	15	15	0.0879	13	13	0.087	14	14	0.0299	2	2	0.0344	3	3	0.0344	5	5	0.0308
126.1	GLPK_HUMAN	Glycerol kinase OS=Homo sapiens GN=GK PE=1 SV=3	61 kDa	0.129	10	8	0.168	13	11	0.134	12	9	0.1	8	7	0.111	8	7	0.143	12	9	0.168	11	9	0.134	11	10	0.134	11	9	0.143	12	9	0.134	9	8	0.168	12	10	0.0644	5	4	0.102	9	8	0.0823	8	8	0.125
126.2	GLPK2_HUMAN	Glycerol kinase 2 OS=Homo sapiens GN=GK2 PE=2 SV=2	61 kDa	0	0	0	0	0	0	0	0	0	0	0	0	0	0	0	0	0	0	0	0	0	0	0	0	0	0	0	0.0506	4	1	0	0	0	0	0	0	0	0	0	0	0	0	0	0	0	0
127.1	ATD3A_HUMAN	ATPase family AAA domain-containing protein 3A OS=Homo sapiens GN=ATAD3A PE=1 SV=2	71 kDa	0.0915	8	5	0.0931	9	6	0.11	11	6	0.112	12	6	0.112	9	5	0.0915	11	5	0.136	12	7	0.121	12	6	0.112	10	6	0.0726	7	4	0.112	12	6	0.145	13	7	0.103	10	3	0.0931	11	5	0.0804	8	4	0.112
127.2	ATD3B_HUMAN	ATPase family AAA domain-containing protein 3B OS=Homo sapiens GN=ATAD3B PE=1 SV=1	73 kDa	0.0417	4	1	0.0417	4	1	0.0756	5	0	0.071	8	2	0.0417	6	2	0.0556	7	1	0.071	6	1	0.0694	8	2	0.0571	6	2	0.0571	6	3	0.0694	8	2	0.0802	8	2	0.0818	6	0	0.0725	6	0	0.0602	4	0	0.0478
128	NOP56_HUMAN	Nucleolar protein 56 OS=Homo sapiens GN=NOP56 PE=1 SV=4	66 kDa	0.152	11	11	0.207	15	15	0.204	15	15	0.172	12	12	0.194	15	15	0.219	17	17	0.185	14	14	0.178	12	12	0.202	14	14	0.205	13	13	0.204	14	14	0.185	13	13	0.0219	2	2	0.0219	3	3	0.162	8	8	0.0219
129	RL4_HUMAN	60S ribosomal protein L4 OS=Homo sapiens GN=RPL4 PE=1 SV=5	48 kDa	0.178	13	13	0.213	14	14	0.19	12	12	0.178	13	13	0.19	13	13	0.18	11	11	0.164	10	10	0.131	9	9	0.19	12	12	0.215	13	13	0.218	13	13	0.176	12	12	0.0984	7	7	0.141	7	7	0.155	10	10	0.131
130	LDHA_HUMAN	L-lactate dehydrogenase A chain OS=Homo sapiens GN=LDHA PE=1 SV=2	37 kDa	0.16	7	7	0.133	7	7	0.181	10	10	0.0693	3	3	0.133	6	6	0.0964	6	6	0.133	4	4	0.181	7	7	0.133	6	6	0.0452	2	2	0.0693	5	5	0.0964	3	3	0.28	13	13	0.247	13	13	0.28	14	14	0.0693
131	RCC1_HUMAN	Regulator of chromosome condensation OS=Homo sapiens GN=RCC1 PE=1 SV=1	45 kDa	0.0641	3	3	0.109	8	8	0.119	6	6	0.195	8	8	0.112	4	4	0.164	7	7	0.0855	4	4	0.0356	1	1	0.119	5	5	0.176	7	7	0.119	6	6	0.164	8	8	0.0594	3	3	0.112	5	5	0.112	6	5	0.105
132	AMPN_HUMAN	Aminopeptidase N OS=Homo sapiens GN=ANPEP PE=1 SV=4	110 kDa	0.0827	10	10	0.0962	11	11	0.0858	10	10	0.06	7	7	0.0755	9	9	0.0848	8	8	0.118	12	12	0.102	11	11	0.09	12	12	0.09	11	11	0.115	13	13	0.139	16	16	0.0434	3	3	0.0538	4	4	0.0755	6	6	0.0651
133	HBB_HUMAN	Hemoglobin subunit beta OS=Homo sapiens GN=HBB PE=1 SV=2	16 kDa	0.435	7	7	0.299	5	5	0.299	6	6	0.49	8	8	0.497	8	8	0.435	8	8	0	0	0	0	0	0	0	0	0	0.156	4	4	0.143	4	4	0	0	0	0.156	3	3	0.156	2	2	0.156	3	3	0.367
134	RL7A_HUMAN	60S ribosomal protein L7a OS=Homo sapiens GN=RPL7A PE=1 SV=2	30 kDa	0.327	11	11	0.244	11	11	0.241	9	9	0.211	9	9	0.241	10	10	0.244	10	10	0.342	14	14	0.263	10	10	0.241	11	11	0.297	11	11	0.241	12	12	0.301	11	11	0.199	8	8	0.177	7	7	0.154	5	5	0.211
135	HNRPK_HUMAN	Heterogeneous nuclear ribonucleoprotein K OS=Homo sapiens GN=HNRNPK PE=1 SV=1	51 kDa	0.158	10	10	0.179	9	9	0.216	12	12	0.233	11	11	0.216	11	11	0.253	13	13	0.233	13	13	0.136	8	8	0.212	12	12	0.197	10	10	0.151	9	9	0.16	9	9	0.067	4	4	0.0475	3	3	0.145	9	9	0.0216
136	H2AV_HUMAN (+1)	Histone H2A.V OS=Homo sapiens GN=H2AFV PE=1 SV=3	14 kDa	0.234	6	4	0.234	5	3	0.234	7	5	0.234	6	4	0.234	6	4	0.234	4	2	0.234	5	3	0.234	6	4	0.234	6	4	0.234	5	3	0.25	7	5	0.234	6	4	0.312	7	4	0.312	10	6	0.25	7	5	0.234
137	SDHA_HUMAN	Succinate dehydrogenase [ubiquinone] flavoprotein subunit, mitochondrial OS=Homo sapiens GN=SDHA PE=1 SV=2	73 kDa	0.0196	2	2	0.0196	2	2	0.0798	3	3	0.0617	4	4	0.0196	3	3	0.0482	5	5	0.0271	2	2	0.0196	2	2	0.0196	1	1	0.0196	1	1	0.0196	2	2	0.0196	1	1	0.0602	8	8	0.0587	10	10	0.0482	9	9	0.154
138	TFR1_HUMAN	Transferrin receptor protein 1 OS=Homo sapiens GN=TFRC PE=1 SV=2	85 kDa	0.122	12	12	0.134	12	12	0.116	12	12	0.107	12	12	0.182	17	17	0.183	18	18	0.154	14	14	0.154	15	15	0.133	14	14	0.138	14	14	0.158	17	17	0.176	18	18	0.0145	1	1	0.0461	2	2	0.0513	3	3	0.0592
139	COX2_HUMAN	Cytochrome c oxidase subunit 2 OS=Homo sapiens GN=MT-CO2 PE=1 SV=1	26 kDa	0.189	5	5	0.189	5	5	0.189	5	5	0.247	6	6	0.189	5	5	0.189	5	5	0.247	6	6	0.189	5	5	0.247	6	6	0.233	6	6	0.247	6	6	0.189	5	5	0.145	3	3	0.189	5	5	0.176	5	5	0.132
140.1	1433Z_HUMAN	14-3-3 protein zeta/delta OS=Homo sapiens GN=YWHAZ PE=1 SV=1	28 kDa	0.229	6	3	0.249	7	4	0.306	6	4	0.151	4	2	0.151	3	1	0.22	5	2	0.229	6	2	0.151	3	1	0.151	4	1	0.151	3	1	0.151	3	1	0.151	3	1	0.0816	3	1	0.188	4	1	0.327	8	4	0.0735
140.2	1433E_HUMAN	14-3-3 protein epsilon OS=Homo sapiens GN=YWHAE PE=1 SV=1	29 kDa	0.153	4	3	0.192	5	3	0.224	6	4	0.192	5	3	0.192	5	3	0.118	3	1	0.118	4	2	0.192	5	3	0.192	5	3	0.192	5	3	0.0706	2	0	0.118	3	1	0	0	0	0.0863	4	2	0.231	7	5	0.0706
140.3	1433B_HUMAN	14-3-3 protein beta/alpha OS=Homo sapiens GN=YWHAB PE=1 SV=3	28 kDa	0.13	5	2	0.187	6	2	0.15	3	1	0.0732	2	0	0.0732	3	1	0.171	4	1	0.171	5	1	0.15	4	2	0.15	4	1	0.15	3	1	0	0	0	0	0	0	0.0935	3	1	0.11	3	0	0.22	7	3	0.0732
140.4	1433T_HUMAN	14-3-3 protein theta OS=Homo sapiens GN=YWHAQ PE=1 SV=1	28 kDa	0.18	5	2	0.122	4	1	0.257	5	3	0.151	3	1	0.151	3	1	0.0939	3	0	0.0939	4	0	0.2	4	2	0.2	5	2	0	0	0	0.122	3	1	0.122	3	1	0.0367	2	0	0.11	3	0	0.143	5	1	0.0735
140.5	1433F_HUMAN	14-3-3 protein eta OS=Homo sapiens GN=YWHAH PE=1 SV=4	28 kDa	0.114	3	1	0.134	3	1	0.134	3	1	0.134	3	1	0	0	0	0	0	0	0.154	4	1	0.134	3	1	0.134	3	1	0	0	0	0	0	0	0	0	0	0	0	0	0.11	3	1	0.154	4	1	0
140.6	1433G_HUMAN	14-3-3 protein gamma OS=Homo sapiens GN=YWHAG PE=1 SV=2	28 kDa	0.13	3	1	0.243	5	2	0.13	3	1	0	0	0	0.13	3	1	0	0	0	0	0	0	0	0	0	0.13	3	1	0	0	0	0	0	0	0	0	0	0	0	0	0	0	0	0	0	0	0
141	SERPH_HUMAN	Serpin H1 OS=Homo sapiens GN=SERPINH1 PE=1 SV=2	46 kDa	0.0574	4	4	0.263	14	14	0.206	12	12	0.0526	3	3	0.0359	2	2	0.139	7	7	0.139	6	6	0.127	5	5	0.127	7	7	0.0359	2	2	0.0359	2	2	0.112	4	4	0.151	10	10	0.268	13	13	0.294	11	11	0.222
142	TMEDA_HUMAN	Transmembrane emp24 domain-containing protein 10 OS=Homo sapiens GN=TMED10 PE=1 SV=2	25 kDa	0.123	4	4	0.219	7	7	0.164	5	5	0.269	6	6	0.192	5	5	0.174	5	5	0.142	6	6	0.215	5	5	0.388	8	8	0.123	4	4	0.311	6	6	0.292	6	6	0.301	6	6	0.347	8	8	0.196	3	3	0.338
143.1	ITPR3_HUMAN	Inositol 1,4,5-trisphosphate receptor type 3 OS=Homo sapiens GN=ITPR3 PE=1 SV=2	304 kDa	0.0183	5	5	0.0408	13	11	0.0374	10	10	0.0468	15	13	0.0221	9	6	0.0464	14	11	0.0603	10	9	0.0453	14	13	0.024	9	8	0.0434	16	15	0.0524	15	14	0.0805	25	24	0.00599	1	1	0.00899	1	1	0.00599	1	1	0.021
143.2	ITPR2_HUMAN	Inositol 1,4,5-trisphosphate receptor type 2 OS=Homo sapiens GN=ITPR2 PE=1 SV=2	308 kDa	0.00963	1	1	0.0074	3	0	0.00555	2	1	0.0104	3	1	0	0	0	0.0074	4	0	0.00963	2	1	0	0	0	0	0	0	0	0	0	0	0	0	0.00963	2	1	0.00629	1	1	0.00518	1	0	0	0	0	0.00777
144	MIC19_HUMAN	MICOS complex subunit MIC19 OS=Homo sapiens GN=CHCHD3 PE=1 SV=1	26 kDa	0.0837	4	4	0.15	7	7	0.15	6	6	0.15	6	6	0.176	8	8	0.15	6	6	0.203	9	9	0.203	8	8	0.203	8	8	0.203	8	8	0.203	8	8	0.203	8	8	0.203	8	8	0.207	6	6	0.15	6	6	0.181
145	CTND1_HUMAN	Catenin delta-1 OS=Homo sapiens GN=CTNND1 PE=1 SV=1	108 kDa	0.0713	10	10	0.161	14	14	0.0816	11	11	0.0733	9	9	0.16	15	15	0.111	13	13	0.133	15	15	0.119	15	15	0.106	10	10	0.0899	12	12	0.1	11	11	0.125	16	16	0.032	5	5	0.062	7	7	0.0548	6	6	0.0847
146	PPIB_HUMAN	Peptidyl-prolyl cis-trans isomerase B OS=Homo sapiens GN=PPIB PE=1 SV=2	24 kDa	0.245	8	8	0.287	10	10	0.31	10	10	0.245	7	7	0.199	8	8	0.259	9	9	0.185	7	7	0.12	4	4	0.273	9	9	0.181	4	4	0.181	5	5	0.12	5	5	0.306	10	10	0.356	9	9	0.264	8	8	0.25
147.1	ACTN4_HUMAN	Alpha-actinin-4 OS=Homo sapiens GN=ACTN4 PE=1 SV=2	105 kDa	0.0384	5	2	0.0384	5	3	0.0593	12	6	0.0252	3	1	0.0252	5	1	0.0384	5	1	0.011	1	0	0.011	1	0	0.0285	5	2	0.0252	2	1	0.0165	3	1	0.0252	3	1	0.0384	6	3	0.0384	4	2	0.0615	11	6	0.0362
147.2	ACTN1_HUMAN	Alpha-actinin-1 OS=Homo sapiens GN=ACTN1 PE=1 SV=2	103 kDa	0.0168	3	0	0.0168	2	0	0.0392	8	2	0.0224	3	1	0.0235	4	0	0.0168	4	0	0.0112	1	0	0.0112	1	0	0.0168	3	0	0.0224	2	1	0.0325	4	2	0.0168	2	0	0.0224	4	1	0.0224	3	1	0.0392	9	4	0.0224
147.3	ACTN2_HUMAN	Alpha-actinin-2 OS=Homo sapiens GN=ACTN2 PE=1 SV=1	104 kDa	0	0	0	0.0168	1	0	0.0246	3	0	0	0	0	0	0	0	0	0	0	0	0	0	0	0	0	0	0	0	0	0	0	0.0302	3	1	0	0	0	0	0	0	0	0	0	0.0268	3	0	0
148	RL10_HUMAN	60S ribosomal protein L10 OS=Homo sapiens GN=RPL10 PE=1 SV=4	25 kDa	0.22	7	7	0.248	9	9	0.224	9	9	0.229	8	8	0.187	7	7	0.346	8	8	0.313	9	9	0.285	5	5	0.285	5	5	0.22	5	5	0.294	8	8	0.285	8	8	0.313	8	8	0.322	10	10	0.322	11	11	0.182
149	ILF2_HUMAN	Interleukin enhancer-binding factor 2 OS=Homo sapiens GN=ILF2 PE=1 SV=2	43 kDa	0.126	8	8	0.233	7	7	0.238	9	9	0.238	8	8	0.187	8	8	0.195	8	8	0.213	6	6	0.182	10	10	0.141	9	9	0.241	11	11	0.238	10	10	0.285	9	9	0.0564	2	2	0	0	0	0.041	3	3	0.0564
150.1	ENOA_HUMAN	Alpha-enolase OS=Homo sapiens GN=ENO1 PE=1 SV=2	47 kDa	0.304	13	11	0.369	14	11	0.359	15	11	0.136	8	7	0.145	6	5	0.101	5	5	0.0968	5	4	0.131	8	6	0.194	12	8	0.0276	2	2	0.0276	2	2	0.0737	4	3	0.118	7	6	0.184	9	9	0.318	15	11	0.0737
150.2	ENOG_HUMAN	Gamma-enolase OS=Homo sapiens GN=ENO2 PE=1 SV=3	47 kDa	0	0	0	0	0	0	0	0	0	0	0	0	0	0	0	0	0	0	0	0	0	0	0	0	0	0	0	0	0	0	0	0	0	0	0	0	0	0	0	0	0	0	0	0	0	0.0507
151.1	DX39B_HUMAN	Spliceosome RNA helicase DDX39B OS=Homo sapiens GN=DDX39B PE=1 SV=1	49 kDa	0.238	13	4	0.276	13	5	0.304	13	5	0.222	11	4	0.304	15	6	0.224	10	4	0.1	7	3	0.0724	5	3	0.147	5	1	0.175	8	4	0.175	6	3	0.147	6	1	0.0234	2	0	0.0981	2	0	0.208	9	3	0
151.2	DX39A_HUMAN	ATP-dependent RNA helicase DDX39A OS=Homo sapiens GN=DDX39A PE=1 SV=2	49 kDa	0.145	9	0	0.173	9	1	0.222	11	3	0.222	9	2	0.222	11	2	0.18	8	2	0.0515	4	0	0.0515	3	1	0.176	6	2	0.176	6	2	0.155	4	1	0.126	5	0	0.0234	2	0	0.0984	2	0	0.155	7	1	0
152	XRCC6_HUMAN	X-ray repair cross-complementing protein 6 OS=Homo sapiens GN=XRCC6 PE=1 SV=2	70 kDa	0.161	12	12	0.146	12	12	0.161	14	14	0.133	12	12	0.144	14	14	0.202	18	18	0.126	11	10	0.135	11	11	0.0952	9	8	0.179	12	12	0.133	11	11	0.13	13	12	0.023	1	1	0.0608	5	5	0.115	10	10	0.0394
153.1	HNRH1_HUMAN	Heterogeneous nuclear ribonucleoprotein H OS=Homo sapiens GN=HNRNPH1 PE=1 SV=4	49 kDa	0.143	10	3	0.122	9	2	0.136	9	2	0.147	10	3	0.187	13	5	0.171	11	3	0.176	11	5	0.131	10	3	0.122	9	3	0.145	10	3	0.145	12	5	0.136	9	2	0.0579	3	1	0.0423	3	1	0.12	6	2	0.0579
153.2	HNRH2_HUMAN	Heterogeneous nuclear ribonucleoprotein H2 OS=Homo sapiens GN=HNRNPH2 PE=1 SV=1	49 kDa	0.0869	7	1	0.0869	7	1	0.0869	7	1	0.0869	7	1	0.098	9	2	0.0869	8	1	0.134	8	3	0.0869	7	1	0.0891	7	2	0.0869	7	1	0.0869	7	1	0.0869	7	1	0.0579	2	0	0.0423	2	1	0.0423	3	1	0.0579
154	XRCC5_HUMAN	X-ray repair cross-complementing protein 5 OS=Homo sapiens GN=XRCC5 PE=1 SV=3	83 kDa	0.143	12	12	0.18	14	14	0.165	14	14	0.152	17	17	0.0792	9	9	0.16	16	16	0.0601	7	7	0.0792	8	8	0.112	11	11	0.0615	7	7	0.0792	8	8	0.186	11	11	0.015	1	1	0.0109	1	1	0.097	4	4	0.0656
155	MTCH2_HUMAN	Mitochondrial carrier homolog 2 OS=Homo sapiens GN=MTCH2 PE=1 SV=1	33 kDa	0.149	6	6	0.218	7	7	0.271	8	8	0.218	7	7	0.149	6	6	0.201	7	7	0.149	5	5	0.149	6	6	0.218	7	7	0.149	5	5	0.149	5	5	0.251	7	7	0.106	3	3	0.158	7	7	0.0693	2	2	0.149
156	SFXN1_HUMAN	Sideroflexin-1 OS=Homo sapiens GN=SFXN1 PE=1 SV=4	36 kDa	0.245	11	11	0.183	9	9	0.236	11	10	0.339	11	10	0.354	12	11	0.18	9	8	0.18	9	9	0.18	9	8	0.193	10	9	0.236	9	8	0.236	10	9	0.236	10	10	0.217	8	8	0.199	8	7	0.137	6	5	0.183
157.1	PCBP1_HUMAN	Poly(rC)-binding protein 1 OS=Homo sapiens GN=PCBP1 PE=1 SV=2	37 kDa	0.174	6	5	0.174	6	5	0.174	6	4	0.174	5	5	0.228	7	6	0.174	6	5	0.264	8	5	0.154	5	4	0.154	5	4	0.112	4	3	0.174	4	4	0.177	6	5	0	0	0	0.104	2	2	0.0843	3	3	0.104
157.2	PCBP2_HUMAN	Poly(rC)-binding protein 2 OS=Homo sapiens GN=PCBP2 PE=1 SV=1	39 kDa	0.14	5	3	0.112	4	2	0.203	6	3	0.118	4	3	0.148	5	3	0.148	5	3	0.181	5	1	0.151	4	3	0.151	5	4	0.148	4	2	0.121	3	3	0.175	5	4	0	0	0	0	0	0	0.0384	1	0	0
157.3	PCBP3_HUMAN	Poly(rC)-binding protein 3 OS=Homo sapiens GN=PCBP3 PE=2 SV=2	39 kDa	0	0	0	0	0	0	0.121	3	0	0	0	0	0.0674	2	0	0.0997	3	1	0.143	4	0	0	0	0	0	0	0	0	0	0	0	0	0	0	0	0	0	0	0	0	0	0	0	0	0	0
158	SAM50_HUMAN	Sorting and assembly machinery component 50 homolog OS=Homo sapiens GN=SAMM50 PE=1 SV=3	52 kDa	0.1	5	5	0.156	6	6	0.13	7	7	0.126	10	10	0.1	6	6	0.13	8	8	0.0256	2	2	0.13	9	9	0.13	10	10	0.117	8	8	0.113	7	7	0.132	6	6	0.0576	3	3	0.13	5	5	0.032	3	3	0.0874
159	BAP31_HUMAN	B-cell receptor-associated protein 31 OS=Homo sapiens GN=BCAP31 PE=1 SV=3	28 kDa	0.118	4	4	0.118	4	4	0.118	5	5	0.0813	3	3	0.118	5	5	0.118	4	4	0.0732	4	4	0.118	5	5	0.0813	3	3	0.118	6	6	0.118	7	7	0.0732	4	4	0.159	6	6	0.114	5	5	0.118	5	5	0.11
160	HBA_HUMAN	Hemoglobin subunit alpha OS=Homo sapiens GN=HBA1 PE=1 SV=2	15 kDa	0.218	4	4	0.296	5	5	0.218	4	4	0.577	8	8	0.577	8	8	0.303	6	6	0.169	4	4	0.176	5	5	0.169	4	4	0.169	5	5	0.169	5	5	0.169	5	5	0.113	2	2	0.113	2	2	0.113	1	1	0.317
161	PON2_HUMAN	Serum paraoxonase/arylesterase 2 OS=Homo sapiens GN=PON2 PE=1 SV=3	39 kDa	0.0989	4	4	0.0989	6	6	0.203	10	10	0.0989	5	5	0.0989	5	5	0.178	8	8	0.0989	5	5	0.0734	3	3	0.0989	5	5	0.102	7	7	0.0989	5	5	0.0989	4	4	0.0395	1	1	0.065	5	5	0.065	4	4	0.102
162	SURF4_HUMAN	Surfeit locus protein 4 OS=Homo sapiens GN=SURF4 PE=1 SV=3	30 kDa	0.104	3	3	0.152	4	4	0.152	4	4	0.152	4	4	0.152	4	4	0.152	4	4	0.104	3	3	0.104	3	3	0.152	4	4	0.152	4	4	0.152	4	4	0.19	5	5	0.0297	1	1	0.182	4	4	0.152	4	4	0.0855
163	KPYM_HUMAN	Pyruvate kinase PKM OS=Homo sapiens GN=PKM PE=1 SV=4	58 kDa	0.139	10	10	0.228	14	14	0.296	14	14	0.149	8	8	0.153	6	6	0.0659	4	4	0.264	14	14	0.239	12	12	0.141	8	8	0.0772	5	5	0.0659	4	4	0.109	6	6	0.104	6	6	0.122	8	8	0.109	6	6	0.109
164	NUCL_HUMAN	Nucleolin OS=Homo sapiens GN=NCL PE=1 SV=3	77 kDa	0.093	8	8	0.0648	5	5	0.134	9	9	0.107	9	9	0.134	9	9	0.0704	6	6	0.0662	7	7	0.0718	5	5	0.0746	6	6	0.0972	6	6	0.0972	10	10	0.0831	7	7	0.0211	2	2	0.0549	4	4	0.093	7	7	0.0521
165	GRP75_HUMAN	Stress-70 protein, mitochondrial OS=Homo sapiens GN=HSPA9 PE=1 SV=2	74 kDa	0.106	9	9	0.124	11	11	0.11	7	7	0.137	10	10	0.128	8	8	0.11	8	8	0.115	10	10	0.121	9	9	0.1	8	8	0.0898	8	8	0.0972	8	8	0.105	9	9	0.144	11	11	0.236	15	14	0.146	12	12	0.0412
166	RL10A_HUMAN	60S ribosomal protein L10a OS=Homo sapiens GN=RPL10A PE=1 SV=2	25 kDa	0.189	4	4	0.189	6	6	0.189	6	6	0.189	6	6	0.189	6	6	0.189	6	6	0.189	7	7	0.189	6	6	0.189	6	6	0.189	6	6	0.189	6	6	0.189	7	7	0.12	3	3	0.189	6	6	0.189	6	6	0.189
167	RL6_HUMAN	60S ribosomal protein L6 OS=Homo sapiens GN=RPL6 PE=1 SV=3	33 kDa	0.111	7	7	0.156	10	10	0.149	10	10	0.149	10	10	0.149	10	10	0.149	9	9	0.149	9	9	0.122	7	7	0.149	8	8	0.174	9	9	0.149	9	9	0.156	10	10	0.111	5	5	0.0833	6	6	0.174	10	10	0.0729
168	RL1D1_HUMAN	Ribosomal L1 domain-containing protein 1 OS=Homo sapiens GN=RSL1D1 PE=1 SV=3	55 kDa	0.227	12	12	0.188	11	11	0.173	11	11	0.182	10	10	0.178	10	10	0.149	11	11	0.151	11	11	0.124	11	11	0.131	8	8	0.212	11	11	0.124	9	9	0.151	11	11	0.0224	1	1	0.0224	1	1	0.147	8	8	0.0184
169	RAB7A_HUMAN	Ras-related protein Rab-7a OS=Homo sapiens GN=RAB7A PE=1 SV=1	23 kDa	0.353	6	6	0.488	10	10	0.488	9	9	0.401	7	7	0.488	9	9	0.488	8	8	0.285	6	6	0.401	8	8	0.401	8	8	0.401	7	7	0.43	7	7	0.285	5	5	0.285	5	5	0.271	6	6	0.271	5	5	0.377
170	DDX21_HUMAN	Nucleolar RNA helicase 2 OS=Homo sapiens GN=DDX21 PE=1 SV=5	87 kDa	0.117	12	11	0.133	15	13	0.133	12	11	0.153	14	13	0.192	18	16	0.152	14	13	0.128	16	14	0.149	14	12	0.125	11	10	0.148	13	11	0.14	14	12	0.148	17	15	0	0	0	0	0	0	0.0179	2	2	0
171	FBRL_HUMAN	rRNA 2'-O-methyltransferase fibrillarin OS=Homo sapiens GN=FBL PE=1 SV=2	34 kDa	0.243	9	9	0.243	7	7	0.218	9	9	0.262	12	12	0.262	11	11	0.293	11	11	0.243	10	10	0.321	11	11	0.28	18	18	0.237	9	9	0.33	16	16	0.221	12	12	0.0405	1	1	0.0498	1	1	0.153	3	3	0.103
172	TXTP_HUMAN	Tricarboxylate transport protein, mitochondrial OS=Homo sapiens GN=SLC25A1 PE=1 SV=2	34 kDa	0.113	5	5	0.138	7	7	0.138	6	6	0.138	5	5	0.138	6	6	0.138	6	6	0.138	6	6	0.138	6	6	0.138	6	6	0.138	6	6	0.138	7	7	0.113	5	5	0.109	4	4	0.135	5	5	0.0643	3	3	0.113
173.1	MYL6_HUMAN	Myosin light polypeptide 6 OS=Homo sapiens GN=MYL6 PE=1 SV=2	17 kDa	0.212	5	3	0.351	6	4	0.265	6	4	0.265	6	4	0.298	6	4	0.351	7	5	0.298	6	4	0.212	5	3	0.245	5	3	0.298	6	4	0.351	7	5	0.265	6	4	0.298	6	4	0.272	6	4	0.212	5	3	0.371
174.1	CALM_HUMAN	Calmodulin OS=Homo sapiens GN=CALM1 PE=1 SV=2	17 kDa	0.262	4	3	0.282	5	4	0.221	4	3	0.282	5	4	0.221	5	4	0.221	5	4	0.282	5	4	0.262	4	3	0.282	5	4	0.369	6	4	0.369	6	5	0.362	6	5	0.443	5	4	0.369	5	4	0.443	6	5	0.362
175	CDC42_HUMAN	Cell division control protein 42 homolog OS=Homo sapiens GN=CDC42 PE=1 SV=2	21 kDa	0.199	4	3	0.199	4	3	0.199	5	4	0.199	4	3	0.199	4	3	0.199	4	3	0.199	4	3	0.199	4	3	0.199	4	3	0.199	4	3	0.199	4	3	0.199	4	3	0.257	5	4	0.199	4	3	0.199	4	3	0.089
176	STML2_HUMAN	Stomatin-like protein 2, mitochondrial OS=Homo sapiens GN=STOML2 PE=1 SV=1	39 kDa	0.194	5	5	0.194	5	5	0.301	8	8	0.146	3	3	0.222	5	5	0.371	9	9	0.284	7	7	0.219	5	5	0.219	5	5	0.323	8	8	0.253	7	7	0.295	7	7	0.18	6	6	0.222	7	7	0.211	6	6	0.183
177	HNRPR_HUMAN	Heterogeneous nuclear ribonucleoprotein R OS=Homo sapiens GN=HNRNPR PE=1 SV=1	71 kDa	0.111	11	6	0.117	14	8	0.13	13	10	0.142	12	8	0.163	14	10	0.161	18	13	0.125	12	8	0.104	8	7	0.142	11	8	0.122	10	7	0.122	12	8	0.142	13	9	0	0	0	0	0	0	0.0648	7	3	0
178	RL12_HUMAN	60S ribosomal protein L12 OS=Homo sapiens GN=RPL12 PE=1 SV=1	18 kDa	0.37	7	7	0.37	7	7	0.339	6	6	0.339	6	6	0.339	6	6	0.339	6	6	0.279	5	5	0.248	4	4	0.339	6	6	0.339	5	5	0.339	6	6	0.339	6	6	0.339	5	5	0.37	8	8	0.273	5	5	0.248
179	CYB5_HUMAN	Cytochrome b5 OS=Homo sapiens GN=CYB5A PE=1 SV=2	15 kDa	0.104	3	3	0.104	4	4	0.172	4	4	0.201	4	4	0.358	4	4	0.201	3	3	0.254	4	4	0.104	2	2	0.201	3	3	0.201	3	3	0.358	5	5	0.201	4	4	0.254	5	5	0.224	5	5	0.172	3	3	0.358
180	STT3A_HUMAN	Dolichyl-diphosphooligosaccharide--protein glycosyltransferase subunit STT3A OS=Homo sapiens GN=STT3A PE=1 SV=2	81 kDa	0.0695	5	5	0.0695	8	8	0.0794	9	8	0.0865	9	9	0.0695	6	6	0.095	10	9	0.0695	7	7	0.0695	6	6	0.0695	5	5	0.0567	5	5	0.0794	7	6	0.0695	6	6	0.0695	8	8	0.0582	8	7	0.0482	6	6	0.0794
181.1	LAP2B_HUMAN	Lamina-associated polypeptide 2, isoforms beta/gamma OS=Homo sapiens GN=TMPO PE=1 SV=2	51 kDa	0.115	6	3	0.115	7	4	0.148	8	5	0.0947	6	4	0.108	7	4	0.13	7	3	0.115	8	4	0.115	5	4	0.115	5	3	0.115	7	4	0.141	9	4	0.115	7	4	0.0859	3	2	0.0639	2	2	0.0529	2	2	0.0793
181.2	LAP2A_HUMAN	Lamina-associated polypeptide 2, isoform alpha OS=Homo sapiens GN=TMPO PE=1 SV=2	75 kDa	0.0706	5	2	0.036	3	0	0.0591	3	0	0.036	3	1	0.0591	5	2	0.0591	5	1	0.0591	5	1	0.0331	1	0	0.0331	2	0	0.0706	5	2	0.0879	7	2	0.0706	5	2	0	0	0	0	0	0	0	0	0	0.0331
182	HACD3_HUMAN	Very-long-chain (3R)-3-hydroxyacyl-CoA dehydratase 3 OS=Homo sapiens GN=HACD3 PE=1 SV=2	43 kDa	0.133	5	5	0.0884	6	6	0.133	7	7	0.146	6	6	0.133	6	6	0.133	7	7	0.102	4	4	0.133	5	5	0.133	5	5	0.133	6	6	0.133	5	5	0.133	6	6	0.0884	4	4	0.0967	4	4	0.133	5	5	0.102
183	PO210_HUMAN	Nuclear pore membrane glycoprotein 210 OS=Homo sapiens GN=NUP210 PE=1 SV=3	205 kDa	0.0339	8	8	0.0382	5	5	0.0472	7	7	0.0472	13	13	0.0297	7	7	0.045	9	9	0.0615	15	15	0.0435	12	12	0.0445	10	10	0.0678	15	15	0.0562	12	12	0.0705	17	17	0.0148	4	4	0.00848	1	1	0.0127	2	2	0.018
184	MBB1A_HUMAN	Myb-binding protein 1A OS=Homo sapiens GN=MYBBP1A PE=1 SV=2	149 kDa	0.0565	8	8	0.0633	10	10	0.0685	12	12	0.0708	14	14	0.058	13	13	0.0587	12	12	0.0407	7	7	0.00904	1	1	0.0625	11	11	0.0753	16	16	0.0685	15	15	0.073	13	13	0	0	0	0.00678	2	2	0.0301	5	5	0
185	BAF_HUMAN	Barrier-to-autointegration factor OS=Homo sapiens GN=BANF1 PE=1 SV=1	10 kDa	0.292	3	3	0.348	5	5	0.348	5	5	0.348	4	4	0.348	3	3	0.292	3	3	0.348	4	4	0.0787	1	1	0.0787	2	2	0.427	4	4	0.348	4	4	0.348	4	4	0.348	2	2	0.348	4	4	0.348	3	3	0.348
186	LETM1_HUMAN	LETM1 and EF-hand domain-containing protein 1, mitochondrial OS=Homo sapiens GN=LETM1 PE=1 SV=1	83 kDa	0.127	12	12	0.0907	9	9	0.108	9	9	0.0785	7	7	0.0866	6	6	0.119	7	7	0.11	10	10	0.135	12	12	0.114	10	10	0.107	9	9	0.108	11	11	0.189	15	15	0.0325	5	5	0.0419	5	5	0.0419	5	5	0.0947
187.1	RLA0_HUMAN	60S acidic ribosomal protein P0 OS=Homo sapiens GN=RPLP0 PE=1 SV=1	34 kDa	0.218	7	2	0.338	8	1	0.265	6	1	0.274	7	1	0.319	9	2	0.366	9	1	0.287	7	1	0.189	5	1	0.256	7	1	0.237	5	1	0.306	8	1	0.256	7	1	0.158	5	0	0.215	6	0	0.18	6	0	0.246
187.2	RLA0L_HUMAN	60S acidic ribosomal protein P0-like OS=Homo sapiens GN=RPLP0P6 PE=5 SV=1	34 kDa	0.12	5	0	0.24	7	0	0.167	5	0	0.177	6	0	0.199	7	0	0.268	8	0	0.189	6	0	0.0915	4	0	0.158	6	0	0.237	5	1	0.208	7	0	0.158	6	0	0.158	5	0	0.215	6	0	0.18	6	0	0.148
188	NPM_HUMAN	Nucleophosmin OS=Homo sapiens GN=NPM1 PE=1 SV=2	33 kDa	0.17	7	7	0.139	6	6	0.163	6	6	0.139	5	5	0.139	7	7	0.194	7	7	0.146	7	7	0.0952	4	4	0.139	6	6	0.122	6	6	0.146	6	6	0.211	5	5	0.109	4	4	0.109	4	4	0.17	6	6	0.0952
189	RL9_HUMAN (+1)	60S ribosomal protein L9 OS=Homo sapiens GN=RPL9 PE=1 SV=1	22 kDa	0.188	6	6	0.188	7	7	0.188	5	5	0.135	4	4	0.188	6	6	0.188	7	7	0.188	5	5	0.328	7	7	0.188	7	7	0.188	7	7	0.188	7	7	0.188	6	6	0.141	1	1	0.141	4	4	0.141	5	5	0.188
190	MPRI_HUMAN	Cation-independent mannose-6-phosphate receptor OS=Homo sapiens GN=IGF2R PE=1 SV=3	274 kDa	0.0309	11	11	0.0442	11	11	0.0341	14	14	0.0197	8	8	0.0205	7	7	0.012	6	6	0.0285	6	6	0.0169	6	6	0.0209	10	10	0.0197	8	8	0.0313	7	7	0.0241	7	7	0.0434	8	8	0.0381	10	10	0.0141	5	5	0.0377
191	FLNA_HUMAN	Filamin-A OS=Homo sapiens GN=FLNA PE=1 SV=4	281 kDa	0.0393	16	14	0.0548	21	19	0.0654	23	21	0.028	12	11	0.023	6	6	0.0268	10	10	0.0548	19	19	0.0189	5	5	0.0261	6	6	0.017	2	2	0.0128	4	4	0.00907	4	4	0.00982	3	3	0.0276	6	6	0.0276	10	10	0.00604
192	NDUV1_HUMAN	NADH dehydrogenase [ubiquinone] flavoprotein 1, mitochondrial OS=Homo sapiens GN=NDUFV1 PE=1 SV=4	51 kDa	0.0582	3	3	0.0582	3	3	0.0776	4	4	0.108	4	4	0.0496	5	5	0.108	4	4	0.0216	1	1	0.0927	4	4	0.0345	1	1	0.0991	5	5	0.142	11	11	0.0539	6	6	0.0345	3	3	0.0539	6	6	0.0841	9	9	0.056
193	RL7_HUMAN	60S ribosomal protein L7 OS=Homo sapiens GN=RPL7 PE=1 SV=1	29 kDa	0.206	7	6	0.21	10	9	0.21	8	7	0.266	9	8	0.185	7	7	0.266	11	10	0.254	10	9	0.165	7	6	0.185	7	7	0.165	7	6	0.0927	4	4	0.234	8	7	0.0847	4	3	0.0766	3	2	0.125	5	4	0.0484
194	PGAM5_HUMAN	Serine/threonine-protein phosphatase PGAM5, mitochondrial OS=Homo sapiens GN=PGAM5 PE=1 SV=2	32 kDa	0.135	2	2	0.0484	3	3	0.0623	5	5	0.135	8	8	0.0761	5	5	0.114	7	7	0.0415	3	3	0.0484	4	4	0.09	6	6	0.128	6	6	0.163	8	8	0.152	10	10	0.0969	5	5	0.0484	3	3	0.0657	4	4	0.0415
195	K1C23_HUMAN	Keratin, type I cytoskeletal 23 OS=Homo sapiens GN=KRT23 PE=1 SV=2	48 kDa	0.104	6	6	0.147	9	9	0.126	9	9	0.104	6	6	0.104	7	7	0.104	6	6	0.118	9	9	0.0948	6	5	0.0948	5	4	0.168	9	8	0.0948	5	4	0.0948	6	5	0	0	0	0	0	0	0	0	0	0
196	DHRS2_HUMAN	Dehydrogenase/reductase SDR family member 2, mitochondrial OS=Homo sapiens GN=DHRS2 PE=1 SV=4	30 kDa	0.121	6	6	0.254	8	8	0.218	7	7	0.154	6	6	0.0964	5	5	0.218	8	8	0.132	5	5	0.121	6	6	0.121	6	6	0.0964	4	4	0.121	5	5	0.121	6	6	0.157	7	7	0.275	7	7	0.132	7	7	0.121
197	RL18_HUMAN	60S ribosomal protein L18 OS=Homo sapiens GN=RPL18 PE=1 SV=2	22 kDa	0.293	7	7	0.234	5	5	0.234	5	5	0.234	6	6	0.293	6	6	0.293	6	6	0.234	6	6	0.165	4	4	0.234	5	5	0.293	7	7	0.293	7	7	0.234	5	5	0.234	6	6	0.346	7	7	0.293	6	6	0.255
198	MOT4_HUMAN	Monocarboxylate transporter 4 OS=Homo sapiens GN=SLC16A3 PE=1 SV=1	49 kDa	0.0602	5	5	0.0602	4	4	0.0839	6	6	0.043	4	4	0.043	3	3	0.0602	5	5	0.028	3	3	0.028	3	3	0.0602	5	5	0.043	4	4	0.043	3	3	0.0559	5	5	0.0559	5	5	0.043	4	4	0.043	3	3	0.043
199.1	AK1C3_HUMAN	Aldo-keto reductase family 1 member C3 OS=Homo sapiens GN=AKR1C3 PE=1 SV=4	37 kDa	0.127	7	1	0.133	6	1	0.133	7	1	0.0619	2	0	0.0495	1	1	0.0619	3	1	0.105	4	0	0.108	5	0	0.127	7	0	0.096	3	0	0.0681	2	0	0.0681	2	0	0.0588	3	0	0.111	6	2	0.111	7	1	0
199.2	AK1C1_HUMAN	Aldo-keto reductase family 1 member C1 OS=Homo sapiens GN=AKR1C1 PE=1 SV=1	37 kDa	0.127	7	0	0.133	5	0	0.133	8	0	0.0712	4	0	0.0712	2	0	0.0526	2	0	0.115	6	0	0.118	5	0	0.136	8	0	0.0712	4	0	0.0712	2	0	0.0712	2	0	0.111	4	0	0.111	5	0	0.121	8	1	0.0526
199.3	AK1C2_HUMAN	Aldo-keto reductase family 1 member C2 OS=Homo sapiens GN=AKR1C2 PE=1 SV=3	37 kDa	0.127	6	0	0.096	3	0	0.096	6	0	0.0712	4	0	0.0712	2	0	0.0526	2	0	0.133	7	1	0.118	4	0	0.136	6	0	0.0712	4	0	0.0712	2	0	0.0712	2	0	0.0526	3	0	0.0712	3	0	0.0929	4	0	0.0526
200	RL19_HUMAN	60S ribosomal protein L19 OS=Homo sapiens GN=RPL19 PE=1 SV=1	23 kDa	0.168	4	4	0.133	4	4	0.133	4	4	0.0918	5	5	0.133	5	5	0.133	4	4	0.133	3	3	0.133	3	3	0.163	5	5	0.133	5	5	0.133	4	4	0.0459	3	3	0.133	4	4	0.0459	4	4	0.133	5	5	0.133
201	H15_HUMAN	Histone H1.5 OS=Homo sapiens GN=HIST1H1B PE=1 SV=3	23 kDa	0.102	3	3	0.173	5	3	0.173	5	3	0.173	5	3	0.173	5	3	0.212	6	4	0.212	7	5	0.212	8	6	0.212	6	4	0.212	7	4	0.212	8	6	0.173	7	6	0.243	7	6	0.186	6	5	0.252	6	5	0.133
202	NDUA9_HUMAN	NADH dehydrogenase [ubiquinone] 1 alpha subcomplex subunit 9, mitochondrial OS=Homo sapiens GN=NDUFA9 PE=1 SV=2	43 kDa	0.154	4	4	0.154	4	4	0.0875	5	5	0.135	8	8	0.109	4	4	0.0663	4	4	0.154	4	4	0.109	4	4	0.109	4	4	0.154	7	7	0.154	6	6	0.154	6	6	0.0212	1	1	0.164	9	9	0.154	6	6	0.154
203	HMGB2_HUMAN	High mobility group protein B2 OS=Homo sapiens GN=HMGB2 PE=1 SV=2	24 kDa	0	0	0	0.067	1	1	0.067	1	1	0.067	1	1	0.067	1	1	0.067	2	2	0.067	1	1	0.067	1	1	0.067	1	1	0.067	1	1	0.067	1	1	0.067	1	1	0.167	6	6	0.201	7	7	0.139	3	3	0.23
204	TM9S4_HUMAN	Transmembrane 9 superfamily member 4 OS=Homo sapiens GN=TM9SF4 PE=1 SV=2	75 kDa	0.0296	3	3	0.0436	4	4	0.0623	5	5	0.0498	4	4	0.0327	3	3	0.0358	4	4	0.0498	5	5	0.0498	5	5	0.0296	3	3	0.0343	4	4	0.0358	4	4	0.0498	6	6	0.0763	5	5	0.0405	5	5	0.0296	4	4	0.0623
205	TERA_HUMAN	Transitional endoplasmic reticulum ATPase OS=Homo sapiens GN=VCP PE=1 SV=4	89 kDa	0.0695	8	8	0.11	11	11	0.0819	9	9	0.12	9	9	0.112	11	11	0.103	8	8	0.0819	8	8	0.135	9	9	0.0993	8	8	0.0993	9	9	0.118	10	10	0.132	11	11	0.0273	3	3	0.0608	5	5	0.0273	4	4	0.0385
206	RL8_HUMAN	60S ribosomal protein L8 OS=Homo sapiens GN=RPL8 PE=1 SV=2	28 kDa	0.214	6	6	0.214	7	7	0.183	5	5	0.121	2	2	0.121	6	6	0.101	3	3	0.237	6	6	0.0623	2	2	0.183	4	4	0.0973	4	4	0.0934	3	3	0.183	5	5	0.0934	3	3	0.214	6	6	0.148	5	5	0.183
207	OPA1_HUMAN	Dynamin-like 120 kDa protein, mitochondrial OS=Homo sapiens GN=OPA1 PE=1 SV=3	112 kDa	0.049	4	4	0.0854	8	8	0.051	5	5	0.0938	9	9	0.1	10	10	0.0344	3	3	0.0948	11	11	0.0844	9	9	0.0896	12	12	0.076	10	10	0.076	10	10	0.125	13	13	0.0104	1	1	0.025	4	4	0.0365	3	3	0.025
208	AOFB_HUMAN	Amine oxidase [flavin-containing] B OS=Homo sapiens GN=MAOB PE=1 SV=3	59 kDa	0.075	6	4	0.16	12	10	0.119	8	7	0.158	10	8	0.16	11	9	0.0808	7	6	0.11	10	6	0.152	11	9	0.142	11	8	0.175	14	11	0.154	11	9	0.177	14	11	0.0846	4	2	0.106	6	4	0.125	7	6	0.0231
209	NCLN_HUMAN	Nicalin OS=Homo sapiens GN=NCLN PE=1 SV=2	63 kDa	0.0178	1	1	0.0675	7	7	0.0675	7	7	0.0231	4	4	0.0231	1	1	0.048	7	7	0.0426	2	2	0.0426	3	3	0.0426	2	2	0.0249	2	2	0.0426	3	3	0.0426	4	4	0.0426	4	4	0.0249	4	4	0.0142	1	1	0.0568
210	PPIA_HUMAN	Peptidyl-prolyl cis-trans isomerase A OS=Homo sapiens GN=PPIA PE=1 SV=2	18 kDa	0.315	7	7	0.479	10	10	0.479	11	11	0.37	7	7	0.412	9	9	0.479	8	8	0.315	7	7	0.273	6	6	0.315	8	8	0.152	2	2	0.17	4	4	0.0909	2	2	0.121	3	3	0.261	7	7	0.315	8	8	0.206
211.1	UCRI_HUMAN	Cytochrome b-c1 complex subunit Rieske, mitochondrial OS=Homo sapiens GN=UQCRFS1 PE=1 SV=2	30 kDa	0.128	6	2	0.0584	2	0	0.139	5	2	0.215	6	2	0.175	4	1	0.0985	4	1	0.215	7	2	0.186	6	2	0.215	7	2	0.0985	5	1	0.139	7	2	0.296	8	3	0.128	5	2	0.139	6	2	0.215	6	1	0.128
211.2	UCRIL_HUMAN	Putative cytochrome b-c1 complex subunit Rieske-like protein 1 OS=Homo sapiens GN=UQCRFS1P1 PE=5 SV=1	31 kDa	0.0742	4	0	0.0565	2	0	0.134	4	1	0.208	5	1	0.12	4	1	0.0565	3	0	0.131	5	0	0.0742	4	0	0.0742	5	0	0.0742	4	0	0.0742	5	0	0.124	5	0	0.0742	3	0	0.0742	4	0	0.208	6	1	0.0742
212	SSRD_HUMAN	Translocon-associated protein subunit delta OS=Homo sapiens GN=SSR4 PE=1 SV=1	19 kDa	0.168	4	4	0.168	4	4	0.168	4	4	0.168	4	4	0.139	3	3	0.168	4	4	0.168	4	4	0.168	3	3	0.168	4	4	0.168	4	4	0.168	4	4	0.168	4	4	0.173	3	3	0.173	3	3	0.11	2	2	0.168
213	CY1_HUMAN	Cytochrome c1, heme protein, mitochondrial OS=Homo sapiens GN=CYC1 PE=1 SV=3	35 kDa	0.126	4	4	0.274	6	6	0.2	5	5	0.126	4	4	0.126	5	5	0.2	5	5	0.0892	3	3	0.126	5	5	0.126	5	5	0.126	4	4	0.148	5	5	0.2	7	7	0.0708	4	4	0.182	5	5	0.16	4	4	0.151
214	AAAT_HUMAN	Neutral amino acid transporter B(0) OS=Homo sapiens GN=SLC1A5 PE=1 SV=2	57 kDa	0.0961	4	4	0.14	6	6	0.183	7	7	0.0998	4	4	0.142	5	5	0.124	5	5	0.0924	4	4	0.111	5	5	0.116	5	5	0.0998	4	4	0.0388	2	2	0.116	5	5	0.0943	6	6	0.0203	2	2	0.0943	4	4	0.118
215	RL23A_HUMAN	60S ribosomal protein L23a OS=Homo sapiens GN=RPL23A PE=1 SV=1	18 kDa	0.179	5	5	0.199	7	7	0.199	8	8	0.186	5	5	0.186	7	7	0.199	8	8	0.179	7	7	0.179	7	7	0.179	7	7	0.179	6	6	0.199	8	8	0.141	6	6	0.179	7	7	0.141	5	5	0.199	6	6	0.199
216	TMED2_HUMAN	Transmembrane emp24 domain-containing protein 2 OS=Homo sapiens GN=TMED2 PE=1 SV=1	23 kDa	0.124	2	2	0.104	3	3	0.244	5	5	0.154	5	5	0.104	3	3	0.244	5	5	0.184	4	4	0.184	4	4	0.184	4	4	0.184	4	4	0.184	4	4	0.184	3	3	0.0448	2	2	0.154	3	3	0.134	4	4	0.124
217.1	RAB5C_HUMAN	Ras-related protein Rab-5C OS=Homo sapiens GN=RAB5C PE=1 SV=2	23 kDa	0.181	4	2	0.287	6	3	0.185	4	3	0.236	5	3	0.287	6	3	0.287	6	3	0.236	4	3	0.264	7	4	0.287	6	3	0.287	7	4	0.236	6	4	0.236	4	3	0.134	4	2	0.287	5	3	0.287	6	4	0.259
217.2	RAB5B_HUMAN	Ras-related protein Rab-5B OS=Homo sapiens GN=RAB5B PE=1 SV=1	24 kDa	0	0	0	0	0	0	0	0	0	0.116	3	1	0.167	4	1	0	0	0	0	0	0	0.144	4	1	0.167	4	1	0.167	4	1	0	0	0	0	0	0	0	0	0	0	0	0	0	0	0	0.13
217.3	RAB5A_HUMAN	Ras-related protein Rab-5A OS=Homo sapiens GN=RAB5A PE=1 SV=2	24 kDa	0.116	3	1	0.102	3	0	0.0465	1	0	0.0512	2	0	0.102	3	0	0.102	3	0	0	0	0	0.0791	3	0	0.116	4	1	0.102	3	0	0.0512	2	0	0	0	0	0.0791	2	0	0.102	2	0	0.102	2	0	0.13
218	NOP58_HUMAN	Nucleolar protein 58 OS=Homo sapiens GN=NOP58 PE=1 SV=1	60 kDa	0.0794	6	6	0.147	11	11	0.1	7	7	0.159	12	12	0.104	8	8	0.115	10	10	0.112	7	7	0.14	8	8	0.127	11	11	0.106	7	7	0.0964	7	7	0.0794	7	7	0	0	0	0	0	0	0.0775	6	6	0.0246
219	LMAN2_HUMAN	Vesicular integral-membrane protein VIP36 OS=Homo sapiens GN=LMAN2 PE=1 SV=1	40 kDa	0.0983	5	5	0.16	6	6	0.205	7	7	0.11	6	6	0.0562	4	4	0.149	7	7	0.11	5	5	0.0646	3	3	0.0646	5	5	0.0758	4	4	0.0983	6	6	0.112	6	6	0.118	6	6	0.0955	4	4	0.0534	4	4	0.0646
220	TOM40_HUMAN	Mitochondrial import receptor subunit TOM40 homolog OS=Homo sapiens GN=TOMM40 PE=1 SV=1	38 kDa	0.133	5	5	0.133	6	6	0.133	5	5	0.169	6	6	0.0886	4	4	0.133	6	6	0.133	5	5	0.072	3	3	0.0886	5	5	0.133	6	6	0.169	6	6	0.169	6	6	0.0886	4	4	0.158	6	6	0.036	2	2	0.133
221	U520_HUMAN	U5 small nuclear ribonucleoprotein 200 kDa helicase OS=Homo sapiens GN=SNRNP200 PE=1 SV=2	245 kDa	0.0108	3	3	0.0323	7	7	0.0389	12	12	0.0272	9	9	0.0295	9	9	0.0276	11	11	0.0183	8	8	0.0389	13	13	0.0295	7	7	0.0346	8	8	0.0332	11	11	0.0346	9	9	0	0	0	0	0	0	0.00515	2	2	0.00515
222	NDUS1_HUMAN	NADH-ubiquinone oxidoreductase 75 kDa subunit, mitochondrial OS=Homo sapiens GN=NDUFS1 PE=1 SV=3	79 kDa	0.0481	4	4	0.0812	5	5	0.0275	3	3	0.0481	5	5	0.0578	5	5	0.0523	2	2	0.0578	5	5	0.0743	5	5	0.0963	9	9	0.0963	9	9	0.0963	8	8	0.131	11	11	0.0303	3	3	0.099	8	8	0.0578	6	6	0.0922
223	AT1B1_HUMAN	Sodium/potassium-transporting ATPase subunit beta-1 OS=Homo sapiens GN=ATP1B1 PE=1 SV=1	35 kDa	0.135	5	5	0.178	6	6	0.215	6	6	0.178	6	6	0.125	5	5	0.261	8	8	0.142	6	6	0.215	8	8	0.162	7	7	0.178	6	6	0.162	7	7	0.125	6	6	0.162	6	6	0.172	6	6	0.0891	2	2	0.125
224	F213A_HUMAN	Redox-regulatory protein FAM213A OS=Homo sapiens GN=FAM213A PE=1 SV=3	26 kDa	0.166	5	5	0.21	6	6	0.21	4	4	0.166	4	4	0.21	6	6	0.21	5	5	0.231	6	6	0.21	5	5	0.21	5	5	0.231	6	6	0.21	5	5	0.231	6	6	0.0961	3	3	0.0961	3	3	0.157	3	3	0.166
225	ML12A_HUMAN (+1)	Myosin regulatory light chain 12A OS=Homo sapiens GN=MYL12A PE=1 SV=2	20 kDa	0.111	2	2	0.292	5	5	0.292	5	5	0.404	7	7	0.345	6	6	0.339	6	6	0.345	5	5	0.222	3	3	0.175	4	4	0.281	4	4	0.281	4	4	0.345	6	6	0.117	2	2	0.298	7	7	0.117	3	3	0.129
226	SSRA_HUMAN	Translocon-associated protein subunit alpha OS=Homo sapiens GN=SSR1 PE=1 SV=3	32 kDa	0.119	3	3	0.119	3	3	0.119	3	3	0.119	3	3	0.0804	2	2	0.119	3	3	0.119	3	3	0.0804	2	2	0.119	3	3	0.119	3	3	0.0804	2	2	0.119	3	3	0.0664	3	3	0.0664	3	3	0.119	3	3	0.0804
227	SPCS2_HUMAN	Signal peptidase complex subunit 2 OS=Homo sapiens GN=SPCS2 PE=1 SV=3	25 kDa	0.111	5	5	0.243	4	4	0.208	4	4	0.208	5	5	0.243	4	4	0.159	6	6	0.204	6	6	0.159	4	4	0.243	6	6	0.243	5	5	0.243	6	6	0.288	7	7	0.204	6	6	0.288	6	6	0.208	5	5	0.181
228	PRP8_HUMAN	Pre-mRNA-processing-splicing factor 8 OS=Homo sapiens GN=PRPF8 PE=1 SV=2	274 kDa	0.0535	8	8	0.0544	11	11	0.0454	9	9	0.0321	7	7	0.0193	6	6	0.0223	12	12	0.0206	6	6	0.0283	9	9	0.027	7	7	0.0454	10	10	0.0368	9	9	0.048	9	9	0	0	0	0.00642	1	1	0.00642	1	1	0.00899
229	COX5A_HUMAN	Cytochrome c oxidase subunit 5A, mitochondrial OS=Homo sapiens GN=COX5A PE=1 SV=2	17 kDa	0.207	3	3	0.207	3	3	0.207	5	5	0.207	5	5	0.207	3	3	0.207	7	7	0.247	5	5	0.207	5	5	0.247	7	7	0.273	7	7	0.247	5	5	0.587	8	8	0.187	5	5	0.207	5	5	0.247	5	5	0.193
230	HMGA2_HUMAN	High mobility group protein HMGI-C OS=Homo sapiens GN=HMGA2 PE=1 SV=1	12 kDa	0.294	3	3	0.294	3	3	0.202	2	2	0.211	3	3	0.294	3	3	0.202	2	2	0.294	3	3	0.376	3	3	0.376	3	3	0.376	3	3	0.376	3	3	0.376	4	4	0.294	3	3	0.211	3	3	0.294	3	3	0.294
231	CHDH_HUMAN	Choline dehydrogenase, mitochondrial OS=Homo sapiens GN=CHDH PE=1 SV=2	65 kDa	0.103	8	8	0.113	9	9	0.0993	6	6	0.136	9	9	0.113	8	8	0.111	8	8	0.0269	3	3	0.0269	3	3	0.0269	3	3	0.0269	3	3	0.0471	4	4	0.0758	8	8	0	0	0	0.0269	1	1	0.0269	1	1	0.0589
232	FLOT1_HUMAN	Flotillin-1 OS=Homo sapiens GN=FLOT1 PE=1 SV=3	47 kDa	0.0773	3	3	0.131	8	8	0.115	6	6	0.0773	5	5	0.11	6	6	0.155	7	7	0.105	5	5	0.18	8	8	0.115	6	6	0.11	7	7	0.133	8	8	0.199	8	8	0.0422	1	1	0.0422	1	1	0.0422	2	2	0.0703
233	TMED9_HUMAN	Transmembrane emp24 domain-containing protein 9 OS=Homo sapiens GN=TMED9 PE=1 SV=2	27 kDa	0.145	4	2	0.174	6	4	0.166	7	5	0.119	4	3	0.149	4	3	0.174	5	3	0.132	5	4	0.149	4	3	0.149	4	3	0.26	6	4	0.102	4	3	0.174	5	3	0.217	6	5	0.179	6	5	0.102	5	4	0.157
234.1	S61A1_HUMAN	Protein transport protein Sec61 subunit alpha isoform 1 OS=Homo sapiens GN=SEC61A1 PE=1 SV=2	52 kDa	0.0882	5	4	0.111	7	5	0.0777	6	4	0.0609	4	3	0.0861	6	4	0.0483	4	3	0.0882	5	4	0.0693	4	3	0.105	6	4	0.0693	3	2	0.0609	4	3	0.0882	5	4	0.0966	5	3	0.107	5	3	0.0609	4	3	0.0462
234.2	S61A2_HUMAN	Protein transport protein Sec61 subunit alpha isoform 2 OS=Homo sapiens GN=SEC61A2 PE=2 SV=3	52 kDa	0	0	0	0	0	0	0.0357	2	0	0	0	0	0.0357	2	0	0	0	0	0	0	0	0	0	0	0	0	0	0	0	0	0	0	0	0	0	0	0	0	0	0.0651	3	1	0	0	0	0
235	F162A_HUMAN	Protein FAM162A OS=Homo sapiens GN=FAM162A PE=1 SV=2	17 kDa	0.11	2	2	0.11	2	2	0.156	5	5	0.201	5	5	0.201	4	4	0.156	4	4	0.201	6	6	0.11	3	3	0.201	5	5	0.11	4	4	0.201	3	3	0.201	4	4	0.201	4	4	0.123	3	3	0.201	3	3	0.156
236	COMT_HUMAN	Catechol O-methyltransferase OS=Homo sapiens GN=COMT PE=1 SV=2	30 kDa	0.0849	2	2	0.306	7	7	0.306	7	7	0.185	4	4	0.122	3	3	0.339	8	8	0.0812	2	2	0.118	3	3	0.118	3	3	0.148	4	4	0.185	5	5	0.181	6	6	0.0295	1	1	0.258	5	5	0.148	4	4	0.0812
237	DKC1_HUMAN	H/ACA ribonucleoprotein complex subunit 4 OS=Homo sapiens GN=DKC1 PE=1 SV=3	58 kDa	0.0837	5	5	0.146	5	5	0.121	6	6	0.103	7	7	0.103	7	7	0.115	6	6	0.0564	2	2	0.0564	5	5	0.0992	7	7	0.103	7	7	0.103	5	5	0.103	5	5	0	0	0	0.0253	1	1	0.103	4	4	0
238	RL27_HUMAN	60S ribosomal protein L27 OS=Homo sapiens GN=RPL27 PE=1 SV=2	16 kDa	0.235	4	4	0.301	4	4	0.235	4	4	0.235	4	4	0.235	3	3	0.235	4	4	0.235	4	4	0.235	3	3	0.235	4	4	0.235	4	4	0.235	3	3	0.235	4	4	0.154	2	2	0.154	2	2	0.154	2	2	0.235
239	G3P_HUMAN	Glyceraldehyde-3-phosphate dehydrogenase OS=Homo sapiens GN=GAPDH PE=1 SV=3	36 kDa	0.149	8	8	0.113	5	5	0.158	6	6	0.2	6	6	0.158	6	6	0.158	5	5	0.158	6	6	0.158	6	6	0.107	6	6	0.0627	3	3	0.158	6	6	0.107	6	6	0.0627	2	2	0.221	5	5	0.179	7	7	0.107
240	RALY_HUMAN	RNA-binding protein Raly OS=Homo sapiens GN=RALY PE=1 SV=1	32 kDa	0.173	8	8	0.186	9	9	0.209	9	9	0.173	8	8	0.173	8	8	0.17	8	8	0.147	7	7	0.147	7	7	0.15	7	7	0.147	7	7	0.173	8	8	0.147	7	7	0	0	0	0	0	0	0.141	7	7	0.101
241	NOMO2_HUMAN (+1)	Nodal modulator 2 OS=Homo sapiens GN=NOMO2 PE=1 SV=1	139 kDa	0.0245	4	4	0.0521	6	6	0.0142	3	3	0.0237	5	5	0.0324	5	5	0.0363	5	5	0.0237	4	4	0.00868	2	2	0.0237	3	3	0.03	5	5	0.0339	8	8	0.0403	8	8	0.0292	4	4	0.0229	5	5	0.00868	2	2	0.0237
242	TMED7_HUMAN	Transmembrane emp24 domain-containing protein 7 OS=Homo sapiens GN=TMED7 PE=1 SV=2	25 kDa	0.188	5	5	0.188	4	4	0.188	4	4	0.241	6	6	0.107	4	4	0.103	3	3	0.129	3	3	0.129	2	2	0.103	4	4	0.058	2	2	0.129	3	3	0.188	3	3	0.0848	3	3	0.183	4	4	0.143	3	3	0.129
243	RS7_HUMAN	40S ribosomal protein S7 OS=Homo sapiens GN=RPS7 PE=1 SV=1	22 kDa	0.155	5	5	0.309	5	5	0.268	4	4	0.268	3	3	0.113	2	2	0.366	5	5	0.211	5	5	0.17	3	3	0.113	2	2	0.222	4	4	0.201	4	4	0.325	4	4	0.0979	4	4	0.309	5	5	0.17	3	3	0.113
244	NDUB7_HUMAN	NADH dehydrogenase [ubiquinone] 1 beta subcomplex subunit 7 OS=Homo sapiens GN=NDUFB7 PE=1 SV=4	16 kDa	0.0657	2	2	0.131	2	2	0.131	3	3	0.131	2	2	0.131	2	2	0.073	3	3	0.0657	1	1	0.0657	1	1	0.131	2	2	0.131	3	3	0.131	2	2	0.131	2	2	0.131	2	2	0.131	3	3	0.131	2	2	0.131
245.1	GNAI2_HUMAN	Guanine nucleotide-binding protein G(i) subunit alpha-2 OS=Homo sapiens GN=GNAI2 PE=1 SV=3	40 kDa	0.158	6	2	0.121	5	1	0.225	11	6	0.121	5	2	0.158	7	3	0.194	7	3	0.121	5	1	0.124	5	3	0.158	5	2	0.121	6	2	0.158	6	3	0.158	6	3	0.0535	3	0	0.0225	1	0	0.0535	3	0	0.0366
245.2	GNAI3_HUMAN	Guanine nucleotide-binding protein G(k) subunit alpha OS=Homo sapiens GN=GNAI3 PE=1 SV=3	41 kDa	0.107	5	1	0.107	5	1	0.121	6	1	0.0706	3	0	0.107	5	1	0.107	6	2	0.107	5	1	0.096	4	2	0.107	4	1	0.096	5	1	0.107	5	2	0.107	5	2	0.0537	3	0	0	0	0	0.0706	4	1	0.0734
245.3	GNAI1_HUMAN	Guanine nucleotide-binding protein G(i) subunit alpha-1 OS=Homo sapiens GN=GNAI1 PE=1 SV=2	40 kDa	0	0	0	0	0	0	0	0	0	0.107	4	1	0	0	0	0	0	0	0	0	0	0	0	0	0	0	0	0	0	0	0	0	0	0	0	0	0	0	0	0	0	0	0	0	0	0
246	COX5B_HUMAN	Cytochrome c oxidase subunit 5B, mitochondrial OS=Homo sapiens GN=COX5B PE=1 SV=2	14 kDa	0.209	4	4	0.209	4	4	0.155	3	3	0.155	3	3	0.155	3	3	0.155	3	3	0.434	7	7	0.209	4	4	0.295	4	4	0.155	3	3	0.155	3	3	0.209	5	5	0.349	4	4	0.442	5	5	0.209	4	4	0.178
247	RRP5_HUMAN	Protein RRP5 homolog OS=Homo sapiens GN=PDCD11 PE=1 SV=3	209 kDa	0.0257	5	5	0.0208	6	6	0.0315	6	6	0.0315	11	11	0.023	10	10	0.0257	8	8	0.0401	10	10	0.0321	9	9	0.0267	7	7	0.0326	10	10	0.0347	11	11	0.0337	12	12	0	0	0	0	0	0	0	0	0	0
248	MYO1C_HUMAN	Unconventional myosin-Ic OS=Homo sapiens GN=MYO1C PE=1 SV=4	122 kDa	0.0198	3	3	0.0414	4	4	0.0527	7	7	0.047	7	6	0.0198	3	3	0.0113	2	2	0.031	5	4	0.0461	6	5	0.0743	9	8	0.0395	7	6	0.0715	10	9	0.0743	11	10	0.0103	2	2	0.0282	4	4	0.0103	4	4	0.00941
249	ATP5J_HUMAN	ATP synthase-coupling factor 6, mitochondrial OS=Homo sapiens GN=ATP5J PE=1 SV=1	13 kDa	0.139	2	2	0.287	4	4	0.398	4	4	0.315	4	4	0.463	6	6	0.463	6	6	0.463	7	7	0.463	6	6	0.463	6	6	0.463	5	5	0.463	7	7	0.463	7	7	0.185	3	3	0.324	4	4	0.259	3	3	0.463
250	RL30_HUMAN	60S ribosomal protein L30 OS=Homo sapiens GN=RPL30 PE=1 SV=2	13 kDa	0.243	2	2	0.243	3	3	0.243	3	3	0.243	4	4	0.243	4	4	0.243	4	4	0.243	4	4	0.243	4	4	0.243	4	4	0.243	4	4	0.243	4	4	0.243	4	4	0.191	3	3	0.165	3	3	0.165	3	3	0.243
251	E41L2_HUMAN	Band 4.1-like protein 2 OS=Homo sapiens GN=EPB41L2 PE=1 SV=1	113 kDa	0.0348	6	4	0.0428	9	6	0.0269	5	4	0.0428	7	5	0.0428	6	5	0.0607	10	7	0.0498	9	7	0.0428	7	5	0.0358	8	6	0.0577	12	10	0.0527	10	8	0.0677	14	11	0	0	0	0.00995	1	1	0.0269	3	2	0.00995
252	AFG32_HUMAN	AFG3-like protein 2 OS=Homo sapiens GN=AFG3L2 PE=1 SV=2	89 kDa	0.0678	7	6	0.0552	9	9	0.0125	3	3	0.0615	7	6	0.0464	5	5	0.0326	5	4	0.0803	10	9	0.0928	12	11	0.1	11	10	0.0326	5	4	0.0565	8	7	0.114	15	14	0.0351	3	3	0.054	7	7	0.0113	1	1	0.0351
253	GPC3_HUMAN	Glypican-3 OS=Homo sapiens GN=GPC3 PE=1 SV=1	66 kDa	0.0397	5	5	0.0397	5	5	0.0707	4	4	0.0707	6	6	0.0741	7	7	0.0724	6	6	0.0397	5	5	0.0397	5	5	0.05	5	5	0.0966	9	9	0.0724	7	7	0.1	8	8	0	0	0	0	0	0	0	0	0	0
254	PDIA4_HUMAN	Protein disulfide-isomerase A4 OS=Homo sapiens GN=PDIA4 PE=1 SV=2	73 kDa	0.157	13	13	0.141	11	11	0.149	14	14	0.0202	2	2	0.0171	1	1	0.0171	1	1	0.0527	5	5	0.0775	6	6	0.0651	6	6	0.0171	1	1	0.0171	1	1	0.0171	1	1	0.0372	3	3	0.062	3	3	0.0713	5	5	0.0171
255	IMB1_HUMAN	Importin subunit beta-1 OS=Homo sapiens GN=KPNB1 PE=1 SV=2	97 kDa	0.0594	8	8	0.0879	8	8	0.107	11	11	0.0491	6	6	0.0514	7	7	0.0696	9	9	0.0719	9	9	0.0674	8	8	0.0822	11	11	0.0445	4	4	0.0377	4	4	0.0731	7	7	0.0183	1	1	0.0183	2	2	0.0217	4	4	0
256	PRDX2_HUMAN	Peroxiredoxin-2 OS=Homo sapiens GN=PRDX2 PE=1 SV=5	22 kDa	0.136	5	4	0.182	6	5	0.232	6	5	0.182	4	3	0.232	5	4	0.182	5	4	0.187	6	5	0.182	4	3	0.232	5	4	0.232	6	5	0.232	7	6	0.232	8	7	0.146	3	2	0.227	5	4	0.182	4	3	0.0909
257	U2AF2_HUMAN	Splicing factor U2AF 65 kDa subunit OS=Homo sapiens GN=U2AF2 PE=1 SV=4	54 kDa	0.0695	2	2	0.0695	2	2	0.0695	2	2	0.0695	2	2	0.0695	1	1	0.109	2	2	0.0379	1	1	0.0695	1	1	0.0695	1	1	0.0695	1	1	0.114	2	2	0.0695	2	2	0	0	0	0	0	0	0.0695	2	2	0
258.1	LAT1_HUMAN	Large neutral amino acids transporter small subunit 1 OS=Homo sapiens GN=SLC7A5 PE=1 SV=2	55 kDa	0.0454	4	3	0.0986	6	5	0.0809	4	3	0.0493	4	3	0.0809	5	4	0.0809	5	4	0.0986	6	5	0.0986	6	5	0.0986	6	5	0.0809	5	4	0.0809	5	4	0.0986	6	5	0.0986	6	5	0.108	5	4	0.0809	5	4	0.0454
259	MLEC_HUMAN	Malectin OS=Homo sapiens GN=MLEC PE=1 SV=1	32 kDa	0.11	3	3	0.14	6	6	0.116	6	6	0.0993	3	3	0.0993	4	4	0.0993	4	4	0.0548	3	3	0.11	4	4	0.123	6	6	0.11	4	4	0.11	5	5	0.11	4	4	0.0548	3	3	0.0753	3	3	0.11	4	4	0.11
260	RS5_HUMAN	40S ribosomal protein S5 OS=Homo sapiens GN=RPS5 PE=1 SV=4	23 kDa	0.157	3	3	0.137	3	3	0.137	3	3	0.181	4	4	0.137	3	3	0.137	3	3	0.0735	2	2	0.137	3	3	0.123	4	4	0.113	2	2	0.137	3	3	0.181	4	4	0.123	2	2	0.137	3	3	0.0735	2	2	0.123
261	PTN1_HUMAN	Tyrosine-protein phosphatase non-receptor type 1 OS=Homo sapiens GN=PTPN1 PE=1 SV=1	50 kDa	0.0851	4	4	0.0759	4	4	0.0506	3	3	0.0851	5	5	0.0851	4	4	0.0506	4	4	0.0851	3	3	0.0851	4	4	0.101	7	7	0.0851	4	4	0.0851	6	6	0.0851	7	7	0.0506	3	3	0.0506	1	1	0.0506	2	2	0.0506
262	AL4A1_HUMAN	Delta-1-pyrroline-5-carboxylate dehydrogenase, mitochondrial OS=Homo sapiens GN=ALDH4A1 PE=1 SV=3	62 kDa	0.0337	2	2	0.048	3	3	0.048	4	4	0.0213	2	2	0.0337	3	3	0.0231	2	2	0.0835	4	4	0.0888	7	7	0.048	3	3	0.0568	4	4	0.0551	4	4	0.048	5	5	0.048	4	4	0.0888	8	8	0.048	4	4	0.0195
263	QCR6_HUMAN	Cytochrome b-c1 complex subunit 6, mitochondrial OS=Homo sapiens GN=UQCRH PE=1 SV=2	11 kDa	0.198	3	3	0.198	2	2	0.198	3	3	0.0989	2	2	0.0989	1	1	0.198	3	3	0.0989	1	1	0.0989	2	2	0.0989	2	2	0.0989	2	2	0.0989	2	2	0.0989	2	2	0.198	3	3	0.297	4	4	0.198	2	2	0.198
264	COF1_HUMAN	Cofilin-1 OS=Homo sapiens GN=CFL1 PE=1 SV=3	19 kDa	0.235	4	4	0.235	6	6	0.271	5	5	0.0843	2	2	0.0843	2	2	0.0843	3	3	0.0843	2	2	0.139	4	4	0.139	4	4	0.0843	1	1	0.0843	2	2	0.0843	1	1	0.0843	2	2	0.169	5	5	0.139	3	3	0.0663
265	RAN_HUMAN	GTP-binding nuclear protein Ran OS=Homo sapiens GN=RAN PE=1 SV=3	24 kDa	0.208	6	6	0.208	7	7	0.208	6	6	0.208	4	4	0.208	4	4	0.208	5	5	0.208	5	5	0.208	5	5	0.208	5	5	0.208	6	6	0.208	6	6	0.208	5	5	0.157	6	6	0.245	6	6	0.208	6	6	0.208
266.1	PP1G_HUMAN	Serine/threonine-protein phosphatase PP1-gamma catalytic subunit OS=Homo sapiens GN=PPP1CC PE=1 SV=1	37 kDa	0.127	5	1	0.204	8	1	0.204	8	1	0.204	7	1	0.17	6	1	0.204	7	1	0.111	2	0	0.111	3	0	0.173	6	1	0.173	7	1	0.173	5	1	0.173	6	1	0.0402	2	1	0.0557	1	0	0.149	5	1	0.0681
266.2	PP1B_HUMAN	Serine/threonine-protein phosphatase PP1-beta catalytic subunit OS=Homo sapiens GN=PPP1CB PE=1 SV=3	37 kDa	0.125	4	0	0.159	7	0	0.159	7	0	0.202	7	1	0.168	6	1	0.159	6	0	0.11	3	1	0.11	4	1	0.171	6	1	0.171	7	1	0.171	5	1	0.171	6	1	0.0245	1	0	0.055	1	0	0.11	4	0	0.11
267.1	RBMX_HUMAN	RNA-binding motif protein, X chromosome OS=Homo sapiens GN=RBMX PE=1 SV=3	42 kDa	0.0895	4	2	0.0895	6	2	0.087	4	1	0.107	6	2	0.143	6	3	0.107	6	2	0.107	6	2	0.0895	5	2	0.105	6	2	0.123	7	2	0.123	7	2	0.0895	5	2	0	0	0	0	0	0	0.0716	5	2	0
267.2	RMXL1_HUMAN	RNA binding motif protein, X-linked-like-1 OS=Homo sapiens GN=RBMXL1 PE=1 SV=1	42 kDa	0.0692	2	0	0.0692	4	0	0.0872	3	0	0.0872	4	0	0.0872	3	0	0.0872	4	0	0.0872	5	1	0.0692	3	0	0.0846	4	0	0.103	5	0	0.103	5	0	0.0692	3	0	0	0	0	0	0	0	0.0513	3	0	0
268	RL17_HUMAN	60S ribosomal protein L17 OS=Homo sapiens GN=RPL17 PE=1 SV=3	21 kDa	0.163	3	3	0.342	7	6	0.239	4	4	0.152	3	3	0.239	3	3	0.0543	1	1	0.261	3	3	0.185	2	2	0.152	3	3	0.152	3	3	0.152	2	2	0.315	5	5	0.163	2	2	0.315	4	4	0.239	4	4	0.0761
269	RL18A_HUMAN	60S ribosomal protein L18a OS=Homo sapiens GN=RPL18A PE=1 SV=2	21 kDa	0.148	4	4	0.102	4	4	0.0739	3	3	0.148	5	5	0.148	5	5	0.153	5	5	0.102	4	4	0.102	3	3	0.102	4	4	0.102	4	4	0.148	5	5	0.102	4	4	0.102	3	3	0.131	4	4	0.0739	3	3	0.102
270	SC22B_HUMAN	Vesicle-trafficking protein SEC22b OS=Homo sapiens GN=SEC22B PE=1 SV=4	25 kDa	0.298	5	5	0.302	5	5	0.256	5	5	0.149	3	3	0.302	5	5	0.302	7	7	0.256	4	4	0.167	4	4	0.214	6	6	0.302	5	5	0.209	3	3	0.256	5	5	0.256	5	5	0.153	3	3	0.242	4	4	0.167
271.1	AL1B1_HUMAN	Aldehyde dehydrogenase X, mitochondrial OS=Homo sapiens GN=ALDH1B1 PE=1 SV=3	57 kDa	0.06	3	3	0.0677	4	4	0.0677	4	4	0.06	3	3	0.06	3	3	0.06	3	3	0.0986	7	6	0.0986	7	6	0.0832	5	5	0.0832	6	6	0.0967	5	5	0.087	4	4	0	0	0	0.06	3	3	0.0503	3	3	0
271.2	ALDH2_HUMAN	Aldehyde dehydrogenase, mitochondrial OS=Homo sapiens GN=ALDH2 PE=1 SV=2	56 kDa	0.0135	1	0	0	0	0	0.0232	1	1	0.0716	2	2	0.0329	1	1	0	0	0	0.0484	2	1	0.0716	3	2	0.0561	2	2	0.0329	1	1	0.0329	1	1	0.0329	1	1	0	0	0	0.0329	1	1	0.0329	1	1	0
272	RL23_HUMAN	60S ribosomal protein L23 OS=Homo sapiens GN=RPL23 PE=1 SV=1	15 kDa	0.379	6	6	0.364	6	6	0.307	4	4	0.307	3	3	0.25	4	4	0.364	5	5	0.379	6	6	0.379	5	5	0.321	4	4	0.379	6	6	0.321	5	5	0.379	5	5	0.0714	2	2	0.179	3	3	0.0714	3	3	0.25
273	RS9_HUMAN	40S ribosomal protein S9 OS=Homo sapiens GN=RPS9 PE=1 SV=3	23 kDa	0.242	10	10	0.196	6	6	0.0773	3	3	0.17	6	6	0.211	7	7	0.206	8	8	0.201	6	6	0.201	9	9	0.206	8	8	0.227	7	7	0.129	5	5	0.17	6	6	0.175	6	6	0.165	5	5	0.144	6	6	0.0979
274	ITAV_HUMAN	Integrin alpha-V OS=Homo sapiens GN=ITGAV PE=1 SV=2	116 kDa	0.0687	7	7	0.0992	15	14	0.0582	8	8	0.0849	11	11	0.0496	7	7	0.0649	7	7	0.0687	9	9	0.0401	6	6	0.0372	5	5	0.0649	7	7	0.041	6	6	0.0763	9	9	0	0	0	0.0134	1	1	0	0	0	0
275	ACPM_HUMAN	Acyl carrier protein, mitochondrial OS=Homo sapiens GN=NDUFAB1 PE=1 SV=3	17 kDa	0.154	3	3	0.154	3	3	0.212	5	5	0.154	3	3	0.154	3	3	0.154	3	3	0.212	4	4	0.212	4	4	0.218	6	6	0.154	3	3	0.212	4	4	0.212	4	4	0.212	4	4	0.154	3	3	0.0962	2	2	0.212
276	ICAM1_HUMAN	Intercellular adhesion molecule 1 OS=Homo sapiens GN=ICAM1 PE=1 SV=2	58 kDa	0.158	6	6	0.186	7	7	0.132	5	5	0.062	3	3	0.0752	4	4	0.0827	3	3	0.175	7	7	0.145	6	6	0.192	8	8	0.199	9	9	0.169	8	8	0.177	8	8	0.0376	2	2	0.0714	3	3	0.0639	3	3	0.107
277	NAT10_HUMAN	RNA cytidine acetyltransferase OS=Homo sapiens GN=NAT10 PE=1 SV=2	116 kDa	0.0478	5	5	0.0712	9	9	0.0566	8	8	0.0205	3	3	0.0576	6	6	0.0771	9	9	0.0722	7	7	0.0478	7	7	0.0507	6	6	0.0478	6	6	0.0478	5	5	0.0634	5	5	0.0146	1	1	0	0	0	0.0273	3	3	0
278	NDUS3_HUMAN	NADH dehydrogenase [ubiquinone] iron-sulfur protein 3, mitochondrial OS=Homo sapiens GN=NDUFS3 PE=1 SV=1	30 kDa	0.0492	1	1	0.114	3	3	0.106	3	3	0.22	6	6	0.22	4	4	0.261	6	6	0.163	3	3	0.22	4	4	0.22	4	4	0.261	7	7	0.197	5	5	0.261	5	5	0.0985	3	3	0.22	8	8	0.159	5	5	0.22
279	AIFM1_HUMAN	Apoptosis-inducing factor 1, mitochondrial OS=Homo sapiens GN=AIFM1 PE=1 SV=1	67 kDa	0.0832	7	7	0.0767	6	6	0.117	8	8	0.0848	6	6	0.0995	7	7	0.114	7	7	0.127	8	8	0.0816	6	6	0.0914	7	7	0.0962	6	6	0.162	10	10	0.0767	6	6	0	0	0	0	0	0	0.031	2	2	0
280	EMC1_HUMAN	ER membrane protein complex subunit 1 OS=Homo sapiens GN=EMC1 PE=1 SV=1	112 kDa	0.0363	4	4	0.0473	5	5	0.0161	3	3	0.0514	5	5	0.0363	4	4	0.0363	5	5	0.0312	4	4	0.0161	1	1	0.0363	3	3	0.0181	3	3	0.0181	4	4	0.0675	6	6	0.0161	2	2	0.0383	3	3	0.0181	4	4	0.0363
281	RL13_HUMAN	60S ribosomal protein L13 OS=Homo sapiens GN=RPL13 PE=1 SV=4	24 kDa	0.237	6	6	0.19	6	6	0.299	8	8	0.251	7	7	0.223	6	6	0.251	7	7	0.218	5	5	0.152	3	3	0.251	6	6	0.185	4	4	0.223	5	5	0.223	5	5	0.161	4	4	0.161	5	5	0.166	5	5	0.0806
282	NCEH1_HUMAN	Neutral cholesterol ester hydrolase 1 OS=Homo sapiens GN=NCEH1 PE=1 SV=3	46 kDa	0.0858	5	5	0.0858	6	6	0.0882	5	5	0.12	6	6	0.164	6	6	0.12	6	6	0.098	6	6	0.115	6	6	0.15	8	8	0.115	7	7	0.12	7	7	0.164	7	7	0	0	0	0.0392	2	2	0.0392	2	2	0.0392
283	RL35_HUMAN	60S ribosomal protein L35 OS=Homo sapiens GN=RPL35 PE=1 SV=2	15 kDa	0.0813	2	2	0.106	4	4	0.106	4	4	0.106	4	4	0.106	4	4	0.0813	2	2	0.171	4	4	0.106	3	3	0.106	3	3	0.106	3	3	0.106	3	3	0.179	3	3	0.106	3	3	0.106	4	4	0.106	4	4	0.0813
284	BRX1_HUMAN	Ribosome biogenesis protein BRX1 homolog OS=Homo sapiens GN=BRIX1 PE=1 SV=2	41 kDa	0.195	6	6	0.195	5	5	0.195	5	5	0.127	5	5	0.0737	5	5	0.258	7	7	0.0737	3	3	0.0737	4	4	0.0737	5	5	0.0737	4	4	0.0737	4	4	0.127	4	4	0.0397	1	1	0.0737	2	2	0.229	6	6	0
285	IF6_HUMAN	Eukaryotic translation initiation factor 6 OS=Homo sapiens GN=EIF6 PE=1 SV=1	27 kDa	0.0735	1	1	0.139	4	4	0.155	4	4	0.098	2	2	0.098	2	2	0.139	4	4	0.196	4	4	0.184	4	4	0.196	4	4	0.196	4	4	0.139	4	4	0.139	3	3	0.0735	1	1	0.0735	1	1	0.196	4	4	0.0735
286	RL13A_HUMAN	60S ribosomal protein L13a OS=Homo sapiens GN=RPL13A PE=1 SV=2	24 kDa	0.187	6	6	0.187	6	6	0.266	7	7	0.241	8	8	0.212	6	6	0.241	7	7	0.212	5	5	0.158	4	4	0.241	7	7	0.187	5	5	0.182	5	5	0.217	6	6	0.0739	3	3	0.123	4	4	0.187	6	6	0
287	TBL2_HUMAN	Transducin beta-like protein 2 OS=Homo sapiens GN=TBL2 PE=1 SV=1	50 kDa	0.0268	2	2	0.0805	5	5	0.0716	6	6	0.0738	5	5	0.0447	4	4	0.0694	6	6	0.0559	4	4	0.0649	3	3	0.0694	6	6	0.0649	5	5	0.0962	8	8	0.0716	5	5	0.0716	4	4	0.0358	2	2	0.0716	4	4	0.0559
288	HMGA1_HUMAN	High mobility group protein HMG-I/HMG-Y OS=Homo sapiens GN=HMGA1 PE=1 SV=3	12 kDa	0.15	2	2	0.15	2	2	0.15	2	2	0.15	2	2	0.15	2	2	0.15	2	2	0.15	2	2	0.327	3	3	0.15	2	2	0.15	2	2	0.15	2	2	0.15	2	2	0.234	2	2	0.234	4	4	0.0841	1	1	0.234
289	BAZ1B_HUMAN	Tyrosine-protein kinase BAZ1B OS=Homo sapiens GN=BAZ1B PE=1 SV=2	171 kDa	0.0121	4	3	0.0175	3	3	0.029	4	4	0.0142	5	5	0.0162	5	5	0.029	5	5	0.0108	3	2	0.0209	4	4	0.0209	4	4	0.0249	7	7	0.0209	4	4	0.0445	7	7	0.00607	2	1	0.00809	2	2	0.00809	2	2	0.0108
290	S38A2_HUMAN	Sodium-coupled neutral amino acid transporter 2 OS=Homo sapiens GN=SLC38A2 PE=1 SV=2	56 kDa	0.0632	4	4	0.0771	5	5	0.0771	5	5	0.0771	4	4	0.0771	5	5	0.0771	4	4	0.0632	4	4	0.0771	5	5	0.0949	5	5	0.0415	2	2	0.0632	3	3	0.0415	1	1	0.0632	4	4	0.14	5	5	0.0771	4	4	0
291	HYOU1_HUMAN	Hypoxia up-regulated protein 1 OS=Homo sapiens GN=HYOU1 PE=1 SV=1	111 kDa	0.11	15	15	0.124	13	13	0.0991	11	11	0	0	0	0	0	0	0.03	2	2	0.04	5	5	0.0671	8	8	0.0741	6	6	0	0	0	0	0	0	0.023	1	1	0.037	5	5	0.0911	9	9	0.0731	9	9	0.013
292	NDUAA_HUMAN	NADH dehydrogenase [ubiquinone] 1 alpha subcomplex subunit 10, mitochondrial OS=Homo sapiens GN=NDUFA10 PE=1 SV=1	41 kDa	0.0901	2	2	0.0901	2	2	0.0901	3	3	0.0901	2	2	0.0901	2	2	0.115	3	3	0.0282	2	2	0.0901	4	4	0.0986	5	5	0.0732	3	3	0.0901	5	5	0.093	6	6	0.0282	1	1	0.0901	5	5	0.0901	2	2	0.0901
293	SRPRB_HUMAN	Signal recognition particle receptor subunit beta OS=Homo sapiens GN=SRPRB PE=1 SV=3	30 kDa	0.059	1	1	0.0923	3	3	0.059	1	1	0.103	4	4	0.144	5	5	0.118	4	4	0.148	3	3	0.118	4	4	0.103	3	3	0.103	4	4	0.155	5	5	0.181	6	6	0.199	5	5	0.321	7	7	0.221	8	8	0.155
294	RL21_HUMAN	60S ribosomal protein L21 OS=Homo sapiens GN=RPL21 PE=1 SV=2	19 kDa	0.213	4	4	0.213	4	4	0.119	3	3	0.213	4	4	0.213	4	4	0.213	3	3	0.213	4	4	0.213	4	4	0.213	4	4	0.213	4	4	0.213	4	4	0.213	3	3	0.05	1	1	0.119	3	3	0.119	4	4	0.213
295.1	KHDR1_HUMAN	KH domain-containing, RNA-binding, signal transduction-associated protein 1 OS=Homo sapiens GN=KHDRBS1 PE=1 SV=1	48 kDa	0.0767	6	3	0.0451	3	2	0.0767	5	3	0.108	6	4	0.0451	4	3	0.108	6	3	0.0767	3	2	0.0316	1	1	0.0451	3	2	0.0632	3	3	0.0316	3	2	0.0767	4	3	0.0316	1	1	0	0	0	0.0767	4	2	0
296	LBR_HUMAN	Lamin-B receptor OS=Homo sapiens GN=LBR PE=1 SV=2	71 kDa	0.0423	4	4	0.0732	5	5	0.0732	6	6	0.0732	6	6	0.0732	6	6	0.0732	6	6	0.039	4	4	0.0423	4	4	0.0829	7	7	0.0829	6	6	0.0325	4	4	0.0699	5	5	0.0423	5	5	0.0423	3	3	0.0423	3	3	0.0732
297	NU155_HUMAN	Nuclear pore complex protein Nup155 OS=Homo sapiens GN=NUP155 PE=1 SV=1	155 kDa	0.0359	4	4	0.046	5	5	0.0374	2	2	0.0288	4	4	0.0331	4	4	0.0295	6	6	0.0367	4	4	0.0101	1	1	0.0295	4	4	0.0374	7	7	0.0338	9	9	0.0367	10	10	0.0216	3	3	0.0359	3	3	0.00719	1	1	0.0266
298	TMX1_HUMAN	Thioredoxin-related transmembrane protein 1 OS=Homo sapiens GN=TMX1 PE=1 SV=1	32 kDa	0.0393	1	1	0.0893	4	4	0.0893	5	5	0.0464	3	3	0.0714	4	4	0.0714	2	2	0.0714	3	3	0.0429	2	2	0.0714	3	3	0.0607	3	3	0.0714	3	3	0.0714	3	3	0.0429	2	2	0.0893	5	5	0.0893	5	5	0.0393
299	PLIN2_HUMAN	Perilipin-2 OS=Homo sapiens GN=PLIN2 PE=1 SV=2	48 kDa	0.0366	1	1	0.0366	1	1	0.0801	2	2	0.133	6	6	0.101	5	5	0.0801	5	5	0.0435	2	2	0.0435	2	2	0	0	0	0.0664	4	4	0.0709	4	4	0.133	6	6	0.0435	2	2	0.0435	3	3	0.0915	5	5	0.0435
300.1	MYO1B_HUMAN	Unconventional myosin-Ib OS=Homo sapiens GN=MYO1B PE=1 SV=3	132 kDa	0.0255	6	6	0.0255	4	4	0.0387	6	5	0.0317	7	5	0.0255	5	5	0.0255	4	4	0.0123	1	1	0.022	4	2	0.022	5	3	0.0431	8	5	0.0211	4	3	0.0572	9	7	0.0123	1	1	0.0255	2	2	0.0255	3	3	0.0132
301	DHB11_HUMAN	Estradiol 17-beta-dehydrogenase 11 OS=Homo sapiens GN=HSD17B11 PE=1 SV=3	33 kDa	0.21	8	8	0.137	6	6	0.163	6	6	0.0967	5	5	0.157	7	7	0.11	5	5	0.137	5	5	0.123	7	7	0.183	8	8	0.05	1	1	0.163	6	6	0.103	5	5	0.137	5	5	0	0	0	0.08	2	2	0.113
302	RL32_HUMAN	60S ribosomal protein L32 OS=Homo sapiens GN=RPL32 PE=1 SV=2	16 kDa	0.207	6	6	0.156	4	4	0.156	8	8	0.348	6	6	0.281	6	6	0.23	3	3	0.156	3	3	0.0963	2	2	0.267	7	7	0.133	2	2	0.23	4	4	0.2	6	6	0.126	4	4	0.156	4	4	0.141	2	2	0.156
303	RL5_HUMAN	60S ribosomal protein L5 OS=Homo sapiens GN=RPL5 PE=1 SV=3	34 kDa	0.212	7	7	0.246	8	8	0.212	7	7	0.172	9	9	0.293	7	7	0.172	5	5	0.253	7	7	0.121	5	5	0.0741	2	2	0.199	6	6	0.205	5	5	0.205	6	6	0	0	0	0	0	0	0.0842	5	5	0
304	PREB_HUMAN	Prolactin regulatory element-binding protein OS=Homo sapiens GN=PREB PE=1 SV=2	45 kDa	0.132	6	6	0.177	7	7	0.168	5	5	0.0719	4	4	0.103	4	4	0.103	5	5	0.0767	4	4	0.158	5	5	0.103	5	5	0.0815	5	5	0.12	6	6	0.127	5	5	0.125	5	5	0.122	5	5	0.0887	4	4	0.163
305	SSBP_HUMAN	Single-stranded DNA-binding protein, mitochondrial OS=Homo sapiens GN=SSBP1 PE=1 SV=1	17 kDa	0.257	4	4	0.331	5	5	0.372	7	7	0.432	6	6	0.378	5	5	0.574	9	9	0.399	5	5	0.209	4	4	0.135	4	4	0.155	3	3	0.358	5	5	0.412	6	6	0.236	5	5	0.196	4	4	0.135	2	2	0.155
306	H10_HUMAN	Histone H1.0 OS=Homo sapiens GN=H1F0 PE=1 SV=3	21 kDa	0.108	2	2	0.108	3	3	0.16	3	3	0.108	2	2	0.067	1	1	0.16	4	4	0.113	3	3	0.113	3	3	0.067	1	1	0.113	3	3	0.113	3	3	0.113	3	3	0.155	3	3	0.16	4	4	0.113	2	2	0.067
307	ACSL1_HUMAN	Long-chain-fatty-acid--CoA ligase 1 OS=Homo sapiens GN=ACSL1 PE=1 SV=1	78 kDa	0.0473	6	5	0.0473	4	3	0.0645	6	5	0.0616	6	5	0.033	3	2	0.033	3	2	0.0788	9	7	0.11	11	10	0.0845	8	8	0.0645	8	7	0.0931	8	7	0.0845	9	8	0.043	4	3	0.043	3	2	0.0172	2	1	0.0473
308	CD59_HUMAN	CD59 glycoprotein OS=Homo sapiens GN=CD59 PE=1 SV=1	14 kDa	0.188	2	2	0.188	3	3	0.0938	2	2	0.188	3	3	0.188	3	3	0.188	3	3	0.188	3	3	0.188	3	3	0.188	3	3	0.195	3	3	0.188	3	3	0.188	3	3	0.195	3	3	0.0938	1	1	0.0625	1	1	0.188
309	DHB4_HUMAN	Peroxisomal multifunctional enzyme type 2 OS=Homo sapiens GN=HSD17B4 PE=1 SV=3	80 kDa	0.0598	5	5	0.0503	6	6	0.0231	2	2	0.0476	5	5	0.0584	4	4	0.0435	3	3	0.0231	2	2	0.0231	1	1	0.038	4	4	0.0217	2	2	0.038	3	3	0.0367	2	2	0	0	0	0.0217	1	1	0.0231	3	3	0.0217
310	HP1B3_HUMAN	Heterochromatin protein 1-binding protein 3 OS=Homo sapiens GN=HP1BP3 PE=1 SV=1	61 kDa	0.0579	5	5	0.0741	8	8	0.0741	6	6	0.0452	3	3	0.038	4	4	0.0741	8	8	0.118	8	8	0.0597	6	6	0.0579	4	4	0.0651	6	6	0.0976	6	6	0.0705	7	7	0	0	0	0.0344	1	1	0.0344	4	4	0.0344
311	RS15A_HUMAN	40S ribosomal protein S15a OS=Homo sapiens GN=RPS15A PE=1 SV=2	15 kDa	0.162	4	4	0.231	5	5	0.246	5	5	0.177	3	3	0.108	2	2	0.108	3	3	0.177	3	3	0.131	2	2	0.131	2	2	0.0615	1	1	0.0462	1	1	0.108	2	2	0.108	3	3	0.131	3	3	0.246	5	5	0.177
312	AGK_HUMAN	Acylglycerol kinase, mitochondrial OS=Homo sapiens GN=AGK PE=1 SV=2	47 kDa	0.121	4	4	0.121	4	4	0.121	3	3	0.0806	5	5	0.0616	4	4	0.102	5	5	0.152	6	6	0.111	5	5	0.107	6	6	0.0924	5	5	0.111	6	6	0.152	6	6	0	0	0	0.0261	1	1	0	0	0	0.111
313	HM13_HUMAN	Minor histocompatibility antigen H13 OS=Homo sapiens GN=HM13 PE=1 SV=1	41 kDa	0.0769	4	4	0.13	5	5	0.101	5	5	0.101	4	4	0.101	4	4	0.0769	3	3	0.0769	4	4	0.0584	2	2	0.0451	2	2	0.0769	3	3	0.0769	3	3	0.0769	4	4	0.0769	3	3	0.0743	4	4	0.0743	3	3	0.0637
314	SUN2_HUMAN	SUN domain-containing protein 2 OS=Homo sapiens GN=SUN2 PE=1 SV=3	80 kDa	0.0223	1	1	0.0642	5	5	0.0642	5	5	0.0404	2	2	0.0404	2	2	0.0265	3	3	0.0377	3	3	0.0683	5	5	0.0223	3	3	0.0823	8	8	0.0558	5	5	0.102	9	9	0	0	0	0.0404	2	2	0.0181	1	1	0.0558
315	MTX2_HUMAN	Metaxin-2 OS=Homo sapiens GN=MTX2 PE=1 SV=1	30 kDa	0.0494	2	2	0.0494	2	2	0.0494	2	2	0.0494	3	3	0.0494	3	3	0.038	1	1	0.076	2	2	0.118	5	5	0.11	3	3	0.0494	3	3	0.0798	4	4	0.11	4	4	0.0646	4	4	0.0798	3	3	0	0	0	0.0494
316	ATP5L_HUMAN	ATP synthase subunit g, mitochondrial OS=Homo sapiens GN=ATP5L PE=1 SV=3	11 kDa	0.359	4	4	0.233	2	2	0.233	3	3	0.32	4	4	0.262	4	4	0.262	3	3	0.233	3	3	0.262	4	4	0.262	4	4	0.359	5	5	0.32	5	5	0.359	5	5	0.233	2	2	0.233	2	2	0.262	4	4	0.262
317	PLAK_HUMAN	Junction plakoglobin OS=Homo sapiens GN=JUP PE=1 SV=3	82 kDa	0.122	9	8	0.137	10	7	0.0859	9	6	0.0886	8	5	0.0591	6	4	0.0832	10	7	0.0685	7	5	0.0631	6	4	0.0564	6	4	0.0671	8	6	0.0832	6	5	0.0765	7	4	0.0362	4	3	0.0174	1	1	0.0161	1	1	0.0161
318	SEC63_HUMAN	Translocation protein SEC63 homolog OS=Homo sapiens GN=SEC63 PE=1 SV=2	88 kDa	0.0184	2	2	0.05	5	5	0.0684	6	6	0.0592	6	6	0.0382	4	4	0.0526	4	4	0.0539	4	4	0.0382	5	5	0.05	6	6	0.0382	3	3	0.0592	4	4	0.0592	8	8	0.0382	3	3	0.0618	4	4	0.0842	5	5	0.0645
319	VAT1_HUMAN	Synaptic vesicle membrane protein VAT-1 homolog OS=Homo sapiens GN=VAT1 PE=1 SV=2	42 kDa	0.173	7	7	0.102	3	3	0.112	6	6	0.0967	5	5	0.137	6	6	0.0992	5	5	0.0763	3	3	0.0254	1	1	0.0305	2	2	0.0967	5	5	0.104	4	4	0.135	5	5	0.084	5	5	0.0992	4	4	0.13	5	5	0.168
320	RS3A_HUMAN	40S ribosomal protein S3a OS=Homo sapiens GN=RPS3A PE=1 SV=2	30 kDa	0.197	8	8	0.121	6	6	0.125	6	6	0.102	4	4	0.102	4	4	0.152	5	5	0.148	5	5	0.102	5	5	0.129	4	4	0.102	3	3	0.102	3	3	0.102	4	4	0.102	4	4	0.216	7	7	0.102	5	5	0.0492
321	RS3_HUMAN	40S ribosomal protein S3 OS=Homo sapiens GN=RPS3 PE=1 SV=2	27 kDa	0.28	8	8	0.181	6	6	0.111	5	5	0.16	4	4	0.128	4	4	0.136	4	4	0.214	6	6	0.198	6	6	0.111	4	4	0.0782	2	2	0.0823	2	2	0.119	4	4	0.156	5	5	0.144	3	3	0.0988	4	4	0.103
322	IF4A3_HUMAN	Eukaryotic initiation factor 4A-III OS=Homo sapiens GN=EIF4A3 PE=1 SV=4	47 kDa	0.144	8	6	0.0973	7	5	0.0973	6	4	0.122	6	4	0.122	7	5	0.204	10	8	0.131	7	5	0.136	7	6	0.0827	6	4	0.122	8	6	0.122	6	4	0.102	6	5	0.0754	3	2	0.0584	3	1	0.0779	4	3	0.0389
323	MGST1_HUMAN	Microsomal glutathione S-transferase 1 OS=Homo sapiens GN=MGST1 PE=1 SV=1	18 kDa	0.194	4	4	0.194	3	3	0.103	2	2	0.2	5	5	0.194	4	4	0.194	4	4	0.2	5	5	0.2	4	4	0.2	5	5	0.2	5	5	0.2	4	4	0.2	5	5	0.123	2	2	0.0903	2	2	0.2	3	3	0.0903
324	TOM5_HUMAN	Mitochondrial import receptor subunit TOM5 homolog OS=Homo sapiens GN=TOMM5 PE=1 SV=1	6 kDa	0.294	3	3	0.431	5	5	0.275	3	3	0.196	2	2	0.431	5	5	0.431	5	5	0.431	4	4	0.431	4	4	0.431	5	5	0.353	4	4	0.431	5	5	0.431	5	5	0.588	6	6	0.314	3	3	0.294	3	3	0.353
325	RETST_HUMAN	All-trans-retinol 13,14-reductase OS=Homo sapiens GN=RETSAT PE=1 SV=2	67 kDa	0.0705	5	5	0.077	3	3	0.077	4	4	0.0557	3	3	0.041	3	3	0.0557	4	4	0.0508	3	3	0.077	5	5	0.0262	2	2	0.0672	6	6	0.0623	5	5	0.0951	6	6	0.0311	2	2	0.0557	3	3	0.0557	4	4	0.0967
326	RL14_HUMAN	60S ribosomal protein L14 OS=Homo sapiens GN=RPL14 PE=1 SV=4	23 kDa	0.181	5	5	0.153	4	4	0.153	3	3	0.153	3	3	0.181	5	5	0.181	5	5	0.288	7	7	0.181	5	5	0.153	4	4	0.153	4	4	0.181	6	6	0.233	4	4	0.107	3	3	0.0977	2	2	0.126	3	3	0.126
327	MDR1_HUMAN	Multidrug resistance protein 1 OS=Homo sapiens GN=ABCB1 PE=1 SV=3	141 kDa	0.025	3	3	0.0305	4	4	0.0508	6	6	0.0422	6	6	0.0375	5	5	0.0508	6	6	0.0211	3	3	0.0633	11	11	0.0727	8	8	0.0461	7	7	0.0688	7	7	0.057	9	9	0.0156	3	3	0.0219	3	3	0.0305	3	3	0.0156
328.1	GNAS1_HUMAN	Guanine nucleotide-binding protein G(s) subunit alpha isoforms XLas OS=Homo sapiens GN=GNAS PE=1 SV=2	111 kDa	0.0203	3	0	0.026	3	0	0.0366	5	0	0.0193	4	0	0.0193	4	0	0.0492	8	1	0	0	0	0	0	0	0	0	0	0.0318	3	0	0.0164	1	0	0.0164	2	0	0.0231	3	0	0.0203	4	0	0.0231	3	0	0.0415
329	DYHC1_HUMAN	Cytoplasmic dynein 1 heavy chain 1 OS=Homo sapiens GN=DYNC1H1 PE=1 SV=5	532 kDa	0.0127	5	5	0.0101	3	3	0.0288	16	16	0.0131	6	6	0.0108	4	4	0.00409	2	2	0.00818	4	4	0.00624	4	4	0.0142	6	6	0.00366	2	2	0.00495	2	2	0.00495	1	1	0.00667	2	2	0.0303	13	13	0.0198	10	10	0.00495
330	SERA_HUMAN	D-3-phosphoglycerate dehydrogenase OS=Homo sapiens GN=PHGDH PE=1 SV=4	57 kDa	0.169	7	7	0.152	9	9	0.161	9	9	0.0863	4	4	0.0544	3	3	0.0694	5	5	0.174	9	9	0.176	10	10	0.268	10	10	0.0356	2	2	0.0356	2	2	0.0394	3	3	0.0188	1	1	0.0638	3	3	0.0657	3	3	0
331	TMM43_HUMAN	Transmembrane protein 43 OS=Homo sapiens GN=TMEM43 PE=1 SV=1	45 kDa	0.155	5	5	0.127	5	5	0.102	7	7	0.085	4	4	0.0625	3	3	0.0525	4	4	0.0625	3	3	0.0625	2	2	0.0625	2	2	0.0625	3	3	0.0625	3	3	0.127	5	5	0.03	2	2	0.0475	4	4	0.0375	2	2	0.0625
332	CCD47_HUMAN	Coiled-coil domain-containing protein 47 OS=Homo sapiens GN=CCDC47 PE=1 SV=1	56 kDa	0	0	0	0.0455	4	4	0.0497	3	3	0.0455	2	2	0.0414	2	2	0.0828	4	4	0.124	5	5	0.0497	3	3	0.112	5	5	0.0704	5	5	0.0704	4	4	0.101	5	5	0.06	5	5	0.0373	4	4	0.0704	5	5	0.153
333	RS11_HUMAN	40S ribosomal protein S11 OS=Homo sapiens GN=RPS11 PE=1 SV=3	18 kDa	0.114	3	3	0.184	6	6	0.114	4	4	0.114	3	3	0.114	4	4	0.114	5	5	0.184	5	5	0.184	5	5	0.114	4	4	0.114	4	4	0.114	4	4	0.184	5	5	0.0506	1	1	0.114	2	2	0.146	4	4	0.114
334	ERMP1_HUMAN	Endoplasmic reticulum metallopeptidase 1 OS=Homo sapiens GN=ERMP1 PE=1 SV=2	100 kDa	0.0642	5	5	0.0498	4	4	0.0509	5	5	0.0409	3	3	0.0288	2	2	0.0774	5	5	0.042	5	5	0.0642	7	7	0.0642	6	6	0.042	5	5	0.042	5	5	0.0619	6	6	0.0111	1	1	0.0365	3	3	0.0365	2	2	0.0498
335	LEG3_HUMAN	Galectin-3 OS=Homo sapiens GN=LGALS3 PE=1 SV=5	26 kDa	0.14	4	4	0.096	3	3	0.14	5	5	0.096	4	4	0.14	4	4	0.14	5	5	0.056	2	2	0.096	3	3	0.14	4	4	0.096	3	3	0.096	3	3	0.14	4	4	0.056	1	1	0.056	1	1	0.056	2	2	0.14
336	THOC4_HUMAN	THO complex subunit 4 OS=Homo sapiens GN=ALYREF PE=1 SV=3	27 kDa	0.101	4	4	0.125	3	3	0.125	3	3	0.14	3	3	0.14	3	3	0.125	5	5	0.0428	3	3	0.109	3	3	0.109	4	4	0.07	3	3	0.14	5	5	0.14	6	6	0.0428	1	1	0	0	0	0.14	3	3	0.0428
337	NOG1_HUMAN	Nucleolar GTP-binding protein 1 OS=Homo sapiens GN=GTPBP4 PE=1 SV=3	74 kDa	0.0521	2	2	0.082	5	5	0.0505	4	4	0.0868	8	8	0.0394	3	3	0.0584	6	6	0.0521	4	4	0.0615	3	3	0.0521	4	4	0.0552	7	7	0.0584	5	5	0.0552	6	6	0.0315	3	3	0.0315	2	2	0.0505	4	4	0
338	RS19_HUMAN	40S ribosomal protein S19 OS=Homo sapiens GN=RPS19 PE=1 SV=2	16 kDa	0	0	0	0	0	0	0.103	2	2	0.0759	1	1	0.0759	1	1	0.103	2	2	0.0759	1	1	0	0	0	0	0	0	0.0759	1	1	0.0759	1	1	0	0	0	0.0621	1	1	0.11	3	3	0.0759	1	1	0.0759
339	ERG7_HUMAN	Lanosterol synthase OS=Homo sapiens GN=LSS PE=1 SV=1	83 kDa	0.0287	3	3	0.0628	5	5	0.0628	5	5	0.0861	8	8	0.0546	5	5	0.0369	3	3	0.0178	2	2	0.0396	4	4	0.0765	5	5	0.0533	4	4	0.0533	5	5	0.0492	5	5	0.0232	3	3	0.0683	4	4	0.0861	6	6	0.0546
340	SPCS1_HUMAN	Signal peptidase complex subunit 1 OS=Homo sapiens GN=SPCS1 PE=1 SV=4	12 kDa	0.167	2	2	0.147	1	1	0.167	2	2	0.167	2	2	0.167	2	2	0.314	2	2	0.314	2	2	0.314	2	2	0.314	2	2	0.314	2	2	0.314	2	2	0.167	2	2	0.167	1	1	0.314	2	2	0.167	2	2	0.314
341.1	RL26_HUMAN	60S ribosomal protein L26 OS=Homo sapiens GN=RPL26 PE=1 SV=1	17 kDa	0.103	2	0	0.159	4	1	0.11	3	1	0.0621	2	1	0.117	4	1	0.0966	3	1	0.159	4	1	0.0621	2	1	0.0621	2	1	0.117	3	1	0.0621	2	1	0.117	3	1	0.0621	2	1	0.0621	1	1	0.0621	2	1	0.0621
342	SF3B1_HUMAN	Splicing factor 3B subunit 1 OS=Homo sapiens GN=SF3B1 PE=1 SV=3	146 kDa	0.0314	6	6	0.0437	5	5	0.056	7	7	0.0138	3	3	0.0406	5	5	0.056	7	7	0.0475	4	4	0.0222	5	5	0.0222	5	5	0.0276	5	5	0.0222	3	3	0.0399	6	6	0	0	0	0	0	0	0.036	4	4	0
343	HMOX2_HUMAN	Heme oxygenase 2 OS=Homo sapiens GN=HMOX2 PE=1 SV=2	36 kDa	0.0601	2	2	0.111	2	2	0.111	4	4	0.0665	3	3	0	0	0	0.0665	5	5	0	0	0	0.0285	1	1	0.0285	1	1	0.0601	2	2	0.0601	2	2	0.0601	2	2	0	0	0	0.0601	1	1	0.0601	1	1	0.0601
344	ZNT1_HUMAN	Zinc transporter 1 OS=Homo sapiens GN=SLC30A1 PE=1 SV=3	55 kDa	0.0454	2	2	0.0454	1	1	0.0848	2	2	0.0454	2	2	0.0454	1	1	0.0848	3	3	0	0	0	0	0	0	0.0237	1	1	0.0237	2	2	0.0454	2	2	0.0454	4	4	0.0454	2	2	0.0454	2	2	0.0454	1	1	0.0454
345	HNRL2_HUMAN	Heterogeneous nuclear ribonucleoprotein U-like protein 2 OS=Homo sapiens GN=HNRNPUL2 PE=1 SV=1	85 kDa	0.0897	5	5	0.0897	6	6	0.0415	5	5	0.0455	5	5	0.0428	3	3	0.0589	8	8	0.0723	3	3	0.0589	4	4	0.0589	4	4	0.0897	7	7	0.0589	4	4	0.0415	4	4	0	0	0	0	0	0	0.0295	1	1	0
346	DHB2_HUMAN	Estradiol 17-beta-dehydrogenase 2 OS=Homo sapiens GN=HSD17B2 PE=1 SV=1	43 kDa	0.199	5	5	0.222	6	6	0.14	3	3	0.14	6	6	0.14	4	4	0.062	4	4	0.163	4	4	0.0827	2	2	0.0956	3	3	0.14	5	5	0.14	3	3	0.163	6	6	0.0258	1	1	0.0284	3	3	0.0956	3	3	0.14
347	HACD2_HUMAN	Very-long-chain (3R)-3-hydroxyacyl-CoA dehydratase 2 OS=Homo sapiens GN=HACD2 PE=1 SV=1	28 kDa	0.0748	3	3	0.0866	3	3	0.0866	3	3	0.0866	3	3	0.0866	3	3	0.0866	3	3	0.165	3	3	0.0866	3	3	0.0866	3	3	0.0866	3	3	0.0866	3	3	0.0591	2	2	0.0591	1	1	0.0866	3	3	0.0591	1	1	0.0591
348.1	RBBP4_HUMAN	Histone-binding protein RBBP4 OS=Homo sapiens GN=RBBP4 PE=1 SV=3	48 kDa	0.0894	2	1	0.0635	3	2	0.0635	2	1	0.127	5	3	0.127	6	4	0.127	7	3	0.0376	2	1	0.0376	1	1	0.0376	1	1	0.127	6	4	0.127	5	4	0.101	5	2	0.0376	1	1	0	0	0	0.0376	1	1	0
349	RS14_HUMAN	40S ribosomal protein S14 OS=Homo sapiens GN=RPS14 PE=1 SV=3	16 kDa	0.0795	3	3	0.205	2	2	0.205	5	5	0.205	4	4	0.205	3	3	0.0795	3	3	0.159	3	3	0.0795	3	3	0.0795	2	2	0.205	3	3	0.205	5	5	0.232	5	5	0.159	4	4	0.205	3	3	0.205	5	5	0.0861
350.1	P5CR1_HUMAN	Pyrroline-5-carboxylate reductase 1, mitochondrial OS=Homo sapiens GN=PYCR1 PE=1 SV=2	33 kDa	0.107	5	3	0.129	4	3	0.129	6	5	0.0408	2	1	0.0408	2	1	0.0408	2	1	0.0564	2	2	0.0408	1	1	0.0408	2	1	0.0564	3	2	0.0408	1	1	0	0	0	0.125	5	4	0.185	7	5	0.129	5	4	0.0564
350.2	P5CR2_HUMAN	Pyrroline-5-carboxylate reductase 2 OS=Homo sapiens GN=PYCR2 PE=1 SV=1	34 kDa	0.075	2	0	0.0406	2	1	0	0	0	0	0	0	0	0	0	0	0	0	0.0406	1	1	0	0	0	0	0	0	0.0656	2	1	0	0	0	0	0	0	0	0	0	0.106	3	1	0.0656	2	1	0
351	DHCR7_HUMAN	7-dehydrocholesterol reductase OS=Homo sapiens GN=DHCR7 PE=1 SV=1	54 kDa	0.0884	3	3	0.0737	2	2	0.107	4	4	0.107	4	4	0.0884	3	3	0.105	4	4	0.0884	3	3	0.0905	3	3	0.109	4	4	0.0926	3	3	0.0737	2	2	0.105	4	4	0.0589	3	3	0.128	5	5	0.0589	3	3	0.0653
352	IF5AL_HUMAN	Eukaryotic translation initiation factor 5A-1-like OS=Homo sapiens GN=EIF5AL1 PE=2 SV=2	17 kDa	0.117	1	1	0.266	4	4	0.117	2	2	0.117	1	1	0.117	1	1	0.117	2	2	0.117	2	2	0.117	1	1	0.117	2	2	0.117	1	1	0.117	1	1	0.117	1	1	0.117	2	2	0.117	2	2	0.149	3	3	0.156
353	COX6C_HUMAN	Cytochrome c oxidase subunit 6C OS=Homo sapiens GN=COX6C PE=1 SV=2	9 kDa	0.28	3	3	0.16	2	2	0.2	3	3	0.2	3	3	0.28	4	4	0.2	3	3	0.28	4	4	0.28	2	2	0.28	5	5	0.28	4	4	0.28	5	5	0.28	5	5	0.293	6	6	0.373	6	6	0.28	4	4	0.12
354	TRFE_HUMAN	Serotransferrin OS=Homo sapiens GN=TF PE=1 SV=3	77 kDa	0	0	0	0.0315	1	1	0.0315	2	2	0.0315	2	2	0.0315	3	3	0.0315	2	2	0.0186	1	1	0	0	0	0.0158	1	1	0.0315	2	2	0.0315	2	2	0.0315	3	3	0.0186	2	2	0.0444	2	2	0.0444	2	2	0.0315
355	FARP1_HUMAN	FERM, RhoGEF and pleckstrin domain-containing protein 1 OS=Homo sapiens GN=FARP1 PE=1 SV=1	119 kDa	0.0144	2	2	0.0632	5	5	0.044	7	7	0	0	0	0.0258	3	3	0.0517	7	7	0.0335	4	4	0.0268	3	3	0.0287	3	3	0.0536	7	7	0.0287	3	3	0.044	4	4	0.0182	2	2	0.022	4	4	0.0335	3	3	0.0144
356	SCRB2_HUMAN	Lysosome membrane protein 2 OS=Homo sapiens GN=SCARB2 PE=1 SV=2	54 kDa	0.0879	4	4	0.0879	5	5	0.1	5	5	0.1	4	4	0.0628	4	4	0.126	6	6	0.0251	2	2	0.0649	4	4	0.0272	2	2	0.126	6	6	0.126	6	6	0.0879	5	5	0	0	0	0	0	0	0	0	0	0.0251
357.1	CHD4_HUMAN	Chromodomain-helicase-DNA-binding protein 4 OS=Homo sapiens GN=CHD4 PE=1 SV=2	218 kDa	0.0068	1	1	0.00837	2	2	0.0167	4	4	0.0293	7	6	0.0235	5	5	0.0235	8	7	0.0167	3	3	0.00837	2	1	0.00837	2	2	0.0335	8	7	0.0167	5	4	0.0262	7	5	0.00628	1	0	0.0105	2	1	0.00837	2	2	0.0105
357.2	CHD5_HUMAN	Chromodomain-helicase-DNA-binding protein 5 OS=Homo sapiens GN=CHD5 PE=1 SV=1	223 kDa	0	0	0	0	0	0	0	0	0	0	0	0	0	0	0	0	0	0	0	0	0	0	0	0	0	0	0	0	0	0	0.0169	2	1	0	0	0	0	0	0	0.00614	1	0	0	0	0	0
358	GBB1_HUMAN	Guanine nucleotide-binding protein G(I)/G(S)/G(T) subunit beta-1 OS=Homo sapiens GN=GNB1 PE=1 SV=3	37 kDa	0.165	9	4	0.221	10	5	0.15	7	4	0.135	5	2	0.165	8	3	0.218	9	4	0.206	8	4	0.235	8	5	0.221	8	4	0.165	8	3	0.221	9	4	0.221	9	5	0.118	5	3	0.118	6	3	0.0971	4	2	0.0912
359	REEP5_HUMAN	Receptor expression-enhancing protein 5 OS=Homo sapiens GN=REEP5 PE=1 SV=3	21 kDa	0.0582	2	2	0.0582	2	2	0.0476	1	1	0.0582	2	2	0.0582	2	2	0.0582	2	2	0.111	4	4	0.111	3	3	0.0582	2	2	0.0582	2	2	0.111	4	4	0.0582	2	2	0.111	3	3	0.153	3	3	0.111	3	3	0.111
360	EMAL4_HUMAN	Echinoderm microtubule-associated protein-like 4 OS=Homo sapiens GN=EML4 PE=1 SV=3	109 kDa	0.0265	1	1	0.0479	3	3	0.0479	3	3	0.0479	2	2	0.0214	1	1	0.0479	2	2	0	0	0	0	0	0	0	0	0	0	0	0	0.0265	1	1	0.0214	1	1	0.0398	3	3	0.0663	5	5	0.0795	7	7	0.0479
361	ERLN2_HUMAN	Erlin-2 OS=Homo sapiens GN=ERLIN2 PE=1 SV=1	38 kDa	0.248	8	5	0.18	5	3	0.201	6	3	0.304	9	6	0.195	5	2	0.274	9	6	0.156	6	3	0.165	7	4	0.339	12	9	0.354	11	8	0.289	10	7	0.354	12	9	0.109	5	2	0.121	3	1	0.142	4	1	0.15
362	TM214_HUMAN	Transmembrane protein 214 OS=Homo sapiens GN=TMEM214 PE=1 SV=2	77 kDa	0.0348	2	2	0.0319	2	2	0.0348	2	2	0.0493	3	3	0.0668	4	4	0.0668	4	4	0.0145	2	2	0.0421	5	5	0.0668	5	5	0.0668	5	5	0.0668	4	4	0.0668	6	6	0.0261	2	2	0.0493	4	4	0.0668	5	5	0.0464
363	NIPS1_HUMAN	Protein NipSnap homolog 1 OS=Homo sapiens GN=NIPSNAP1 PE=1 SV=1	33 kDa	0.0845	3	2	0.102	5	4	0.176	7	6	0.12	3	2	0.0845	3	2	0.0845	4	3	0.081	2	2	0.0528	2	1	0.0528	2	1	0	0	0	0.0845	3	2	0.102	4	3	0.0528	3	2	0.19	7	6	0.102	4	3	0.0845
364	PROF1_HUMAN	Profilin-1 OS=Homo sapiens GN=PFN1 PE=1 SV=2	15 kDa	0.357	6	6	0.357	6	6	0.357	5	5	0.271	4	4	0.2	3	3	0.0643	2	2	0.357	6	6	0.357	5	5	0.636	8	8	0.0571	1	1	0.157	2	2	0.0571	1	1	0.1	2	2	0.157	3	3	0.243	4	4	0
365	NSF_HUMAN	Vesicle-fusing ATPase OS=Homo sapiens GN=NSF PE=1 SV=3	83 kDa	0.0175	1	1	0.047	3	3	0.0659	6	6	0.0309	2	2	0.0659	6	6	0.0148	2	2	0.0444	4	4	0.0578	5	5	0.0793	7	7	0.0578	5	5	0.0524	6	6	0.0874	8	8	0.0578	4	4	0.039	5	5	0.0403	4	4	0.047
366	RS8_HUMAN	40S ribosomal protein S8 OS=Homo sapiens GN=RPS8 PE=1 SV=2	24 kDa	0.356	6	6	0.288	6	6	0.183	4	4	0.245	5	5	0.173	4	4	0.173	4	4	0.188	3	3	0.245	4	4	0.245	5	5	0.188	3	3	0.173	3	3	0.106	2	2	0.159	4	4	0.298	7	7	0.288	6	6	0.0625
367	EF1G_HUMAN	Elongation factor 1-gamma OS=Homo sapiens GN=EEF1G PE=1 SV=3	50 kDa	0.0572	3	3	0.0343	3	3	0.0572	3	3	0.0572	2	2	0.0572	2	2	0.032	2	2	0.032	2	2	0.032	1	1	0.0229	1	1	0	0	0	0	0	0	0	0	0	0.032	2	2	0.087	5	5	0.0572	7	5	0.108
368	RS26_HUMAN	40S ribosomal protein S26 OS=Homo sapiens GN=RPS26 PE=1 SV=3	13 kDa	0.209	3	3	0.235	4	4	0.235	4	4	0.235	4	4	0.235	4	4	0.209	3	3	0.209	4	4	0.209	3	3	0.235	4	4	0.278	5	5	0.235	3	3	0.235	4	4	0.0783	1	1	0.104	2	2	0.235	3	3	0
369	ASGR2_HUMAN	Asialoglycoprotein receptor 2 OS=Homo sapiens GN=ASGR2 PE=1 SV=2	35 kDa	0.0354	1	1	0.0354	1	1	0.129	3	3	0.0354	2	2	0.0354	1	1	0.145	4	4	0	0	0	0	0	0	0.0354	1	1	0.0354	1	1	0.0354	1	1	0.0354	1	1	0.129	2	2	0.129	2	2	0.0354	1	1	0.0354
370	COPA_HUMAN	Coatomer subunit alpha OS=Homo sapiens GN=COPA PE=1 SV=2	138 kDa	0.0188	2	2	0.0319	6	6	0.0319	6	6	0.0319	3	3	0.0237	4	4	0.0131	1	1	0	0	0	0.00817	1	1	0.0114	2	2	0.0098	1	1	0	0	0	0.0188	2	2	0.0131	2	2	0.0327	3	3	0.0433	8	8	0
371	GANAB_HUMAN	Neutral alpha-glucosidase AB OS=Homo sapiens GN=GANAB PE=1 SV=3	107 kDa	0.172	14	14	0.0604	7	7	0.113	9	9	0.0117	1	1	0.0117	2	2	0.0275	3	3	0.0265	2	2	0.0265	4	4	0.0445	5	5	0	0	0	0	0	0	0.0117	1	1	0.0434	4	4	0.0424	5	5	0.0159	1	1	0.0106
372	SYEP_HUMAN	Bifunctional glutamate/proline--tRNA ligase OS=Homo sapiens GN=EPRS PE=1 SV=5	171 kDa	0.00926	2	2	0.0569	6	6	0.0337	5	5	0.0198	3	3	0.0198	3	3	0.0106	1	1	0.0437	5	5	0.0384	7	7	0.0516	9	9	0.0423	5	5	0.043	5	5	0.0139	4	4	0.0106	1	1	0.0106	1	1	0.0238	4	4	0
373	FIBA_HUMAN	Fibrinogen alpha chain OS=Homo sapiens GN=FGA PE=1 SV=2	95 kDa	0	0	0	0	0	0	0	0	0	0	0	0	0	0	0	0	0	0	0	0	0	0	0	0	0	0	0	0.00808	1	1	0	0	0	0	0	0	0.0104	1	1	0.0104	1	1	0.0185	1	1	0.0404
374	K1C9_HUMAN	Keratin, type I cytoskeletal 9 OS=Homo sapiens GN=KRT9 PE=1 SV=3	62 kDa	0	0	0	0.0835	6	5	0.127	8	8	0.0112	1	1	0.0241	1	1	0	0	0	0.103	8	7	0.0449	4	4	0.0289	2	2	0.0144	1	1	0.0144	1	1	0.0626	5	4	0.148	12	11	0.0257	2	1	0.0401	3	2	0.122
375	PUR9_HUMAN	Bifunctional purine biosynthesis protein PURH OS=Homo sapiens GN=ATIC PE=1 SV=3	65 kDa	0.027	3	3	0.0743	3	3	0.0355	4	4	0.022	2	2	0.022	2	2	0.0152	1	1	0.0591	4	4	0.0355	2	2	0.0152	1	1	0.0152	1	1	0.0338	2	2	0.027	3	3	0.0152	1	1	0.0372	4	4	0.0372	4	4	0
376	RL31_HUMAN	60S ribosomal protein L31 OS=Homo sapiens GN=RPL31 PE=1 SV=1	14 kDa	0.136	2	2	0.136	4	4	0.248	5	5	0.184	4	4	0.248	4	4	0.248	4	4	0.136	4	4	0.072	2	2	0.136	3	3	0.248	5	5	0.176	3	3	0.184	2	2	0.192	5	5	0.136	2	2	0.136	3	3	0.056
377	RBM14_HUMAN	RNA-binding protein 14 OS=Homo sapiens GN=RBM14 PE=1 SV=2	69 kDa	0.0209	1	1	0.0374	5	5	0.0209	3	3	0.0209	2	2	0.0374	6	6	0.0493	3	3	0.0164	1	1	0.0164	2	2	0.0284	2	2	0.0209	3	3	0.0314	6	6	0.0374	4	4	0.0209	1	1	0.0209	1	1	0.0209	3	3	0
378.1	RAP1B_HUMAN	Ras-related protein Rap-1b OS=Homo sapiens GN=RAP1B PE=1 SV=1	21 kDa	0.201	3	2	0.196	3	2	0.179	4	1	0.185	3	1	0.114	3	1	0.391	6	3	0.114	3	1	0.114	3	1	0.114	3	1	0.114	3	1	0.185	4	2	0.0815	2	1	0.0815	2	1	0.12	3	1	0.114	3	1	0.13
379.1	ARF4_HUMAN	ADP-ribosylation factor 4 OS=Homo sapiens GN=ARF4 PE=1 SV=3	21 kDa	0.228	4	3	0.394	6	3	0.311	5	2	0.0944	2	0	0.178	2	0	0	0	0	0.317	6	4	0.278	5	3	0.35	6	3	0.128	3	2	0.0611	1	0	0.15	3	1	0.317	6	4	0.233	5	3	0.306	5	2	0.0389
379.2	ARF5_HUMAN	ADP-ribosylation factor 5 OS=Homo sapiens GN=ARF5 PE=1 SV=2	21 kDa	0.117	2	0	0.267	4	0	0.267	4	0	0	0	0	0.178	2	0	0.0556	1	0	0.15	3	0	0.15	3	0	0.211	3	0	0	0	0	0	0	0	0	0	0	0	0	0	0	0	0	0	0	0	0
379.3	ARF1_HUMAN (+1)	ADP-ribosylation factor 1 OS=Homo sapiens GN=ARF1 PE=1 SV=2	21 kDa	0.116	2	0	0.265	4	0	0.265	4	0	0	0	0	0.177	2	0	0.0552	1	0	0.232	4	1	0.149	3	0	0.21	3	0	0	0	0	0	0	0	0	0	0	0	0	0	0	0	0	0	0	0	0
380	SAP_HUMAN	Prosaposin OS=Homo sapiens GN=PSAP PE=1 SV=2	58 kDa	0.0916	5	5	0.12	6	6	0.101	6	6	0.0324	2	2	0.0802	4	4	0.0859	4	4	0.0782	5	5	0.0668	3	3	0.0859	4	4	0.0611	3	3	0.0802	4	4	0.101	5	5	0.0172	1	1	0.0172	1	1	0.116	6	6	0.0382
381	TFAM_HUMAN	Transcription factor A, mitochondrial OS=Homo sapiens GN=TFAM PE=1 SV=1	29 kDa	0.13	4	4	0.0935	2	2	0.061	1	1	0.142	4	4	0.0976	3	3	0.0976	2	2	0.0976	2	2	0.13	3	3	0.13	4	4	0.061	1	1	0.061	2	2	0.13	4	4	0.163	6	6	0.142	6	6	0.0935	3	3	0.179
382	RS13_HUMAN	40S ribosomal protein S13 OS=Homo sapiens GN=RPS13 PE=1 SV=2	17 kDa	0.185	4	4	0.0993	1	1	0.185	4	4	0.185	3	3	0.185	2	2	0.0993	3	3	0.0993	2	2	0.185	3	3	0.0993	3	3	0.0993	1	1	0.185	3	3	0.185	3	3	0.0993	1	1	0.0993	1	1	0.185	3	3	0.0993
383	APLP2_HUMAN	Amyloid-like protein 2 OS=Homo sapiens GN=APLP2 PE=1 SV=2	87 kDa	0.0157	3	2	0.0577	4	4	0.0577	4	4	0.0328	3	3	0.0328	3	3	0.0419	3	3	0.021	2	2	0.0433	2	2	0.0328	2	2	0.0157	1	1	0.0157	1	1	0.0328	2	2	0.0328	2	2	0.0328	3	3	0.0328	2	2	0.0328
384	RB11A_HUMAN	Ras-related protein Rab-11A OS=Homo sapiens GN=RAB11A PE=1 SV=3	24 kDa	0.111	3	3	0.102	3	3	0.102	3	3	0.102	3	3	0.116	4	4	0.102	3	3	0.102	3	3	0.102	3	3	0.199	5	5	0.157	3	3	0.204	5	5	0.139	4	4	0.0509	2	2	0.157	4	4	0.102	3	3	0.0509
385	ADA10_HUMAN	Disintegrin and metalloproteinase domain-containing protein 10 OS=Homo sapiens GN=ADAM10 PE=1 SV=1	84 kDa	0.016	1	1	0.0401	3	3	0.0401	3	3	0.0361	3	3	0.0361	2	2	0.0414	3	3	0.0201	3	3	0.0201	1	1	0.0201	2	2	0.0414	4	4	0.0414	3	3	0.0361	2	2	0.0201	2	2	0.0401	3	3	0.0201	2	2	0.0201
386	CPT1A_HUMAN	Carnitine O-palmitoyltransferase 1, liver isoform OS=Homo sapiens GN=CPT1A PE=1 SV=2	88 kDa	0.0401	4	4	0.0466	5	5	0.0505	5	5	0.0608	7	7	0.0505	5	5	0.0517	6	6	0.0983	8	8	0.0492	5	5	0.088	8	8	0.115	8	8	0.0828	7	7	0.0944	8	8	0	0	0	0	0	0	0	0	0	0.0168
387	HG2A_HUMAN	HLA class II histocompatibility antigen gamma chain OS=Homo sapiens GN=CD74 PE=1 SV=3	34 kDa	0.0473	1	1	0.0439	1	1	0.0405	1	1	0.105	3	3	0.0473	3	3	0.0473	3	3	0	0	0	0.0473	2	2	0.0473	2	2	0.0946	4	4	0.0946	4	4	0.149	5	5	0	0	0	0	0	0	0	0	0	0.0439
388	M2OM_HUMAN	Mitochondrial 2-oxoglutarate/malate carrier protein OS=Homo sapiens GN=SLC25A11 PE=1 SV=3	34 kDa	0.0955	4	4	0.0637	2	2	0.0446	2	2	0.0446	2	2	0.0637	2	2	0.0955	3	3	0.121	5	5	0.131	6	6	0.124	6	6	0.0955	5	5	0.0764	4	4	0.124	6	6	0.0287	1	1	0.15	6	6	0.035	1	1	0.15
389	PGRC1_HUMAN	Membrane-associated progesterone receptor component 1 OS=Homo sapiens GN=PGRMC1 PE=1 SV=3	22 kDa	0.0462	2	1	0.282	6	4	0.282	6	5	0.19	6	4	0.118	4	2	0.282	8	6	0.118	4	2	0.159	5	3	0.118	4	2	0.221	5	3	0.118	4	2	0.118	4	2	0.159	5	3	0.19	7	5	0.123	5	3	0.205
390	DAD1_HUMAN	Dolichyl-diphosphooligosaccharide--protein glycosyltransferase subunit DAD1 OS=Homo sapiens GN=DAD1 PE=1 SV=3	12 kDa	0.106	1	1	0.195	2	2	0.195	2	2	0.283	3	3	0.283	3	3	0.195	2	2	0.283	3	3	0.283	3	3	0.283	3	3	0.283	3	3	0.283	3	3	0.283	3	3	0.283	3	3	0.283	3	3	0.283	3	3	0.106
391	NQO1_HUMAN	NAD(P)H dehydrogenase [quinone] 1 OS=Homo sapiens GN=NQO1 PE=1 SV=1	31 kDa	0.0365	2	2	0.15	3	3	0.113	4	4	0.0657	3	3	0.113	3	3	0.15	3	3	0.113	3	3	0.113	3	3	0.15	4	4	0.102	2	2	0.113	2	2	0.15	3	3	0.113	2	2	0.113	4	4	0.0912	4	4	0
392	PAIRB_HUMAN	Plasminogen activator inhibitor 1 RNA-binding protein OS=Homo sapiens GN=SERBP1 PE=1 SV=2	45 kDa	0	0	0	0.0392	1	1	0.0368	1	1	0	0	0	0	0	0	0.0441	3	3	0	0	0	0	0	0	0	0	0	0	0	0	0	0	0	0	0	0	0.0711	4	4	0.0441	3	3	0.0221	1	1	0.0613
393	QCR7_HUMAN	Cytochrome b-c1 complex subunit 7 OS=Homo sapiens GN=UQCRB PE=1 SV=2	14 kDa	0.0631	1	1	0.18	2	2	0.18	3	3	0.252	3	3	0.18	3	3	0.18	3	3	0.279	4	4	0.18	3	3	0.234	4	4	0.234	4	4	0.18	3	3	0.18	3	3	0.234	4	4	0.153	2	2	0.0631	1	1	0.234
394	NU205_HUMAN	Nuclear pore complex protein Nup205 OS=Homo sapiens GN=NUP205 PE=1 SV=3	228 kDa	0.0144	4	4	0.0333	6	6	0.0318	6	6	0.0149	4	4	0.0179	5	5	0.0184	6	6	0.0144	5	5	0.0104	3	3	0.00547	1	1	0.0139	5	5	0.0169	4	4	0.0224	5	5	0.00746	1	1	0.0129	2	2	0	0	0	0.0109
395	TMED5_HUMAN	Transmembrane emp24 domain-containing protein 5 OS=Homo sapiens GN=TMED5 PE=1 SV=1	26 kDa	0.0917	3	3	0.162	5	5	0.175	6	6	0.0524	2	2	0.144	3	3	0.144	4	4	0.144	3	3	0.144	4	4	0.175	5	5	0.144	3	3	0.175	5	5	0.144	3	3	0.0393	2	2	0.175	5	5	0.0917	2	2	0.144
396	SCO1_HUMAN	Protein SCO1 homolog, mitochondrial OS=Homo sapiens GN=SCO1 PE=1 SV=1	34 kDa	0	0	0	0.0565	1	1	0.0997	3	3	0.0997	2	2	0.0565	1	1	0.0664	2	2	0.0664	3	3	0.0565	1	1	0.0565	2	2	0.0997	3	3	0.0565	1	1	0.0565	2	2	0.0565	1	1	0.0565	1	1	0.0565	2	2	0
397	LAMP1_HUMAN	Lysosome-associated membrane glycoprotein 1 OS=Homo sapiens GN=LAMP1 PE=1 SV=3	45 kDa	0.0839	4	4	0.106	4	4	0.12	5	5	0.101	4	4	0.0671	3	3	0.0408	2	2	0.048	2	2	0.0624	3	3	0.0624	3	3	0.0624	3	3	0.048	2	2	0.0624	3	3	0.0647	3	3	0.048	2	2	0.0624	3	3	0.036
398	LAMP2_HUMAN	Lysosome-associated membrane glycoprotein 2 OS=Homo sapiens GN=LAMP2 PE=1 SV=2	45 kDa	0.0488	2	2	0.0707	3	3	0.0707	3	3	0.0707	3	3	0.0707	3	3	0.0707	3	3	0.0707	3	3	0.0707	3	3	0.0707	3	3	0.0707	3	3	0.0707	3	3	0.0707	3	3	0.0195	1	1	0.0195	1	1	0.0512	2	2	0.0488
399	RS16_HUMAN	40S ribosomal protein S16 OS=Homo sapiens GN=RPS16 PE=1 SV=2	16 kDa	0.247	5	5	0.247	6	6	0.199	5	5	0.144	3	3	0.144	3	3	0.199	4	4	0.103	2	2	0.123	3	3	0.247	6	6	0.123	3	3	0.123	3	3	0.0685	1	1	0.0548	1	1	0.13	3	3	0.13	3	3	0.123
400	MANF_HUMAN	Mesencephalic astrocyte-derived neurotrophic factor OS=Homo sapiens GN=MANF PE=1 SV=3	21 kDa	0	0	0	0.0934	1	1	0.0934	1	1	0.0934	2	2	0	0	0	0	0	0	0	0	0	0	0	0	0	0	0	0	0	0	0	0	0	0	0	0	0.137	3	3	0.132	4	4	0.0934	3	3	0.137
401.1	IF4A1_HUMAN	Eukaryotic initiation factor 4A-I OS=Homo sapiens GN=EIF4A1 PE=1 SV=1	46 kDa	0.0985	7	2	0.155	7	3	0.126	6	2	0.0837	5	1	0.0837	5	1	0.113	7	2	0.155	8	3	0.101	6	2	0.121	7	2	0.0837	3	1	0.0837	5	1	0.101	5	2	0.0345	2	0	0.131	7	2	0.0961	6	1	0.0764
401.2	IF4A2_HUMAN	Eukaryotic initiation factor 4A-II OS=Homo sapiens GN=EIF4A2 PE=1 SV=2	46 kDa	0.0762	5	0	0.0934	5	1	0.0663	4	0	0.0663	4	0	0.059	4	0	0.0909	5	0	0.0958	6	1	0.0762	5	1	0.0909	6	1	0.0909	3	1	0.0909	5	1	0.0713	4	1	0.0344	2	0	0.0786	5	0	0.0958	5	0	0
402	CXAR_HUMAN	Coxsackievirus and adenovirus receptor OS=Homo sapiens GN=CXADR PE=1 SV=1	40 kDa	0	0	0	0.112	2	2	0.112	3	3	0.178	6	6	0.178	6	6	0.178	5	5	0.0575	3	3	0	0	0	0.123	4	4	0.156	5	5	0.17	7	7	0.17	5	5	0.0904	5	5	0.0384	2	2	0.0904	3	3	0.0384
403	FKB11_HUMAN	Peptidyl-prolyl cis-trans isomerase FKBP11 OS=Homo sapiens GN=FKBP11 PE=1 SV=1	22 kDa	0.179	4	4	0.179	4	4	0.179	4	4	0.0896	2	2	0.139	4	4	0.139	3	3	0.234	5	5	0.139	3	3	0.179	4	4	0.234	6	6	0.234	6	6	0.179	5	5	0	0	0	0	0	0	0	0	0	0
404	NH2L1_HUMAN	NHP2-like protein 1 OS=Homo sapiens GN=SNU13 PE=1 SV=3	14 kDa	0.25	4	4	0.188	3	3	0.25	3	3	0.25	3	3	0.25	4	4	0.25	5	5	0.25	4	4	0.188	3	3	0.25	5	5	0.25	4	4	0.312	6	6	0.312	6	6	0.0938	1	1	0.156	2	2	0.156	2	2	0.0938
405	TIM50_HUMAN	Mitochondrial import inner membrane translocase subunit TIM50 OS=Homo sapiens GN=TIMM50 PE=1 SV=2	40 kDa	0.0482	2	2	0.0482	2	2	0.0482	2	2	0.0482	2	2	0.0793	3	3	0.0793	2	2	0.0482	2	2	0.125	4	4	0.153	5	5	0.125	4	4	0.0935	3	3	0.0935	3	3	0.0482	1	1	0.0482	1	1	0.0793	3	3	0.0482
406	2AAA_HUMAN	Serine/threonine-protein phosphatase 2A 65 kDa regulatory subunit A alpha isoform OS=Homo sapiens GN=PPP2R1A PE=1 SV=4	65 kDa	0.034	3	3	0.034	2	2	0.034	2	2	0.034	1	1	0.034	1	1	0.034	1	1	0.039	3	3	0.034	3	3	0.034	3	3	0.034	2	2	0.034	1	1	0.034	2	2	0.034	1	1	0.034	2	2	0.034	2	2	0.034
407	PTH2_HUMAN	Peptidyl-tRNA hydrolase 2, mitochondrial OS=Homo sapiens GN=PTRH2 PE=1 SV=1	19 kDa	0.162	2	2	0.162	2	2	0.162	2	2	0.324	3	3	0.162	2	2	0.162	2	2	0.162	2	2	0.268	4	4	0.162	3	3	0.162	2	2	0.268	4	4	0.268	3	3	0.0838	1	1	0.0838	1	1	0.162	2	2	0.162
408	ADRO_HUMAN	NADPH:adrenodoxin oxidoreductase, mitochondrial OS=Homo sapiens GN=FDXR PE=1 SV=3	54 kDa	0.0224	2	2	0.0326	1	1	0.055	6	6	0.055	2	2	0.055	3	3	0.055	3	3	0.126	8	8	0.122	10	10	0.0937	7	7	0.055	4	4	0.055	4	4	0.0692	5	5	0.055	2	2	0.055	3	3	0.055	5	5	0
409	RL27A_HUMAN	60S ribosomal protein L27a OS=Homo sapiens GN=RPL27A PE=1 SV=2	17 kDa	0.223	4	4	0.155	3	3	0.149	3	3	0.142	3	3	0.223	4	4	0.203	4	4	0.223	4	4	0.223	4	4	0.223	4	4	0.155	2	2	0.223	3	3	0.223	4	4	0.155	2	2	0.155	3	3	0.223	3	3	0.142
410	DDX18_HUMAN	ATP-dependent RNA helicase DDX18 OS=Homo sapiens GN=DDX18 PE=1 SV=2	75 kDa	0.0537	4	4	0.0537	4	4	0.0612	5	5	0.0433	5	5	0.0537	6	6	0.0627	10	10	0.0403	4	4	0.0403	3	3	0.0507	5	5	0.0627	7	7	0.0343	3	3	0.0537	4	4	0	0	0	0	0	0	0.0209	1	1	0
411	NOC4L_HUMAN	Nucleolar complex protein 4 homolog OS=Homo sapiens GN=NOC4L PE=1 SV=1	58 kDa	0.0523	2	2	0.0523	2	2	0.0698	6	6	0.0698	5	5	0.0736	5	5	0.0523	6	6	0.0233	1	1	0.0581	4	4	0.0736	6	6	0.0736	4	4	0.0736	5	5	0.0581	4	4	0	0	0	0	0	0	0.0698	3	3	0
412	SGPL1_HUMAN	Sphingosine-1-phosphate lyase 1 OS=Homo sapiens GN=SGPL1 PE=1 SV=3	64 kDa	0.0546	4	4	0.0581	3	3	0.0563	4	4	0.0352	3	3	0.0493	2	2	0.0563	3	3	0.0863	6	6	0.0669	6	6	0.0757	5	5	0.1	6	6	0.144	8	8	0.116	8	8	0.0194	1	1	0	0	0	0	0	0	0.0423
413	RL11_HUMAN	60S ribosomal protein L11 OS=Homo sapiens GN=RPL11 PE=1 SV=2	20 kDa	0.169	4	4	0.129	3	3	0.124	2	2	0.129	2	2	0.129	3	3	0.129	2	2	0.169	4	4	0.129	3	3	0.129	3	3	0.129	3	3	0.129	3	3	0.129	3	3	0.0899	3	3	0.124	3	3	0.118	3	3	0.0787
414	KI67_HUMAN	Antigen KI-67 OS=Homo sapiens GN=MKI67 PE=1 SV=2	359 kDa	0.00369	2	2	0.00614	2	2	0.00706	2	2	0.0135	7	7	0.0197	5	5	0.023	7	7	0.0101	2	2	0.00614	1	1	0.00983	3	3	0.0135	5	5	0.0181	5	5	0.0138	8	8	0	0	0	0	0	0	0	0	0	0.0123
415	EMD_HUMAN	Emerin OS=Homo sapiens GN=EMD PE=1 SV=1	29 kDa	0.0472	1	1	0.0669	3	3	0.0669	3	3	0.122	4	4	0.0669	4	4	0.126	4	4	0.122	5	5	0.0669	3	3	0.181	4	4	0.157	4	4	0.122	5	5	0.181	6	6	0	0	0	0	0	0	0.0669	1	1	0.0669
416	NOP2_HUMAN	Probable 28S rRNA (cytosine(4447)-C(5))-methyltransferase OS=Homo sapiens GN=NOP2 PE=1 SV=2	89 kDa	0.0308	3	3	0.0382	4	4	0.0308	4	4	0.085	8	8	0.0493	4	4	0.0776	8	8	0.0493	4	4	0.0419	4	4	0.0591	5	5	0.0862	7	7	0.0665	5	5	0.0788	6	6	0	0	0	0	0	0	0.0333	4	4	0.0172
417	UTP18_HUMAN	U3 small nucleolar RNA-associated protein 18 homolog OS=Homo sapiens GN=UTP18 PE=1 SV=3	62 kDa	0.0468	3	3	0.0809	4	4	0.0809	5	5	0.0809	4	4	0.0809	4	4	0.0809	5	5	0.045	3	3	0.0324	2	2	0.045	3	3	0.0809	5	5	0.045	3	3	0.045	4	4	0.0324	1	1	0.0324	1	1	0.045	3	3	0.0324
418	QCR8_HUMAN	Cytochrome b-c1 complex subunit 8 OS=Homo sapiens GN=UQCRQ PE=1 SV=4	10 kDa	0.256	4	4	0.171	3	3	0.171	3	3	0.256	3	3	0.256	4	4	0.256	3	3	0.268	4	4	0.0854	1	1	0.256	3	3	0.256	3	3	0.256	3	3	0.256	3	3	0.171	3	3	0.256	3	3	0.159	2	2	0.268
419.1	RBP2_HUMAN	E3 SUMO-protein ligase RanBP2 OS=Homo sapiens GN=RANBP2 PE=1 SV=2	358 kDa	0.00993	2	1	0.00682	5	3	0.0195	5	4	0.0214	3	2	0.0127	4	2	0.018	5	4	0.00837	4	1	0.0127	8	3	0.0127	4	2	0.0186	7	4	0.0127	4	2	0.00931	4	1	0	0	0	0	0	0	0	0	0	0.00589
420	NDUAC_HUMAN	NADH dehydrogenase [ubiquinone] 1 alpha subcomplex subunit 12 OS=Homo sapiens GN=NDUFA12 PE=1 SV=1	17 kDa	0.124	2	2	0.124	1	1	0.124	2	2	0.179	3	3	0.124	3	3	0.131	4	4	0.124	1	1	0.124	1	1	0.124	2	2	0.124	2	2	0.124	2	2	0.124	2	2	0.124	2	2	0.2	6	6	0.124	2	2	0.179
421	GSLG1_HUMAN	Golgi apparatus protein 1 OS=Homo sapiens GN=GLG1 PE=1 SV=2	135 kDa	0.0153	1	1	0.0153	1	1	0.0297	2	2	0.00679	1	1	0.0144	1	1	0.0331	3	3	0.0297	2	2	0.0136	1	1	0	0	0	0.0212	2	2	0.0297	2	2	0.0619	4	4	0.0534	5	5	0.0466	6	6	0.0365	4	4	0.0848
422	HMOX1_HUMAN	Heme oxygenase 1 OS=Homo sapiens GN=HMOX1 PE=1 SV=1	33 kDa	0.0833	2	2	0.101	2	2	0.0833	2	2	0.101	3	3	0.146	4	4	0.0903	3	3	0.146	5	5	0.146	4	4	0.146	4	4	0.146	3	3	0.167	6	6	0.146	5	5	0.0556	1	1	0	0	0	0.0556	1	1	0
423.1	AP2B1_HUMAN	AP-2 complex subunit beta OS=Homo sapiens GN=AP2B1 PE=1 SV=1	105 kDa	0.0427	4	2	0.0277	1	1	0.0342	3	2	0.0374	4	1	0.0374	4	1	0.0363	3	1	0.0224	1	1	0.064	6	1	0.0363	5	1	0.0384	3	1	0.0523	4	3	0.063	6	3	0	0	0	0	0	0	0.0277	1	1	0
423.2	AP1B1_HUMAN	AP-1 complex subunit beta-1 OS=Homo sapiens GN=AP1B1 PE=1 SV=2	105 kDa	0.0158	2	0	0.0453	2	2	0.0379	2	1	0.0285	3	0	0.0285	3	0	0.0358	3	1	0	0	0	0.0411	5	0	0.0285	4	0	0.0327	3	1	0.0179	2	1	0.0421	4	1	0	0	0	0	0	0	0.0274	1	1	0
424	NDUAD_HUMAN	NADH dehydrogenase [ubiquinone] 1 alpha subcomplex subunit 13 OS=Homo sapiens GN=NDUFA13 PE=1 SV=3	17 kDa	0.167	2	2	0.278	3	3	0.208	2	2	0.278	4	4	0.278	3	3	0.181	2	2	0.0694	2	2	0.0694	1	1	0.167	2	2	0.278	3	3	0.167	2	2	0.167	2	2	0.278	4	4	0.278	4	4	0.278	3	3	0.285
425	ATP5I_HUMAN	ATP synthase subunit e, mitochondrial OS=Homo sapiens GN=ATP5I PE=1 SV=2	8 kDa	0.304	3	3	0.304	3	3	0.145	2	2	0.304	3	3	0.304	3	3	0.304	3	3	0.304	3	3	0.159	2	2	0.304	3	3	0.304	2	2	0.159	2	2	0.159	2	2	0.159	2	2	0.159	2	2	0.159	2	2	0.304
426	FACE1_HUMAN	CAAX prenyl protease 1 homolog OS=Homo sapiens GN=ZMPSTE24 PE=1 SV=2	55 kDa	0.0168	1	1	0.0421	3	3	0.0421	2	2	0.0168	1	1	0.0421	1	1	0.0505	4	4	0.0421	3	3	0.0632	3	3	0.0421	2	2	0.0421	2	2	0.0421	2	2	0.0421	2	2	0.0421	1	1	0.0695	3	3	0.0421	3	3	0.0337
427	P5CS_HUMAN	Delta-1-pyrroline-5-carboxylate synthase OS=Homo sapiens GN=ALDH18A1 PE=1 SV=2	87 kDa	0	0	0	0.0239	4	4	0.0302	4	4	0.0201	2	2	0.0201	2	2	0.0201	2	2	0.0541	4	4	0.0113	1	1	0.0692	5	5	0.0264	2	2	0.0415	3	3	0.0352	3	3	0.039	4	4	0.0629	7	7	0.0717	10	10	0
428	RS18_HUMAN	40S ribosomal protein S18 OS=Homo sapiens GN=RPS18 PE=1 SV=3	18 kDa	0.0592	2	2	0.191	4	4	0.25	7	7	0.0592	1	1	0.118	3	3	0.191	3	3	0.191	3	3	0.191	4	4	0.118	2	2	0.0592	1	1	0.0592	1	1	0.118	2	2	0.191	5	5	0.296	7	7	0.158	5	5	0.118
429	RAB2A_HUMAN	Ras-related protein Rab-2A OS=Homo sapiens GN=RAB2A PE=1 SV=1	24 kDa	0.066	2	2	0.0991	3	3	0.189	5	5	0.113	3	3	0.151	4	4	0.179	4	4	0.0991	2	2	0.118	3	3	0.066	2	2	0.118	3	3	0.16	4	4	0.146	4	4	0.118	2	2	0.127	2	2	0.203	4	4	0.127
430	SC61B_HUMAN	Protein transport protein Sec61 subunit beta OS=Homo sapiens GN=SEC61B PE=1 SV=2	10 kDa	0.26	2	2	0.375	3	3	0.375	3	3	0.271	2	2	0.375	3	3	0.375	4	4	0.26	2	2	0.375	3	3	0.375	3	3	0.375	3	3	0.375	3	3	0.375	3	3	0.375	3	3	0.375	3	3	0.375	3	3	0
431	ST1A1_HUMAN	Sulfotransferase 1A1 OS=Homo sapiens GN=SULT1A1 PE=1 SV=3	34 kDa	0.19	3	3	0.19	4	4	0.19	4	4	0.102	2	2	0.102	2	2	0.0475	1	1	0.102	3	3	0.102	4	3	0.102	4	3	0.102	2	2	0.102	3	3	0.0542	2	2	0.0475	1	1	0.102	3	3	0.159	3	3	0
432	TXND5_HUMAN	Thioredoxin domain-containing protein 5 OS=Homo sapiens GN=TXNDC5 PE=1 SV=2	48 kDa	0.106	5	5	0.106	6	5	0.188	7	7	0.0463	1	1	0	0	0	0	0	0	0.0694	2	2	0.106	4	4	0.106	3	3	0	0	0	0	0	0	0.0463	1	1	0.106	3	3	0.0694	3	3	0.113	4	3	0.0463
433	ERG1_HUMAN	Squalene monooxygenase OS=Homo sapiens GN=SQLE PE=1 SV=3	64 kDa	0.0941	4	4	0.0401	2	2	0.054	3	3	0.0401	2	2	0.0279	1	1	0.0401	2	2	0.0279	1	1	0.0279	1	1	0.0279	1	1	0.0279	2	2	0.054	2	2	0.054	3	3	0	0	0	0.0401	2	2	0.0401	2	2	0.0714
434	HNRPD_HUMAN	Heterogeneous nuclear ribonucleoprotein D0 OS=Homo sapiens GN=HNRNPD PE=1 SV=1	38 kDa	0.141	4	3	0.175	6	5	0.197	6	5	0.175	6	5	0.175	7	6	0.197	8	6	0.146	5	4	0.127	4	3	0.141	4	3	0.163	5	4	0.141	4	3	0.141	5	4	0.0394	1	1	0	0	0	0.0676	2	1	0
435	GBB2_HUMAN	Guanine nucleotide-binding protein G(I)/G(S)/G(T) subunit beta-2 OS=Homo sapiens GN=GNB2 PE=1 SV=3	37 kDa	0.165	8	3	0.165	8	3	0.15	6	3	0.135	6	3	0.165	8	3	0.165	7	2	0.165	7	3	0.221	7	4	0.221	8	4	0.221	9	4	0.218	8	3	0.221	8	4	0.118	4	2	0.0971	5	2	0.0971	4	2	0.0912
436	EPCAM_HUMAN	Epithelial cell adhesion molecule OS=Homo sapiens GN=EPCAM PE=1 SV=2	35 kDa	0.086	3	3	0.159	5	5	0.086	3	3	0.086	3	3	0.086	3	3	0.086	2	2	0.105	4	4	0.105	4	4	0.105	4	4	0.105	4	4	0.108	4	4	0.105	4	4	0.0796	1	1	0.0796	2	2	0.0796	1	1	0.0796
437	SSRP1_HUMAN	FACT complex subunit SSRP1 OS=Homo sapiens GN=SSRP1 PE=1 SV=1	81 kDa	0	0	0	0.0465	2	2	0.0183	2	2	0.0465	3	3	0.0113	1	1	0.0183	2	2	0.0339	1	1	0.0155	1	1	0.0268	2	2	0.0606	4	4	0.048	4	4	0.031	2	2	0.00987	1	1	0.0606	6	6	0.0606	5	5	0.0818
438	NUP93_HUMAN	Nuclear pore complex protein Nup93 OS=Homo sapiens GN=NUP93 PE=1 SV=2	93 kDa	0.083	3	3	0.0244	2	2	0.0244	2	2	0.0183	2	2	0.033	3	3	0.0122	1	1	0.0672	5	5	0.0403	6	6	0.0415	5	5	0.0342	3	3	0.0244	3	3	0.0672	6	6	0.0122	1	1	0	0	0	0.0122	1	1	0.0672
439	MOT1_HUMAN	Monocarboxylate transporter 1 OS=Homo sapiens GN=SLC16A1 PE=1 SV=3	54 kDa	0.024	1	1	0.064	3	3	0.04	2	2	0.04	2	2	0.04	2	2	0.04	2	2	0.064	3	3	0.04	2	2	0.04	2	2	0.04	2	2	0.04	2	2	0.04	2	2	0.064	4	4	0.064	4	4	0.026	1	1	0.04
440	PGRC2_HUMAN	Membrane-associated progesterone receptor component 2 OS=Homo sapiens GN=PGRMC2 PE=1 SV=1	24 kDa	0.188	4	3	0.188	5	3	0.161	4	3	0.103	4	2	0.188	5	3	0.188	5	3	0.188	5	3	0.188	6	4	0.148	5	3	0.103	4	2	0.188	6	4	0.148	5	3	0.224	6	4	0.224	6	4	0.188	4	2	0.184
441	VAMP8_HUMAN	Vesicle-associated membrane protein 8 OS=Homo sapiens GN=VAMP8 PE=1 SV=1	11 kDa	0.09	2	2	0.14	3	3	0.14	1	1	0.14	3	3	0.14	3	3	0.14	3	3	0.14	3	3	0.21	4	4	0.31	5	5	0.14	1	1	0.19	3	3	0.14	3	3	0.14	3	3	0.14	1	1	0.14	1	1	0.08
442	VAPB_HUMAN	Vesicle-associated membrane protein-associated protein B/C OS=Homo sapiens GN=VAPB PE=1 SV=3	27 kDa	0.115	4	3	0.181	4	3	0.123	3	2	0.115	3	2	0.181	5	4	0.181	4	3	0.235	5	4	0.181	4	3	0.0782	2	1	0.136	3	2	0.23	5	4	0.189	4	3	0.16	5	4	0.16	3	2	0.115	4	3	0.136
443	RHOA_HUMAN	Transforming protein RhoA OS=Homo sapiens GN=RHOA PE=1 SV=1	22 kDa	0.223	4	4	0.0777	2	2	0.0984	4	4	0.13	5	5	0.0984	4	4	0.057	1	1	0.124	4	4	0.0881	3	3	0.187	4	4	0.13	6	6	0.0777	2	2	0.0984	4	4	0	0	0	0.0777	1	1	0.0725	1	1	0
444	AT1B3_HUMAN	Sodium/potassium-transporting ATPase subunit beta-3 OS=Homo sapiens GN=ATP1B3 PE=1 SV=1	32 kDa	0.161	3	3	0.161	3	3	0.161	5	5	0.0932	4	4	0.161	4	4	0.0502	2	2	0.161	3	3	0.161	5	5	0.0932	2	2	0.0932	3	3	0.0932	4	4	0.161	3	3	0.108	3	3	0.0753	3	3	0.0538	2	2	0.0932
445	FLOT2_HUMAN	Flotillin-2 OS=Homo sapiens GN=FLOT2 PE=1 SV=2	47 kDa	0.0514	2	2	0.0794	5	5	0.112	5	5	0.0654	3	3	0.0584	4	4	0.0327	1	1	0.0794	5	5	0.0841	5	5	0.0631	4	4	0.0654	4	4	0.0911	7	7	0.131	8	8	0.021	1	1	0.028	1	1	0.028	1	1	0
446	RS6_HUMAN	40S ribosomal protein S6 OS=Homo sapiens GN=RPS6 PE=1 SV=1	29 kDa	0.157	3	3	0.141	3	3	0.189	4	4	0.157	3	3	0.141	3	3	0.189	4	4	0.189	4	4	0.0803	2	2	0.129	3	3	0.0803	2	2	0.0964	2	2	0.0803	2	2	0.0803	2	2	0.189	4	4	0.141	3	3	0.0803
447	SNP23_HUMAN	Synaptosomal-associated protein 23 OS=Homo sapiens GN=SNAP23 PE=1 SV=1	23 kDa	0.118	1	1	0.118	2	2	0.0664	2	2	0.0664	2	2	0.114	3	3	0.114	3	3	0.0664	3	3	0.152	3	3	0.0664	2	2	0.0664	2	2	0.0664	3	3	0.232	6	6	0.0664	3	3	0.0664	2	2	0.0664	2	2	0.18
448	RDH11_HUMAN	Retinol dehydrogenase 11 OS=Homo sapiens GN=RDH11 PE=1 SV=2	35 kDa	0	0	0	0.0629	3	3	0.0409	2	2	0.0409	2	2	0.0409	2	2	0.0409	2	2	0	0	0	0.0629	2	2	0.0409	1	1	0.0314	1	1	0.0314	1	1	0.0629	2	2	0.044	2	2	0.0723	3	3	0.135	6	6	0.0629
449	TCPZ_HUMAN	T-complex protein 1 subunit zeta OS=Homo sapiens GN=CCT6A PE=1 SV=3	58 kDa	0.064	4	4	0.0471	3	3	0.0471	3	3	0.0471	2	2	0.0772	3	3	0.0471	2	2	0.117	5	5	0.105	6	5	0.0942	5	5	0.0471	2	2	0.0471	2	2	0.0395	1	1	0.0207	1	1	0.0471	4	4	0.124	5	5	0
450	RL35A_HUMAN	60S ribosomal protein L35a OS=Homo sapiens GN=RPL35A PE=1 SV=2	13 kDa	0.127	2	2	0.273	4	4	0.209	3	3	0.209	3	3	0.209	3	3	0.209	3	3	0.273	4	4	0.273	4	4	0.209	3	3	0.209	3	3	0.209	3	3	0.127	2	2	0.209	3	3	0.127	2	2	0.191	3	3	0.0636
451	H1X_HUMAN	Histone H1x OS=Homo sapiens GN=H1FX PE=1 SV=1	22 kDa	0.0751	3	3	0.0751	3	3	0.0939	3	3	0.127	2	2	0.0751	2	2	0.0751	2	2	0.0751	2	2	0.0751	2	2	0.183	5	5	0.211	4	4	0.141	4	4	0.0751	2	2	0.0751	2	2	0.0751	2	2	0.0751	2	2	0.0751
452	SMD3_HUMAN	Small nuclear ribonucleoprotein Sm D3 OS=Homo sapiens GN=SNRPD3 PE=1 SV=1	14 kDa	0.167	3	3	0.167	2	2	0.167	3	3	0.167	3	3	0.167	3	3	0.167	3	3	0.167	3	3	0.167	3	3	0.167	3	3	0.175	4	4	0.167	3	3	0.167	3	3	0	0	0	0	0	0	0.167	3	3	0
453	CEBPZ_HUMAN	CCAAT/enhancer-binding protein zeta OS=Homo sapiens GN=CEBPZ PE=1 SV=3	121 kDa	0.0114	1	1	0.0133	3	3	0.0342	4	4	0.0806	8	8	0.0342	3	3	0.0361	5	5	0.0133	2	2	0.0294	3	3	0.0361	4	4	0.0702	6	6	0.0503	5	5	0.0133	3	3	0	0	0	0	0	0	0.0237	3	3	0
454	H2AW_HUMAN	Core histone macro-H2A.2 OS=Homo sapiens GN=H2AFY2 PE=1 SV=3	40 kDa	0.108	5	3	0.126	8	6	0.086	5	3	0.14	4	2	0.14	4	2	0.086	6	4	0.167	6	4	0.086	4	2	0.086	4	2	0.086	4	2	0.086	4	2	0.086	5	3	0.0833	3	1	0.0699	2	0	0.086	3	1	0.086
455	TMED4_HUMAN	Transmembrane emp24 domain-containing protein 4 OS=Homo sapiens GN=TMED4 PE=1 SV=1	26 kDa	0.185	5	3	0.15	5	3	0.123	4	2	0.159	4	3	0.123	3	2	0.15	4	2	0.115	4	3	0.123	3	2	0.154	5	4	0.15	6	4	0.137	4	3	0.15	5	3	0.0749	3	2	0.176	4	3	0	0	0	0.123
456	STT3B_HUMAN	Dolichyl-diphosphooligosaccharide--protein glycosyltransferase subunit STT3B OS=Homo sapiens GN=STT3B PE=1 SV=1	94 kDa	0.0157	1	1	0.0169	2	2	0.0242	3	2	0.0303	2	2	0.0157	1	1	0.023	3	2	0.0157	1	1	0.0242	2	2	0.0157	1	1	0.0157	1	1	0.0242	2	1	0.0242	2	2	0.0182	1	1	0.0363	4	3	0	0	0	0.0242
457	NDUBA_HUMAN	NADH dehydrogenase [ubiquinone] 1 beta subcomplex subunit 10 OS=Homo sapiens GN=NDUFB10 PE=1 SV=3	21 kDa	0.0814	2	2	0.163	3	3	0.0814	2	2	0.0814	2	2	0.0581	1	1	0.0814	2	2	0.192	4	4	0.192	3	3	0.128	2	2	0.192	5	5	0.267	5	5	0.122	3	3	0.169	4	4	0.122	4	4	0.186	4	4	0.134
458	NUMA1_HUMAN	Nuclear mitotic apparatus protein 1 OS=Homo sapiens GN=NUMA1 PE=1 SV=2	238 kDa	0.0199	2	2	0.0255	5	5	0.00804	2	2	0.0241	5	5	0.0104	3	3	0.0303	8	8	0.0128	3	3	0.0147	3	3	0.0203	4	4	0.0359	8	8	0.0251	5	5	0.0473	11	11	0	0	0	0	0	0	0	0	0	0
459	RLA2_HUMAN	60S acidic ribosomal protein P2 OS=Homo sapiens GN=RPLP2 PE=1 SV=1	12 kDa	0.139	2	2	0.391	3	3	0.391	2	2	0.139	2	2	0.391	3	3	0.391	3	3	0.391	3	3	0.391	3	3	0.391	2	2	0.391	3	3	0.539	3	2	0.391	3	3	0.391	2	2	0.104	1	1	0.287	1	1	0.391
460	COX20_HUMAN	Cytochrome c oxidase protein 20 homolog OS=Homo sapiens GN=COX20 PE=1 SV=2	13 kDa	0.119	1	1	0.119	3	3	0.11	2	2	0.11	2	2	0.119	3	3	0.119	3	3	0.11	2	2	0.119	3	3	0.119	3	3	0.119	3	3	0.119	3	3	0.119	3	3	0.119	2	2	0.11	1	1	0.11	1	1	0.119
461	CTCF_HUMAN	Transcriptional repressor CTCF OS=Homo sapiens GN=CTCF PE=1 SV=1	83 kDa	0	0	0	0.033	2	2	0.0413	4	4	0.0413	4	4	0.0206	3	3	0.0413	3	3	0	0	0	0.0206	2	2	0.0165	1	1	0.0371	5	5	0.0495	4	4	0.0495	4	4	0.022	1	1	0.0371	4	4	0.022	1	1	0.022
462	FLNB_HUMAN	Filamin-B OS=Homo sapiens GN=FLNB PE=1 SV=2	278 kDa	0.0181	9	8	0.0188	8	7	0.0196	7	6	0.00922	2	2	0.0108	4	4	0.00423	1	1	0.0196	6	6	0.00999	3	3	0.0215	7	7	0.0138	4	4	0.00423	1	1	0.00922	3	3	0	0	0	0	0	0	0.00922	2	2	0
463	TOM70_HUMAN	Mitochondrial import receptor subunit TOM70 OS=Homo sapiens GN=TOMM70 PE=1 SV=1	67 kDa	0.0789	4	4	0.0543	4	4	0.0576	3	3	0.118	5	5	0.0789	3	3	0.0411	3	3	0.0444	3	3	0.0197	2	2	0.0395	3	3	0.0789	6	6	0.0855	5	5	0.0592	6	6	0.0197	1	1	0	0	0	0	0	0	0.0197
464	RCN1_HUMAN	Reticulocalbin-1 OS=Homo sapiens GN=RCN1 PE=1 SV=1	39 kDa	0.136	4	4	0.136	5	5	0.184	4	4	0.0483	2	2	0.0483	1	1	0.136	4	4	0	0	0	0	0	0	0	0	0	0	0	0	0.0211	1	1	0	0	0	0	0	0	0.0876	2	2	0	0	0	0
465	GRN_HUMAN	Granulins OS=Homo sapiens GN=GRN PE=1 SV=2	64 kDa	0.0573	1	1	0.0877	5	5	0.0877	3	3	0	0	0	0.0304	1	1	0.027	2	2	0.0304	1	1	0.0304	1	1	0.0304	1	1	0	0	0	0	0	0	0	0	0	0.0304	2	2	0.0304	2	2	0.027	1	1	0
466	ERG28_HUMAN	Probable ergosterol biosynthetic protein 28 OS=Homo sapiens GN=C14orf1 PE=1 SV=1	16 kDa	0.0571	1	1	0.129	2	2	0.129	3	3	0.0571	1	1	0.0643	2	2	0.0643	2	2	0.236	3	3	0.236	4	4	0.236	4	4	0.236	3	3	0.243	5	5	0.179	2	2	0.0571	1	1	0.0643	1	1	0.164	2	2	0.236
467	RS2_HUMAN	40S ribosomal protein S2 OS=Homo sapiens GN=RPS2 PE=1 SV=2	31 kDa	0.15	6	5	0.14	5	4	0.147	5	5	0.102	4	3	0.0819	4	4	0.0375	1	1	0.13	4	3	0.119	4	4	0.106	4	4	0.0444	1	1	0.0819	3	3	0.0819	2	2	0.0648	2	2	0.109	4	4	0.119	4	4	0.0683
468	CTGE5_HUMAN	cTAGE family member 5 OS=Homo sapiens GN=CTAGE5 PE=1 SV=4	91 kDa	0	0	0	0.0174	2	2	0.0174	2	2	0.0174	2	2	0.0174	2	2	0.0174	2	2	0.0174	1	1	0.0174	1	1	0.0174	1	1	0.0174	1	1	0.0174	1	1	0	0	0	0.0311	4	4	0.0311	3	3	0.0174	2	2	0.0311
469	NDUC2_HUMAN	NADH dehydrogenase [ubiquinone] 1 subunit C2 OS=Homo sapiens GN=NDUFC2 PE=1 SV=1	14 kDa	0.101	1	1	0.101	1	1	0.101	1	1	0.101	1	1	0.101	1	1	0.101	1	1	0.101	1	1	0.101	1	1	0.101	1	1	0.185	2	2	0.101	2	2	0.101	2	2	0.185	4	4	0.185	3	3	0.185	4	4	0.084
470	REEP6_HUMAN	Receptor expression-enhancing protein 6 OS=Homo sapiens GN=REEP6 PE=1 SV=1	21 kDa	0.125	4	4	0.087	4	4	0.125	5	5	0.125	4	4	0.125	3	3	0.125	3	3	0	0	0	0.0435	1	1	0.0707	2	2	0.0543	2	2	0.125	4	4	0.114	2	2	0.114	3	3	0.0543	1	1	0.0543	3	3	0.087
471	SYIC_HUMAN	Isoleucine--tRNA ligase, cytoplasmic OS=Homo sapiens GN=IARS PE=1 SV=2	145 kDa	0.00872	1	1	0.0166	3	3	0.0127	3	3	0.00951	2	2	0.00951	2	2	0	0	0	0.023	4	4	0.023	3	3	0.023	3	3	0.00872	1	1	0.00951	2	2	0.023	3	3	0.0174	3	3	0.00872	1	1	0.023	4	4	0.019
472.1	RALA_HUMAN	Ras-related protein Ral-A OS=Homo sapiens GN=RALA PE=1 SV=1	24 kDa	0.0728	2	1	0.0874	3	1	0.155	4	2	0.0728	1	1	0.0728	2	2	0.0874	2	0	0.0728	2	1	0.0728	1	1	0.0728	2	1	0.0728	1	1	0.121	3	2	0.0728	2	1	0.121	3	2	0.0728	2	1	0.0728	2	1	0.068
473	KAD4_HUMAN	Adenylate kinase 4, mitochondrial OS=Homo sapiens GN=AK4 PE=1 SV=1	25 kDa	0.161	1	1	0.161	1	1	0.161	2	2	0.161	1	1	0	0	0	0.161	1	1	0.0987	2	2	0.161	2	2	0.161	2	2	0.161	1	1	0.161	1	1	0.161	1	1	0.161	2	2	0.161	2	2	0.0897	3	3	0.161
474	SC23A_HUMAN	Protein transport protein Sec23A OS=Homo sapiens GN=SEC23A PE=1 SV=2	86 kDa	0.0222	1	1	0.0222	1	1	0.0222	3	3	0.017	1	1	0.017	1	1	0.0222	2	2	0	0	0	0	0	0	0	0	0	0	0	0	0.0314	1	1	0	0	0	0.0392	4	4	0.034	5	5	0.068	9	9	0.0366
475	AIFM2_HUMAN	Apoptosis-inducing factor 2 OS=Homo sapiens GN=AIFM2 PE=1 SV=1	41 kDa	0.0804	4	4	0.0804	2	2	0.0804	2	2	0.0563	3	3	0.0349	2	2	0.0295	1	1	0.0912	2	2	0.0912	2	2	0.0912	3	3	0.0912	2	2	0.0912	3	3	0.0912	2	2	0.0938	3	3	0.0912	3	3	0.0912	3	3	0.0617
476	SND1_HUMAN	Staphylococcal nuclease domain-containing protein 1 OS=Homo sapiens GN=SND1 PE=1 SV=1	102 kDa	0.0308	4	4	0.0484	6	6	0.0308	3	3	0.0451	4	4	0.0451	4	4	0.0308	4	4	0.00879	2	2	0.0231	3	3	0.0429	5	5	0.0308	4	4	0.022	3	3	0.0176	2	2	0.0308	2	2	0.0121	2	2	0.0308	3	3	0.0121
477	CERS2_HUMAN	Ceramide synthase 2 OS=Homo sapiens GN=CERS2 PE=1 SV=1	45 kDa	0.0421	2	2	0.0947	3	3	0.0658	2	2	0.0474	3	3	0.0658	2	2	0.0658	3	3	0.0421	1	1	0.0658	2	2	0.0658	2	2	0.0421	1	1	0.0658	3	3	0.118	4	4	0.0237	1	1	0.0658	3	3	0.0658	2	2	0.0658
478.1	SMCA5_HUMAN	SWI/SNF-related matrix-associated actin-dependent regulator of chromatin subfamily A member 5 OS=Homo sapiens GN=SMARCA5 PE=1 SV=1	122 kDa	0.0276	2	1	0.0152	2	0	0.0152	1	0	0.0219	4	3	0.0228	3	1	0.0323	6	2	0.0114	2	0	0.02	2	0	0.0114	2	0	0.0542	7	3	0.0456	6	3	0.0304	5	2	0.00856	1	0	0.00856	1	0	0	0	0	0.0209
479	BMS1_HUMAN	Ribosome biogenesis protein BMS1 homolog OS=Homo sapiens GN=BMS1 PE=1 SV=1	146 kDa	0.0234	2	2	0.0234	3	3	0.0265	5	5	0.0133	3	3	0.0133	3	3	0.0265	4	4	0.00624	1	1	0.0109	2	2	0.0133	3	3	0.0133	3	3	0.0133	3	3	0.0133	2	2	0	0	0	0	0	0	0.0133	3	3	0.00936
480	CALU_HUMAN	Calumenin OS=Homo sapiens GN=CALU PE=1 SV=2	37 kDa	0.19	7	7	0.19	6	6	0.283	8	8	0.0508	1	1	0.0508	1	1	0.102	2	2	0.0698	1	1	0.102	3	3	0.102	4	4	0.0508	1	1	0	0	0	0.0698	1	1	0.102	3	3	0.102	2	2	0.102	2	2	0
481	GCN1_HUMAN	eIF-2-alpha kinase activator GCN1 OS=Homo sapiens GN=GCN1 PE=1 SV=6	293 kDa	0.0255	9	9	0.00487	2	2	0.0124	4	4	0.0161	2	2	0.00749	3	3	0.00749	2	2	0.00936	3	3	0.0161	8	8	0.0146	6	6	0.00711	3	3	0.00487	1	1	0.00562	2	2	0.00487	1	1	0.00786	3	3	0.00487	1	1	0.00487
482	IDHP_HUMAN	Isocitrate dehydrogenase [NADP], mitochondrial OS=Homo sapiens GN=IDH2 PE=1 SV=2	51 kDa	0.0288	2	2	0.0642	3	3	0.0841	5	5	0.0354	2	2	0.0354	1	1	0	0	0	0.0973	5	5	0.0929	5	5	0.0531	3	3	0.0354	2	2	0.0354	1	1	0.0642	3	3	0.0354	1	1	0.0354	2	2	0.0354	1	1	0.0221
483	CX7A2_HUMAN	Cytochrome c oxidase subunit 7A2, mitochondrial OS=Homo sapiens GN=COX7A2 PE=1 SV=1	9 kDa	0.277	2	2	0.277	2	2	0.277	2	2	0.277	2	2	0.277	2	2	0.157	1	1	0.277	2	2	0.277	2	2	0.277	2	2	0.277	2	2	0.277	2	2	0.277	2	2	0.277	2	2	0.12	1	1	0.12	1	1	0.277
484	SC5A6_HUMAN	Sodium-dependent multivitamin transporter OS=Homo sapiens GN=SLC5A6 PE=2 SV=2	69 kDa	0.0268	1	1	0.0268	2	2	0.0268	2	2	0.0268	2	2	0.0268	1	1	0.0268	2	2	0.0268	1	1	0.0268	1	1	0.052	4	4	0.0268	3	3	0.0331	4	4	0.0268	2	2	0.0268	1	1	0.0268	1	1	0.0268	1	1	0.0268
485	B2MG_HUMAN	Beta-2-microglobulin OS=Homo sapiens GN=B2M PE=1 SV=1	14 kDa	0.168	2	2	0.168	2	2	0.084	1	1	0.168	2	2	0.168	2	2	0.353	3	3	0.168	2	2	0.168	2	2	0.168	2	2	0.168	2	2	0.168	2	2	0.353	3	3	0.168	2	2	0.084	1	1	0.168	2	2	0.168
486	PGAM1_HUMAN	Phosphoglycerate mutase 1 OS=Homo sapiens GN=PGAM1 PE=1 SV=2	29 kDa	0.154	5	5	0.146	3	3	0.146	5	5	0.0551	1	1	0	0	0	0.0748	2	2	0.0551	1	1	0.0551	2	2	0.146	5	5	0	0	0	0	0	0	0	0	0	0.0748	2	2	0.154	4	4	0.154	6	6	0
487	SQSTM_HUMAN	Sequestosome-1 OS=Homo sapiens GN=SQSTM1 PE=1 SV=1	48 kDa	0.0795	7	7	0.116	9	9	0.114	6	6	0.0727	1	1	0.0364	1	1	0.0727	2	2	0.0591	4	4	0.0705	2	2	0.0841	4	4	0	0	0	0	0	0	0	0	0	0.0273	2	2	0.0409	3	3	0.05	2	2	0
488	NPC1_HUMAN	Niemann-Pick C1 protein OS=Homo sapiens GN=NPC1 PE=1 SV=2	142 kDa	0.00548	1	1	0.0243	4	4	0.0352	5	5	0.025	3	3	0.0188	4	4	0.0313	5	5	0.0149	3	3	0.0305	5	5	0.0305	6	6	0.0149	3	3	0.0188	4	4	0.036	6	6	0.00939	2	2	0	0	0	0.00939	1	1	0.00782
489	NDUA5_HUMAN	NADH dehydrogenase [ubiquinone] 1 alpha subcomplex subunit 5 OS=Homo sapiens GN=NDUFA5 PE=1 SV=3	13 kDa	0.138	1	1	0.164	2	2	0.224	3	3	0	0	0	0.138	1	1	0.224	3	3	0.138	2	2	0.138	2	2	0.0862	1	1	0.216	3	3	0.216	3	3	0.138	2	2	0.31	3	3	0.224	2	2	0.138	1	1	0.224
490	CLIC1_HUMAN	Chloride intracellular channel protein 1 OS=Homo sapiens GN=CLIC1 PE=1 SV=4	27 kDa	0.112	3	3	0.124	3	3	0.112	4	4	0.0373	1	1	0.0747	2	2	0.0747	2	2	0.365	6	6	0.232	5	5	0.216	6	6	0	0	0	0	0	0	0.0747	2	2	0.0498	1	1	0.0747	1	1	0.0871	3	3	0
491	RS12_HUMAN	40S ribosomal protein S12 OS=Homo sapiens GN=RPS12 PE=1 SV=3	15 kDa	0.189	2	2	0.326	3	3	0.326	3	3	0.326	3	3	0.326	3	3	0.326	3	3	0.326	3	3	0.326	3	3	0.326	3	3	0.326	3	3	0.189	2	2	0.326	3	3	0.0758	1	1	0.189	2	2	0.114	1	1	0.189
492	ENPP1_HUMAN	Ectonucleotide pyrophosphatase/phosphodiesterase family member 1 OS=Homo sapiens GN=ENPP1 PE=1 SV=2	105 kDa	0.0249	3	3	0.0324	2	2	0.0432	5	5	0.0411	4	4	0.0173	3	3	0.0411	4	4	0.0173	2	2	0.0119	1	1	0.0173	2	2	0.0173	2	2	0.0173	2	2	0.0346	5	5	0.0108	1	1	0.0324	2	2	0.0519	4	4	0.0108
493	NPTN_HUMAN	Neuroplastin OS=Homo sapiens GN=NPTN PE=1 SV=2	44 kDa	0.0452	1	1	0.0754	2	2	0.0754	2	2	0.0452	1	1	0.0452	1	1	0	0	0	0	0	0	0.0452	1	1	0.0452	1	1	0.0452	1	1	0.0452	1	1	0.0452	1	1	0.0452	1	1	0.0452	2	2	0.0452	1	1	0.0452
494	RPF2_HUMAN	Ribosome production factor 2 homolog OS=Homo sapiens GN=RPF2 PE=1 SV=2	36 kDa	0.0784	2	2	0.0686	3	3	0.0686	4	4	0.0817	5	5	0.0686	4	4	0.0556	3	3	0.0686	2	2	0	0	0	0.0686	3	3	0.0686	3	3	0.0686	3	3	0.0686	3	3	0.0327	1	1	0	0	0	0.0784	3	3	0
495	TMX3_HUMAN	Protein disulfide-isomerase TMX3 OS=Homo sapiens GN=TMX3 PE=1 SV=2	52 kDa	0.0242	1	1	0.0308	3	2	0.0308	2	2	0.0749	3	3	0.0308	2	2	0.0242	1	1	0.0242	1	1	0.0242	1	1	0.0308	2	2	0.0308	2	2	0.0308	2	2	0.0242	1	1	0.0242	1	1	0.0308	2	2	0.0242	2	1	0.0308
496	DHE3_HUMAN	Glutamate dehydrogenase 1, mitochondrial OS=Homo sapiens GN=GLUD1 PE=1 SV=2	61 kDa	0	0	0	0.0412	2	2	0.0484	2	2	0	0	0	0.0287	1	1	0.0215	1	1	0.0699	3	3	0.0699	4	4	0.0699	2	2	0	0	0	0	0	0	0	0	0	0.1	3	3	0.0394	3	3	0.203	14	14	0.0484
497.1	RADI_HUMAN	Radixin OS=Homo sapiens GN=RDX PE=1 SV=1	69 kDa	0.0154	2	0	0.0206	1	0	0.0206	2	0	0.0566	3	1	0.0566	3	1	0.0412	3	1	0.036	3	0	0.0206	2	0	0.0206	1	0	0.0206	1	0	0.036	2	0	0.0206	1	0	0.0566	4	1	0.0412	2	1	0.0772	4	2	0.0412
497.2	EZRI_HUMAN	Ezrin OS=Homo sapiens GN=EZR PE=1 SV=4	69 kDa	0.0154	2	0	0.0205	1	0	0.0205	3	1	0.0358	2	0	0.0358	2	0	0.0205	2	0	0.0358	3	0	0.0205	2	0	0.0205	1	0	0.0205	1	0	0.0358	2	0	0.0205	1	0	0.0358	3	0	0.0563	3	2	0.0563	4	2	0.0205
498	APEX1_HUMAN	DNA-(apurinic or apyrimidinic site) lyase OS=Homo sapiens GN=APEX1 PE=1 SV=2	36 kDa	0.0535	1	1	0.0566	1	1	0.0566	2	2	0	0	0	0.0535	1	1	0.0566	2	2	0.0535	1	1	0	0	0	0	0	0	0	0	0	0	0	0	0	0	0	0.107	3	3	0.292	9	9	0.248	8	8	0.179
499	FDFT_HUMAN	Squalene synthase OS=Homo sapiens GN=FDFT1 PE=1 SV=1	48 kDa	0	0	0	0	0	0	0	0	0	0	0	0	0	0	0	0	0	0	0.0408	1	1	0	0	0	0	0	0	0.0312	1	1	0	0	0	0	0	0	0.0552	3	3	0.163	8	8	0.129	6	6	0.173
500	FIS1_HUMAN	Mitochondrial fission 1 protein OS=Homo sapiens GN=FIS1 PE=1 SV=2	17 kDa	0.0724	1	1	0.0724	1	1	0.263	3	3	0.158	2	2	0.0724	1	1	0.158	2	2	0.0724	1	1	0.158	2	2	0.158	3	3	0.158	3	3	0.158	3	3	0.158	3	3	0	0	0	0.0724	1	1	0.0724	1	1	0.0724
501	NDUA4_HUMAN	Cytochrome c oxidase subunit NDUFA4 OS=Homo sapiens GN=NDUFA4 PE=1 SV=1	9 kDa	0	0	0	0.272	2	2	0.272	2	2	0.37	3	3	0.272	2	2	0.272	2	2	0.222	2	2	0.272	2	2	0.469	4	4	0.469	4	4	0.469	4	4	0.272	2	2	0.148	2	2	0.321	3	3	0.222	2	2	0.123
502	RM12_HUMAN	39S ribosomal protein L12, mitochondrial OS=Homo sapiens GN=MRPL12 PE=1 SV=2	21 kDa	0.232	2	2	0.172	1	1	0.0606	1	1	0.232	3	3	0.283	4	4	0.283	4	4	0.283	3	3	0.232	3	3	0.111	3	3	0.283	4	4	0.232	3	3	0.283	4	4	0	0	0	0.0606	1	1	0.232	2	2	0.232
503	GTR3_HUMAN	Solute carrier family 2, facilitated glucose transporter member 3 OS=Homo sapiens GN=SLC2A3 PE=1 SV=1	54 kDa	0.0403	3	2	0.0706	5	4	0.0444	4	3	0.0403	3	2	0.0403	3	2	0.0444	3	2	0.0403	2	2	0.0403	2	2	0.0423	3	2	0.0524	4	3	0.0403	3	2	0.0524	4	3	0.0585	3	3	0.0403	3	2	0.0403	3	2	0.0262
504	BAG2_HUMAN	BAG family molecular chaperone regulator 2 OS=Homo sapiens GN=BAG2 PE=1 SV=1	24 kDa	0.104	3	3	0.104	3	3	0.104	2	2	0.104	2	2	0.104	2	2	0.104	2	2	0.104	3	3	0.123	5	5	0.104	3	3	0.118	3	3	0.104	2	2	0.104	4	4	0.0332	1	1	0.104	2	2	0.104	1	1	0.104
505	SYQ_HUMAN	Glutamine--tRNA ligase OS=Homo sapiens GN=QARS PE=1 SV=1	88 kDa	0.0168	2	2	0.0181	3	3	0.0168	2	2	0.0374	3	3	0.0168	1	1	0.0168	2	2	0.0181	1	1	0.0361	2	2	0.0181	2	2	0.0181	4	4	0.0181	2	2	0.0181	2	2	0	0	0	0.0116	1	1	0.0284	3	3	0.0168
506	NDUA8_HUMAN	NADH dehydrogenase [ubiquinone] 1 alpha subcomplex subunit 8 OS=Homo sapiens GN=NDUFA8 PE=1 SV=3	20 kDa	0.0756	1	1	0.18	2	2	0.0756	1	1	0.18	2	2	0.198	2	2	0.0756	1	1	0.18	2	2	0.18	2	2	0.0756	1	1	0.18	2	2	0.18	2	2	0.18	2	2	0.18	2	2	0.18	3	3	0.18	2	2	0.105
507.1	IF2B1_HUMAN	Insulin-like growth factor 2 mRNA-binding protein 1 OS=Homo sapiens GN=IGF2BP1 PE=1 SV=2	63 kDa	0.0728	6	4	0.0589	3	2	0.0468	5	3	0.0277	3	3	0.0173	1	1	0.0173	1	1	0.0364	2	1	0.0728	3	2	0.0728	4	3	0.0277	1	1	0.0277	1	1	0	0	0	0.0225	2	2	0.0451	3	2	0.0728	6	4	0
507.2	IF2B3_HUMAN	Insulin-like growth factor 2 mRNA-binding protein 3 OS=Homo sapiens GN=IGF2BP3 PE=1 SV=2	64 kDa	0.0225	2	0	0.0173	1	0	0.0518	4	2	0.0276	1	1	0.0276	1	1	0	0	0	0	0	0	0.0173	1	0	0.0311	2	1	0.0276	2	1	0	0	0	0	0	0	0	0	0	0.0173	1	0	0.0276	2	1	0
508.1	DTNA_HUMAN	Dystrobrevin alpha OS=Homo sapiens GN=DTNA PE=1 SV=2	84 kDa	0.0256	2	0	0.0256	2	0	0.0552	3	2	0.0256	2	0	0.0256	2	0	0.0538	3	1	0.0404	3	1	0.035	3	1	0.0256	2	0	0.0256	2	0	0.0404	3	1	0.0256	2	0	0.0188	1	1	0	0	0	0	0	0	0
508.2	DTNB_HUMAN	Dystrobrevin beta OS=Homo sapiens GN=DTNB PE=1 SV=1	71 kDa	0.0303	2	0	0.0303	2	0	0.0303	1	0	0.051	3	1	0.051	3	1	0.0303	2	0	0.0367	3	1	0.0303	2	0	0.0303	2	0	0.0303	2	0	0.0303	2	0	0.051	3	1	0	0	0	0	0	0	0	0	0	0
509	ALG2_HUMAN	Alpha-1,3/1,6-mannosyltransferase ALG2 OS=Homo sapiens GN=ALG2 PE=1 SV=1	47 kDa	0.0793	3	3	0.0625	2	2	0.0385	1	1	0.0385	1	1	0.0385	1	1	0.0385	2	2	0.0793	2	2	0.0793	1	1	0.0529	1	1	0.0288	1	1	0.132	2	2	0.0793	3	3	0.0385	2	2	0.0529	3	3	0.132	4	4	0.12
510	ETFA_HUMAN	Electron transfer flavoprotein subunit alpha, mitochondrial OS=Homo sapiens GN=ETFA PE=1 SV=1	35 kDa	0.048	1	1	0.126	4	4	0.0871	2	2	0.048	2	2	0.048	1	1	0.039	2	2	0.0871	3	3	0.162	4	4	0.126	3	3	0.126	3	3	0.0871	2	2	0.0871	2	2	0	0	0	0.162	5	5	0.0871	4	4	0.048
511	U5S1_HUMAN	116 kDa U5 small nuclear ribonucleoprotein component OS=Homo sapiens GN=EFTUD2 PE=1 SV=1	109 kDa	0.036	4	3	0.0422	7	6	0.0257	5	4	0.0391	6	5	0.0257	3	3	0.0422	6	5	0.036	4	3	0.0319	6	5	0.0278	4	3	0.036	5	4	0.0257	3	3	0.036	5	4	0.0226	2	1	0	0	0	0.0237	3	2	0
512	RL36_HUMAN	60S ribosomal protein L36 OS=Homo sapiens GN=RPL36 PE=1 SV=3	12 kDa	0.257	3	3	0.257	3	3	0.152	2	2	0.286	3	3	0.238	3	3	0.343	4	4	0.343	4	4	0.2	2	2	0.343	4	4	0.343	4	4	0.343	4	4	0.343	4	4	0	0	0	0	0	0	0.0952	1	1	0
513	STIM1_HUMAN	Stromal interaction molecule 1 OS=Homo sapiens GN=STIM1 PE=1 SV=3	77 kDa	0.0234	1	1	0.0394	4	4	0.0584	4	4	0.0277	2	2	0.0307	3	3	0.0584	3	3	0.0365	3	3	0.0336	4	4	0.0496	4	4	0.0234	2	2	0.0394	3	3	0.0365	3	3	0	0	0	0	0	0	0.0277	2	2	0.0234
514	MCU_HUMAN	Calcium uniporter protein, mitochondrial OS=Homo sapiens GN=MCU PE=1 SV=1	40 kDa	0.0342	1	1	0.0741	4	4	0.103	4	4	0.0741	2	2	0.0399	2	2	0.0541	2	2	0.037	1	1	0	0	0	0.0741	2	2	0.0399	1	1	0.0399	1	1	0.0741	3	3	0.0256	1	1	0.0342	1	1	0	0	0	0.0342
515	OXA1L_HUMAN	Mitochondrial inner membrane protein OXA1L OS=Homo sapiens GN=OXA1L PE=1 SV=3	49 kDa	0.023	1	1	0.0483	3	3	0.023	1	1	0.0483	2	2	0.0483	3	3	0.023	1	1	0.0483	3	3	0.0483	2	2	0.023	1	1	0.0483	5	5	0.0437	3	3	0.0483	3	3	0.023	2	2	0.0483	3	3	0.023	1	1	0
516	SNAA_HUMAN	Alpha-soluble NSF attachment protein OS=Homo sapiens GN=NAPA PE=1 SV=3	33 kDa	0.0475	2	2	0.061	1	1	0.105	5	5	0.0475	1	1	0.078	3	3	0.078	3	3	0.0881	2	2	0.153	6	6	0.078	4	4	0.078	2	2	0.0983	4	4	0.078	3	3	0.078	1	1	0	0	0	0.078	2	2	0.0949
517	SYDC_HUMAN	Aspartate--tRNA ligase, cytoplasmic OS=Homo sapiens GN=DARS PE=1 SV=2	57 kDa	0.0699	3	3	0.0399	2	2	0.02	2	2	0.02	2	2	0.0499	3	3	0.02	2	2	0.0898	4	4	0.0499	4	4	0.0499	3	3	0.02	2	2	0.02	2	2	0.02	2	2	0.02	2	2	0.02	1	1	0.02	1	1	0
518	GOSR2_HUMAN	Golgi SNAP receptor complex member 2 OS=Homo sapiens GN=GOSR2 PE=1 SV=2	25 kDa	0.0519	2	2	0.0519	2	2	0.104	4	4	0.104	3	3	0.104	2	2	0.198	6	6	0.104	3	3	0.104	3	3	0.0519	1	1	0.104	3	3	0.104	2	2	0.104	3	3	0.0896	2	2	0	0	0	0	0	0	0.104
519	RRP1B_HUMAN	Ribosomal RNA processing protein 1 homolog B OS=Homo sapiens GN=RRP1B PE=1 SV=3	84 kDa	0	0	0	0.0844	5	5	0.0435	2	2	0.0435	2	2	0.0633	3	3	0.0277	1	1	0.0435	2	2	0.0422	2	2	0.0435	4	4	0.0515	4	4	0.0435	3	3	0.0633	3	3	0	0	0	0	0	0	0.0449	4	4	0.0158
520	TMCO1_HUMAN	Transmembrane and coiled-coil domain-containing protein 1 OS=Homo sapiens GN=TMCO1 PE=1 SV=1	21 kDa	0.117	2	2	0.117	3	3	0.117	3	3	0.117	2	2	0.117	2	2	0.149	3	3	0.117	2	2	0.117	2	2	0.149	3	3	0.0745	1	1	0.149	3	3	0.117	2	2	0.117	2	2	0.149	3	3	0.117	2	2	0.0426
521	DDX1_HUMAN	ATP-dependent RNA helicase DDX1 OS=Homo sapiens GN=DDX1 PE=1 SV=2	82 kDa	0.05	3	3	0.05	4	4	0.0365	3	3	0.0365	2	2	0.0365	2	2	0.0405	2	2	0.0243	1	1	0.0243	2	2	0.0365	3	3	0.0243	2	2	0.0243	2	2	0.0514	4	4	0.0189	1	1	0.0189	1	1	0.0432	2	2	0.0189
522	LYAR_HUMAN	Cell growth-regulating nucleolar protein OS=Homo sapiens GN=LYAR PE=1 SV=2	44 kDa	0	0	0	0.0528	2	2	0.0528	2	2	0.0897	2	2	0.0528	2	2	0.0528	3	3	0.0528	2	2	0.0369	1	1	0.0528	2	2	0.0897	2	2	0.0897	2	2	0.0528	2	2	0.0369	1	1	0	0	0	0.0897	2	2	0.0528
523	SC11A_HUMAN	Signal peptidase complex catalytic subunit SEC11A OS=Homo sapiens GN=SEC11A PE=1 SV=1	21 kDa	0.0447	1	1	0.112	4	4	0.106	3	3	0.106	2	2	0.0447	1	1	0.156	3	3	0.0447	1	1	0.095	2	2	0.106	3	3	0.156	3	3	0.0447	1	1	0.095	2	2	0.0447	1	1	0.112	3	3	0.067	3	3	0.0447
524	SNTB1_HUMAN	Beta-1-syntrophin OS=Homo sapiens GN=SNTB1 PE=1 SV=3	58 kDa	0.0613	5	4	0.108	6	6	0.052	2	2	0.126	6	6	0.0669	4	4	0.0669	3	3	0.013	1	0	0	0	0	0.052	2	2	0.0446	3	3	0.0297	1	1	0.0446	3	2	0.0167	1	1	0	0	0	0.0446	2	2	0.0149
525	PESC_HUMAN	Pescadillo homolog OS=Homo sapiens GN=PES1 PE=1 SV=1	68 kDa	0.0306	3	3	0.0306	2	2	0.0306	2	2	0.0306	4	4	0.0306	4	4	0.0306	3	3	0.0306	2	2	0.0306	3	3	0.0306	3	3	0.0476	3	3	0.0306	3	3	0.0306	2	2	0	0	0	0	0	0	0.0306	2	2	0
526	FAF2_HUMAN	FAS-associated factor 2 OS=Homo sapiens GN=FAF2 PE=1 SV=2	53 kDa	0.0404	1	1	0.0809	3	3	0.0809	4	4	0.101	3	3	0.101	2	2	0.0404	3	3	0	0	0	0.0404	2	2	0.0719	3	3	0.0404	2	2	0.101	4	4	0.0719	3	3	0	0	0	0.0607	2	2	0.0404	1	1	0.101
527	PGK1_HUMAN	Phosphoglycerate kinase 1 OS=Homo sapiens GN=PGK1 PE=1 SV=3	45 kDa	0.0408	1	1	0.108	3	3	0.108	3	3	0	0	0	0	0	0	0.0168	1	1	0.0432	1	1	0.0312	1	1	0.0719	2	2	0	0	0	0	0	0	0	0	0	0.0432	1	1	0.0839	2	2	0.163	6	6	0
528	SCMC1_HUMAN	Calcium-binding mitochondrial carrier protein SCaMC-1 OS=Homo sapiens GN=SLC25A24 PE=1 SV=2	53 kDa	0.0482	3	3	0.086	4	4	0.0377	2	2	0.0671	2	2	0.0671	2	2	0.0671	2	2	0.0377	3	3	0.0273	2	2	0.044	3	3	0.086	3	3	0.086	3	3	0.0671	2	2	0.0377	3	3	0.0356	2	2	0	0	0	0.0189
529	ATP8_HUMAN	ATP synthase protein 8 OS=Homo sapiens GN=MT-ATP8 PE=1 SV=1	8 kDa	0.132	1	1	0.132	1	1	0.132	1	1	0.132	1	1	0.324	3	3	0.162	2	2	0.162	2	2	0.162	2	2	0.162	2	2	0.162	2	2	0.162	2	2	0.162	2	2	0.162	2	2	0.162	2	2	0	0	0	0.324
530	DHX15_HUMAN	Pre-mRNA-splicing factor ATP-dependent RNA helicase DHX15 OS=Homo sapiens GN=DHX15 PE=1 SV=2	91 kDa	0.0151	2	2	0.0277	3	3	0.0277	5	5	0.0164	3	3	0.0264	4	4	0.0302	6	6	0.0151	2	2	0.0264	4	4	0.0164	3	3	0.0264	3	3	0.0164	3	3	0.0327	4	4	0	0	0	0	0	0	0.0164	2	2	0
531	SDHB_HUMAN	Succinate dehydrogenase [ubiquinone] iron-sulfur subunit, mitochondrial OS=Homo sapiens GN=SDHB PE=1 SV=3	32 kDa	0	0	0	0.0571	1	1	0	0	0	0	0	0	0.0571	1	1	0.075	1	1	0	0	0	0	0	0	0	0	0	0.0571	1	1	0.0571	2	2	0.0571	2	2	0.0571	2	2	0.0607	3	3	0.075	4	4	0.0571
532	DHRS7_HUMAN	Dehydrogenase/reductase SDR family member 7 OS=Homo sapiens GN=DHRS7 PE=1 SV=1	38 kDa	0.0265	1	1	0.0649	1	1	0.0649	2	2	0.133	4	4	0.0649	2	2	0.056	3	3	0.0649	1	1	0.0649	1	1	0.1	3	3	0.0649	1	1	0.0914	3	3	0.0914	3	3	0.0649	2	2	0.0649	1	1	0.0649	1	1	0.0649
533	ECHM_HUMAN	Enoyl-CoA hydratase, mitochondrial OS=Homo sapiens GN=ECHS1 PE=1 SV=4	31 kDa	0.031	1	1	0.031	1	1	0.121	3	3	0.0621	2	2	0.0621	3	3	0.0621	2	2	0.0621	1	1	0.0621	2	2	0.0621	2	2	0.0621	2	2	0.0621	2	2	0.121	3	3	0.031	1	1	0.0621	2	2	0.0621	1	1	0.031
534	THEM6_HUMAN	Protein THEM6 OS=Homo sapiens GN=THEM6 PE=1 SV=2	24 kDa	0.125	3	3	0.0769	2	2	0.125	2	2	0.125	3	3	0.0817	2	2	0.125	4	4	0.0385	1	1	0.0817	3	3	0.0769	1	1	0.125	3	3	0.0769	3	3	0.0817	3	3	0	0	0	0.0769	1	1	0.0769	1	1	0.0769
535	RACK1_HUMAN	Receptor of activated protein C kinase 1 OS=Homo sapiens GN=RACK1 PE=1 SV=3	35 kDa	0.0852	2	2	0.164	4	4	0.0852	2	2	0.0852	1	1	0.0852	1	1	0	0	0	0.101	4	4	0.0505	1	1	0.0852	1	1	0.0852	1	1	0	0	0	0.0852	1	1	0.101	5	5	0.161	5	5	0.0852	3	3	0.0852
536	RM37_HUMAN	39S ribosomal protein L37, mitochondrial OS=Homo sapiens GN=MRPL37 PE=1 SV=2	48 kDa	0.0426	2	2	0.0686	3	3	0.0686	3	3	0.0686	2	2	0.0686	2	2	0.0851	3	3	0.0402	2	2	0.026	1	1	0.026	2	2	0.0686	3	3	0.0686	3	3	0.0686	2	2	0.0686	2	2	0.0922	3	3	0.0686	3	3	0.0426
537	XPO2_HUMAN	Exportin-2 OS=Homo sapiens GN=CSE1L PE=1 SV=3	110 kDa	0.00824	1	1	0.00927	2	2	0.00927	2	2	0.0154	2	2	0.00927	1	1	0	0	0	0.0165	2	2	0.0278	3	3	0.00824	1	1	0.0237	2	2	0.00824	1	1	0.00824	1	1	0.0134	2	2	0.0443	4	4	0.00824	1	1	0.00824
538	GNA11_HUMAN	Guanine nucleotide-binding protein subunit alpha-11 OS=Homo sapiens GN=GNA11 PE=1 SV=2	42 kDa	0.0557	3	3	0.0362	2	2	0.0446	1	1	0.0557	3	3	0.0808	2	2	0.0362	2	2	0.0362	2	2	0.0362	2	2	0.0808	3	3	0.0808	3	3	0.0362	2	2	0.0362	3	3	0.0362	2	2	0.0362	1	1	0.0362	1	1	0.0362
539	PIGT_HUMAN	GPI transamidase component PIG-T OS=Homo sapiens GN=PIGT PE=1 SV=1	66 kDa	0.0294	1	1	0.0294	2	2	0.0294	1	1	0.0554	3	3	0.0294	2	2	0	0	0	0.0294	2	2	0.0294	1	1	0.0294	2	2	0.0554	2	2	0.0294	3	3	0.0294	2	2	0.0554	2	2	0.0554	3	3	0.0294	2	2	0.0294
540	TOM22_HUMAN	Mitochondrial import receptor subunit TOM22 homolog OS=Homo sapiens GN=TOMM22 PE=1 SV=3	16 kDa	0.261	3	3	0.338	3	3	0.162	2	2	0.261	2	2	0.261	2	2	0.338	3	3	0.408	3	3	0.261	2	2	0.0845	1	1	0.0845	1	1	0.261	3	3	0.408	3	3	0.0845	1	1	0.0845	1	1	0.0845	1	1	0
541	HSDL1_HUMAN	Inactive hydroxysteroid dehydrogenase-like protein 1 OS=Homo sapiens GN=HSDL1 PE=1 SV=3	37 kDa	0.0424	2	2	0.0424	2	2	0.0424	1	1	0.0424	2	2	0.0424	2	2	0.0424	2	2	0.0727	4	4	0.0667	4	4	0.0667	3	3	0.0424	1	1	0.0939	5	5	0.0424	3	3	0.0242	1	1	0.0727	2	2	0.0424	1	1	0
542	EMC8_HUMAN	ER membrane protein complex subunit 8 OS=Homo sapiens GN=EMC8 PE=1 SV=1	24 kDa	0	0	0	0.0905	2	2	0.0905	2	2	0	0	0	0	0	0	0.0905	2	2	0	0	0	0	0	0	0.0762	1	1	0.0762	1	1	0	0	0	0	0	0	0	0	0	0.171	2	2	0.081	1	1	0
543	LTOR1_HUMAN	Ragulator complex protein LAMTOR1 OS=Homo sapiens GN=LAMTOR1 PE=1 SV=2	18 kDa	0.342	4	4	0.416	4	4	0.267	3	3	0.267	2	2	0.267	3	3	0.267	2	2	0.224	2	2	0.0807	2	2	0.161	3	3	0.267	3	3	0.149	2	2	0.342	4	4	0	0	0	0	0	0	0	0	0	0
544	UTRO_HUMAN	Utrophin OS=Homo sapiens GN=UTRN PE=1 SV=2	394 kDa	0.0169	7	7	0.00757	3	3	0.0184	8	8	0.00524	3	3	0	0	0	0.00291	1	1	0.00961	4	4	0.0143	7	7	0.0102	3	3	0.00524	2	2	0.00524	1	1	0.00816	3	3	0	0	0	0	0	0	0.00524	1	1	0
545	ECI2_HUMAN	Enoyl-CoA delta isomerase 2, mitochondrial OS=Homo sapiens GN=ECI2 PE=1 SV=4	44 kDa	0.0609	3	3	0.0609	2	2	0.0609	4	4	0.0609	2	2	0.033	1	1	0.0609	2	2	0.0711	2	2	0.0711	2	2	0.0711	3	3	0.0609	2	2	0.0711	3	3	0.0609	2	2	0	0	0	0.0609	1	1	0.0609	1	1	0.0609
546	HMGN2_HUMAN	Non-histone chromosomal protein HMG-17 OS=Homo sapiens GN=HMGN2 PE=1 SV=3	9 kDa	0	0	0	0.167	1	1	0.167	1	1	0.167	2	2	0.167	1	1	0.167	1	1	0.167	1	1	0.167	1	1	0.167	1	1	0.167	1	1	0.167	1	1	0.167	1	1	0.167	1	1	0.167	1	1	0.167	1	1	0.167
547	RHOG_HUMAN	Rho-related GTP-binding protein RhoG OS=Homo sapiens GN=RHOG PE=1 SV=1	21 kDa	0.105	2	1	0	0	0	0.105	2	1	0	0	0	0	0	0	0.105	2	1	0.152	3	2	0.0995	2	1	0	0	0	0	0	0	0	0	0	0.0995	2	1	0	0	0	0	0	0	0	0	0	0
548	GHITM_HUMAN	Growth hormone-inducible transmembrane protein OS=Homo sapiens GN=GHITM PE=1 SV=2	37 kDa	0.0609	2	2	0.087	3	3	0.087	3	3	0.029	1	1	0.0551	2	2	0.0551	2	2	0.119	5	5	0.087	3	3	0.087	4	4	0.0551	3	3	0.087	3	3	0.087	4	4	0.0348	2	2	0.0551	2	2	0.087	4	4	0.0261
549	NDUV2_HUMAN	NADH dehydrogenase [ubiquinone] flavoprotein 2, mitochondrial OS=Homo sapiens GN=NDUFV2 PE=1 SV=2	27 kDa	0.0964	2	2	0.0643	2	1	0.12	3	2	0.0924	2	2	0.0522	1	1	0.0924	2	2	0.0964	2	2	0.0924	2	2	0.0924	2	2	0.0924	2	2	0.116	3	2	0.137	3	3	0.161	4	3	0.108	3	2	0.108	3	2	0.137
550	SRPRA_HUMAN	Signal recognition particle receptor subunit alpha OS=Homo sapiens GN=SRPRA PE=1 SV=2	70 kDa	0.0345	4	4	0.0408	2	2	0.0219	1	1	0.0219	3	3	0.0408	3	3	0.0219	2	2	0.0408	2	2	0.0219	2	2	0.069	5	5	0.0502	4	4	0.0408	2	2	0.0408	4	4	0	0	0	0	0	0	0	0	0	0.0502
551	MIRO2_HUMAN	Mitochondrial Rho GTPase 2 OS=Homo sapiens GN=RHOT2 PE=1 SV=2	68 kDa	0.0502	3	3	0.0647	2	2	0.0437	3	3	0.0388	2	2	0.0259	2	2	0.0388	2	2	0.0663	3	3	0.0696	3	3	0.0502	2	2	0.0502	3	3	0.0502	2	2	0.0502	3	3	0	0	0	0	0	0	0	0	0	0.0502
552	SPCS3_HUMAN	Signal peptidase complex subunit 3 OS=Homo sapiens GN=SPCS3 PE=1 SV=1	20 kDa	0.0667	1	1	0.05	1	1	0.117	2	2	0.0667	1	1	0.117	2	2	0.117	2	2	0.117	2	2	0.117	2	2	0.117	2	2	0.117	2	2	0.117	2	2	0.156	3	3	0.117	2	2	0.156	3	3	0.156	3	3	0.0667
553	ATPD_HUMAN	ATP synthase subunit delta, mitochondrial OS=Homo sapiens GN=ATP5D PE=1 SV=2	17 kDa	0.137	2	2	0.137	2	2	0.137	2	2	0.137	2	2	0.137	2	2	0.137	2	2	0.119	2	1	0.0833	1	1	0.173	3	2	0.173	3	2	0.137	2	2	0.137	2	2	0.137	2	2	0.137	2	2	0.137	2	2	0
554	PKP2_HUMAN	Plakophilin-2 OS=Homo sapiens GN=PKP2 PE=1 SV=2	97 kDa	0	0	0	0.0159	3	3	0.025	2	2	0	0	0	0	0	0	0.0579	3	3	0.0284	3	3	0.0329	4	4	0.0284	3	3	0.0284	2	2	0.0329	3	3	0.0284	3	3	0.0148	1	1	0.0148	1	1	0	0	0	0.0284
555	ATPK_HUMAN	ATP synthase subunit f, mitochondrial OS=Homo sapiens GN=ATP5J2 PE=1 SV=3	11 kDa	0.255	2	2	0.138	1	1	0.255	2	2	0.394	3	3	0.138	1	1	0.255	2	2	0	0	0	0.138	1	1	0.255	2	2	0.138	1	1	0.138	1	1	0.255	2	2	0	0	0	0.255	2	2	0.117	1	1	0.255
556	RHOB_HUMAN	Rho-related GTP-binding protein RhoB OS=Homo sapiens GN=RHOB PE=1 SV=1	22 kDa	0.0765	3	3	0.158	5	5	0.0765	3	3	0.0765	2	2	0.0765	2	2	0.0765	2	2	0.0612	1	1	0.0714	1	1	0.0714	1	1	0.0714	1	1	0.0765	2	2	0.0765	2	2	0.189	4	4	0.102	3	3	0.0612	1	1	0
557	MIC26_HUMAN	MICOS complex subunit MIC26 OS=Homo sapiens GN=APOO PE=1 SV=1	22 kDa	0.101	1	1	0.101	1	1	0.101	1	1	0.101	2	2	0.101	2	2	0.101	2	2	0.0758	1	1	0.101	3	3	0.131	3	3	0.101	1	1	0.101	2	2	0.101	2	2	0	0	0	0.101	1	1	0.101	1	1	0.101
558	TIM9_HUMAN	Mitochondrial import inner membrane translocase subunit Tim9 OS=Homo sapiens GN=TIMM9 PE=1 SV=1	10 kDa	0.169	2	2	0.348	2	2	0	0	0	0.348	2	2	0.348	3	3	0.348	2	2	0.348	3	3	0.348	3	3	0.348	3	3	0.169	1	1	0.348	3	3	0.348	3	3	0.169	1	1	0.18	2	2	0	0	0	0.169
559	ARL8B_HUMAN	ADP-ribosylation factor-like protein 8B OS=Homo sapiens GN=ARL8B PE=1 SV=1	22 kDa	0.124	4	4	0.124	2	2	0.21	5	5	0.124	2	2	0.086	2	2	0.129	4	4	0.0484	1	1	0.0968	2	2	0.0484	1	1	0	0	0	0.086	2	2	0.21	2	2	0.086	2	2	0.0484	1	1	0.086	2	2	0.086
560	CLPT1_HUMAN	Cleft lip and palate transmembrane protein 1 OS=Homo sapiens GN=CLPTM1 PE=1 SV=1	76 kDa	0.0239	2	2	0.0239	2	2	0.0224	1	1	0.0359	3	3	0.0239	2	2	0.0359	3	3	0.0239	2	2	0.0239	2	2	0.0239	2	2	0.0239	2	2	0.0329	3	3	0.0478	3	3	0.0239	1	1	0.0359	2	2	0.0239	2	2	0.0837
561	RL24_HUMAN	60S ribosomal protein L24 OS=Homo sapiens GN=RPL24 PE=1 SV=1	18 kDa	0.134	2	2	0.134	2	2	0.185	3	3	0.134	2	2	0.134	2	2	0.134	2	2	0.134	2	2	0.134	2	2	0.134	2	2	0.0828	1	1	0.134	2	2	0.134	2	2	0.0828	1	1	0.134	2	2	0.134	2	2	0.134
562	ST1A3_HUMAN (+1)	Sulfotransferase 1A3 OS=Homo sapiens GN=SULT1A3 PE=1 SV=1	34 kDa	0.0542	1	1	0.0542	2	2	0.112	3	3	0.0542	1	1	0	0	0	0.0373	1	1	0.112	2	2	0.102	4	3	0.102	3	2	0.112	2	2	0.112	2	2	0.0542	1	1	0	0	0	0.0542	2	2	0.112	3	3	0
563	DSG2_HUMAN	Desmoglein-2 OS=Homo sapiens GN=DSG2 PE=1 SV=2	122 kDa	0.0242	2	2	0.0465	2	2	0.0465	3	3	0.0465	4	4	0.0653	4	4	0.0152	1	1	0.0242	3	3	0.0313	3	3	0.0224	2	2	0.0653	5	5	0.0429	4	4	0.0465	4	4	0	0	0	0	0	0	0	0	0	0.0152
564	TMM33_HUMAN	Transmembrane protein 33 OS=Homo sapiens GN=TMEM33 PE=1 SV=2	28 kDa	0.0486	2	2	0.0891	3	3	0.0688	2	2	0.0891	3	3	0.0891	2	2	0.085	3	3	0.0486	1	1	0.0486	1	1	0.0891	2	2	0.0486	1	1	0.0891	2	2	0.126	4	4	0.0688	2	2	0.0769	2	2	0	0	0	0.0891
565	TOP2A_HUMAN	DNA topoisomerase 2-alpha OS=Homo sapiens GN=TOP2A PE=1 SV=3	174 kDa	0	0	0	0	0	0	0	0	0	0.0444	12	7	0.0202	5	3	0.0496	10	7	0.00849	1	0	0.017	2	1	0.00849	1	0	0.0777	12	6	0.0496	11	9	0.0888	20	12	0	0	0	0	0	0	0	0	0	0.0287
566	ROA0_HUMAN	Heterogeneous nuclear ribonucleoprotein A0 OS=Homo sapiens GN=HNRNPA0 PE=1 SV=1	31 kDa	0.0918	4	2	0.141	5	3	0.141	5	3	0.0918	4	2	0.0918	6	4	0.0754	3	1	0.0918	3	1	0.0918	3	2	0.0918	5	3	0.0918	4	2	0.161	5	3	0.0918	5	3	0	0	0	0	0	0	0.0918	3	1	0.0689
567	SMD2_HUMAN	Small nuclear ribonucleoprotein Sm D2 OS=Homo sapiens GN=SNRPD2 PE=1 SV=1	14 kDa	0.161	1	1	0.161	1	1	0.161	2	2	0.246	3	3	0.246	4	4	0.0847	2	2	0.161	1	1	0.246	2	2	0.246	2	2	0.246	2	2	0.246	3	3	0.169	3	3	0	0	0	0	0	0	0.161	3	3	0.161
568	USMG5_HUMAN	Up-regulated during skeletal muscle growth protein 5 OS=Homo sapiens GN=USMG5 PE=1 SV=1	6 kDa	0.259	1	1	0.431	2	2	0.431	2	2	0.431	3	3	0.431	3	3	0.431	3	3	0.431	2	2	0.431	2	2	0.259	1	1	0.431	2	2	0.431	2	2	0.259	1	1	0.259	1	1	0.259	1	1	0.259	1	1	0.431
569	RL34_HUMAN	60S ribosomal protein L34 OS=Homo sapiens GN=RPL34 PE=1 SV=3	13 kDa	0.128	2	2	0.128	2	2	0.128	2	2	0.128	2	2	0.128	2	2	0.128	2	2	0.128	2	2	0.128	2	2	0.128	2	2	0.128	2	2	0.128	2	2	0.128	2	2	0.0684	1	1	0.128	2	2	0.128	2	2	0.128
570	ACLY_HUMAN	ATP-citrate synthase OS=Homo sapiens GN=ACLY PE=1 SV=3	121 kDa	0.00999	1	1	0.00999	1	1	0.0154	3	3	0	0	0	0.00999	1	1	0	0	0	0	0	0	0.00908	1	1	0	0	0	0	0	0	0	0	0	0	0	0	0.00999	2	2	0.00999	2	2	0.03	4	4	0
571	HNRH3_HUMAN	Heterogeneous nuclear ribonucleoprotein H3 OS=Homo sapiens GN=HNRNPH3 PE=1 SV=2	37 kDa	0.0607	2	2	0.0983	5	4	0.0983	4	3	0.0983	3	2	0.139	5	4	0.139	5	4	0.0723	3	2	0.0751	3	3	0.0723	3	2	0.0983	3	2	0.0983	3	2	0.0723	4	3	0	0	0	0	0	0	0.0491	1	1	0
572	MBOA5_HUMAN	Lysophospholipid acyltransferase 5 OS=Homo sapiens GN=LPCAT3 PE=1 SV=1	56 kDa	0.0452	3	3	0.0472	3	3	0.0719	5	5	0.039	3	3	0.0226	2	2	0.0472	3	3	0.0452	2	2	0.0719	4	4	0.0719	4	4	0.0903	5	5	0.0719	4	4	0.0719	4	4	0	0	0	0	0	0	0	0	0	0
573	RS25_HUMAN	40S ribosomal protein S25 OS=Homo sapiens GN=RPS25 PE=1 SV=1	14 kDa	0.072	1	1	0.08	1	1	0.072	1	1	0.08	1	1	0.072	1	1	0.08	1	1	0.152	2	2	0.152	2	2	0.08	1	1	0.08	1	1	0.072	1	1	0.152	3	3	0.128	2	2	0.224	4	4	0.224	3	3	0.224
574	TRAM1_HUMAN	Translocating chain-associated membrane protein 1 OS=Homo sapiens GN=TRAM1 PE=1 SV=3	43 kDa	0.0615	2	2	0.0615	2	2	0.0615	2	2	0.0615	2	2	0.0615	2	2	0.0615	2	2	0.0615	2	2	0.0615	2	2	0.0615	2	2	0.0615	2	2	0.0615	3	3	0.0615	2	2	0.0294	1	1	0.0294	1	1	0	0	0	0.0615
575	WDR43_HUMAN	WD repeat-containing protein 43 OS=Homo sapiens GN=WDR43 PE=1 SV=3	75 kDa	0.0414	2	2	0.0739	4	4	0.0739	3	3	0.0739	3	3	0.0547	3	3	0.0103	1	1	0.0547	3	3	0	0	0	0	0	0	0.0414	2	2	0.0414	2	2	0.0739	3	3	0	0	0	0	0	0	0.0414	2	2	0
576	CEAM1_HUMAN	Carcinoembryonic antigen-related cell adhesion molecule 1 OS=Homo sapiens GN=CEACAM1 PE=1 SV=2	58 kDa	0.0171	1	1	0.0323	2	2	0.0323	2	2	0.0323	1	1	0.0437	2	2	0.0171	1	1	0.076	4	4	0.0323	2	2	0.0323	2	2	0.0475	4	4	0.0171	1	1	0.0437	3	3	0	0	0	0.0323	2	2	0.0323	2	2	0.0475
577	GTF2I_HUMAN	General transcription factor II-I OS=Homo sapiens GN=GTF2I PE=1 SV=2	112 kDa	0	0	0	0.02	2	2	0.02	2	2	0.0311	3	3	0.02	2	2	0.0591	4	4	0.016	2	2	0.016	1	1	0.016	1	1	0.02	3	3	0.02	2	2	0.016	2	2	0.016	1	1	0.016	1	1	0	0	0	0.016
578	D19L1_HUMAN	Probable C-mannosyltransferase DPY19L1 OS=Homo sapiens GN=DPY19L1 PE=2 SV=1	77 kDa	0.0237	2	2	0.043	3	3	0.043	2	2	0.0237	3	3	0.0296	3	3	0.0281	1	1	0.0296	1	1	0.0311	2	2	0.0148	1	1	0.0296	2	2	0.0296	2	2	0.0296	3	3	0	0	0	0.0148	1	1	0.0148	1	1	0
579	RS20_HUMAN	40S ribosomal protein S20 OS=Homo sapiens GN=RPS20 PE=1 SV=1	13 kDa	0.101	2	2	0.193	3	3	0.101	2	2	0.101	1	1	0.0588	1	1	0.101	2	2	0.193	2	2	0.101	2	2	0.101	2	2	0	0	0	0	0	0	0.101	1	1	0.109	3	2	0.193	3	2	0.101	2	2	0.193
580	ATP6_HUMAN	ATP synthase subunit a OS=Homo sapiens GN=MT-ATP6 PE=1 SV=1	25 kDa	0.0708	2	2	0.0708	2	2	0.0442	1	1	0.0708	2	2	0.0442	1	1	0.0708	2	2	0.0708	2	2	0.0708	2	2	0.0708	2	2	0.0442	1	1	0.0708	2	2	0.0708	2	2	0	0	0	0.0708	2	2	0.0708	2	2	0.0442
581	UTP20_HUMAN	Small subunit processome component 20 homolog OS=Homo sapiens GN=UTP20 PE=1 SV=3	318 kDa	0.00934	3	3	0.00969	5	5	0.00503	2	2	0.0115	5	5	0.0133	5	5	0.0183	9	9	0.00718	1	1	0	0	0	0.00682	1	1	0.00682	4	4	0.0133	4	4	0.00969	3	3	0	0	0	0	0	0	0	0	0	0
582	LYRIC_HUMAN	Protein LYRIC OS=Homo sapiens GN=MTDH PE=1 SV=2	64 kDa	0.0206	1	1	0.0258	1	1	0.0309	1	1	0.0498	2	2	0.0498	2	2	0	0	0	0.0584	3	3	0.0309	3	3	0.0498	2	2	0.0395	3	3	0.0498	3	3	0.0498	4	4	0.0206	1	1	0.0481	2	2	0.0842	3	3	0.0258
583	NOL6_HUMAN	Nucleolar protein 6 OS=Homo sapiens GN=NOL6 PE=1 SV=2	128 kDa	0.0122	2	2	0.0131	2	2	0.0131	3	3	0.0314	3	3	0.0122	3	3	0.0253	4	4	0.00524	1	1	0.0122	2	2	0.0122	3	3	0.0122	2	2	0.0375	2	2	0.0122	3	3	0	0	0	0.0122	1	1	0.0122	1	1	0
584.1	GFPT1_HUMAN	Glutamine--fructose-6-phosphate aminotransferase [isomerizing] 1 OS=Homo sapiens GN=GFPT1 PE=1 SV=3	79 kDa	0.0486	6	6	0.0486	3	3	0.0486	4	4	0.0315	2	1	0	0	0	0.0229	1	1	0.0286	3	2	0.0286	4	4	0.0443	4	4	0	0	0	0	0	0	0.0229	1	1	0.0258	3	3	0.0229	1	1	0.0286	3	3	0
585	ATLA2_HUMAN	Atlastin-2 OS=Homo sapiens GN=ATL2 PE=1 SV=2	66 kDa	0	0	0	0	0	0	0.0377	2	2	0.0377	2	2	0.0377	3	3	0.0257	2	2	0.0377	3	3	0.0257	2	2	0.0377	3	3	0.0377	3	3	0.0377	3	3	0.0257	2	2	0.0377	2	2	0	0	0	0.0377	3	3	0.0257
586	TCPG_HUMAN	T-complex protein 1 subunit gamma OS=Homo sapiens GN=CCT3 PE=1 SV=4	61 kDa	0.0477	3	3	0.0477	1	1	0.0642	5	5	0.0422	1	1	0	0	0	0	0	0	0.0477	1	1	0.0294	2	2	0.044	2	2	0	0	0	0.022	1	1	0.0183	1	1	0	0	0	0.0899	3	3	0.0881	6	6	0
587	NDUS5_HUMAN	NADH dehydrogenase [ubiquinone] iron-sulfur protein 5 OS=Homo sapiens GN=NDUFS5 PE=1 SV=3	13 kDa	0	0	0	0.113	1	1	0.113	1	1	0	0	0	0.226	3	3	0.226	2	2	0.0943	1	1	0	0	0	0.113	1	1	0.292	4	4	0.179	3	3	0.066	1	1	0.0943	2	2	0.292	4	4	0.358	5	5	0.292
588	PLXB2_HUMAN	Plexin-B2 OS=Homo sapiens GN=PLXNB2 PE=1 SV=3	205 kDa	0.00707	1	1	0.0267	3	3	0.0267	4	4	0.0152	4	4	0.00707	1	1	0.019	4	4	0.00653	1	1	0	0	0	0	0	0	0.0152	2	2	0.00707	1	1	0.00816	1	1	0	0	0	0	0	0	0	0	0	0
589	NU160_HUMAN	Nuclear pore complex protein Nup160 OS=Homo sapiens GN=NUP160 PE=1 SV=3	162 kDa	0	0	0	0.016	1	1	0.016	2	2	0.00905	1	1	0.00905	1	1	0.016	3	3	0	0	0	0.00905	1	1	0.00905	1	1	0.0202	3	3	0.00905	2	2	0.00905	1	1	0	0	0	0.016	1	1	0	0	0	0
590	PECR_HUMAN	Peroxisomal trans-2-enoyl-CoA reductase OS=Homo sapiens GN=PECR PE=1 SV=2	33 kDa	0.0429	1	1	0.0561	2	2	0.0561	1	1	0.0561	1	1	0.0561	2	2	0.0561	2	2	0.0891	2	2	0.0891	2	2	0.0561	2	2	0.0561	2	2	0.0429	1	1	0.0429	1	1	0.0561	1	1	0.0561	1	1	0.0561	1	1	0.0561
591	DPM1_HUMAN	Dolichol-phosphate mannosyltransferase subunit 1 OS=Homo sapiens GN=DPM1 PE=1 SV=1	30 kDa	0.0462	2	2	0.0462	1	1	0.0462	2	2	0.05	2	2	0.05	2	2	0.131	5	5	0.0462	1	1	0.0462	1	1	0.0846	3	3	0.0462	2	2	0.0462	2	2	0.0692	3	3	0	0	0	0	0	0	0	0	0	0.0462
592	GBG5_HUMAN	Guanine nucleotide-binding protein G(I)/G(S)/G(O) subunit gamma-5 OS=Homo sapiens GN=GNG5 PE=1 SV=3	7 kDa	0.397	1	1	0.397	1	1	0.397	1	1	0.397	1	1	0.397	1	1	0.397	1	1	0.25	2	2	0	0	0	0	0	0	0.397	1	1	0.397	1	1	0.397	3	3	0.25	2	2	0.397	3	3	0.397	3	3	0
593	TEBP_HUMAN	Prostaglandin E synthase 3 OS=Homo sapiens GN=PTGES3 PE=1 SV=1	19 kDa	0.125	3	3	0.106	1	1	0.106	2	2	0.106	1	1	0	0	0	0.106	1	1	0	0	0	0.0812	1	1	0.106	2	2	0	0	0	0	0	0	0	0	0	0.106	1	1	0.106	2	2	0.106	1	1	0
594	CISY_HUMAN	Citrate synthase, mitochondrial OS=Homo sapiens GN=CS PE=1 SV=2	52 kDa	0	0	0	0.0236	1	1	0.0343	1	1	0.0429	3	3	0.0429	2	2	0.0429	2	2	0.0429	3	3	0.0773	4	4	0.0644	6	6	0.0451	3	3	0.0343	2	2	0.0215	1	1	0	0	0	0.0236	2	2	0.0193	1	1	0
595	TGON2_HUMAN	Trans-Golgi network integral membrane protein 2 OS=Homo sapiens GN=TGOLN2 PE=1 SV=2	51 kDa	0	0	0	0.0396	2	2	0.0354	1	1	0.0688	3	3	0.0396	3	3	0.0354	1	1	0.0771	3	3	0.0292	1	1	0.0688	2	2	0.0396	2	2	0.0354	2	2	0.0396	3	3	0.0771	3	3	0.0354	1	1	0.0354	1	1	0.0354
596	RS23_HUMAN	40S ribosomal protein S23 OS=Homo sapiens GN=RPS23 PE=1 SV=3	16 kDa	0	0	0	0	0	0	0.0839	1	1	0.119	3	2	0.0839	1	1	0.0839	1	1	0.0839	1	1	0.0839	1	1	0.0839	2	2	0.0839	2	2	0.0839	1	1	0.0839	1	1	0.0839	1	1	0.0839	1	1	0.0839	1	1	0
597	NUCB1_HUMAN	Nucleobindin-1 OS=Homo sapiens GN=NUCB1 PE=1 SV=4	54 kDa	0.0325	2	2	0.0347	3	3	0.0347	2	2	0.0347	2	2	0.0325	1	1	0.0564	3	3	0	0	0	0.0347	1	1	0.0347	1	1	0.0347	1	1	0.0347	1	1	0.0347	1	1	0.0325	1	1	0.0607	3	3	0.0347	2	2	0.0564
598	WDR36_HUMAN	WD repeat-containing protein 36 OS=Homo sapiens GN=WDR36 PE=1 SV=1	105 kDa	0.041	3	3	0.0294	3	3	0.0263	3	3	0.041	5	5	0	0	0	0.0294	4	4	0.0263	3	3	0.0347	4	4	0.0242	2	2	0.0147	1	1	0.0147	2	2	0.0158	1	1	0	0	0	0.0137	1	1	0.0158	2	2	0
599	DCA13_HUMAN	DDB1- and CUL4-associated factor 13 OS=Homo sapiens GN=DCAF13 PE=1 SV=2	51 kDa	0.0292	2	2	0.0427	2	2	0.0427	4	4	0.0427	4	4	0.0292	2	2	0.0292	2	2	0.0719	3	3	0.0292	1	1	0.0292	1	1	0.0427	4	4	0.0292	1	1	0.0292	1	1	0	0	0	0.0135	1	1	0.0292	1	1	0
600	GNA13_HUMAN	Guanine nucleotide-binding protein subunit alpha-13 OS=Homo sapiens GN=GNA13 PE=1 SV=2	44 kDa	0.0557	2	1	0.0981	3	2	0.0557	3	2	0.0292	1	0	0.0292	1	0	0.103	4	3	0	0	0	0	0	0	0	0	0	0	0	0	0.0398	1	1	0.0398	1	1	0.0424	3	2	0.0557	2	2	0.0822	4	3	0.0398
601	PX11B_HUMAN	Peroxisomal membrane protein 11B OS=Homo sapiens GN=PEX11B PE=1 SV=1	28 kDa	0.0772	2	2	0.0425	1	1	0	0	0	0.12	3	3	0.12	4	4	0.0811	4	4	0.0463	2	2	0.0811	3	3	0.0811	3	3	0.0811	3	3	0.0811	3	3	0.0811	3	3	0.0463	2	2	0.0463	1	1	0.0463	2	2	0.0463
602	S27A2_HUMAN	Very long-chain acyl-CoA synthetase OS=Homo sapiens GN=SLC27A2 PE=1 SV=2	70 kDa	0.0823	3	3	0.0629	3	3	0.0435	3	3	0.0258	3	3	0.0194	3	3	0.0323	3	3	0.0177	1	1	0.0435	4	4	0.0435	4	4	0.0194	1	1	0.0194	1	1	0.0629	4	4	0	0	0	0	0	0	0.0145	1	1	0.0565
603	CMC1_HUMAN	Calcium-binding mitochondrial carrier protein Aralar1 OS=Homo sapiens GN=SLC25A12 PE=1 SV=2	75 kDa	0.0619	6	2	0.09	8	1	0.0988	7	3	0.0841	6	2	0.0826	7	1	0.105	8	2	0.102	9	2	0.108	8	3	0.125	10	4	0.0826	7	1	0.0767	7	2	0.122	9	4	0.0147	2	0	0.0398	4	0	0.0398	5	1	0.0324
604	ILVBL_HUMAN	Acetolactate synthase-like protein OS=Homo sapiens GN=ILVBL PE=1 SV=2	68 kDa	0.0506	2	2	0.0332	1	1	0.0269	1	1	0.0269	1	1	0.0269	1	1	0.0316	3	3	0.0285	1	1	0.0475	3	3	0.0475	3	3	0.0807	5	5	0.0633	3	3	0.0744	4	4	0.0269	2	2	0.0332	1	1	0.0332	1	1	0.0775
605.1	HDAC2_HUMAN	Histone deacetylase 2 OS=Homo sapiens GN=HDAC2 PE=1 SV=2	55 kDa	0	0	0	0.0246	2	0	0.0635	4	2	0.0635	5	2	0.0799	5	2	0.0799	5	2	0.0533	2	1	0.0246	1	0	0.0246	1	0	0.0389	2	1	0.0635	2	1	0.041	2	0	0	0	0	0.0184	1	0	0.0184	1	0	0.041
605.2	HDAC1_HUMAN	Histone deacetylase 1 OS=Homo sapiens GN=HDAC1 PE=1 SV=1	55 kDa	0.0373	1	1	0.0643	3	1	0.0249	2	0	0.0643	5	2	0.0415	3	0	0.0809	4	1	0.0166	1	0	0.0643	2	1	0.0249	1	0	0.0166	1	0	0.0249	1	0	0.0415	2	0	0	0	0	0.0187	1	0	0.0187	1	0	0.0415
606	TCPH_HUMAN	T-complex protein 1 subunit eta OS=Homo sapiens GN=CCT7 PE=1 SV=2	59 kDa	0.0663	3	3	0.0405	4	4	0.0405	2	2	0	0	0	0.0405	1	1	0	0	0	0.0405	1	1	0.0405	2	2	0.0405	1	1	0.0405	1	1	0	0	0	0.0405	1	1	0.0405	1	1	0	0	0	0.0534	4	4	0.0405
607	WDR1_HUMAN	WD repeat-containing protein 1 OS=Homo sapiens GN=WDR1 PE=1 SV=4	66 kDa	0.0957	5	5	0.0957	5	5	0.125	6	6	0.0363	1	1	0.0363	1	1	0	0	0	0.038	3	3	0.0594	3	3	0.0594	3	3	0	0	0	0	0	0	0	0	0	0.0182	1	1	0.0644	3	3	0.066	3	3	0
608	RS24_HUMAN	40S ribosomal protein S24 OS=Homo sapiens GN=RPS24 PE=1 SV=1	15 kDa	0.113	2	2	0.113	3	3	0.113	3	3	0.0902	1	1	0.0902	2	2	0.113	1	1	0.113	3	3	0.195	3	3	0.0902	1	1	0	0	0	0.195	2	2	0.0902	2	2	0	0	0	0	0	0	0.0902	2	2	0.0827
609	UBF1_HUMAN	Nucleolar transcription factor 1 OS=Homo sapiens GN=UBTF PE=1 SV=1	89 kDa	0	0	0	0	0	0	0.017	1	1	0.017	1	1	0.017	1	1	0.017	1	1	0.017	1	1	0.017	1	1	0.017	1	1	0.017	1	1	0.0353	2	2	0.0223	2	2	0.017	1	1	0.017	1	1	0.017	2	2	0.0393
610	WDR18_HUMAN	WD repeat-containing protein 18 OS=Homo sapiens GN=WDR18 PE=1 SV=2	47 kDa	0	0	0	0.0787	3	3	0.0787	3	3	0.0787	4	4	0.0787	3	3	0.0347	3	3	0.0347	2	2	0	0	0	0.0718	3	3	0.0347	2	2	0.0347	2	2	0.0347	2	2	0	0	0	0.0278	1	1	0.0278	1	1	0
611	NSMA3_HUMAN	Sphingomyelin phosphodiesterase 4 OS=Homo sapiens GN=SMPD4 PE=1 SV=2	93 kDa	0.023	3	3	0.023	3	3	0.023	2	2	0.0218	2	2	0.0181	1	1	0.023	1	1	0.0181	1	1	0.023	2	2	0.0181	1	1	0.0181	1	1	0.0218	2	2	0.0218	2	2	0.0181	1	1	0.023	1	1	0	0	0	0.0339
612	NDUS6_HUMAN	NADH dehydrogenase [ubiquinone] iron-sulfur protein 6, mitochondrial OS=Homo sapiens GN=NDUFS6 PE=1 SV=1	14 kDa	0.113	1	1	0.113	1	1	0.113	1	1	0.113	1	1	0.113	1	1	0.113	1	1	0.113	1	1	0.21	2	2	0.113	1	1	0.113	1	1	0.113	1	1	0.29	2	2	0.113	1	1	0.113	2	2	0.121	2	2	0.113
613	DPEP1_HUMAN	Dipeptidase 1 OS=Homo sapiens GN=DPEP1 PE=1 SV=3	46 kDa	0.0535	3	3	0.124	4	4	0.0487	2	2	0.0511	2	2	0.0511	2	2	0.017	1	1	0.0754	3	3	0.0511	3	3	0.0706	4	4	0.0511	4	4	0.0511	2	2	0.124	6	6	0	0	0	0	0	0	0	0	0	0
614	MIC25_HUMAN	MICOS complex subunit MIC25 OS=Homo sapiens GN=CHCHD6 PE=1 SV=1	26 kDa	0.136	2	2	0.136	2	2	0.0766	1	1	0.0766	1	1	0.136	2	2	0.0766	1	1	0	0	0	0	0	0	0.0596	1	1	0	0	0	0	0	0	0.183	3	3	0.0596	1	1	0.0596	1	1	0.0596	1	1	0.136
615	TM9S1_HUMAN	Transmembrane 9 superfamily member 1 OS=Homo sapiens GN=TM9SF1 PE=2 SV=2	69 kDa	0.0132	1	1	0.038	1	1	0.066	2	2	0.038	2	2	0.038	1	1	0	0	0	0.0132	1	1	0	0	0	0.0198	1	1	0.038	1	1	0.0528	3	3	0.038	1	1	0.0132	1	1	0.038	1	1	0.038	1	1	0.038
616	XRN2_HUMAN	5'-3' exoribonuclease 2 OS=Homo sapiens GN=XRN2 PE=1 SV=1	109 kDa	0	0	0	0.0137	2	2	0.0137	3	3	0.0137	2	2	0.0137	2	2	0.0526	4	4	0	0	0	0	0	0	0.0137	1	1	0.0263	3	3	0.0263	3	3	0.0137	2	2	0	0	0	0	0	0	0.0137	3	3	0
617	AT131_HUMAN	Manganese-transporting ATPase 13A1 OS=Homo sapiens GN=ATP13A1 PE=1 SV=2	133 kDa	0.00914	1	1	0.0365	3	3	0.0199	2	2	0.0199	3	3	0.0174	3	3	0.0291	2	2	0.0108	2	2	0.0224	3	3	0.0166	3	3	0.0108	2	2	0.0108	2	2	0.0299	3	3	0	0	0	0.0199	1	1	0	0	0	0.0108
618	PLRG1_HUMAN	Pleiotropic regulator 1 OS=Homo sapiens GN=PLRG1 PE=1 SV=1	57 kDa	0.0447	1	1	0.0623	2	2	0.0623	3	3	0.103	4	4	0.0584	3	3	0.103	3	3	0	0	0	0	0	0	0.0759	2	2	0.0292	2	2	0.0545	2	2	0.0292	2	2	0	0	0	0	0	0	0	0	0	0
619	C1QBP_HUMAN	Complement component 1 Q subcomponent-binding protein, mitochondrial OS=Homo sapiens GN=C1QBP PE=1 SV=1	31 kDa	0	0	0	0.145	3	3	0.117	3	3	0.0496	1	1	0.0709	2	2	0.145	2	2	0	0	0	0.0496	1	1	0.0709	2	2	0.0709	2	2	0.0496	1	1	0.0709	2	2	0.0496	1	1	0.0496	2	2	0.0496	2	2	0
620	EIF3A_HUMAN	Eukaryotic translation initiation factor 3 subunit A OS=Homo sapiens GN=EIF3A PE=1 SV=1	167 kDa	0.00941	1	1	0.00941	1	1	0.0166	3	3	0.0195	2	2	0.00941	1	1	0.0166	3	3	0.00941	1	1	0.00941	2	2	0.00941	1	1	0.00941	1	1	0.00941	1	1	0.00941	1	1	0	0	0	0	0	0	0.0166	2	2	0
621	HS2ST_HUMAN	Heparan sulfate 2-O-sulfotransferase 1 OS=Homo sapiens GN=HS2ST1 PE=1 SV=1	42 kDa	0.0281	1	1	0.0506	1	1	0.0506	3	3	0.0281	1	1	0.0281	2	2	0.0506	2	2	0	0	0	0.0449	1	1	0.0281	1	1	0.0281	1	1	0.0281	1	1	0.0281	1	1	0	0	0	0	0	0	0.0281	1	1	0.0281
622	RS10_HUMAN	40S ribosomal protein S10 OS=Homo sapiens GN=RPS10 PE=1 SV=1	19 kDa	0	0	0	0.145	3	3	0.0545	2	2	0.0545	1	1	0.0545	1	1	0.0545	2	2	0.145	2	2	0.0545	1	1	0.0545	1	1	0.145	2	2	0.0545	1	1	0.0545	2	2	0.145	2	2	0.0909	2	2	0.0909	2	2	0.145
623	DSRAD_HUMAN	Double-stranded RNA-specific adenosine deaminase OS=Homo sapiens GN=ADAR PE=1 SV=4	136 kDa	0.0498	6	6	0.0122	3	3	0.0122	1	1	0.0277	3	3	0.0122	2	2	0.0228	3	3	0.0179	4	4	0.00734	1	1	0.0122	1	1	0.0196	3	3	0.0294	4	4	0	0	0	0	0	0	0.00734	1	1	0.00734	1	1	0
624	RUVB1_HUMAN	RuvB-like 1 OS=Homo sapiens GN=RUVBL1 PE=1 SV=1	50 kDa	0.0482	1	1	0.0877	2	2	0.0658	2	2	0.0307	1	1	0.0241	2	2	0.0548	2	2	0.0877	4	4	0.0877	5	5	0.0877	3	3	0.11	6	6	0.0241	1	1	0.107	5	5	0.0395	1	1	0	0	0	0.0395	1	1	0
625	SAHH_HUMAN	Adenosylhomocysteinase OS=Homo sapiens GN=AHCY PE=1 SV=4	48 kDa	0.0486	1	1	0.0741	3	3	0.0347	2	2	0	0	0	0.0347	2	2	0.0208	1	1	0.0347	1	1	0.0579	4	4	0.0301	1	1	0	0	0	0	0	0	0	0	0	0.0347	1	1	0.044	2	2	0.0556	3	3	0
626	CSK21_HUMAN	Casein kinase II subunit alpha OS=Homo sapiens GN=CSNK2A1 PE=1 SV=1	45 kDa	0.0512	1	1	0.0793	3	3	0.0512	3	3	0.0512	1	1	0.0281	1	1	0.0512	1	1	0.046	2	2	0.0384	1	1	0.0512	1	1	0	0	0	0	0	0	0.0512	1	1	0	0	0	0.0793	3	3	0.0384	3	3	0
627	SMD1_HUMAN	Small nuclear ribonucleoprotein Sm D1 OS=Homo sapiens GN=SNRPD1 PE=1 SV=1	13 kDa	0.168	2	2	0.277	2	2	0.277	2	2	0.277	2	2	0.168	2	2	0.303	3	3	0.168	2	2	0.277	2	2	0.277	2	2	0.168	2	2	0.277	2	2	0.168	2	2	0	0	0	0	0	0	0	0	0	0
628	TLN1_HUMAN	Talin-1 OS=Homo sapiens GN=TLN1 PE=1 SV=3	270 kDa	0.0114	3	3	0.00551	1	1	0.013	3	3	0.00551	1	1	0	0	0	0.00551	1	1	0	0	0	0.00984	1	1	0.00984	2	2	0	0	0	0	0	0	0.00315	1	1	0.00551	1	1	0.00551	1	1	0.00551	2	2	0.00551
629	CNTN5_HUMAN	Contactin-5 OS=Homo sapiens GN=CNTN5 PE=1 SV=2	121 kDa	0.0109	1	1	0.0109	1	1	0.0109	1	1	0.0109	1	1	0.0109	1	1	0.0109	1	1	0.0109	1	1	0.0109	1	1	0.0109	1	1	0.0109	1	1	0.0182	2	2	0.0109	1	1	0	0	0	0	0	0	0.0109	1	1	0
630	FIBG_HUMAN	Fibrinogen gamma chain OS=Homo sapiens GN=FGG PE=1 SV=3	52 kDa	0	0	0	0	0	0	0	0	0	0	0	0	0	0	0	0	0	0	0	0	0	0	0	0	0	0	0	0	0	0	0	0	0	0	0	0	0.0331	3	3	0.141	5	5	0.0684	4	4	0.126
631	HNRPQ_HUMAN	Heterogeneous nuclear ribonucleoprotein Q OS=Homo sapiens GN=SYNCRIP PE=1 SV=2	70 kDa	0.0915	9	4	0.0738	8	2	0.053	5	2	0.0658	5	1	0.0835	6	2	0.112	8	3	0.0947	7	3	0.0546	3	2	0.0738	5	2	0.0915	6	3	0.0819	6	2	0.0867	6	2	0.0209	1	1	0	0	0	0.0658	5	1	0
632	TOP2B_HUMAN	DNA topoisomerase 2-beta OS=Homo sapiens GN=TOP2B PE=1 SV=3	183 kDa	0.0301	3	3	0.0492	5	5	0.0449	7	6	0.0541	9	4	0.0221	4	2	0.0314	7	4	0.0191	2	1	0.016	4	3	0.0191	3	2	0.0523	7	1	0.0178	3	1	0.0609	10	2	0	0	0	0	0	0	0	0	0	0.0215
633	CBPD_HUMAN	Carboxypeptidase D OS=Homo sapiens GN=CPD PE=1 SV=2	153 kDa	0	0	0	0.00797	1	1	0.00797	1	1	0.0167	2	2	0.0167	3	3	0.0087	1	1	0.00797	2	2	0.00797	1	1	0.00797	1	1	0.0109	3	3	0.0087	2	2	0.0116	4	4	0.0159	2	2	0	0	0	0	0	0	0.0203
634	GNL3_HUMAN	Guanine nucleotide-binding protein-like 3 OS=Homo sapiens GN=GNL3 PE=1 SV=2	62 kDa	0.0729	3	3	0.0619	4	4	0.0328	2	2	0.0765	4	4	0.0273	1	1	0.0328	2	2	0.0437	2	2	0.0273	1	1	0.0328	1	1	0.0474	3	3	0.0474	3	3	0.0273	1	1	0	0	0	0	0	0	0	0	0	0
635	NBAS_HUMAN	Neuroblastoma-amplified sequence OS=Homo sapiens GN=NBAS PE=1 SV=2	269 kDa	0	0	0	0	0	0	0.00633	2	2	0.0097	2	2	0.00464	1	1	0.00464	1	1	0.00717	2	2	0.0148	3	3	0.0097	2	2	0.0097	2	2	0.0097	2	2	0.00464	2	2	0.00464	1	1	0.00464	1	1	0.0097	2	2	0.00464
636	PININ_HUMAN	Pinin OS=Homo sapiens GN=PNN PE=1 SV=4	82 kDa	0.0279	3	3	0.0153	1	1	0.0516	3	3	0.0279	3	3	0.0377	4	4	0.0279	3	3	0.0391	3	3	0.0418	3	3	0.0279	2	2	0.0279	3	3	0.0279	2	2	0.06	2	2	0	0	0	0	0	0	0.0279	3	3	0
637	RL22_HUMAN	60S ribosomal protein L22 OS=Homo sapiens GN=RPL22 PE=1 SV=2	15 kDa	0.188	2	2	0.102	1	1	0.203	3	3	0.188	2	2	0.188	2	2	0.102	1	1	0.188	2	2	0.188	2	2	0.102	1	1	0.102	1	1	0.188	2	2	0.188	2	2	0.188	2	2	0.188	2	2	0.188	2	2	0
638	TYY1_HUMAN	Transcriptional repressor protein YY1 OS=Homo sapiens GN=YY1 PE=1 SV=2	45 kDa	0	0	0	0.0918	3	3	0.0435	1	1	0.0435	2	2	0	0	0	0.0918	3	3	0	0	0	0	0	0	0	0	0	0.0411	1	1	0	0	0	0	0	0	0	0	0	0.0918	2	2	0.0483	2	2	0.0483
639	COA3_HUMAN	Cytochrome c oxidase assembly factor 3 homolog, mitochondrial OS=Homo sapiens GN=COA3 PE=1 SV=1	12 kDa	0.0943	1	1	0.0943	1	1	0	0	0	0.113	2	2	0.0943	2	2	0.0943	1	1	0.0943	2	2	0.113	2	2	0.0943	1	1	0.0943	1	1	0.0943	1	1	0.113	3	3	0.113	2	2	0.179	3	3	0.0943	1	1	0.0943
640	NDUF4_HUMAN	NADH dehydrogenase [ubiquinone] 1 alpha subcomplex assembly factor 4 OS=Homo sapiens GN=NDUFAF4 PE=1 SV=1	20 kDa	0.0571	1	1	0.0571	1	1	0.0571	2	2	0.0571	1	1	0.0571	1	1	0	0	0	0	0	0	0	0	0	0.0571	1	1	0.0571	1	1	0.0571	1	1	0.0571	1	1	0.0571	1	1	0.0571	1	1	0.0571	2	2	0.0571
641	CISD2_HUMAN	CDGSH iron-sulfur domain-containing protein 2 OS=Homo sapiens GN=CISD2 PE=1 SV=1	15 kDa	0.111	2	2	0.111	2	2	0.111	1	1	0.111	2	2	0.111	1	1	0	0	0	0.193	2	2	0.111	2	2	0.111	2	2	0.111	2	2	0.111	2	2	0.111	2	2	0.156	2	2	0.215	2	2	0.111	2	2	0.111
642	SLIRP_HUMAN	SRA stem-loop-interacting RNA-binding protein, mitochondrial OS=Homo sapiens GN=SLIRP PE=1 SV=1	12 kDa	0.0917	1	1	0.0917	1	1	0.119	2	2	0.0917	2	2	0.0917	2	2	0.119	2	2	0	0	0	0.128	2	2	0.128	1	1	0	0	0	0.0917	1	1	0.119	1	1	0.119	2	2	0.211	2	2	0.119	2	2	0
643	PA2G4_HUMAN	Proliferation-associated protein 2G4 OS=Homo sapiens GN=PA2G4 PE=1 SV=3	44 kDa	0.0482	1	1	0.0482	2	2	0.0711	3	3	0.0482	1	1	0.033	1	1	0.0482	2	2	0	0	0	0	0	0	0.0482	2	2	0	0	0	0	0	0	0.0482	1	1	0.0203	1	1	0.0482	1	1	0.0787	5	5	0.0431
644	ARP2_HUMAN	Actin-related protein 2 OS=Homo sapiens GN=ACTR2 PE=1 SV=1	45 kDa	0.0152	1	1	0.0457	3	3	0.0457	3	3	0.0457	2	2	0.0457	2	2	0.0152	1	1	0.0152	1	1	0	0	0	0.0152	1	1	0	0	0	0.0152	1	1	0.0152	1	1	0.0152	1	1	0.0279	2	2	0.0635	3	3	0
645	GOGB1_HUMAN	Golgin subfamily B member 1 OS=Homo sapiens GN=GOLGB1 PE=1 SV=2	376 kDa	0	0	0	0.00368	1	1	0.0043	2	2	0.00368	1	1	0.00368	1	1	0.0043	1	1	0.00399	1	1	0.00368	2	2	0.00368	1	1	0.00368	2	2	0.00399	2	2	0.00614	2	2	0.00767	3	3	0.0156	4	4	0.00706	3	3	0.00706
646	NFXL1_HUMAN	NF-X1-type zinc finger protein NFXL1 OS=Homo sapiens GN=NFXL1 PE=1 SV=2	101 kDa	0.0176	1	1	0.0176	3	3	0.0176	2	2	0.0176	2	2	0.0362	2	2	0.0176	1	1	0.0187	2	2	0.0362	3	3	0.0362	3	3	0.0176	2	2	0.0176	2	2	0.0176	1	1	0.0187	2	2	0	0	0	0.0176	2	2	0.0165
647	SC31A_HUMAN	Protein transport protein Sec31A OS=Homo sapiens GN=SEC31A PE=1 SV=3	133 kDa	0.00902	1	1	0.0131	2	2	0.0205	3	3	0.0205	2	2	0.00902	1	1	0	0	0	0.0131	1	1	0.00902	1	1	0.00902	1	1	0	0	0	0	0	0	0	0	0	0.0246	2	2	0.0115	1	1	0.0205	4	4	0.0139
648	CHP1_HUMAN	Calcineurin B homologous protein 1 OS=Homo sapiens GN=CHP1 PE=1 SV=3	22 kDa	0.0615	1	1	0.0667	2	2	0.0667	2	2	0.0667	2	2	0.0667	2	2	0.0615	1	1	0.0615	1	1	0.113	2	2	0.103	3	3	0.0667	2	2	0.0667	2	2	0.0667	2	2	0	0	0	0.0667	1	1	0.0667	1	1	0
649.1	ODPA_HUMAN	Pyruvate dehydrogenase E1 component subunit alpha, somatic form, mitochondrial OS=Homo sapiens GN=PDHA1 PE=1 SV=3	43 kDa	0	0	0	0.0359	1	0	0.0795	4	2	0.0359	1	0	0.0359	1	0	0	0	0	0.0359	1	0	0.059	3	2	0.0359	1	0	0.0359	1	0	0.0359	1	0	0.0359	1	0	0.0513	3	2	0.059	3	2	0.0359	1	0	0.0359
649.2	ODPAT_HUMAN	Pyruvate dehydrogenase E1 component subunit alpha, testis-specific form, mitochondrial OS=Homo sapiens GN=PDHA2 PE=1 SV=1	43 kDa	0	0	0	0.0361	1	0	0.0361	2	0	0.0361	1	0	0.0361	1	0	0	0	0	0.0361	1	0	0.0361	1	0	0.0361	1	0	0.0825	2	1	0.0361	1	0	0.0361	1	0	0.0361	1	0	0.0361	1	0	0.0361	1	0	0.0361
650	GGT1_HUMAN	Gamma-glutamyltranspeptidase 1 OS=Homo sapiens GN=GGT1 PE=1 SV=2	61 kDa	0.0598	3	3	0.0158	1	1	0.0158	1	1	0.0211	1	1	0.0439	2	2	0	0	0	0.0598	3	3	0.065	3	3	0.0703	3	3	0.0492	3	3	0.0404	2	2	0.116	6	6	0	0	0	0	0	0	0	0	0	0.0176
651	SFXN3_HUMAN	Sideroflexin-3 OS=Homo sapiens GN=SFXN3 PE=1 SV=2	36 kDa	0.04	1	1	0.0523	1	1	0.0923	3	2	0.0277	2	1	0.04	2	1	0.0523	2	1	0.0831	3	3	0.157	6	5	0.135	5	4	0.135	5	4	0.135	5	4	0.135	3	3	0	0	0	0.0277	1	0	0.0277	1	0	0.04
652	SYMC_HUMAN	Methionine--tRNA ligase, cytoplasmic OS=Homo sapiens GN=MARS PE=1 SV=2	101 kDa	0.0356	3	3	0.0322	4	4	0.0189	3	3	0.0311	2	2	0.0122	1	1	0.0122	2	2	0.0433	3	3	0.0133	1	1	0.0433	5	5	0	0	0	0	0	0	0	0	0	0	0	0	0.0122	1	1	0.0367	3	3	0
653	SMHD1_HUMAN	Structural maintenance of chromosomes flexible hinge domain-containing protein 1 OS=Homo sapiens GN=SMCHD1 PE=1 SV=2	226 kDa	0.00948	1	1	0.00698	2	2	0.00948	1	1	0.019	4	4	0.0244	5	5	0.0165	2	2	0.00599	1	1	0.0214	4	4	0.0105	2	2	0.00798	3	3	0.019	4	4	0.00798	2	2	0	0	0	0.02	3	3	0.00798	1	1	0.00798
654	SF3B2_HUMAN	Splicing factor 3B subunit 2 OS=Homo sapiens GN=SF3B2 PE=1 SV=2	100 kDa	0	0	0	0.019	3	3	0.0168	2	2	0.038	3	3	0.0235	2	2	0.0358	4	4	0.0156	1	1	0.0156	1	1	0.0156	1	1	0.038	3	3	0.0615	3	3	0.0156	1	1	0	0	0	0	0	0	0.0156	1	1	0
655	NDUB1_HUMAN	NADH dehydrogenase [ubiquinone] 1 beta subcomplex subunit 1 OS=Homo sapiens GN=NDUFB1 PE=1 SV=1	7 kDa	0.138	1	1	0.138	1	1	0.328	2	2	0	0	0	0	0	0	0.138	1	1	0.328	2	2	0.328	2	2	0.328	2	2	0.328	2	2	0.328	2	2	0.328	2	2	0.19	1	1	0.328	2	2	0.19	1	1	0.19
656	QSOX2_HUMAN	Sulfhydryl oxidase 2 OS=Homo sapiens GN=QSOX2 PE=1 SV=3	78 kDa	0	0	0	0.0244	2	2	0.053	3	3	0	0	0	0	0	0	0.053	3	3	0.0229	2	2	0.0229	1	1	0.0229	1	1	0.0229	1	1	0.0229	1	1	0.0229	1	1	0	0	0	0.0358	3	3	0.033	2	2	0.0229
657	ELMD2_HUMAN	ELMO domain-containing protein 2 OS=Homo sapiens GN=ELMOD2 PE=1 SV=1	35 kDa	0.0546	1	1	0.058	2	2	0.0614	3	3	0.0546	1	1	0.0546	1	1	0.058	1	1	0.0546	1	1	0	0	0	0.0546	1	1	0.058	2	2	0.0546	1	1	0.0546	1	1	0.116	2	2	0	0	0	0.0546	1	1	0.058
658	APOE_HUMAN	Apolipoprotein E OS=Homo sapiens GN=APOE PE=1 SV=1	36 kDa	0	0	0	0	0	0	0.0726	1	1	0	0	0	0	0	0	0.0726	1	1	0.0347	2	2	0.12	3	3	0.148	4	4	0	0	0	0	0	0	0	0	0	0.0757	3	3	0.0347	2	2	0.0347	1	1	0.0347
659	HEAT1_HUMAN	HEAT repeat-containing protein 1 OS=Homo sapiens GN=HEATR1 PE=1 SV=3	242 kDa	0.00373	1	1	0.00886	2	2	0.0168	4	4	0.0201	4	4	0.00886	1	1	0.0252	7	7	0.00886	3	3	0.021	3	3	0.00606	2	2	0.0168	3	3	0.0149	3	3	0.0112	2	2	0	0	0	0	0	0	0	0	0	0
660	PTK7_HUMAN	Inactive tyrosine-protein kinase 7 OS=Homo sapiens GN=PTK7 PE=1 SV=2	118 kDa	0.0364	2	2	0.0364	2	2	0.0364	3	3	0.0336	2	2	0	0	0	0.029	2	2	0.0196	1	1	0	0	0	0	0	0	0.0495	6	6	0.0776	5	5	0.0598	4	4	0	0	0	0	0	0	0	0	0	0.0168
661	LACTB_HUMAN	Serine beta-lactamase-like protein LACTB, mitochondrial OS=Homo sapiens GN=LACTB PE=1 SV=2	61 kDa	0.0567	3	3	0.0567	3	3	0.0567	2	2	0.0183	1	1	0.0183	1	1	0.0567	3	3	0.0311	1	1	0.0165	1	1	0.075	2	2	0.0567	1	1	0.0914	3	3	0.064	3	3	0	0	0	0	0	0	0	0	0	0
662	ELAV1_HUMAN	ELAV-like protein 1 OS=Homo sapiens GN=ELAVL1 PE=1 SV=2	36 kDa	0.0767	4	4	0.0429	2	2	0.0613	3	3	0.12	3	3	0.12	2	2	0.0429	2	2	0.0337	1	1	0.0429	2	2	0.0736	3	3	0.0429	1	1	0.0429	2	2	0.0429	2	2	0	0	0	0	0	0	0.0337	1	1	0
663	NIP7_HUMAN	60S ribosome subunit biogenesis protein NIP7 homolog OS=Homo sapiens GN=NIP7 PE=1 SV=1	20 kDa	0.106	1	1	0	0	0	0.217	3	3	0.133	3	3	0.0778	1	1	0.217	2	2	0.0778	1	1	0.0778	1	1	0.0778	1	1	0.0778	1	1	0.0778	1	1	0.106	2	2	0	0	0	0	0	0	0	0	0	0
664	PUM3_HUMAN	Pumilio homolog 3 OS=Homo sapiens GN=PUM3 PE=1 SV=3	74 kDa	0.0262	1	1	0.0216	1	1	0.0262	2	2	0.0401	4	4	0.0216	1	1	0.0231	2	2	0	0	0	0.0293	1	1	0.0216	1	1	0.0664	3	3	0.0216	2	2	0.0262	2	2	0	0	0	0	0	0	0.0401	2	2	0
665	RRS1_HUMAN	Ribosome biogenesis regulatory protein homolog OS=Homo sapiens GN=RRS1 PE=1 SV=2	41 kDa	0.0466	2	2	0.0466	2	2	0.0466	1	1	0.0685	3	3	0.0877	3	3	0.0466	1	1	0.0466	2	2	0.0466	1	1	0.0466	1	1	0.0795	2	2	0.0795	2	2	0.0795	2	2	0	0	0	0	0	0	0.0658	3	3	0
666	TM205_HUMAN	Transmembrane protein 205 OS=Homo sapiens GN=TMEM205 PE=1 SV=1	21 kDa	0.0688	1	1	0.0899	2	2	0.0899	1	1	0.0899	1	1	0.0899	2	2	0.0899	1	1	0.0899	2	2	0.138	3	3	0.0899	2	2	0.0899	1	1	0.0899	2	2	0.0899	2	2	0.0899	1	1	0	0	0	0	0	0	0.0899
667	MA1A1_HUMAN	Mannosyl-oligosaccharide 1,2-alpha-mannosidase IA OS=Homo sapiens GN=MAN1A1 PE=1 SV=3	73 kDa	0	0	0	0.0398	1	1	0.0704	4	4	0.0704	3	3	0.0398	2	2	0.0398	1	1	0.0214	1	1	0.0398	3	3	0.0398	2	2	0.0214	1	1	0.0214	1	1	0.0398	2	2	0.0184	1	1	0	0	0	0.0214	1	1	0.0184
668.1	CAZA1_HUMAN	F-actin-capping protein subunit alpha-1 OS=Homo sapiens GN=CAPZA1 PE=1 SV=3	33 kDa	0.0455	2	1	0.133	4	2	0.0629	3	1	0.129	2	2	0.0664	2	1	0.0664	1	1	0	0	0	0.035	1	0	0.0594	2	0	0.0629	3	1	0.0979	3	1	0.0629	2	1	0	0	0	0.0629	1	1	0.133	3	2	0.0594
668.2	CAZA2_HUMAN	F-actin-capping protein subunit alpha-2 OS=Homo sapiens GN=CAPZA2 PE=1 SV=3	33 kDa	0.035	1	0	0.0594	2	0	0.129	4	2	0	0	0	0.035	1	0	0	0	0	0	0	0	0.035	1	0	0.0594	2	0	0.0594	2	0	0.0594	2	0	0.035	1	0	0	0	0	0	0	0	0.035	1	0	0.0594
669	CATD_HUMAN	Cathepsin D OS=Homo sapiens GN=CTSD PE=1 SV=1	45 kDa	0.109	4	4	0.0413	2	2	0.165	5	5	0.0413	1	1	0.085	2	2	0.0874	4	4	0.085	2	2	0	0	0	0.0413	1	1	0.0437	1	1	0	0	0	0.0413	1	1	0.0194	1	1	0.0194	1	1	0.0655	2	2	0.0413
670	ANXA5_HUMAN	Annexin A5 OS=Homo sapiens GN=ANXA5 PE=1 SV=2	36 kDa	0.075	2	2	0.075	2	2	0.125	3	3	0.0469	1	1	0	0	0	0	0	0	0	0	0	0.153	3	3	0.075	2	2	0	0	0	0	0	0	0	0	0	0	0	0	0.075	2	2	0.15	5	5	0
671	PLEC_HUMAN	Plectin OS=Homo sapiens GN=PLEC PE=1 SV=3	532 kDa	0.00384	2	2	0.00448	2	2	0.0126	3	3	0.00555	5	4	0.00555	4	4	0.00342	2	2	0.00192	1	1	0.00363	1	1	0.00363	1	1	0.00213	3	3	0.00213	2	2	0	0	0	0	0	0	0.00213	2	2	0.00213	1	1	0.00278
672	ACOX1_HUMAN	Peroxisomal acyl-coenzyme A oxidase 1 OS=Homo sapiens GN=ACOX1 PE=1 SV=3	74 kDa	0.0697	2	2	0.0333	2	2	0.0636	2	2	0	0	0	0	0	0	0.0333	1	1	0.0667	3	3	0.0788	4	4	0.0288	1	1	0.0288	2	2	0.0182	1	1	0.0364	1	1	0.0364	1	1	0.0288	2	2	0.0288	2	2	0.0364
673	NDUB4_HUMAN	NADH dehydrogenase [ubiquinone] 1 beta subcomplex subunit 4 OS=Homo sapiens GN=NDUFB4 PE=1 SV=3	15 kDa	0.217	2	2	0.093	1	1	0	0	0	0.101	1	1	0.0775	1	1	0.14	2	2	0.101	2	2	0.101	2	2	0.217	2	2	0.101	1	1	0.101	2	2	0.101	2	2	0.0465	1	1	0.217	2	2	0.0775	1	1	0.217
674	TM9S3_HUMAN	Transmembrane 9 superfamily member 3 OS=Homo sapiens GN=TM9SF3 PE=1 SV=2	68 kDa	0.017	2	2	0.0458	2	2	0.0458	2	2	0.0323	3	3	0.0136	1	1	0.0323	3	3	0.0289	1	1	0	0	0	0.0136	1	1	0.0289	2	2	0	0	0	0.0187	1	1	0.0289	2	2	0.0187	1	1	0.0458	3	3	0.017
675	TOIP1_HUMAN	Torsin-1A-interacting protein 1 OS=Homo sapiens GN=TOR1AIP1 PE=1 SV=2	66 kDa	0	0	0	0.0412	1	1	0.0412	2	2	0.0274	3	3	0.0257	1	1	0.0257	1	1	0.0257	2	2	0.0429	3	2	0.0257	2	2	0.0257	2	2	0.0429	3	3	0.0274	3	3	0.0172	1	0	0	0	0	0.0223	1	1	0.0172
676	WDR75_HUMAN	WD repeat-containing protein 75 OS=Homo sapiens GN=WDR75 PE=1 SV=1	95 kDa	0.0229	1	1	0.0373	3	3	0.0205	2	2	0.0446	2	2	0.0446	2	2	0.0301	2	2	0.0373	2	2	0.0145	1	1	0.0337	2	2	0.0145	1	1	0.0145	1	1	0.0373	2	2	0	0	0	0	0	0	0.0145	1	1	0
677	MARCS_HUMAN	Myristoylated alanine-rich C-kinase substrate OS=Homo sapiens GN=MARCKS PE=1 SV=4	32 kDa	0.0452	1	1	0.0994	2	2	0.0452	1	1	0.0452	1	1	0.0452	1	1	0.0452	1	1	0.0994	2	2	0.0452	1	1	0.0452	1	1	0.0452	1	1	0.0452	1	1	0.0452	1	1	0.205	5	5	0.0482	1	1	0.0452	1	1	0
678	RPB2_HUMAN	DNA-directed RNA polymerase II subunit RPB2 OS=Homo sapiens GN=POLR2B PE=1 SV=1	134 kDa	0	0	0	0.0153	1	1	0	0	0	0.0273	2	2	0.0119	1	1	0.0119	1	1	0	0	0	0	0	0	0	0	0	0.0273	2	2	0.0273	2	2	0.0153	1	1	0.0119	1	1	0.0153	1	1	0.0153	1	1	0.0273
679	UTP15_HUMAN	U3 small nucleolar RNA-associated protein 15 homolog OS=Homo sapiens GN=UTP15 PE=1 SV=3	58 kDa	0.0463	1	1	0.0463	3	3	0.0463	3	3	0.0695	3	3	0.0309	2	2	0.0463	2	2	0.0309	1	1	0.0309	1	1	0.0309	2	2	0.0309	2	2	0.0309	2	2	0.0463	2	2	0	0	0	0	0	0	0.0309	2	2	0
680	G6PI_HUMAN	Glucose-6-phosphate isomerase OS=Homo sapiens GN=GPI PE=1 SV=4	63 kDa	0.0323	3	3	0.0556	2	2	0.0771	5	5	0.0251	1	1	0.0251	1	1	0.0251	1	1	0.0251	2	2	0.0305	2	2	0.0305	2	2	0	0	0	0	0	0	0	0	0	0	0	0	0.0251	1	1	0.0824	4	4	0
681	ROAA_HUMAN	Heterogeneous nuclear ribonucleoprotein A/B OS=Homo sapiens GN=HNRNPAB PE=1 SV=2	36 kDa	0.0873	2	1	0.0873	2	1	0.0873	2	1	0.127	4	3	0.127	3	2	0.163	5	4	0	0	0	0.0873	2	1	0.0693	2	1	0.127	3	2	0.0873	2	1	0.0693	2	1	0	0	0	0	0	0	0.0873	2	1	0
682	PRDX6_HUMAN	Peroxiredoxin-6 OS=Homo sapiens GN=PRDX6 PE=1 SV=3	25 kDa	0.116	3	3	0.196	5	5	0.152	4	4	0	0	0	0	0	0	0.0446	1	1	0.0446	2	2	0.0402	1	1	0.0402	1	1	0	0	0	0	0	0	0	0	0	0.0759	1	1	0.121	2	2	0.121	2	2	0
683	DDX47_HUMAN	Probable ATP-dependent RNA helicase DDX47 OS=Homo sapiens GN=DDX47 PE=1 SV=1	51 kDa	0.0484	3	3	0.0242	1	1	0.0242	1	1	0.0242	1	1	0.0374	3	3	0.0374	3	3	0.0242	1	1	0.0374	2	2	0.0769	3	3	0.0769	4	4	0.0769	4	4	0.0374	2	2	0	0	0	0	0	0	0.0374	1	1	0.0286
684	SE1L1_HUMAN	Protein sel-1 homolog 1 OS=Homo sapiens GN=SEL1L PE=1 SV=3	89 kDa	0.0264	2	2	0.0227	1	1	0.0491	2	2	0.034	2	2	0.0264	1	1	0.034	2	2	0.0126	1	1	0.034	2	2	0.0264	2	2	0.034	2	2	0.0126	1	1	0.034	4	4	0.0126	1	1	0	0	0	0	0	0	0.0126
685	SYPL1_HUMAN	Synaptophysin-like protein 1 OS=Homo sapiens GN=SYPL1 PE=1 SV=1	29 kDa	0.0579	2	2	0.154	3	3	0.0579	2	2	0.0425	1	1	0.0425	1	1	0.0425	1	1	0.0579	2	2	0.0579	1	1	0.0579	1	1	0.0425	1	1	0.0579	2	2	0.0579	2	2	0	0	0	0	0	0	0	0	0	0
686	WDR3_HUMAN	WD repeat-containing protein 3 OS=Homo sapiens GN=WDR3 PE=1 SV=1	106 kDa	0.0138	2	2	0.0148	2	2	0.0138	2	2	0.0138	1	1	0.0138	1	1	0.0371	4	4	0.0106	1	1	0.0138	2	2	0.0138	1	1	0.0233	3	3	0.0138	1	1	0.0138	2	2	0	0	0	0	0	0	0.0297	2	2	0
687	IPO5_HUMAN	Importin-5 OS=Homo sapiens GN=IPO5 PE=1 SV=4	124 kDa	0.0255	4	4	0.0182	2	2	0.0182	3	3	0.0182	1	1	0.0182	1	1	0.0128	1	1	0.0182	1	1	0	0	0	0.0319	2	2	0.0182	1	1	0.0182	1	1	0.0182	2	2	0.00729	1	1	0.0365	2	2	0.0182	2	2	0
688	MPRD_HUMAN	Cation-dependent mannose-6-phosphate receptor OS=Homo sapiens GN=M6PR PE=1 SV=1	31 kDa	0.0505	1	1	0.0505	1	1	0.0505	1	1	0.0505	1	1	0.0505	1	1	0.0505	1	1	0.0505	1	1	0.0505	1	1	0.0505	1	1	0.0505	1	1	0.0505	1	1	0.126	2	2	0	0	0	0	0	0	0	0	0	0.0505
689	PRP6_HUMAN	Pre-mRNA-processing factor 6 OS=Homo sapiens GN=PRPF6 PE=1 SV=1	107 kDa	0	0	0	0.0361	2	2	0.0213	2	2	0.0659	4	4	0.0446	3	3	0.0521	5	5	0	0	0	0.0138	1	1	0.0298	3	3	0.0446	3	3	0.0308	2	2	0.0138	1	1	0	0	0	0.0213	1	1	0.0149	1	1	0
690	STOM_HUMAN	Erythrocyte band 7 integral membrane protein OS=Homo sapiens GN=STOM PE=1 SV=3	32 kDa	0.0833	2	1	0.0972	2	2	0.0556	1	1	0	0	0	0.0417	1	1	0.0556	1	1	0	0	0	0	0	0	0	0	0	0	0	0	0	0	0	0.0556	1	1	0.167	4	3	0.247	6	4	0.0833	2	2	0.163
691	EF1B_HUMAN	Elongation factor 1-beta OS=Homo sapiens GN=EEF1B2 PE=1 SV=3	25 kDa	0.222	3	3	0.222	2	2	0.0667	1	1	0	0	0	0	0	0	0	0	0	0.08	1	1	0.0667	1	1	0.0667	1	1	0	0	0	0	0	0	0.0667	1	1	0.08	1	1	0.08	1	1	0.04	1	1	0.142
692	F210B_HUMAN	Protein FAM210B OS=Homo sapiens GN=FAM210B PE=1 SV=2	20 kDa	0.0625	2	2	0.0573	1	1	0	0	0	0.12	2	2	0.177	4	4	0.177	2	2	0.177	3	3	0.0625	2	2	0.0573	1	1	0.0625	2	2	0.177	3	3	0.177	3	3	0	0	0	0.12	1	1	0	0	0	0.0573
693	CCHL_HUMAN	Cytochrome c-type heme lyase OS=Homo sapiens GN=HCCS PE=1 SV=1	31 kDa	0.0634	1	1	0.0634	1	1	0.0634	1	1	0.0634	1	1	0.0634	1	1	0.0634	2	2	0.0634	2	2	0.0634	1	1	0.101	2	2	0.101	2	2	0.101	2	2	0.101	2	2	0	0	0	0.0634	1	1	0.0634	2	2	0.101
694	DLDH_HUMAN	Dihydrolipoyl dehydrogenase, mitochondrial OS=Homo sapiens GN=DLD PE=1 SV=2	54 kDa	0.0589	2	2	0.0373	2	2	0.0255	1	1	0.0255	1	1	0.0255	1	1	0.0295	2	2	0	0	0	0	0	0	0.0255	1	1	0.0255	1	1	0.0255	1	1	0.0216	1	1	0	0	0	0.0255	1	1	0.0255	1	1	0.0511
695	ERD21_HUMAN	ER lumen protein-retaining receptor 1 OS=Homo sapiens GN=KDELR1 PE=1 SV=1	25 kDa	0.0519	2	2	0.142	2	2	0.0896	2	2	0	0	0	0.0519	1	1	0.0519	1	1	0	0	0	0.0519	1	1	0.0519	1	1	0.0519	1	1	0.0519	1	1	0.0519	1	1	0.0519	1	1	0.0519	1	1	0.0519	1	1	0.0519
696	ETFB_HUMAN	Electron transfer flavoprotein subunit beta OS=Homo sapiens GN=ETFB PE=1 SV=3	28 kDa	0.0627	2	2	0.0627	1	1	0.0627	1	1	0.11	2	2	0.0627	1	1	0.0627	1	1	0.0627	3	3	0.0471	2	2	0.11	3	3	0.0627	1	1	0.11	2	2	0.0471	2	2	0.0627	1	1	0.0627	1	1	0.11	3	3	0
697	SMCA4_HUMAN	Transcription activator BRG1 OS=Homo sapiens GN=SMARCA4 PE=1 SV=2	185 kDa	0.00789	1	1	0.00789	1	1	0.00911	2	2	0.0085	2	2	0.0164	3	3	0.0164	3	3	0.00789	1	1	0.0134	2	2	0.00789	1	1	0.0164	3	3	0.0164	2	2	0.0164	3	3	0	0	0	0.00425	1	1	0.00425	1	1	0.00425
698	T120A_HUMAN	Transmembrane protein 120A OS=Homo sapiens GN=TMEM120A PE=1 SV=1	41 kDa	0.0321	2	2	0.0321	1	1	0	0	0	0.0321	1	1	0.0321	1	1	0.0321	1	1	0.0845	3	3	0.0583	3	3	0.0845	4	4	0.0845	3	3	0.0845	4	4	0.0845	3	3	0	0	0	0	0	0	0.0321	1	1	0
699	RM27_HUMAN	39S ribosomal protein L27, mitochondrial OS=Homo sapiens GN=MRPL27 PE=1 SV=1	16 kDa	0.101	1	1	0.115	3	3	0.115	3	3	0.101	2	2	0.101	2	2	0.115	2	2	0.101	1	1	0.101	1	1	0.101	1	1	0.209	3	3	0	0	0	0.101	1	1	0	0	0	0.115	2	2	0.0743	1	1	0
700	CP51A_HUMAN	Lanosterol 14-alpha demethylase OS=Homo sapiens GN=CYP51A1 PE=1 SV=3	57 kDa	0.0179	1	1	0	0	0	0	0	0	0.0179	1	1	0.0239	2	2	0.0278	2	2	0	0	0	0.0179	1	1	0	0	0	0.0736	4	4	0.0179	1	1	0.0517	3	3	0.0497	4	4	0.0497	2	2	0	0	0	0.0338
701	TCP4_HUMAN	Activated RNA polymerase II transcriptional coactivator p15 OS=Homo sapiens GN=SUB1 PE=1 SV=3	14 kDa	0	0	0	0	0	0	0	0	0	0	0	0	0	0	0	0.11	1	1	0	0	0	0	0	0	0.11	1	1	0	0	0	0	0	0	0.0472	1	1	0.134	2	2	0.307	6	6	0.134	3	3	0.236
702	GPX4_HUMAN	Phospholipid hydroperoxide glutathione peroxidase, mitochondrial OS=Homo sapiens GN=GPX4 PE=1 SV=3	22 kDa	0.0711	2	2	0.0964	2	2	0.168	2	2	0	0	0	0.234	3	3	0.0711	1	1	0.168	3	3	0.168	2	2	0.0711	1	1	0	0	0	0.168	2	2	0.168	2	2	0	0	0	0	0	0	0.0964	1	1	0.168
703	PCAT1_HUMAN	Lysophosphatidylcholine acyltransferase 1 OS=Homo sapiens GN=LPCAT1 PE=1 SV=2	59 kDa	0.015	1	1	0.0225	1	1	0.0506	2	2	0.0225	2	2	0.0225	1	1	0.03	3	3	0.0225	1	1	0.0225	1	1	0.0225	1	1	0.0225	2	2	0.0562	4	4	0.0225	2	2	0.015	1	1	0	0	0	0	0	0	0.015
704	ABD12_HUMAN	Monoacylglycerol lipase ABHD12 OS=Homo sapiens GN=ABHD12 PE=1 SV=2	45 kDa	0	0	0	0.116	2	2	0.116	2	2	0.0578	2	2	0	0	0	0.116	2	2	0.0427	1	1	0.0427	1	1	0.0427	1	1	0.0427	1	1	0.0854	3	3	0.0578	3	3	0	0	0	0	0	0	0	0	0	0.0427
705	PSPC1_HUMAN	Paraspeckle component 1 OS=Homo sapiens GN=PSPC1 PE=1 SV=1	59 kDa	0.0172	2	1	0.044	3	3	0.0554	3	2	0.0554	2	1	0.0746	3	3	0.0554	2	1	0.0574	3	2	0.044	2	2	0.0554	3	2	0.0554	4	3	0.044	1	1	0.044	1	1	0	0	0	0	0	0	0.0554	4	3	0
706	TIM16_HUMAN	Mitochondrial import inner membrane translocase subunit TIM16 OS=Homo sapiens GN=PAM16 PE=1 SV=2	14 kDa	0.064	1	1	0.248	2	2	0.248	2	2	0.248	2	2	0.184	1	1	0.184	1	1	0.248	2	2	0.184	1	1	0.184	1	1	0.248	2	2	0.248	2	2	0.248	3	3	0.056	1	1	0	0	0	0	0	0	0
707	MET7B_HUMAN	Methyltransferase-like protein 7B OS=Homo sapiens GN=METTL7B PE=1 SV=2	28 kDa	0.0451	1	1	0	0	0	0.0943	3	3	0.135	3	3	0.0943	3	3	0.0943	3	3	0.041	1	1	0.0943	2	2	0.0861	3	3	0.135	3	3	0.135	4	4	0.0943	2	2	0	0	0	0	0	0	0	0	0	0.0861
708	TBL3_HUMAN	Transducin beta-like protein 3 OS=Homo sapiens GN=TBL3 PE=1 SV=2	89 kDa	0	0	0	0.0198	2	2	0.0309	3	3	0.021	1	1	0.0309	1	1	0.0297	2	2	0.0569	6	6	0.0309	1	1	0.0483	3	3	0.0309	1	1	0.0309	2	2	0.0309	2	2	0	0	0	0	0	0	0	0	0	0
709	DNJA3_HUMAN	DnaJ homolog subfamily A member 3, mitochondrial OS=Homo sapiens GN=DNAJA3 PE=1 SV=2	52 kDa	0.0333	2	2	0.0729	3	3	0.0771	2	2	0.0771	2	2	0.0542	2	2	0.0479	1	1	0.025	1	1	0	0	0	0	0	0	0.0292	1	1	0	0	0	0	0	0	0.025	1	1	0.0771	2	2	0.0479	1	1	0
710	ITIH2_HUMAN	Inter-alpha-trypsin inhibitor heavy chain H2 OS=Homo sapiens GN=ITIH2 PE=1 SV=2	106 kDa	0.0211	1	1	0.0349	2	2	0.0349	2	2	0.0137	1	1	0.0137	1	1	0.0349	2	2	0.0137	1	1	0.0137	1	1	0.0137	1	1	0	0	0	0	0	0	0	0	0	0.0137	1	1	0.0349	2	2	0.0137	1	1	0
711	QPCTL_HUMAN	Glutaminyl-peptide cyclotransferase-like protein OS=Homo sapiens GN=QPCTL PE=1 SV=2	43 kDa	0.0288	1	1	0.0733	2	2	0.0733	2	2	0.0733	2	2	0.0288	1	1	0.0288	1	1	0	0	0	0	0	0	0	0	0	0.0288	1	1	0.0288	1	1	0.0445	2	2	0.0288	1	1	0.0288	2	2	0.0733	2	2	0
712	NDUS4_HUMAN	NADH dehydrogenase [ubiquinone] iron-sulfur protein 4, mitochondrial OS=Homo sapiens GN=NDUFS4 PE=1 SV=1	20 kDa	0.0857	1	1	0.0857	1	1	0	0	0	0	0	0	0.0857	1	1	0	0	0	0.0857	1	1	0.0857	1	1	0.0857	1	1	0.0857	1	1	0.0857	4	4	0.0857	2	2	0.0857	3	3	0.0857	2	2	0.0857	2	2	0
713	NDUS8_HUMAN	NADH dehydrogenase [ubiquinone] iron-sulfur protein 8, mitochondrial OS=Homo sapiens GN=NDUFS8 PE=1 SV=1	24 kDa	0	0	0	0	0	0	0.0524	1	1	0	0	0	0.0524	1	1	0.0952	2	2	0.11	2	2	0.0857	1	1	0	0	0	0.0524	1	1	0.143	2	2	0.2	3	3	0.0524	2	2	0.0952	2	2	0.2	3	3	0.0524
714	TRAP1_HUMAN	Heat shock protein 75 kDa, mitochondrial OS=Homo sapiens GN=TRAP1 PE=1 SV=3	80 kDa	0	0	0	0	0	0	0.0241	2	2	0.0199	1	1	0	0	0	0.0185	1	1	0.0185	1	1	0.017	1	1	0	0	0	0.0185	1	1	0.0185	1	1	0.0199	1	1	0.0185	1	1	0.0185	1	1	0.0213	2	2	0.0199
715	MCP_HUMAN	Membrane cofactor protein OS=Homo sapiens GN=CD46 PE=1 SV=3	44 kDa	0.0434	2	2	0.0383	2	2	0.074	3	3	0.0383	1	1	0.0383	1	1	0.0383	1	1	0.0383	1	1	0.0383	1	1	0.0791	3	3	0.0383	1	1	0.0383	2	2	0.0383	2	2	0	0	0	0	0	0	0.074	2	2	0.0383
716	HNRPF_HUMAN	Heterogeneous nuclear ribonucleoprotein F OS=Homo sapiens GN=HNRNPF PE=1 SV=3	46 kDa	0.0627	3	1	0.0458	3	1	0.0964	6	4	0.0819	4	2	0.104	5	3	0.0867	5	3	0.116	4	2	0.041	2	0	0.0458	3	1	0.104	4	2	0.0651	3	1	0.0458	3	1	0.0241	1	0	0.0458	2	1	0.0867	3	2	0.0241
717	HKDC1_HUMAN	Putative hexokinase HKDC1 OS=Homo sapiens GN=HKDC1 PE=1 SV=3	103 kDa	0	0	0	0	0	0	0	0	0	0.0284	4	4	0.0316	4	4	0.0218	4	4	0	0	0	0	0	0	0	0	0	0.0447	5	5	0.0185	2	2	0.0687	8	7	0	0	0	0	0	0	0	0	0	0
718	NDUAB_HUMAN	NADH dehydrogenase [ubiquinone] 1 alpha subcomplex subunit 11 OS=Homo sapiens GN=NDUFA11 PE=1 SV=3	15 kDa	0	0	0	0.255	2	2	0.163	1	1	0.333	3	3	0.0922	1	1	0.255	2	2	0	0	0	0.106	2	2	0	0	0	0.106	2	2	0.106	2	2	0.255	3	3	0	0	0	0.241	2	2	0	0	0	0.255
719	SF3A3_HUMAN	Splicing factor 3A subunit 3 OS=Homo sapiens GN=SF3A3 PE=1 SV=1	59 kDa	0.02	1	1	0.02	1	1	0.0379	1	1	0.0579	2	2	0.0838	3	3	0.0399	3	3	0.018	1	1	0.02	1	1	0.0579	3	3	0.0838	3	3	0.0838	3	3	0.0599	3	3	0	0	0	0	0	0	0.0379	1	1	0
720	ZN512_HUMAN	Zinc finger protein 512 OS=Homo sapiens GN=ZNF512 PE=1 SV=2	65 kDa	0.0282	1	1	0.0282	2	2	0.0882	4	4	0.0529	2	2	0.0529	3	3	0.0882	4	4	0	0	0	0	0	0	0.0653	2	2	0.0335	2	2	0.0282	2	2	0.0529	3	3	0	0	0	0	0	0	0	0	0	0
721	OCAD1_HUMAN	OCIA domain-containing protein 1 OS=Homo sapiens GN=OCIAD1 PE=1 SV=1	28 kDa	0.0735	1	1	0	0	0	0	0	0	0.0735	1	1	0.0735	1	1	0.0735	1	1	0	0	0	0.0735	2	2	0.0735	2	2	0.151	4	4	0.0735	2	2	0.106	2	2	0.0449	1	1	0	0	0	0	0	0	0.0735
722	FUS_HUMAN	RNA-binding protein FUS OS=Homo sapiens GN=FUS PE=1 SV=1	53 kDa	0.0456	1	1	0.0456	2	1	0.0456	2	1	0.0456	2	1	0.0456	2	2	0.0551	4	1	0.0456	1	1	0.114	3	3	0.0456	2	1	0.0456	3	1	0.0456	2	1	0.0779	2	2	0.0456	1	1	0.0456	1	1	0.0456	1	1	0
723	CDC5L_HUMAN	Cell division cycle 5-like protein OS=Homo sapiens GN=CDC5L PE=1 SV=2	92 kDa	0.0175	1	1	0	0	0	0.0424	2	2	0.0698	4	4	0.0274	2	2	0.0698	2	2	0.0237	1	1	0	0	0	0.0524	2	2	0.0761	3	3	0.0524	3	3	0.0424	2	2	0	0	0	0	0	0	0	0	0	0
724	RAB6A_HUMAN	Ras-related protein Rab-6A OS=Homo sapiens GN=RAB6A PE=1 SV=3	24 kDa	0.0962	3	2	0.163	4	3	0.163	4	3	0	0	0	0.0529	2	1	0	0	0	0.12	3	2	0.0529	2	1	0.0865	3	2	0.0529	2	1	0.0529	2	1	0.0529	2	1	0.0962	2	1	0.0529	2	1	0.12	2	1	0.0529
725	MTCH1_HUMAN	Mitochondrial carrier homolog 1 OS=Homo sapiens GN=MTCH1 PE=1 SV=1	42 kDa	0.0308	2	2	0.0488	3	3	0.0488	2	2	0.0308	1	1	0.0283	1	1	0.0463	3	3	0.0283	1	1	0.054	2	2	0.0283	1	1	0.0283	1	1	0.0463	2	2	0.0463	2	2	0	0	0	0	0	0	0	0	0	0.0283
726	MYO1D_HUMAN	Unconventional myosin-Id OS=Homo sapiens GN=MYO1D PE=1 SV=2	116 kDa	0.0179	3	3	0.0179	3	2	0.0368	2	2	0.0348	4	4	0.0169	2	2	0.0209	4	4	0	0	0	0.0129	1	1	0.0139	2	2	0.0129	1	1	0.0209	2	2	0.0129	2	2	0	0	0	0.0179	1	1	0	0	0	0
727	RUVB2_HUMAN	RuvB-like 2 OS=Homo sapiens GN=RUVBL2 PE=1 SV=3	51 kDa	0.0367	2	2	0.0367	2	2	0.0367	1	1	0.0346	1	1	0.0497	3	3	0.0605	2	2	0.0367	1	1	0.0778	2	2	0.0367	2	2	0.0367	1	1	0.0367	1	1	0.0497	4	4	0.0302	2	2	0	0	0	0.0367	2	2	0
728	SYRC_HUMAN	Arginine--tRNA ligase, cytoplasmic OS=Homo sapiens GN=RARS PE=1 SV=2	75 kDa	0.0182	1	1	0.0197	2	2	0.0182	1	1	0.0197	1	1	0.0348	3	3	0.0424	3	3	0	0	0	0.0182	2	2	0.0333	2	2	0.0182	1	1	0.0348	2	2	0.0182	1	1	0.0152	2	2	0.0273	2	2	0.0167	3	3	0
729	RL29_HUMAN	60S ribosomal protein L29 OS=Homo sapiens GN=RPL29 PE=1 SV=2	18 kDa	0.0943	1	1	0.0943	2	2	0.0943	1	1	0.0943	1	1	0.0943	2	2	0.0943	2	2	0.0943	2	2	0	0	0	0	0	0	0.138	3	3	0.138	3	3	0.0943	1	1	0.0943	1	1	0.0943	1	1	0.0943	2	2	0.0503
730	SGMR1_HUMAN	Sigma non-opioid intracellular receptor 1 OS=Homo sapiens GN=SIGMAR1 PE=1 SV=1	25 kDa	0	0	0	0.0583	1	1	0.0583	1	1	0.0583	1	1	0.0583	1	1	0.0583	1	1	0.0583	1	1	0.0583	1	1	0.0583	1	1	0.0583	1	1	0.0583	1	1	0.0583	1	1	0.0628	2	2	0.0583	2	2	0.0583	1	1	0.0583
731.1	KS6A3_HUMAN	Ribosomal protein S6 kinase alpha-3 OS=Homo sapiens GN=RPS6KA3 PE=1 SV=1	84 kDa	0.0486	3	1	0.0216	2	1	0.0216	2	0	0.0216	1	0	0.0216	1	0	0	0	0	0	0	0	0.0216	1	0	0.0216	1	0	0.0216	1	0	0.0216	1	0	0.0216	1	0	0.0216	2	1	0.0216	2	0	0.0243	3	1	0
731.2	KS6A2_HUMAN	Ribosomal protein S6 kinase alpha-2 OS=Homo sapiens GN=RPS6KA2 PE=1 SV=2	83 kDa	0.0218	2	0	0	0	0	0.0218	2	0	0.0218	1	0	0.0218	1	0	0	0	0	0	0	0	0.0218	1	0	0	0	0	0	0	0	0	0	0	0	0	0	0.0218	1	0	0.0477	3	1	0.0218	2	0	0
731.3	KS6A1_HUMAN	Ribosomal protein S6 kinase alpha-1 OS=Homo sapiens GN=RPS6KA1 PE=1 SV=2	83 kDa	0.0218	2	0	0	0	0	0.0299	3	1	0.0218	1	0	0.0218	1	0	0	0	0	0	0	0	0.0218	1	0	0	0	0	0	0	0	0	0	0	0	0	0	0.0218	1	0	0.0218	2	0	0.0218	2	0	0
732.1	SAFB1_HUMAN	Scaffold attachment factor B1 OS=Homo sapiens GN=SAFB PE=1 SV=4	103 kDa	0.0208	2	0	0.0109	1	0	0	0	0	0.0361	2	0	0.0109	1	0	0.0208	3	0	0.0208	2	0	0.0208	4	1	0.0208	2	0	0.0514	4	0	0.0208	3	0	0.0109	1	0	0	0	0	0	0	0	0.0109	1	0	0
733	ERLN1_HUMAN	Erlin-1 OS=Homo sapiens GN=ERLIN1 PE=1 SV=1	39 kDa	0.107	4	1	0.11	3	1	0.145	4	1	0.185	5	2	0.107	3	0	0.171	5	2	0.147	5	2	0.107	5	2	0.13	4	1	0.185	5	2	0.165	6	3	0.147	6	3	0.13	4	1	0.0694	2	0	0.13	4	1	0.0549
734	RLA1_HUMAN	60S acidic ribosomal protein P1 OS=Homo sapiens GN=RPLP1 PE=1 SV=1	12 kDa	0.14	1	1	0.14	1	1	0.14	1	1	0.14	1	1	0.518	2	2	0.14	1	1	0	0	0	0.14	1	1	0.14	1	1	0.518	2	2	0.667	3	2	0.377	1	1	0	0	0	0.14	1	1	0.14	1	1	0.14
735	COX1_HUMAN	Cytochrome c oxidase subunit 1 OS=Homo sapiens GN=MT-CO1 PE=1 SV=1	57 kDa	0.0156	1	1	0.076	2	2	0.076	2	2	0.0156	1	1	0.0156	1	1	0.076	2	2	0	0	0	0	0	0	0.0156	1	1	0.0156	1	1	0	0	0	0.076	2	2	0	0	0	0	0	0	0	0	0	0.0156
736	MPU1_HUMAN	Mannose-P-dolichol utilization defect 1 protein OS=Homo sapiens GN=MPDU1 PE=1 SV=2	27 kDa	0.0405	1	1	0.0405	1	1	0.0405	1	1	0.081	2	2	0.0405	1	1	0.0405	1	1	0	0	0	0.0405	1	1	0.0405	1	1	0.0405	1	1	0.0405	1	1	0.0405	1	1	0.0648	2	2	0	0	0	0	0	0	0.081
737	MTX1_HUMAN	Metaxin-1 OS=Homo sapiens GN=MTX1 PE=1 SV=2	51 kDa	0	0	0	0.0322	2	2	0.0472	1	1	0.0322	2	2	0.0322	1	1	0.0472	2	2	0.0322	1	1	0.0322	2	2	0.0515	3	3	0.0322	1	1	0.0322	1	1	0.0322	1	1	0	0	0	0.0322	2	2	0.0258	1	1	0.0322
738	SEC62_HUMAN	Translocation protein SEC62 OS=Homo sapiens GN=SEC62 PE=1 SV=1	46 kDa	0	0	0	0.0301	1	1	0	0	0	0	0	0	0	0	0	0	0	0	0.0301	1	1	0.0301	1	1	0	0	0	0	0	0	0.0251	1	1	0.0301	1	1	0.0551	2	2	0.0301	1	1	0.0301	1	1	0.0351
739	MPP10_HUMAN	U3 small nucleolar ribonucleoprotein protein MPP10 OS=Homo sapiens GN=MPHOSPH10 PE=1 SV=2	79 kDa	0.0279	1	1	0.0279	2	2	0.0279	2	2	0.0279	1	1	0.0279	1	1	0.0264	1	1	0	0	0	0.0264	1	1	0	0	0	0.0264	1	1	0.0529	3	3	0.0529	2	2	0	0	0	0	0	0	0	0	0	0
740	EBP2_HUMAN	Probable rRNA-processing protein EBP2 OS=Homo sapiens GN=EBNA1BP2 PE=1 SV=2	35 kDa	0.0621	1	1	0.131	6	6	0.0621	3	3	0.0621	3	3	0.085	2	2	0.098	3	3	0	0	0	0	0	0	0.0719	2	2	0.0359	1	1	0.0359	1	1	0.0621	1	1	0	0	0	0	0	0	0.0621	1	1	0
741	BOP1_HUMAN	Ribosome biogenesis protein BOP1 OS=Homo sapiens GN=BOP1 PE=1 SV=2	84 kDa	0.0201	2	2	0.0201	1	1	0.0322	2	2	0.0603	4	4	0.0456	3	3	0	0	0	0.0147	2	2	0.0456	2	2	0.0308	1	1	0.0456	3	3	0.0429	4	4	0.0335	2	2	0	0	0	0	0	0	0.0121	1	1	0
742	NICA_HUMAN	Nicastrin OS=Homo sapiens GN=NCSTN PE=1 SV=2	78 kDa	0.0324	2	2	0.0169	1	1	0.0324	2	2	0.0324	3	3	0.0324	2	2	0.0169	1	1	0.0169	1	1	0.0324	2	2	0.0324	2	2	0.031	2	2	0	0	0	0.0169	1	1	0	0	0	0	0	0	0	0	0	0
743	NUP54_HUMAN	Nucleoporin p54 OS=Homo sapiens GN=NUP54 PE=1 SV=2	55 kDa	0.0256	1	1	0.0256	1	1	0.0256	1	1	0.0592	2	2	0.0335	2	2	0.0335	1	1	0	0	0	0.0592	2	2	0.0256	1	1	0.0256	1	1	0.0178	1	1	0.0256	2	2	0	0	0	0.0256	1	1	0.0256	1	1	0.0256
744	TOM20_HUMAN	Mitochondrial import receptor subunit TOM20 homolog OS=Homo sapiens GN=TOMM20 PE=1 SV=1	16 kDa	0.0483	1	1	0.138	2	2	0.0483	1	1	0.138	2	2	0.0483	1	1	0.0483	1	1	0.138	2	2	0.0483	1	1	0.0483	1	1	0.0483	1	1	0.0483	1	1	0.138	2	2	0.138	2	2	0.0483	1	1	0.0483	1	1	0
745	CCD51_HUMAN	Coiled-coil domain-containing protein 51 OS=Homo sapiens GN=CCDC51 PE=1 SV=2	46 kDa	0.0535	2	2	0.0341	2	2	0.0243	1	1	0.0292	1	1	0	0	0	0	0	0	0.0341	1	1	0.0827	2	2	0	0	0	0	0	0	0	0	0	0.0341	1	1	0.0341	2	2	0.0292	1	1	0.0292	1	1	0.0292
746	RL28_HUMAN	60S ribosomal protein L28 OS=Homo sapiens GN=RPL28 PE=1 SV=3	16 kDa	0.109	2	2	0.0803	1	1	0.139	2	2	0.0584	1	1	0.139	2	2	0.0584	1	1	0.19	3	3	0.0803	1	1	0.0584	1	1	0.0511	1	1	0.139	2	2	0.212	3	3	0.0803	1	1	0	0	0	0.219	3	3	0
747	CADH1_HUMAN	Cadherin-1 OS=Homo sapiens GN=CDH1 PE=1 SV=3	97 kDa	0.0136	2	2	0.0113	1	1	0.0215	2	2	0.0136	1	1	0.0113	2	2	0.0113	1	1	0.0113	1	1	0.0113	1	1	0.0136	2	2	0.0317	3	3	0.0317	3	3	0.0113	1	1	0.0113	1	1	0	0	0	0	0	0	0.0113
748	ACADV_HUMAN	Very long-chain specific acyl-CoA dehydrogenase, mitochondrial OS=Homo sapiens GN=ACADVL PE=1 SV=1	70 kDa	0.0412	3	3	0	0	0	0.0183	1	1	0	0	0	0.0412	3	3	0.0229	1	1	0.0229	2	2	0.029	1	1	0.0412	2	2	0.0229	1	1	0	0	0	0.0229	1	1	0.0412	2	2	0.0183	1	1	0.0412	2	2	0.0412
749	JAM1_HUMAN	Junctional adhesion molecule A OS=Homo sapiens GN=F11R PE=1 SV=1	33 kDa	0.0769	2	2	0.0368	1	1	0.0635	2	2	0.0334	1	1	0.104	3	3	0.0702	2	2	0.0268	1	1	0.0602	2	2	0.0602	2	2	0.0635	2	2	0.0669	2	2	0.0635	2	2	0.0268	1	1	0	0	0	0.0268	1	1	0
750	NLTP_HUMAN	Non-specific lipid-transfer protein OS=Homo sapiens GN=SCP2 PE=1 SV=2	59 kDa	0.0384	3	3	0.0512	3	3	0.0384	3	3	0.0219	1	1	0	0	0	0.0347	1	1	0.0731	5	5	0.0731	4	4	0.0512	3	3	0.0347	1	1	0	0	0	0	0	0	0	0	0	0	0	0	0	0	0	0
751	GLSK_HUMAN	Glutaminase kidney isoform, mitochondrial OS=Homo sapiens GN=GLS PE=1 SV=1	73 kDa	0.0359	3	3	0.0493	3	3	0.0493	2	2	0.0493	2	2	0.0224	1	1	0.0224	1	1	0.0224	1	1	0.0374	2	2	0.0493	2	2	0.0224	1	1	0.0224	1	1	0.0493	2	2	0	0	0	0	0	0	0	0	0	0
752	CISD1_HUMAN	CDGSH iron-sulfur domain-containing protein 1 OS=Homo sapiens GN=CISD1 PE=1 SV=1	12 kDa	0	0	0	0	0	0	0	0	0	0.12	2	2	0.12	1	1	0.12	2	2	0.12	1	1	0	0	0	0	0	0	0.12	2	2	0.12	2	2	0.259	2	2	0.102	1	1	0.102	1	1	0	0	0	0.259
753	CP27A_HUMAN	Sterol 26-hydroxylase, mitochondrial OS=Homo sapiens GN=CYP27A1 PE=1 SV=1	60 kDa	0.0169	1	1	0	0	0	0	0	0	0	0	0	0.0169	1	1	0.0151	1	1	0.0452	3	3	0.0207	2	2	0.0207	2	2	0.064	4	4	0.0207	2	2	0.0207	2	2	0	0	0	0	0	0	0	0	0	0.0169
754	MACF1_HUMAN	Microtubule-actin cross-linking factor 1, isoforms 1/2/3/5 OS=Homo sapiens GN=MACF1 PE=1 SV=4	838 kDa	0.00203	2	2	0.00203	1	1	0.00596	3	3	0.00162	2	2	0.00325	2	2	0.00257	2	2	0.00122	1	1	0.00122	1	1	0.00271	2	2	0	0	0	0.00203	3	3	0.00203	2	2	0	0	0	0	0	0	0.00244	3	3	0
755	MK67I_HUMAN	MKI67 FHA domain-interacting nucleolar phosphoprotein OS=Homo sapiens GN=NIFK PE=1 SV=1	34 kDa	0.0444	1	1	0.0444	1	1	0.0478	1	1	0.0478	1	1	0.0922	3	3	0.0444	1	1	0.0922	2	2	0.0922	2	2	0.0478	1	1	0.0922	3	3	0.0922	2	2	0.0922	2	2	0	0	0	0	0	0	0.0922	2	2	0
756	SNR40_HUMAN	U5 small nuclear ribonucleoprotein 40 kDa protein OS=Homo sapiens GN=SNRNP40 PE=1 SV=1	39 kDa	0.0784	1	1	0.0784	1	1	0.168	2	2	0.0784	2	2	0.0616	1	1	0.0896	3	3	0	0	0	0	0	0	0.0784	1	1	0.0924	3	3	0.0784	2	2	0.0784	1	1	0	0	0	0.0784	1	1	0.0784	1	1	0
757	KRR1_HUMAN	KRR1 small subunit processome component homolog OS=Homo sapiens GN=KRR1 PE=1 SV=4	44 kDa	0.0735	2	2	0.0367	1	1	0.0735	1	1	0.0945	3	3	0	0	0	0.0735	3	3	0	0	0	0	0	0	0.0735	1	1	0.0735	3	3	0.0735	1	1	0.0735	1	1	0	0	0	0	0	0	0	0	0	0
758	TOM7_HUMAN	Mitochondrial import receptor subunit TOM7 homolog OS=Homo sapiens GN=TOMM7 PE=1 SV=1	6 kDa	0.309	1	1	0.309	1	1	0.309	1	1	0.436	2	2	0.309	1	1	0.309	1	1	0.309	1	1	0.309	1	1	0.309	1	1	0.309	1	1	0.309	1	1	0.309	1	1	0	0	0	0.309	1	1	0.418	2	2	0.309
759	RBM28_HUMAN	RNA-binding protein 28 OS=Homo sapiens GN=RBM28 PE=1 SV=3	86 kDa	0.00922	1	1	0.025	1	1	0.025	2	2	0.025	3	3	0.0132	3	3	0.025	2	2	0.0132	1	1	0.0105	1	1	0.0171	2	2	0.0277	3	3	0.0132	3	3	0.0145	2	2	0	0	0	0	0	0	0.0132	1	1	0
760	MY18A_HUMAN	Unconventional myosin-XVIIIa OS=Homo sapiens GN=MYO18A PE=1 SV=3	233 kDa	0	0	0	0.00974	2	2	0.00974	3	2	0.0073	1	1	0	0	0	0.0073	1	1	0	0	0	0	0	0	0.0073	1	1	0.0073	1	1	0.00779	2	2	0.00779	2	2	0.00779	1	1	0.0127	2	2	0.0073	1	1	0.00779
761	GOLI4_HUMAN	Golgi integral membrane protein 4 OS=Homo sapiens GN=GOLIM4 PE=1 SV=1	82 kDa	0	0	0	0.023	2	2	0	0	0	0.023	2	2	0.023	2	2	0.023	2	2	0.023	1	1	0	0	0	0.023	1	1	0.023	1	1	0.023	2	2	0.023	1	1	0.0417	2	2	0.023	2	2	0.023	1	1	0
762	NIPS2_HUMAN	Protein NipSnap homolog 2 OS=Homo sapiens GN=GBAS PE=1 SV=1	34 kDa	0	0	0	0.0559	2	1	0.0559	2	1	0.0559	2	1	0.0559	2	1	0.0559	2	1	0	0	0	0	0	0	0.0559	2	1	0.0559	1	1	0.0559	2	1	0.0559	2	1	0.0559	3	2	0.0559	2	1	0.0559	2	1	0.0559
763.1	AT2B1_HUMAN	Plasma membrane calcium-transporting ATPase 1 OS=Homo sapiens GN=ATP2B1 PE=1 SV=3	139 kDa	0	0	0	0.0103	1	1	0	0	0	0.0223	2	2	0.00874	1	0	0.0421	3	3	0.00954	1	1	0.0143	1	0	0	0	0	0.00954	1	1	0	0	0	0.0135	1	0	0.0286	4	1	0.0103	1	1	0.0326	3	2	0
764	PCKGM_HUMAN	Phosphoenolpyruvate carboxykinase [GTP], mitochondrial OS=Homo sapiens GN=PCK2 PE=1 SV=3	71 kDa	0	0	0	0.0156	1	1	0	0	0	0	0	0	0	0	0	0	0	0	0	0	0	0.025	1	1	0.025	1	1	0	0	0	0	0	0	0	0	0	0.0156	1	1	0.0375	4	4	0.0344	2	2	0
765	TADBP_HUMAN	TAR DNA-binding protein 43 OS=Homo sapiens GN=TARDBP PE=1 SV=1	45 kDa	0.029	1	1	0.058	2	2	0.058	2	2	0.029	1	1	0.029	1	1	0.121	6	6	0.029	1	1	0.029	1	1	0.029	1	1	0.029	1	1	0	0	0	0.029	1	1	0	0	0	0	0	0	0.0556	2	2	0
766	CIA30_HUMAN	Complex I intermediate-associated protein 30, mitochondrial OS=Homo sapiens GN=NDUFAF1 PE=1 SV=2	38 kDa	0	0	0	0.0336	1	1	0.0336	1	1	0	0	0	0.0489	1	1	0	0	0	0.0795	2	2	0.0367	1	1	0.0856	2	2	0.0367	1	1	0.0367	1	1	0.0856	2	2	0.0917	2	2	0.0703	2	2	0	0	0	0.0703
767	IKIP_HUMAN	Inhibitor of nuclear factor kappa-B kinase-interacting protein OS=Homo sapiens GN=IKBIP PE=1 SV=1	39 kDa	0	0	0	0	0	0	0.02	1	1	0	0	0	0	0	0	0	0	0	0	0	0	0.0857	3	3	0.0543	2	2	0	0	0	0.02	1	1	0.0514	2	2	0.0543	2	2	0.12	4	4	0.0543	2	2	0.1
768	MET7A_HUMAN	Methyltransferase-like protein 7A OS=Homo sapiens GN=METTL7A PE=1 SV=1	28 kDa	0	0	0	0	0	0	0	0	0	0	0	0	0.0615	1	1	0	0	0	0.0615	1	1	0.0615	1	1	0.123	2	2	0.0615	1	1	0.0492	1	1	0.0615	1	1	0.111	3	3	0.111	2	2	0.0492	1	1	0.123
769	RSSA_HUMAN	40S ribosomal protein SA OS=Homo sapiens GN=RPSA PE=1 SV=4	33 kDa	0.149	4	3	0.102	3	3	0.102	4	4	0.0373	1	1	0	0	0	0	0	0	0	0	0	0.0915	3	3	0.0915	3	3	0	0	0	0	0	0	0	0	0	0.0373	2	1	0.102	3	3	0.122	4	3	0.0373
770	ITB4_HUMAN	Integrin beta-4 OS=Homo sapiens GN=ITGB4 PE=1 SV=5	202 kDa	0.00823	1	1	0	0	0	0.011	1	1	0.00768	1	1	0.00768	1	1	0.00768	1	1	0.00768	3	3	0.00823	2	2	0.00659	2	2	0.00933	3	3	0.00768	2	2	0.0159	6	6	0	0	0	0	0	0	0	0	0	0.00549
771	VILI_HUMAN	Villin-1 OS=Homo sapiens GN=VIL1 PE=1 SV=4	93 kDa	0	0	0	0.0314	3	3	0.0314	4	4	0	0	0	0.0121	1	1	0.0314	1	1	0.0145	2	2	0.0302	3	3	0.0254	3	3	0.0145	1	1	0.0169	2	2	0.0145	1	1	0	0	0	0.0145	1	1	0.0145	1	1	0.0169
772	GSTK1_HUMAN	Glutathione S-transferase kappa 1 OS=Homo sapiens GN=GSTK1 PE=1 SV=3	25 kDa	0	0	0	0.0664	1	1	0.0708	3	3	0	0	0	0.0664	1	1	0.0664	2	2	0.102	3	3	0.0664	1	1	0.0708	2	2	0.0664	1	1	0.0708	2	2	0.0664	1	1	0	0	0	0	0	0	0.0664	1	1	0
773	CAPZB_HUMAN	F-actin-capping protein subunit beta OS=Homo sapiens GN=CAPZB PE=1 SV=4	31 kDa	0	0	0	0.0505	1	1	0.123	2	2	0.227	4	4	0.173	3	3	0.173	3	3	0	0	0	0.0722	1	1	0.0505	1	1	0.0505	1	1	0.123	3	3	0.0722	1	1	0	0	0	0.0289	1	1	0.0289	1	1	0
774	SK2L2_HUMAN	Superkiller viralicidic activity 2-like 2 OS=Homo sapiens GN=SKIV2L2 PE=1 SV=3	118 kDa	0.0202	1	1	0.0336	2	2	0.0422	4	4	0.0432	4	4	0.0298	3	3	0.023	3	3	0.0125	1	1	0	0	0	0	0	0	0.0384	3	3	0.0115	2	2	0	0	0	0	0	0	0	0	0	0	0	0	0
775	BCLF1_HUMAN	Bcl-2-associated transcription factor 1 OS=Homo sapiens GN=BCLAF1 PE=1 SV=2	106 kDa	0	0	0	0.012	1	1	0.013	1	1	0.0152	2	2	0.013	1	1	0.0152	2	2	0.0435	3	3	0.025	2	2	0.025	2	2	0.025	2	2	0.025	2	2	0.012	1	1	0	0	0	0	0	0	0	0	0	0.013
776	TCPD_HUMAN	T-complex protein 1 subunit delta OS=Homo sapiens GN=CCT4 PE=1 SV=4	58 kDa	0.0668	4	3	0.0649	4	3	0.0668	3	2	0	0	0	0.0241	1	1	0.0668	2	2	0.0241	2	1	0.0427	3	2	0.0427	3	2	0	0	0	0	0	0	0	0	0	0	0	0	0.0241	2	2	0.0427	4	3	0
777	CTL1_HUMAN	Choline transporter-like protein 1 OS=Homo sapiens GN=SLC44A1 PE=1 SV=1	73 kDa	0.0122	1	1	0.0685	6	6	0.0426	3	3	0.0213	2	2	0.0213	1	1	0.0426	2	2	0.0426	2	2	0	0	0	0.0198	1	1	0.0198	1	1	0.0213	1	1	0.0213	2	2	0	0	0	0	0	0	0	0	0	0
778	C560_HUMAN	Succinate dehydrogenase cytochrome b560 subunit, mitochondrial OS=Homo sapiens GN=SDHC PE=1 SV=1	19 kDa	0.0769	1	1	0.0769	1	1	0	0	0	0.0769	1	1	0.0769	1	1	0.0769	1	1	0.0769	1	1	0.0769	1	1	0.0769	1	1	0.0769	1	1	0.0769	1	1	0.0769	1	1	0.0473	1	1	0.124	2	2	0.124	2	2	0.0769
779	DDX52_HUMAN	Probable ATP-dependent RNA helicase DDX52 OS=Homo sapiens GN=DDX52 PE=1 SV=3	68 kDa	0.0384	2	2	0.0618	2	2	0.0618	2	2	0.0384	1	1	0.0334	1	1	0.0234	1	1	0.0384	1	1	0.0384	2	2	0.0384	2	2	0.0384	1	1	0.0384	1	1	0.0384	2	2	0	0	0	0	0	0	0.0384	1	1	0
780	EPN4_HUMAN	Clathrin interactor 1 OS=Homo sapiens GN=CLINT1 PE=1 SV=1	68 kDa	0.0272	1	1	0.0432	2	2	0.0208	1	1	0.0224	1	1	0.0224	1	1	0.0224	1	1	0.0272	2	2	0.0432	2	2	0.0224	1	1	0.0224	1	1	0.0224	1	1	0.0224	1	1	0.0432	2	2	0.0272	2	2	0.0432	2	2	0
781	PYRD_HUMAN	Dihydroorotate dehydrogenase (quinone), mitochondrial OS=Homo sapiens GN=DHODH PE=1 SV=3	43 kDa	0	0	0	0.0582	1	1	0	0	0	0.0228	1	1	0.0228	1	1	0	0	0	0	0	0	0.0354	2	2	0.0354	1	1	0.0582	2	2	0.0582	3	3	0.0354	1	1	0.0228	1	1	0.0582	2	2	0.0582	2	2	0.0354
782	TCPA_HUMAN	T-complex protein 1 subunit alpha OS=Homo sapiens GN=TCP1 PE=1 SV=1	60 kDa	0.036	4	4	0.0216	2	2	0	0	0	0.0216	1	1	0	0	0	0	0	0	0.036	2	2	0.0324	3	3	0.036	3	3	0.0216	2	2	0.0216	1	1	0.0216	1	1	0	0	0	0	0	0	0.0216	2	2	0
783	TCPE_HUMAN	T-complex protein 1 subunit epsilon OS=Homo sapiens GN=CCT5 PE=1 SV=1	60 kDa	0.0425	2	1	0.0684	3	2	0.0222	2	1	0.0222	1	1	0.0222	1	1	0	0	0	0.0425	3	2	0.0222	2	1	0.0222	2	1	0.0222	1	1	0.0222	1	1	0.0222	1	1	0.0222	1	1	0.0222	1	1	0.0222	2	1	0.0222
784	MAP11_HUMAN	Methionine aminopeptidase 1 OS=Homo sapiens GN=METAP1 PE=1 SV=2	43 kDa	0.0777	1	1	0.0518	2	2	0.111	2	2	0.0337	1	1	0.0337	1	1	0.111	2	2	0.0337	1	1	0	0	0	0.0337	1	1	0.0337	1	1	0.0337	1	1	0.0337	1	1	0	0	0	0.0337	1	1	0.0518	3	3	0.0337
785	ESYT2_HUMAN	Extended synaptotagmin-2 OS=Homo sapiens GN=ESYT2 PE=1 SV=1	102 kDa	0.0163	1	1	0.0586	3	3	0.0141	1	1	0.0163	2	2	0.0163	1	1	0.0337	2	2	0.013	1	1	0.0163	2	2	0.0163	2	2	0.0163	1	1	0.0163	2	2	0.0369	4	4	0	0	0	0	0	0	0	0	0	0
786	CD63_HUMAN	CD63 antigen OS=Homo sapiens GN=CD63 PE=1 SV=2	26 kDa	0.042	1	1	0.042	1	1	0.042	1	1	0.042	1	1	0.042	1	1	0.042	1	1	0.042	1	1	0.042	1	1	0.042	1	1	0.042	1	1	0.042	1	1	0.042	1	1	0.0756	2	2	0.042	1	1	0.042	1	1	0
787	HSPB1_HUMAN	Heat shock protein beta-1 OS=Homo sapiens GN=HSPB1 PE=1 SV=2	23 kDa	0.132	2	2	0.132	3	3	0.078	2	2	0	0	0	0	0	0	0	0	0	0.132	3	3	0.0829	2	2	0.132	3	3	0.078	1	1	0	0	0	0.078	1	1	0.078	1	1	0	0	0	0	0	0	0.0488
788	NU1M_HUMAN	NADH-ubiquinone oxidoreductase chain 1 OS=Homo sapiens GN=MT-ND1 PE=1 SV=1	36 kDa	0.0629	1	1	0.0629	1	1	0.0629	2	2	0.0629	1	1	0	0	0	0.0629	1	1	0.0629	1	1	0.0629	1	1	0	0	0	0.0629	1	1	0.0629	1	1	0.0629	1	1	0	0	0	0	0	0	0	0	0	0.0629
789	RAB21_HUMAN	Ras-related protein Rab-21 OS=Homo sapiens GN=RAB21 PE=1 SV=3	24 kDa	0.0756	1	1	0.0756	1	1	0.0756	1	1	0.0756	1	1	0.0756	1	1	0.116	3	3	0.0756	1	1	0.0756	1	1	0.0756	2	2	0.0756	1	1	0.0756	1	1	0.0756	1	1	0	0	0	0	0	0	0.0756	1	1	0.0756
790	RAE1L_HUMAN	mRNA export factor OS=Homo sapiens GN=RAE1 PE=1 SV=1	41 kDa	0	0	0	0.0543	1	1	0.0543	1	1	0.0543	1	1	0.0543	1	1	0.0543	1	1	0.0543	1	1	0.0897	2	2	0.0543	2	2	0.0543	1	1	0.0897	2	2	0.0543	1	1	0.0163	1	1	0	0	0	0.0543	1	1	0.0353
791	TPSN_HUMAN	Tapasin OS=Homo sapiens GN=TAPBP PE=1 SV=1	48 kDa	0.0179	1	1	0.0246	1	1	0.0179	1	1	0.0246	1	1	0.0246	1	1	0.058	2	2	0.0246	1	1	0.0246	1	1	0.0246	1	1	0.058	3	3	0.0826	2	2	0.0246	1	1	0.0246	1	1	0.0246	1	1	0.0246	1	1	0
792	MIC27_HUMAN	MICOS complex subunit MIC27 OS=Homo sapiens GN=APOOL PE=1 SV=1	29 kDa	0	0	0	0.0672	1	1	0.0672	2	2	0.0672	2	2	0.0672	2	2	0.0672	2	2	0.123	3	3	0.0672	1	1	0.0672	1	1	0.0672	2	2	0.0672	2	2	0.0634	1	1	0.0672	1	1	0	0	0	0	0	0	0
793	NSDHL_HUMAN	Sterol-4-alpha-carboxylate 3-dehydrogenase, decarboxylating OS=Homo sapiens GN=NSDHL PE=1 SV=2	42 kDa	0.0295	1	1	0	0	0	0.0349	1	1	0	0	0	0.0643	2	2	0.0349	1	1	0.0349	1	1	0.0349	1	1	0.0349	1	1	0.0349	1	1	0.0349	1	1	0.0349	1	1	0	0	0	0	0	0	0.0295	1	1	0.0483
794	DNJC5_HUMAN	DnaJ homolog subfamily C member 5 OS=Homo sapiens GN=DNAJC5 PE=1 SV=1	22 kDa	0.0707	1	1	0.0707	1	1	0.0707	1	1	0	0	0	0	0	0	0	0	0	0.0707	1	1	0.0758	2	2	0.0758	1	1	0.0758	1	1	0	0	0	0.0707	1	1	0.0758	2	2	0.0758	1	1	0.0758	1	1	0.0758
795	NDUA2_HUMAN	NADH dehydrogenase [ubiquinone] 1 alpha subcomplex subunit 2 OS=Homo sapiens GN=NDUFA2 PE=1 SV=3	11 kDa	0	0	0	0	0	0	0	0	0	0.111	1	1	0	0	0	0	0	0	0.172	3	3	0.111	1	1	0.111	1	1	0.111	2	2	0.111	2	2	0.111	2	2	0.0909	1	1	0.111	1	1	0.162	3	3	0.111
796	WFS1_HUMAN	Wolframin OS=Homo sapiens GN=WFS1 PE=1 SV=2	100 kDa	0.0135	1	1	0.0135	1	1	0.0135	1	1	0	0	0	0	0	0	0.0135	1	1	0	0	0	0.0213	2	2	0.0135	3	3	0.0135	1	1	0.0135	2	2	0.0135	1	1	0.0135	1	1	0.0135	1	1	0.0135	1	1	0
797	ALG1_HUMAN	Chitobiosyldiphosphodolichol beta-mannosyltransferase OS=Homo sapiens GN=ALG1 PE=1 SV=2	53 kDa	0	0	0	0.028	1	1	0.028	1	1	0	0	0	0	0	0	0.028	1	1	0.028	1	1	0.028	1	1	0	0	0	0.028	1	1	0.028	1	1	0.028	1	1	0.0194	1	1	0.028	1	1	0.028	1	1	0.0496
798	IDHC_HUMAN	Isocitrate dehydrogenase [NADP] cytoplasmic OS=Homo sapiens GN=IDH1 PE=1 SV=2	47 kDa	0.07	2	2	0.058	3	3	0.0894	4	4	0	0	0	0	0	0	0.0266	1	1	0.0531	3	3	0	0	0	0.058	3	3	0	0	0	0	0	0	0	0	0	0.058	2	2	0.0314	2	2	0.058	3	3	0
799	ROMO1_HUMAN	Reactive oxygen species modulator 1 OS=Homo sapiens GN=ROMO1 PE=1 SV=1	8 kDa	0	0	0	0	0	0	0.101	1	1	0.101	1	1	0.316	2	2	0.316	2	2	0	0	0	0.101	1	1	0.101	1	1	0.316	2	2	0.316	3	3	0.101	1	1	0.101	1	1	0.101	1	1	0.101	1	1	0.316
800	ZNT7_HUMAN	Zinc transporter 7 OS=Homo sapiens GN=SLC30A7 PE=2 SV=1	42 kDa	0.0559	3	3	0.0293	2	2	0	0	0	0.0293	1	1	0.0293	1	1	0.0293	2	2	0	0	0	0	0	0	0.0559	2	2	0.0559	3	3	0.0559	3	3	0	0	0	0.0399	2	2	0.0293	2	2	0.0293	2	2	0.0399
801	UBXN4_HUMAN	UBX domain-containing protein 4 OS=Homo sapiens GN=UBXN4 PE=1 SV=2	57 kDa	0.0276	1	1	0.0276	1	1	0.0276	1	1	0.0276	1	1	0.0276	1	1	0.0276	1	1	0.0276	1	1	0.0276	1	1	0.0276	1	1	0.0669	2	2	0.0276	1	1	0.0413	2	2	0.0276	1	1	0.0276	1	1	0.0276	1	1	0
802	FSCN1_HUMAN	Fascin OS=Homo sapiens GN=FSCN1 PE=1 SV=3	55 kDa	0.148	5	5	0.0994	5	5	0.0609	2	2	0.0183	1	1	0.0609	2	2	0.071	3	3	0.0203	1	1	0.0284	1	1	0.0284	1	1	0	0	0	0	0	0	0	0	0	0	0	0	0	0	0	0	0	0	0
803	PEG10_HUMAN	Retrotransposon-derived protein PEG10 OS=Homo sapiens GN=PEG10 PE=1 SV=2	80 kDa	0	0	0	0	0	0	0.0325	2	2	0.0325	1	1	0	0	0	0.0325	1	1	0	0	0	0	0	0	0	0	0	0	0	0	0.0452	1	1	0.0452	2	2	0.00847	1	1	0.0282	2	2	0.0282	1	1	0
804	VPP1_HUMAN	V-type proton ATPase 116 kDa subunit a isoform 1 OS=Homo sapiens GN=ATP6V0A1 PE=1 SV=3	96 kDa	0.0227	1	1	0.0179	1	1	0	0	0	0	0	0	0.0191	1	1	0	0	0	0.0179	1	1	0.0538	4	4	0.0191	3	3	0.0311	4	4	0.0191	2	2	0.0418	4	4	0	0	0	0	0	0	0.0346	2	2	0
805	BAP29_HUMAN	B-cell receptor-associated protein 29 OS=Homo sapiens GN=BCAP29 PE=1 SV=2	28 kDa	0.0622	1	1	0.0622	1	1	0	0	0	0.124	2	2	0.0622	1	1	0.0622	1	1	0.0622	1	1	0.0622	1	1	0.0622	1	1	0.0622	1	1	0.0622	1	1	0.0622	1	1	0	0	0	0	0	0	0	0	0	0
806	ERP44_HUMAN	Endoplasmic reticulum resident protein 44 OS=Homo sapiens GN=ERP44 PE=1 SV=1	47 kDa	0	0	0	0.0764	2	2	0.0764	2	2	0.0197	1	1	0	0	0	0.0764	2	2	0	0	0	0	0	0	0	0	0	0	0	0	0	0	0	0	0	0	0.0197	1	1	0.0567	3	3	0.0542	2	2	0
807	TCPQ_HUMAN	T-complex protein 1 subunit theta OS=Homo sapiens GN=CCT8 PE=1 SV=4	60 kDa	0.0529	2	2	0.0529	2	2	0.0255	1	1	0.0529	2	2	0.0255	1	1	0.0255	1	1	0.0274	1	1	0.0438	2	2	0.0529	4	4	0	0	0	0.0274	1	1	0.0274	1	1	0.0255	1	1	0	0	0	0.0255	1	1	0
808	VKORL_HUMAN	Vitamin K epoxide reductase complex subunit 1-like protein 1 OS=Homo sapiens GN=VKORC1L1 PE=1 SV=2	20 kDa	0.102	2	2	0.0568	1	1	0.0568	1	1	0.0568	1	1	0.0568	1	1	0.102	2	2	0.0568	1	1	0.0568	1	1	0.102	2	2	0.102	2	2	0.102	2	2	0.102	2	2	0	0	0	0	0	0	0.0568	1	1	0.0568
809	COQ6_HUMAN	Ubiquinone biosynthesis monooxygenase COQ6, mitochondrial OS=Homo sapiens GN=COQ6 PE=1 SV=2	51 kDa	0	0	0	0.0192	1	1	0	0	0	0	0	0	0	0	0	0.0192	1	1	0.0192	1	1	0.0192	1	1	0.0192	1	1	0.0192	1	1	0.047	2	2	0.0192	1	1	0.0192	1	1	0.0192	1	1	0.0192	1	1	0.0192
810	FEN1_HUMAN	Flap endonuclease 1 OS=Homo sapiens GN=FEN1 PE=1 SV=1	43 kDa	0	0	0	0	0	0	0	0	0	0	0	0	0	0	0	0	0	0	0.0526	1	1	0	0	0	0	0	0	0	0	0	0	0	0	0	0	0	0.0526	1	1	0.0289	1	1	0.0526	2	2	0.0526
811.1	AP2A1_HUMAN	AP-2 complex subunit alpha-1 OS=Homo sapiens GN=AP2A1 PE=1 SV=3	108 kDa	0.0215	1	0	0.0215	1	0	0.0215	1	0	0.0338	3	1	0	0	0	0.0123	1	0	0.0389	2	1	0	0	0	0	0	0	0.0215	1	0	0.0348	2	1	0.0338	3	2	0	0	0	0	0	0	0	0	0	0.0215
811.2	AP2A2_HUMAN	AP-2 complex subunit alpha-2 OS=Homo sapiens GN=AP2A2 PE=1 SV=2	104 kDa	0.0405	2	1	0.0224	1	0	0.0224	1	0	0.0351	2	0	0	0	0	0.0128	1	0	0.0224	1	0	0	0	0	0	0	0	0.0224	1	0	0.0224	1	0	0.0224	2	1	0	0	0	0	0	0	0	0	0	0.0224
812	EF1D_HUMAN	Elongation factor 1-delta OS=Homo sapiens GN=EEF1D PE=1 SV=5	31 kDa	0.0427	1	1	0.0427	1	1	0.0463	1	1	0	0	0	0	0	0	0	0	0	0.0427	1	1	0.0427	1	1	0.0427	1	1	0	0	0	0	0	0	0	0	0	0	0	0	0	0	0	0.11	2	2	0.0463
813	TOM6_HUMAN	Mitochondrial import receptor subunit TOM6 homolog OS=Homo sapiens GN=TOMM6 PE=1 SV=1	8 kDa	0.189	1	1	0	0	0	0	0	0	0.189	1	1	0	0	0	0.189	1	1	0.189	1	1	0.189	1	1	0.189	2	2	0.189	1	1	0.189	1	1	0.189	1	1	0.189	1	1	0	0	0	0	0	0	0.189
814	MAGT1_HUMAN	Magnesium transporter protein 1 OS=Homo sapiens GN=MAGT1 PE=1 SV=1	38 kDa	0	0	0	0	0	0	0.0299	1	1	0.0299	1	1	0.0299	1	1	0.0299	2	2	0	0	0	0.0299	1	1	0.0299	1	1	0.0299	2	2	0.0299	1	1	0.0269	1	1	0.0299	1	1	0.0567	2	2	0.0299	1	1	0.0299
815	NU133_HUMAN	Nuclear pore complex protein Nup133 OS=Homo sapiens GN=NUP133 PE=1 SV=2	129 kDa	0.0407	2	2	0.0225	1	1	0.0545	3	3	0.0138	1	1	0	0	0	0.0156	1	1	0	0	0	0.0138	1	1	0.0138	2	2	0.0138	1	1	0.0138	1	1	0.0407	3	3	0.0147	1	1	0	0	0	0.00779	1	1	0.0407
816	EMC7_HUMAN	ER membrane protein complex subunit 7 OS=Homo sapiens GN=EMC7 PE=1 SV=1	26 kDa	0.0537	1	1	0.0537	1	1	0.12	2	2	0.0537	1	1	0	0	0	0.0661	1	1	0.0537	2	2	0.0661	1	1	0	0	0	0.0661	2	2	0.0661	2	2	0.0413	1	1	0	0	0	0	0	0	0.12	3	3	0.0537
817	LIMA1_HUMAN	LIM domain and actin-binding protein 1 OS=Homo sapiens GN=LIMA1 PE=1 SV=1	85 kDa	0.0224	1	1	0.0224	2	2	0.0224	2	2	0.0224	3	3	0.0224	3	3	0.0224	1	1	0.0224	1	1	0	0	0	0.0224	1	1	0.0224	2	2	0.0224	1	1	0.0224	1	1	0	0	0	0	0	0	0	0	0	0.0356
818	WDFY1_HUMAN	WD repeat and FYVE domain-containing protein 1 OS=Homo sapiens GN=WDFY1 PE=1 SV=1	46 kDa	0.0293	1	1	0	0	0	0.0293	1	1	0.0293	1	1	0.0293	1	1	0.0659	3	3	0	0	0	0.0293	1	1	0.0293	1	1	0.0293	1	1	0	0	0	0.0293	1	1	0	0	0	0.0293	1	1	0.0293	1	1	0.0293
819	ANXA4_HUMAN	Annexin A4 OS=Homo sapiens GN=ANXA4 PE=1 SV=4	36 kDa	0.0502	1	1	0.0502	1	1	0	0	0	0	0	0	0	0	0	0	0	0	0.0502	1	1	0.0502	1	1	0.0502	1	1	0	0	0	0	0	0	0	0	0	0	0	0	0	0	0	0.0502	1	1	0
820	DNLI3_HUMAN	DNA ligase 3 OS=Homo sapiens GN=LIG3 PE=1 SV=2	113 kDa	0	0	0	0.0149	1	1	0	0	0	0.0149	1	1	0.0149	1	1	0.0149	2	2	0.0168	1	1	0	0	0	0.0149	2	2	0.0297	3	3	0.0297	3	3	0.00892	1	1	0	0	0	0	0	0	0	0	0	0
821	SCRB1_HUMAN	Scavenger receptor class B member 1 OS=Homo sapiens GN=SCARB1 PE=1 SV=1	61 kDa	0.0217	1	1	0	0	0	0.0344	2	2	0.0435	2	2	0.0217	1	1	0.0217	1	1	0.0217	1	1	0.0217	1	1	0.0217	1	1	0.0217	1	1	0.0217	1	1	0.0362	2	2	0.0145	1	1	0	0	0	0	0	0	0
822	SPTC1_HUMAN	Serine palmitoyltransferase 1 OS=Homo sapiens GN=SPTLC1 PE=1 SV=1	53 kDa	0	0	0	0.0423	1	1	0.0613	2	2	0.0423	1	1	0.0254	2	2	0	0	0	0.0613	2	2	0.0423	2	2	0.0423	2	2	0.0423	1	1	0.0613	2	2	0.0423	1	1	0.0613	2	2	0.0486	2	2	0.0423	1	1	0.0423
823	TKT_HUMAN	Transketolase OS=Homo sapiens GN=TKT PE=1 SV=3	68 kDa	0	0	0	0.0193	1	1	0.0289	2	2	0	0	0	0.0193	1	1	0.0193	1	1	0.0482	2	2	0.0193	1	1	0	0	0	0.0193	1	1	0	0	0	0	0	0	0	0	0	0.0193	1	1	0.0289	2	2	0
824	LDLR_HUMAN	Low-density lipoprotein receptor OS=Homo sapiens GN=LDLR PE=1 SV=1	95 kDa	0.0233	1	1	0.0233	1	1	0.0233	1	1	0.0233	1	1	0.0233	1	1	0.0233	1	1	0.0233	1	1	0.043	2	2	0.0233	1	1	0.0233	1	1	0	0	0	0	0	0	0.0233	2	2	0.0233	1	1	0.0233	1	1	0.0233
825	ARPC2_HUMAN	Actin-related protein 2/3 complex subunit 2 OS=Homo sapiens GN=ARPC2 PE=1 SV=1	34 kDa	0.0433	1	1	0.07	2	2	0.07	2	2	0.0267	1	1	0.0433	2	2	0.0433	1	1	0.0433	1	1	0.0433	1	1	0	0	0	0	0	0	0	0	0	0	0	0	0.0267	1	1	0.0467	2	2	0.07	2	2	0.0433
826	ACOD_HUMAN	Acyl-CoA desaturase OS=Homo sapiens GN=SCD PE=1 SV=2	42 kDa	0	0	0	0	0	0	0	0	0	0.0362	1	1	0.0362	1	1	0.0362	1	1	0	0	0	0.0362	1	1	0.0362	1	1	0.0362	1	1	0.0362	1	1	0.0362	1	1	0.0362	1	1	0	0	0	0.0362	1	1	0.0724
827	LAMB1_HUMAN	Laminin subunit beta-1 OS=Homo sapiens GN=LAMB1 PE=1 SV=2	198 kDa	0.0168	3	3	0.00784	2	2	0.00784	2	2	0	0	0	0.00616	2	2	0.00784	2	2	0.00336	1	1	0	0	0	0	0	0	0	0	0	0.00336	1	1	0.00336	1	1	0.00336	1	1	0.00336	1	1	0.00336	1	1	0
828	DEK_HUMAN	Protein DEK OS=Homo sapiens GN=DEK PE=1 SV=1	43 kDa	0.0267	1	1	0	0	0	0	0	0	0	0	0	0	0	0	0	0	0	0	0	0	0	0	0	0	0	0	0	0	0	0	0	0	0	0	0	0.024	1	1	0.0507	2	2	0.024	1	1	0.0587
829	PFKAL_HUMAN	ATP-dependent 6-phosphofructokinase, liver type OS=Homo sapiens GN=PFKL PE=1 SV=6	85 kDa	0.0218	1	1	0.0449	2	2	0.0449	3	3	0	0	0	0	0	0	0	0	0	0.0449	2	2	0.0449	2	2	0.0231	1	1	0.0231	1	1	0.0231	1	1	0.0308	2	2	0	0	0	0	0	0	0.0192	1	1	0
830	PRAF3_HUMAN	PRA1 family protein 3 OS=Homo sapiens GN=ARL6IP5 PE=1 SV=1	22 kDa	0.149	2	2	0.101	1	1	0.101	1	1	0.138	2	2	0.138	2	2	0.101	1	1	0	0	0	0.0372	1	1	0.101	1	1	0.101	1	1	0.0372	1	1	0.101	1	1	0	0	0	0	0	0	0	0	0	0.101
831	RRP12_HUMAN	RRP12-like protein OS=Homo sapiens GN=RRP12 PE=1 SV=2	144 kDa	0.017	2	2	0.017	2	2	0.0293	3	3	0.0301	2	2	0.0108	2	2	0.01	1	1	0.02	4	4	0.01	1	1	0.0162	4	4	0	0	0	0.0108	1	1	0	0	0	0	0	0	0	0	0	0.0239	2	2	0
832	RS27L_HUMAN	40S ribosomal protein S27-like OS=Homo sapiens GN=RPS27L PE=1 SV=3	9 kDa	0.155	1	1	0.0952	1	1	0.25	2	2	0.25	2	2	0.155	1	1	0.25	2	2	0.155	2	2	0.155	1	1	0.155	1	1	0.155	1	1	0	0	0	0.0952	1	1	0.155	1	1	0.155	1	1	0	0	0	0
833	SLTM_HUMAN	SAFB-like transcription modulator OS=Homo sapiens GN=SLTM PE=1 SV=2	117 kDa	0.0135	2	2	0.03	2	2	0.0145	3	3	0.03	2	2	0.0309	2	2	0.03	2	2	0	0	0	0	0	0	0	0	0	0	0	0	0.0164	2	2	0	0	0	0	0	0	0	0	0	0	0	0	0
834	SON_HUMAN	Protein SON OS=Homo sapiens GN=SON PE=1 SV=4	264 kDa	0.0111	1	1	0.0214	2	2	0.0214	2	2	0.00866	2	2	0	0	0	0.0214	2	2	0	0	0	0	0	0	0	0	0	0.00618	1	1	0.0144	2	2	0.0144	2	2	0	0	0	0	0	0	0	0	0	0
835	SPF27_HUMAN	Pre-mRNA-splicing factor SPF27 OS=Homo sapiens GN=BCAS2 PE=1 SV=1	26 kDa	0.0667	1	1	0.0667	1	1	0.0667	1	1	0.0667	2	2	0.0667	1	1	0.173	4	4	0	0	0	0.0978	2	2	0.0578	1	1	0.0578	1	1	0.04	1	1	0.0667	2	2	0	0	0	0.0444	1	1	0	0	0	0
836	ORNT1_HUMAN	Mitochondrial ornithine transporter 1 OS=Homo sapiens GN=SLC25A15 PE=1 SV=1	33 kDa	0.0332	1	1	0.0565	1	1	0	0	0	0.0332	1	1	0.0565	1	1	0.0565	1	1	0.0565	2	2	0.0332	1	1	0.0565	2	2	0.0565	1	1	0.0565	2	2	0.0565	1	1	0.0332	1	1	0.0332	1	1	0.0332	1	1	0.0631
837	HNRDL_HUMAN	Heterogeneous nuclear ribonucleoprotein D-like OS=Homo sapiens GN=HNRNPDL PE=1 SV=3	46 kDa	0.0619	3	2	0	0	0	0.0357	2	1	0.0429	2	1	0.0429	3	2	0.0548	4	2	0.0357	2	1	0.0429	3	2	0.0619	4	3	0.0357	2	1	0.0429	3	2	0.0429	3	2	0	0	0	0	0	0	0.0357	2	1	0
838.1	PYGB_HUMAN	Glycogen phosphorylase, brain form OS=Homo sapiens GN=PYGB PE=1 SV=5	97 kDa	0.0178	1	1	0.0166	1	1	0.0261	3	2	0	0	0	0	0	0	0.0261	2	1	0	0	0	0	0	0	0	0	0	0	0	0	0	0	0	0	0	0	0	0	0	0.0178	1	1	0.0178	1	1	0
839	CN37_HUMAN	2',3'-cyclic-nucleotide 3'-phosphodiesterase OS=Homo sapiens GN=CNP PE=1 SV=2	48 kDa	0.0808	2	2	0.0546	1	1	0.0855	2	2	0.0333	1	1	0	0	0	0.0546	1	1	0.0285	1	1	0.0855	3	3	0.0855	5	5	0.0214	1	1	0	0	0	0.0546	1	1	0.0261	1	1	0.0261	1	1	0	0	0	0
840	BRI3B_HUMAN	BRI3-binding protein OS=Homo sapiens GN=BRI3BP PE=1 SV=1	28 kDa	0.0677	1	1	0	0	0	0.0677	1	1	0.0677	1	1	0.0996	2	2	0.0677	1	1	0.0677	1	1	0.143	2	2	0.143	2	2	0.0677	1	1	0.0677	1	1	0.143	2	2	0	0	0	0	0	0	0.0677	1	1	0
841	DCAKD_HUMAN	Dephospho-CoA kinase domain-containing protein OS=Homo sapiens GN=DCAKD PE=1 SV=1	27 kDa	0	0	0	0.0476	1	1	0	0	0	0	0	0	0.108	3	3	0.0519	1	1	0.0476	1	1	0.0476	1	1	0.0476	1	1	0.0476	1	1	0.0476	1	1	0.0519	1	1	0.0476	1	1	0.0476	1	1	0.0476	1	1	0.0519
842	EGFR_HUMAN	Epidermal growth factor receptor OS=Homo sapiens GN=EGFR PE=1 SV=2	134 kDa	0	0	0	0.0339	2	2	0	0	0	0.0157	1	1	0.0339	2	2	0.00909	1	1	0.0306	3	3	0.0157	1	1	0	0	0	0.0339	2	2	0.0339	2	2	0.0339	3	3	0	0	0	0	0	0	0	0	0	0
843	GCSP_HUMAN	Glycine dehydrogenase (decarboxylating), mitochondrial OS=Homo sapiens GN=GLDC PE=1 SV=2	113 kDa	0	0	0	0.0147	1	1	0.0353	2	2	0	0	0	0	0	0	0	0	0	0	0	0	0	0	0	0	0	0	0	0	0	0	0	0	0	0	0	0	0	0	0.0147	1	1	0	0	0	0
844	HNRL1_HUMAN	Heterogeneous nuclear ribonucleoprotein U-like protein 1 OS=Homo sapiens GN=HNRNPUL1 PE=1 SV=2	96 kDa	0.0257	2	1	0.0152	2	1	0.0339	4	3	0.0152	2	1	0.0339	3	2	0.0257	1	1	0.0152	1	1	0.0152	2	1	0	0	0	0.0339	3	2	0.0339	3	2	0.0152	1	1	0	0	0	0	0	0	0	0	0	0
845	IMDH2_HUMAN	Inosine-5'-monophosphate dehydrogenase 2 OS=Homo sapiens GN=IMPDH2 PE=1 SV=2	56 kDa	0.0389	3	3	0.037	2	2	0.0739	2	2	0	0	0	0	0	0	0.037	1	1	0.0759	4	4	0.037	3	3	0.035	2	2	0	0	0	0	0	0	0	0	0	0.0233	1	1	0.037	1	1	0.037	1	1	0
846	PNKD_HUMAN	Probable hydrolase PNKD OS=Homo sapiens GN=PNKD PE=1 SV=2	43 kDa	0.125	2	2	0.0623	2	2	0.0857	3	3	0.0909	3	3	0.0935	2	2	0.13	3	3	0	0	0	0	0	0	0	0	0	0.0623	1	1	0.0623	1	1	0.0623	2	2	0	0	0	0	0	0	0	0	0	0
847	SP16H_HUMAN	FACT complex subunit SPT16 OS=Homo sapiens GN=SUPT16H PE=1 SV=1	120 kDa	0.0201	2	1	0.00573	1	0	0.0382	2	2	0	0	0	0	0	0	0.0201	1	1	0.0115	1	1	0.0115	1	1	0.0115	1	1	0	0	0	0.0287	5	4	0.0162	2	2	0	0	0	0.0115	1	1	0.0153	1	1	0.021
848	TCPB_HUMAN	T-complex protein 1 subunit beta OS=Homo sapiens GN=CCT2 PE=1 SV=4	57 kDa	0.0299	1	1	0.0561	3	3	0.0673	4	4	0	0	0	0	0	0	0.0262	2	2	0.0299	1	1	0.0224	2	2	0.0262	1	1	0	0	0	0	0	0	0.0224	1	1	0	0	0	0	0	0	0.0262	1	1	0
849	THOC5_HUMAN	THO complex subunit 5 homolog OS=Homo sapiens GN=THOC5 PE=1 SV=2	79 kDa	0	0	0	0.0351	4	4	0.0351	4	4	0	0	0	0.0337	1	1	0.0351	3	3	0	0	0	0	0	0	0	0	0	0	0	0	0	0	0	0	0	0	0	0	0	0.0161	1	1	0	0	0	0
850	TMEM2_HUMAN	Transmembrane protein 2 OS=Homo sapiens GN=TMEM2 PE=1 SV=1	154 kDa	0	0	0	0.0239	2	2	0.013	3	3	0	0	0	0.0217	2	2	0.0116	3	3	0	0	0	0.0108	1	1	0	0	0	0.0239	4	4	0.0239	3	3	0.013	1	1	0	0	0	0.0094	1	1	0	0	0	0.0094
851	VAMP3_HUMAN	Vesicle-associated membrane protein 3 OS=Homo sapiens GN=VAMP3 PE=1 SV=3	11 kDa	0.17	1	1	0.33	2	2	0	0	0	0.17	1	1	0.17	1	1	0.17	1	1	0.33	2	2	0.17	1	1	0	0	0	0.33	2	2	0.17	1	1	0.17	1	1	0.17	1	1	0	0	0	0	0	0	0.33
852	SYNE1_HUMAN	Nesprin-1 OS=Homo sapiens GN=SYNE1 PE=1 SV=4	1011 kDa	0.00364	3	3	0	0	0	0	0	0	0.00216	2	2	0.00114	1	1	0.00216	3	3	0.00148	2	2	0	0	0	0.00216	2	2	0.00114	1	1	0.00216	2	2	0.00114	1	1	0.00136	2	2	0	0	0	0.000682	1	1	0
853	SMRC1_HUMAN	SWI/SNF complex subunit SMARCC1 OS=Homo sapiens GN=SMARCC1 PE=1 SV=3	123 kDa	0.0362	2	2	0.0136	1	1	0	0	0	0.0462	3	2	0	0	0	0.0208	3	1	0	0	0	0	0	0	0.0136	1	1	0.0244	2	2	0.0136	1	1	0.0136	1	1	0.00995	1	0	0	0	0	0	0	0	0
854	CPT2_HUMAN	Carnitine O-palmitoyltransferase 2, mitochondrial OS=Homo sapiens GN=CPT2 PE=1 SV=2	74 kDa	0	0	0	0.0623	2	2	0.0623	3	3	0	0	0	0.0228	1	1	0.0395	1	1	0.0228	1	1	0.0395	2	2	0.0228	1	1	0.0228	1	1	0.0228	1	1	0.0228	1	1	0	0	0	0	0	0	0.0228	1	1	0
855	MGN2_HUMAN (+1)	Protein mago nashi homolog 2 OS=Homo sapiens GN=MAGOHB PE=1 SV=1	17 kDa	0.0541	1	1	0.135	2	2	0	0	0	0.0743	1	1	0.189	3	3	0.0743	1	1	0.189	2	2	0.0743	1	1	0.0743	2	2	0.0743	1	1	0.0743	1	1	0.189	3	3	0	0	0	0	0	0	0.0743	1	1	0
856	RER1_HUMAN	Protein RER1 OS=Homo sapiens GN=RER1 PE=1 SV=1	23 kDa	0.0408	1	1	0	0	0	0	0	0	0.148	2	2	0.148	2	2	0	0	0	0	0	0	0.0969	1	1	0	0	0	0	0	0	0.0918	2	2	0.0969	1	1	0.0969	1	1	0.0969	1	1	0	0	0	0
857	SC11C_HUMAN	Signal peptidase complex catalytic subunit SEC11C OS=Homo sapiens GN=SEC11C PE=1 SV=3	22 kDa	0.104	1	1	0	0	0	0	0	0	0.109	1	1	0.109	2	2	0.109	1	1	0.104	1	1	0.109	1	1	0	0	0	0.109	2	2	0	0	0	0.109	2	2	0	0	0	0.109	2	2	0	0	0	0.104
858	SCPDL_HUMAN	Saccharopine dehydrogenase-like oxidoreductase OS=Homo sapiens GN=SCCPDH PE=1 SV=1	47 kDa	0.0326	1	1	0.0326	1	1	0	0	0	0.0303	1	1	0.0326	1	1	0.0606	2	2	0.0326	1	1	0.0326	1	1	0	0	0	0.0606	2	2	0.0326	1	1	0.035	2	2	0	0	0	0	0	0	0.0326	1	1	0.0326
859	ACAD9_HUMAN	Acyl-CoA dehydrogenase family member 9, mitochondrial OS=Homo sapiens GN=ACAD9 PE=1 SV=1	69 kDa	0.0242	1	1	0	0	0	0	0	0	0.0242	1	1	0.0129	1	1	0	0	0	0.0242	1	1	0.0403	2	2	0.0531	3	3	0.0242	1	1	0.0242	1	1	0.0242	1	1	0	0	0	0	0	0	0	0	0	0.0242
860	TITIN_HUMAN	Titin OS=Homo sapiens GN=TTN PE=1 SV=4	3816 kDa	0.000611	2	2	0	0	0	0.00032	2	2	0.000553	1	1	0	0	0	0	0	0	0.000844	2	2	0	0	0	0.000932	4	4	0	0	0	0.000873	2	2	0.00102	2	2	0.000233	1	1	0.00111	5	5	0.000844	2	2	0
861	SAC1_HUMAN	Phosphatidylinositide phosphatase SAC1 OS=Homo sapiens GN=SACM1L PE=1 SV=2	67 kDa	0.0153	1	1	0.0392	1	1	0.0716	3	3	0.0239	1	1	0	0	0	0.0528	2	2	0	0	0	0.0239	1	1	0.0392	2	2	0.0239	1	1	0	0	0	0.0239	1	1	0	0	0	0.0136	1	1	0	0	0	0.0239
862	LAP4A_HUMAN	Lysosomal-associated transmembrane protein 4A OS=Homo sapiens GN=LAPTM4A PE=1 SV=1	27 kDa	0	0	0	0.172	2	2	0.116	1	1	0.116	1	1	0.116	1	1	0	0	0	0.116	1	1	0.172	2	2	0.116	1	1	0.116	1	1	0.116	1	1	0.116	1	1	0	0	0	0.116	1	1	0.159	2	2	0.116
863	PSD11_HUMAN	26S proteasome non-ATPase regulatory subunit 11 OS=Homo sapiens GN=PSMD11 PE=1 SV=3	47 kDa	0.0308	1	1	0	0	0	0.0308	2	2	0	0	0	0	0	0	0	0	0	0.0545	2	2	0.09	4	4	0.0308	2	2	0	0	0	0	0	0	0.0261	1	1	0	0	0	0	0	0	0.0308	2	2	0
864	CX6B1_HUMAN	Cytochrome c oxidase subunit 6B1 OS=Homo sapiens GN=COX6B1 PE=1 SV=2	10 kDa	0.128	1	1	0.128	1	1	0.43	2	2	0.349	3	3	0.302	1	1	0.43	2	2	0	0	0	0	0	0	0	0	0	0	0	0	0	0	0	0	0	0	0	0	0	0.128	1	1	0.302	1	1	0.302
865	DECR_HUMAN	2,4-dienoyl-CoA reductase, mitochondrial OS=Homo sapiens GN=DECR1 PE=1 SV=1	36 kDa	0.0687	2	2	0.0657	1	1	0.0657	1	1	0.0687	1	1	0.0657	1	1	0.134	2	2	0.0657	2	2	0.0657	1	1	0.0657	2	2	0.0657	1	1	0.0657	1	1	0.0687	2	2	0	0	0	0	0	0	0.0657	1	1	0
866	FIBB_HUMAN	Fibrinogen beta chain OS=Homo sapiens GN=FGB PE=1 SV=2	56 kDa	0	0	0	0	0	0	0	0	0	0	0	0	0	0	0	0	0	0	0	0	0	0	0	0	0	0	0	0	0	0	0.0265	1	1	0	0	0	0.0428	1	1	0	0	0	0.118	2	2	0.0428
867	LEG8_HUMAN	Galectin-8 OS=Homo sapiens GN=LGALS8 PE=1 SV=4	36 kDa	0	0	0	0.0347	1	1	0	0	0	0.0347	1	1	0.0347	1	1	0	0	0	0	0	0	0	0	0	0.041	2	2	0.041	2	2	0	0	0	0.0347	1	1	0.0599	3	3	0.0347	1	1	0.0347	1	1	0.0347
868	NOP14_HUMAN	Nucleolar protein 14 OS=Homo sapiens GN=NOP14 PE=1 SV=3	98 kDa	0.021	1	1	0.021	1	1	0.0397	2	2	0.021	2	2	0.0303	3	3	0	0	0	0.0152	1	1	0.0128	1	1	0.0152	1	1	0.0152	1	1	0.0152	2	2	0	0	0	0	0	0	0.0163	1	1	0	0	0	0
869	PP2AA_HUMAN (+1)	Serine/threonine-protein phosphatase 2A catalytic subunit alpha isoform OS=Homo sapiens GN=PPP2CA PE=1 SV=1	36 kDa	0.117	2	2	0.068	2	2	0.068	2	2	0	0	0	0	0	0	0	0	0	0	0	0	0	0	0	0	0	0	0	0	0	0.0291	1	1	0	0	0	0	0	0	0	0	0	0	0	0	0
870	SCFD1_HUMAN	Sec1 family domain-containing protein 1 OS=Homo sapiens GN=SCFD1 PE=1 SV=4	72 kDa	0.0327	2	2	0	0	0	0	0	0	0.0156	1	1	0.0156	1	1	0	0	0	0.0156	1	1	0.0218	1	1	0.053	3	3	0.0218	2	2	0.0156	1	1	0.0358	2	2	0	0	0	0	0	0	0.0156	1	1	0.0156
871	ERF3A_HUMAN	Eukaryotic peptide chain release factor GTP-binding subunit ERF3A OS=Homo sapiens GN=GSPT1 PE=1 SV=1	56 kDa	0	0	0	0.022	1	1	0.022	1	1	0	0	0	0	0	0	0	0	0	0	0	0	0	0	0	0	0	0	0	0	0	0	0	0	0	0	0	0.022	1	1	0.0561	4	4	0.0561	2	2	0.0341
872	RM44_HUMAN	39S ribosomal protein L44, mitochondrial OS=Homo sapiens GN=MRPL44 PE=1 SV=1	38 kDa	0.0422	1	1	0.0512	1	1	0.0934	2	2	0	0	0	0	0	0	0.0422	1	1	0.0392	1	1	0.0392	1	1	0.0392	1	1	0.0392	1	1	0	0	0	0.0392	1	1	0	0	0	0.0512	3	3	0.0512	1	1	0.0271
873	CLP1L_HUMAN	Cleft lip and palate transmembrane protein 1-like protein OS=Homo sapiens GN=CLPTM1L PE=1 SV=1	62 kDa	0	0	0	0.0297	1	1	0.0297	1	1	0	0	0	0	0	0	0.0297	2	2	0	0	0	0	0	0	0	0	0	0	0	0	0	0	0	0	0	0	0	0	0	0.0297	1	1	0	0	0	0.0297
874	CLGN_HUMAN	Calmegin OS=Homo sapiens GN=CLGN PE=1 SV=1	70 kDa	0	0	0	0.0164	1	1	0	0	0	0	0	0	0	0	0	0.0279	1	1	0.0164	1	1	0.0262	2	2	0.0164	1	1	0.0164	1	1	0.0164	1	1	0	0	0	0.0426	2	2	0.0164	2	1	0.0164	1	1	0.0443
875	MYADM_HUMAN	Myeloid-associated differentiation marker OS=Homo sapiens GN=MYADM PE=1 SV=2	35 kDa	0.0311	1	1	0.0342	2	2	0.102	3	3	0.0311	1	1	0.0559	2	2	0.0559	2	2	0.0311	1	1	0	0	0	0	0	0	0	0	0	0.0559	1	1	0	0	0	0	0	0	0.0311	1	1	0.0311	1	1	0.0714
876	NUP98_HUMAN	Nuclear pore complex protein Nup98-Nup96 OS=Homo sapiens GN=NUP98 PE=1 SV=4	198 kDa	0.016	2	2	0.00605	1	1	0.00991	1	1	0.016	2	2	0.016	2	2	0	0	0	0	0	0	0	0	0	0.00605	1	1	0.00605	1	1	0.00605	1	1	0.016	2	2	0.00605	1	1	0.00605	1	1	0.00605	1	1	0
877	SPB1_HUMAN	pre-rRNA processing protein FTSJ3 OS=Homo sapiens GN=FTSJ3 PE=1 SV=2	97 kDa	0	0	0	0.0295	1	1	0	0	0	0.0201	2	2	0.0307	3	3	0.0201	2	2	0.026	1	1	0.0201	1	1	0.0201	1	1	0.0366	2	2	0	0	0	0.0201	1	1	0	0	0	0	0	0	0.00945	1	1	0
878	F186B_HUMAN	Protein FAM186B OS=Homo sapiens GN=FAM186B PE=2 SV=2	104 kDa	0.00896	1	1	0	0	0	0.0112	2	2	0	0	0	0.00896	1	1	0.00896	1	1	0	0	0	0.00896	1	1	0.00896	1	1	0.00896	1	1	0.00896	1	1	0	0	0	0.0179	2	2	0.00896	1	1	0.0213	3	3	0.00896
879	ACL6A_HUMAN	Actin-like protein 6A OS=Homo sapiens GN=ACTL6A PE=1 SV=1	47 kDa	0	0	0	0	0	0	0.0699	1	1	0.112	2	2	0.112	2	2	0	0	0	0	0	0	0.0326	1	1	0.042	1	1	0.145	3	3	0.145	3	3	0.0699	1	1	0	0	0	0	0	0	0	0	0	0
880	FUBP2_HUMAN	Far upstream element-binding protein 2 OS=Homo sapiens GN=KHSRP PE=1 SV=4	73 kDa	0.0253	2	2	0.0309	2	2	0.0309	2	2	0.0295	2	1	0.0394	4	4	0.0661	6	6	0	0	0	0	0	0	0	0	0	0	0	0	0	0	0	0	0	0	0	0	0	0	0	0	0	0	0	0
881	TPD54_HUMAN	Tumor protein D54 OS=Homo sapiens GN=TPD52L2 PE=1 SV=2	22 kDa	0	0	0	0	0	0	0	0	0	0	0	0	0	0	0	0	0	0	0	0	0	0	0	0	0	0	0	0	0	0	0	0	0	0.0485	1	1	0.102	1	1	0.0922	1	1	0.117	3	3	0.0485
882	UFL1_HUMAN	E3 UFM1-protein ligase 1 OS=Homo sapiens GN=UFL1 PE=1 SV=2	90 kDa	0.0302	2	2	0.0202	1	1	0.0466	3	3	0.0202	1	1	0.0164	1	1	0.0416	4	4	0.0164	1	1	0	0	0	0.00756	1	1	0.0214	2	2	0	0	0	0.0164	2	2	0	0	0	0	0	0	0	0	0	0
883	41_HUMAN	Protein 4.1 OS=Homo sapiens GN=EPB41 PE=1 SV=4	97 kDa	0.0116	2	1	0.0116	1	0	0.0174	2	1	0.0185	2	2	0.0174	2	2	0.0116	1	0	0.00926	1	1	0.0174	1	1	0.0174	1	1	0.0185	1	1	0.0301	3	3	0.0301	2	2	0	0	0	0	0	0	0	0	0	0.0174
884	CP20A_HUMAN	Cytochrome P450 20A1 OS=Homo sapiens GN=CYP20A1 PE=1 SV=1	52 kDa	0	0	0	0	0	0	0.0238	1	1	0.0238	1	1	0	0	0	0.0238	1	1	0	0	0	0.0714	2	2	0.0303	2	2	0.0303	2	2	0.0303	1	1	0.0303	1	1	0.0541	2	2	0.0303	2	2	0	0	0	0.0303
885	NEP1_HUMAN	Ribosomal RNA small subunit methyltransferase NEP1 OS=Homo sapiens GN=EMG1 PE=1 SV=4	27 kDa	0.082	1	1	0.18	2	2	0.0984	1	1	0	0	0	0	0	0	0.18	2	2	0	0	0	0	0	0	0.0492	1	1	0.0574	2	2	0.0984	2	2	0.107	3	3	0	0	0	0	0	0	0	0	0	0
886	SF3B3_HUMAN	Splicing factor 3B subunit 3 OS=Homo sapiens GN=SF3B3 PE=1 SV=4	136 kDa	0.00904	1	1	0.0123	1	1	0.0123	1	1	0.0247	3	3	0.0123	1	1	0.0123	2	2	0	0	0	0.0115	1	1	0	0	0	0.0263	2	2	0.0263	2	2	0.0115	1	1	0	0	0	0.00904	1	1	0.0115	1	1	0
887	TIF1B_HUMAN	Transcription intermediary factor 1-beta OS=Homo sapiens GN=TRIM28 PE=1 SV=5	89 kDa	0.0156	1	1	0.0156	1	1	0.024	1	1	0	0	0	0	0	0	0.0359	3	3	0.0395	2	2	0.0156	1	1	0	0	0	0	0	0	0.0395	2	2	0.0156	1	1	0	0	0	0	0	0	0	0	0	0
888	TIM44_HUMAN	Mitochondrial import inner membrane translocase subunit TIM44 OS=Homo sapiens GN=TIMM44 PE=1 SV=2	51 kDa	0.0332	1	1	0.0332	2	2	0	0	0	0	0	0	0	0	0	0	0	0	0.0332	2	2	0.0553	2	2	0.0553	2	2	0	0	0	0	0	0	0.0553	3	3	0.0332	1	1	0	0	0	0.0332	1	1	0
889	EXOSX_HUMAN	Exosome component 10 OS=Homo sapiens GN=EXOSC10 PE=1 SV=2	101 kDa	0	0	0	0	0	0	0.0282	2	2	0.0282	2	2	0.00904	1	1	0.0271	1	1	0	0	0	0.00904	1	1	0.00904	1	1	0.00904	1	1	0.00904	1	1	0.00904	1	1	0	0	0	0	0	0	0.00904	1	1	0
890	TKFC_HUMAN	Triokinase/FMN cyclase OS=Homo sapiens GN=TKFC PE=1 SV=2	59 kDa	0	0	0	0	0	0	0.0296	1	1	0	0	0	0	0	0	0.0296	1	1	0	0	0	0.0487	2	2	0.0209	1	1	0	0	0	0	0	0	0.0296	1	1	0	0	0	0.0296	1	1	0.0296	1	1	0
891	COPB_HUMAN	Coatomer subunit beta OS=Homo sapiens GN=COPB1 PE=1 SV=3	107 kDa	0	0	0	0	0	0	0.0315	1	1	0	0	0	0	0	0	0	0	0	0.0157	1	1	0.0357	2	2	0	0	0	0	0	0	0.0157	1	1	0	0	0	0.0147	1	1	0.0199	3	3	0.0157	2	2	0
892	PSMD6_HUMAN	26S proteasome non-ATPase regulatory subunit 6 OS=Homo sapiens GN=PSMD6 PE=1 SV=1	46 kDa	0.0386	1	1	0.0617	2	2	0.0617	2	2	0	0	0	0	0	0	0	0	0	0	0	0	0	0	0	0	0	0	0	0	0	0	0	0	0.0386	1	1	0	0	0	0.0617	2	2	0.0386	1	1	0.0386
893	COPG1_HUMAN	Coatomer subunit gamma-1 OS=Homo sapiens GN=COPG1 PE=1 SV=1	98 kDa	0.0149	2	2	0.024	1	1	0	0	0	0	0	0	0	0	0	0	0	0	0.0172	2	2	0.024	2	2	0.024	1	1	0	0	0	0	0	0	0	0	0	0	0	0	0.0114	1	1	0.0435	3	3	0.0263
894	FADS2_HUMAN	Fatty acid desaturase 2 OS=Homo sapiens GN=FADS2 PE=1 SV=1	52 kDa	0	0	0	0	0	0	0	0	0	0	0	0	0	0	0	0	0	0	0	0	0	0	0	0	0	0	0	0.027	1	1	0	0	0	0	0	0	0.027	1	1	0.0473	2	2	0.027	1	1	0.0586
895	FND3A_HUMAN	Fibronectin type-III domain-containing protein 3A OS=Homo sapiens GN=FNDC3A PE=1 SV=4	132 kDa	0.0167	1	1	0	0	0	0.0167	1	1	0.0209	2	2	0	0	0	0.0351	2	2	0	0	0	0	0	0	0.0209	1	1	0.0209	1	1	0.0209	1	1	0	0	0	0	0	0	0.0209	1	1	0	0	0	0.0442
896	IPO7_HUMAN	Importin-7 OS=Homo sapiens GN=IPO7 PE=1 SV=1	120 kDa	0.0145	1	1	0.0145	1	1	0.0145	1	1	0	0	0	0	0	0	0.0145	1	1	0	0	0	0.0154	1	1	0.026	2	2	0	0	0	0	0	0	0.0154	2	2	0	0	0	0.0145	1	1	0	0	0	0
897	RED_HUMAN	Protein Red OS=Homo sapiens GN=IK PE=1 SV=3	66 kDa	0.0395	1	1	0.0395	2	2	0.0395	2	2	0	0	0	0.0395	1	1	0	0	0	0	0	0	0	0	0	0	0	0	0.07	3	3	0.0467	1	1	0.0395	1	1	0	0	0	0	0	0	0.0467	2	2	0
898	PRS6B_HUMAN	26S protease regulatory subunit 6B OS=Homo sapiens GN=PSMC4 PE=1 SV=2	47 kDa	0	0	0	0	0	0	0.0335	1	1	0.0287	1	1	0	0	0	0	0	0	0.0431	2	2	0.0766	3	3	0.055	3	3	0.0335	1	1	0.0335	1	1	0	0	0	0.0431	2	2	0	0	0	0.0335	1	1	0.0335
899	RL7L_HUMAN	60S ribosomal protein L7-like 1 OS=Homo sapiens GN=RPL7L1 PE=1 SV=1	29 kDa	0	0	0	0.0569	1	1	0.0569	1	1	0.0569	2	2	0.0569	1	1	0.0569	2	2	0.065	1	1	0	0	0	0	0	0	0.114	4	4	0.0569	2	2	0.065	1	1	0.0569	1	1	0	0	0	0	0	0	0
900	COX7R_HUMAN	Cytochrome c oxidase subunit 7A-related protein, mitochondrial OS=Homo sapiens GN=COX7A2L PE=1 SV=2	13 kDa	0.289	1	1	0	0	0	0	0	0	0	0	0	0.114	1	1	0.114	1	1	0.114	1	1	0.114	1	1	0	0	0	0	0	0	0.114	1	1	0.36	3	3	0	0	0	0.184	2	2	0.114	1	1	0
901	COX7C_HUMAN	Cytochrome c oxidase subunit 7C, mitochondrial OS=Homo sapiens GN=COX7C PE=1 SV=1	7 kDa	0.143	1	1	0	0	0	0.238	2	1	0	0	0	0.143	1	1	0.143	1	1	0.143	1	1	0.238	2	1	0.143	1	1	0.143	1	1	0.143	1	1	0.143	1	1	0.143	1	1	0.143	1	1	0.143	1	1	0.254
902.1	PCY1A_HUMAN	Choline-phosphate cytidylyltransferase A OS=Homo sapiens GN=PCYT1A PE=1 SV=2	42 kDa	0	0	0	0	0	0	0	0	0	0.0409	1	1	0.0409	1	1	0	0	0	0	0	0	0	0	0	0	0	0	0	0	0	0	0	0	0	0	0	0.0409	1	1	0.0409	1	1	0.0981	2	1	0.0572
903	RAB18_HUMAN	Ras-related protein Rab-18 OS=Homo sapiens GN=RAB18 PE=1 SV=1	23 kDa	0.18	3	3	0.0534	1	1	0	0	0	0	0	0	0	0	0	0.0728	1	1	0	0	0	0.126	2	2	0.18	3	3	0.0728	1	1	0.126	2	2	0.0534	1	1	0.0728	1	1	0.0291	1	0	0	0	0	0.0728
904	TRIPC_HUMAN	E3 ubiquitin-protein ligase TRIP12 OS=Homo sapiens GN=TRIP12 PE=1 SV=1	220 kDa	0	0	0	0	0	0	0	0	0	0.0176	4	4	0.00602	1	1	0.00602	2	2	0.00753	2	1	0.00602	1	1	0	0	0	0.00602	1	1	0.0136	2	2	0.00753	2	2	0	0	0	0	0	0	0	0	0	0
905	UGDH_HUMAN	UDP-glucose 6-dehydrogenase OS=Homo sapiens GN=UGDH PE=1 SV=1	55 kDa	0.0263	1	1	0.0304	1	1	0.0526	4	4	0.0304	1	1	0	0	0	0.0223	1	1	0.0263	1	1	0.0607	3	3	0.0486	2	2	0	0	0	0	0	0	0	0	0	0	0	0	0	0	0	0.0202	1	1	0
906	RBP56_HUMAN	TATA-binding protein-associated factor 2N OS=Homo sapiens GN=TAF15 PE=1 SV=1	62 kDa	0	0	0	0	0	0	0.0304	2	1	0.0304	2	1	0.0304	1	1	0.049	4	1	0	0	0	0	0	0	0.0304	2	1	0.0625	4	2	0.0304	2	1	0.0304	1	1	0	0	0	0	0	0	0	0	0	0.0236
907	SYAC_HUMAN	Alanine--tRNA ligase, cytoplasmic OS=Homo sapiens GN=AARS PE=1 SV=2	107 kDa	0.0186	2	2	0.0289	3	3	0.0165	1	1	0	0	0	0	0	0	0	0	0	0	0	0	0	0	0	0.0165	1	1	0	0	0	0	0	0	0	0	0	0	0	0	0.0362	2	2	0.0682	5	5	0
908	TCTP_HUMAN	Translationally-controlled tumor protein OS=Homo sapiens GN=TPT1 PE=1 SV=1	20 kDa	0	0	0	0.0814	1	1	0.0407	1	1	0	0	0	0	0	0	0	0	0	0	0	0	0	0	0	0	0	0	0	0	0	0	0	0	0	0	0	0.122	2	2	0.122	2	2	0.122	2	2	0.0407
909	DDRGK_HUMAN	DDRGK domain-containing protein 1 OS=Homo sapiens GN=DDRGK1 PE=1 SV=2	36 kDa	0	0	0	0	0	0	0.0414	1	1	0	0	0	0.0414	1	1	0.086	2	2	0.0605	1	1	0	0	0	0	0	0	0	0	0	0	0	0	0.0605	2	2	0.0605	2	2	0.0605	1	1	0	0	0	0.131
910	EIF3I_HUMAN	Eukaryotic translation initiation factor 3 subunit I OS=Homo sapiens GN=EIF3I PE=1 SV=1	37 kDa	0	0	0	0.0831	2	2	0.0492	1	1	0.0492	1	1	0	0	0	0	0	0	0	0	0	0	0	0	0.0492	1	1	0	0	0	0	0	0	0	0	0	0	0	0	0.0831	2	2	0.0831	2	2	0
911	GLYM_HUMAN	Serine hydroxymethyltransferase, mitochondrial OS=Homo sapiens GN=SHMT2 PE=1 SV=3	56 kDa	0.0417	2	1	0	0	0	0.0833	3	3	0	0	0	0.0179	1	1	0.0179	1	1	0	0	0	0.0179	1	1	0	0	0	0	0	0	0	0	0	0	0	0	0	0	0	0.0417	3	3	0.0179	1	1	0
912	IQGA1_HUMAN	Ras GTPase-activating-like protein IQGAP1 OS=Homo sapiens GN=IQGAP1 PE=1 SV=1	189 kDa	0	0	0	0.0103	2	2	0.0181	3	3	0	0	0	0	0	0	0.0115	2	2	0.0103	1	1	0	0	0	0.0205	2	2	0	0	0	0	0	0	0	0	0	0.00664	1	1	0	0	0	0	0	0	0
913	PYR1_HUMAN	CAD protein OS=Homo sapiens GN=CAD PE=1 SV=3	243 kDa	0.00944	1	1	0.00539	1	1	0.0117	3	3	0.0126	1	1	0	0	0	0.00989	1	1	0	0	0	0	0	0	0.00539	2	2	0	0	0	0	0	0	0	0	0	0	0	0	0	0	0	0	0	0	0
914	RM04_HUMAN	39S ribosomal protein L4, mitochondrial OS=Homo sapiens GN=MRPL4 PE=1 SV=1	35 kDa	0.0514	1	1	0.132	2	2	0.106	2	2	0.0514	1	1	0.0514	1	1	0.0547	1	1	0.0514	2	2	0.0514	1	1	0	0	0	0	0	0	0.0514	1	1	0.0514	1	1	0	0	0	0	0	0	0	0	0	0
915	RM45_HUMAN	39S ribosomal protein L45, mitochondrial OS=Homo sapiens GN=MRPL45 PE=1 SV=2	35 kDa	0	0	0	0.0588	2	2	0.0588	2	2	0	0	0	0	0	0	0.0719	2	2	0	0	0	0	0	0	0	0	0	0	0	0	0	0	0	0	0	0	0	0	0	0.0588	1	1	0.0719	1	1	0
916	THOC2_HUMAN	THO complex subunit 2 OS=Homo sapiens GN=THOC2 PE=1 SV=2	183 kDa	0.0144	1	1	0.00942	1	1	0.00942	2	2	0.0239	2	2	0.00942	1	1	0.00942	2	2	0	0	0	0.00942	1	1	0.00816	1	1	0.00942	2	2	0.00942	1	1	0.0151	2	2	0	0	0	0	0	0	0	0	0	0
917	WDR12_HUMAN	Ribosome biogenesis protein WDR12 OS=Homo sapiens GN=WDR12 PE=1 SV=2	48 kDa	0	0	0	0	0	0	0.0449	1	1	0.0922	2	2	0.0922	3	3	0	0	0	0.0284	1	1	0.0449	1	1	0.0922	2	2	0.0922	2	2	0.0922	2	2	0	0	0	0	0	0	0	0	0	0	0	0	0
918	MRP2_HUMAN	Canalicular multispecific organic anion transporter 1 OS=Homo sapiens GN=ABCC2 PE=1 SV=3	174 kDa	0.0155	1	1	0.0155	1	1	0.0117	1	1	0.0117	1	1	0	0	0	0.0104	1	1	0.00841	2	1	0.00841	1	1	0	0	0	0	0	0	0.0117	1	1	0.0239	3	3	0	0	0	0	0	0	0	0	0	0.0155
919	NU188_HUMAN	Nucleoporin NUP188 homolog OS=Homo sapiens GN=NUP188 PE=1 SV=1	196 kDa	0	0	0	0.00915	1	1	0.0143	2	2	0	0	0	0.00915	1	1	0	0	0	0.00915	1	1	0.0137	3	3	0	0	0	0	0	0	0	0	0	0.00915	1	1	0	0	0	0.00915	1	1	0	0	0	0.00915
920	RAB32_HUMAN	Ras-related protein Rab-32 OS=Homo sapiens GN=RAB32 PE=1 SV=3	25 kDa	0	0	0	0.0489	2	2	0.0756	2	2	0.0844	1	1	0.0756	1	1	0	0	0	0	0	0	0.0756	1	1	0	0	0	0	0	0	0.0756	1	1	0	0	0	0	0	0	0.0756	3	3	0.0756	1	1	0
921	ANXA6_HUMAN	Annexin A6 OS=Homo sapiens GN=ANXA6 PE=1 SV=3	76 kDa	0.0342	1	1	0.0238	1	1	0.0342	1	1	0	0	0	0	0	0	0	0	0	0	0	0	0	0	0	0.0223	1	1	0	0	0	0	0	0	0	0	0	0	0	0	0	0	0	0.0342	2	2	0
922	RDH13_HUMAN	Retinol dehydrogenase 13 OS=Homo sapiens GN=RDH13 PE=1 SV=2	36 kDa	0	0	0	0	0	0	0	0	0	0.0725	1	1	0.0725	1	1	0	0	0	0.0725	1	1	0.103	2	2	0.142	3	3	0.103	2	2	0.103	2	2	0.0725	1	1	0	0	0	0	0	0	0	0	0	0
923	CYC_HUMAN	Cytochrome c OS=Homo sapiens GN=CYCS PE=1 SV=2	12 kDa	0	0	0	0	0	0	0	0	0	0	0	0	0	0	0	0.105	2	2	0	0	0	0	0	0	0	0	0	0.105	1	1	0	0	0	0	0	0	0.0762	1	1	0.21	3	3	0.0762	1	1	0.105
924	IF2A_HUMAN	Eukaryotic translation initiation factor 2 subunit 1 OS=Homo sapiens GN=EIF2S1 PE=1 SV=3	36 kDa	0	0	0	0.0635	1	1	0.0635	1	1	0	0	0	0	0	0	0	0	0	0	0	0	0	0	0	0	0	0	0	0	0	0	0	0	0	0	0	0	0	0	0.0635	2	2	0	0	0	0.0635
925	MRP3_HUMAN	Canalicular multispecific organic anion transporter 2 OS=Homo sapiens GN=ABCC3 PE=1 SV=3	169 kDa	0.0157	1	1	0.0157	2	2	0.0105	1	1	0	0	0	0	0	0	0.0105	1	1	0.0157	1	1	0	0	0	0	0	0	0	0	0	0	0	0	0.0255	2	2	0	0	0	0	0	0	0	0	0	0
926	ZCCHV_HUMAN	Zinc finger CCCH-type antiviral protein 1 OS=Homo sapiens GN=ZC3HAV1 PE=1 SV=3	101 kDa	0	0	0	0.0233	3	3	0.0188	2	2	0	0	0	0	0	0	0.0144	1	1	0	0	0	0	0	0	0	0	0	0	0	0	0	0	0	0	0	0	0.0122	1	1	0.0144	2	2	0	0	0	0.0144
927	HNRLL_HUMAN	Heterogeneous nuclear ribonucleoprotein L-like OS=Homo sapiens GN=HNRNPLL PE=1 SV=1	60 kDa	0	0	0	0.059	3	2	0.0295	2	1	0.0295	2	1	0.059	4	3	0.0295	2	1	0.0295	1	1	0.0295	2	1	0	0	0	0.0627	4	3	0.0295	1	1	0.0295	1	1	0	0	0	0	0	0	0.0295	2	1	0
928	UD2A3_HUMAN	UDP-glucuronosyltransferase 2A3 OS=Homo sapiens GN=UGT2A3 PE=2 SV=2	60 kDa	0	0	0	0.0228	1	0	0	0	0	0.0342	1	1	0.0228	1	0	0.0342	1	1	0.0228	1	0	0.0531	2	1	0.0228	1	0	0.0285	2	1	0.0285	2	1	0.0228	1	0	0.0228	1	0	0.0228	1	0	0.0228	1	0	0.0266
929	UTP6_HUMAN	U3 small nucleolar RNA-associated protein 6 homolog OS=Homo sapiens GN=UTP6 PE=2 SV=2	70 kDa	0.0218	1	1	0.0218	2	2	0.0318	4	4	0.0184	1	1	0.0184	2	2	0.0402	5	5	0	0	0	0	0	0	0.0168	1	1	0.0168	1	1	0	0	0	0	0	0	0	0	0	0	0	0	0	0	0	0
930	SRSF7_HUMAN	Serine/arginine-rich splicing factor 7 OS=Homo sapiens GN=SRSF7 PE=1 SV=1	27 kDa	0.0882	1	1	0.0588	1	1	0.0882	2	2	0.0882	2	2	0.0588	1	1	0.0588	1	1	0	0	0	0	0	0	0.0966	2	2	0.0588	1	1	0.0588	1	1	0	0	0	0	0	0	0.0378	1	1	0.0882	1	1	0
931	MRT4_HUMAN	mRNA turnover protein 4 homolog OS=Homo sapiens GN=MRTO4 PE=1 SV=2	28 kDa	0	0	0	0.0418	1	1	0.0418	1	1	0.0879	3	3	0.0628	2	2	0.046	1	1	0	0	0	0	0	0	0.0335	1	1	0.046	1	1	0.0628	2	2	0.0628	2	2	0	0	0	0	0	0	0	0	0	0
932	RIF1_HUMAN	Telomere-associated protein RIF1 OS=Homo sapiens GN=RIF1 PE=1 SV=2	274 kDa	0	0	0	0	0	0	0.00485	1	1	0	0	0	0.00688	2	2	0.00283	1	1	0.00647	1	1	0.00526	1	1	0.00526	1	1	0.0133	3	3	0.00688	2	2	0.00688	2	2	0	0	0	0	0	0	0	0	0	0
933	sp|P11195|VP4_ROTHP	Outer capsid protein VP4 OS=Rotavirus A (strain Human/United States/P/1974 G3-P1A[8]-I1-R1-C1-M1-A1-N1-T1-E1-H1) PE=3 SV=2	?	0	1	1	0	1	1	0	0	0	0	1	1	0	1	1	0	1	1	0	2	1	0	1	1	0	1	1	0	1	1	0	3	1	0	1	1	0	0	0	0	0	0	0	1	1	0
934	PRDX5_HUMAN	Peroxiredoxin-5, mitochondrial OS=Homo sapiens GN=PRDX5 PE=1 SV=4	22 kDa	0	0	0	0.238	3	3	0	0	0	0	0	0	0	0	0	0.0374	1	1	0.159	2	2	0.145	3	3	0.145	2	2	0.0607	1	1	0	0	0	0	0	0	0	0	0	0.0794	1	1	0.187	2	2	0
935	CD166_HUMAN	CD166 antigen OS=Homo sapiens GN=ALCAM PE=1 SV=2	65 kDa	0	0	0	0	0	0	0	0	0	0	0	0	0	0	0	0	0	0	0	0	0	0	0	0	0	0	0	0	0	0	0	0	0	0	0	0	0	0	0	0.0772	3	3	0.0497	2	2	0.0497
936	AP1G1_HUMAN	AP-1 complex subunit gamma-1 OS=Homo sapiens GN=AP1G1 PE=1 SV=5	91 kDa	0.017	1	1	0.017	1	1	0.017	1	1	0.017	1	1	0.017	1	1	0	0	0	0	0	0	0.0122	1	1	0	0	0	0	0	0	0.017	1	1	0	0	0	0	0	0	0	0	0	0.017	2	2	0
937	CY24A_HUMAN	Cytochrome b-245 light chain OS=Homo sapiens GN=CYBA PE=1 SV=3	21 kDa	0	0	0	0	0	0	0	0	0	0.0513	1	1	0.128	2	2	0	0	0	0	0	0	0	0	0	0	0	0	0.0513	1	1	0.0513	1	1	0.0513	1	1	0	0	0	0	0	0	0	0	0	0.0513
938	G6PD_HUMAN	Glucose-6-phosphate 1-dehydrogenase OS=Homo sapiens GN=G6PD PE=1 SV=4	59 kDa	0.0311	1	1	0.0311	1	1	0.0621	2	2	0	0	0	0	0	0	0.0311	1	1	0	0	0	0	0	0	0	0	0	0	0	0	0	0	0	0	0	0	0	0	0	0.0621	2	2	0.0621	2	2	0
939	GAR1_HUMAN	H/ACA ribonucleoprotein complex subunit 1 OS=Homo sapiens GN=GAR1 PE=1 SV=1	22 kDa	0.0829	1	1	0.0829	1	1	0.0829	1	1	0.0922	1	1	0.0922	1	1	0	0	0	0	0	0	0.0922	1	1	0	0	0	0.175	2	2	0.0922	1	1	0.0829	1	1	0	0	0	0	0	0	0.175	2	2	0
940	LONM_HUMAN	Lon protease homolog, mitochondrial OS=Homo sapiens GN=LONP1 PE=1 SV=2	106 kDa	0.0302	1	1	0.0125	1	1	0.0302	3	3	0	0	0	0	0	0	0.0136	1	1	0	0	0	0.025	3	3	0.0115	1	1	0	0	0	0	0	0	0.0302	2	2	0	0	0	0	0	0	0.0125	2	2	0
941	MAZ_HUMAN	Myc-associated zinc finger protein OS=Homo sapiens GN=MAZ PE=1 SV=1	49 kDa	0	0	0	0.0273	1	1	0.0273	1	1	0.0273	1	1	0.0587	2	2	0.0356	2	2	0	0	0	0	0	0	0	0	0	0	0	0	0	0	0	0	0	0	0	0	0	0.0587	2	2	0.0587	2	2	0
942	ODR4_HUMAN	Protein odr-4 homolog OS=Homo sapiens GN=ODR4 PE=1 SV=1	51 kDa	0	0	0	0.0374	1	1	0.0374	1	1	0	0	0	0	0	0	0.0374	1	1	0	0	0	0	0	0	0	0	0	0	0	0	0	0	0	0.0374	1	1	0.0264	1	1	0.0264	1	1	0.0705	2	2	0.0264
943	OLA1_HUMAN	Obg-like ATPase 1 OS=Homo sapiens GN=OLA1 PE=1 SV=2	45 kDa	0	0	0	0.0379	1	1	0.0379	2	2	0	0	0	0	0	0	0.0379	1	1	0	0	0	0	0	0	0	0	0	0	0	0	0	0	0	0	0	0	0	0	0	0.0707	2	2	0.0328	1	1	0
944	PSMD2_HUMAN	26S proteasome non-ATPase regulatory subunit 2 OS=Homo sapiens GN=PSMD2 PE=1 SV=3	100 kDa	0	0	0	0.00881	1	1	0.0264	3	3	0.0187	1	1	0.0165	1	1	0	0	0	0	0	0	0.0165	1	1	0.0187	1	1	0.0187	1	1	0	0	0	0	0	0	0	0	0	0	0	0	0.0187	1	1	0
945	TEX10_HUMAN	Testis-expressed sequence 10 protein OS=Homo sapiens GN=TEX10 PE=1 SV=2	106 kDa	0.0291	2	2	0.0194	1	1	0.0194	1	1	0.00969	1	1	0.00969	1	1	0.00969	1	1	0.0172	1	1	0.00969	1	1	0.0151	1	1	0.0237	2	2	0.014	1	1	0.0291	2	2	0	0	0	0	0	0	0	0	0	0
946	MIC13_HUMAN	MICOS complex subunit MIC13 OS=Homo sapiens GN=MIC13 PE=1 SV=1	13 kDa	0	0	0	0	0	0	0	0	0	0.432	4	4	0	0	0	0.271	1	1	0	0	0	0	0	0	0.0508	1	1	0	0	0	0.0508	1	1	0.22	2	2	0	0	0	0	0	0	0	0	0	0
947	S100P_HUMAN	Protein S100-P OS=Homo sapiens GN=S100P PE=1 SV=2	10 kDa	0.242	2	2	0.137	1	1	0.242	2	2	0	0	0	0.137	1	1	0	0	0	0.137	1	1	0.137	1	1	0.242	2	2	0	0	0	0.137	1	1	0	0	0	0.105	1	1	0	0	0	0.137	1	1	0
948	PSD12_HUMAN	26S proteasome non-ATPase regulatory subunit 12 OS=Homo sapiens GN=PSMD12 PE=1 SV=3	53 kDa	0.0285	1	1	0.0285	1	1	0.0285	1	1	0.0285	1	1	0.0285	1	1	0.0285	1	1	0.0285	1	1	0.0439	2	2	0.0285	1	1	0	0	0	0.0285	1	1	0	0	0	0	0	0	0	0	0	0	0	0	0
949	K1109_HUMAN	Uncharacterized protein KIAA1109 OS=Homo sapiens GN=KIAA1109 PE=1 SV=2	555 kDa	0.0034	2	2	0.0026	1	1	0.0026	1	1	0.0046	3	3	0.002	2	2	0.0036	3	3	0	0	0	0	0	0	0	0	0	0	0	0	0.0026	1	1	0	0	0	0	0	0	0	0	0	0	0	0	0
950.1	AK1BA_HUMAN	Aldo-keto reductase family 1 member B10 OS=Homo sapiens GN=AKR1B10 PE=1 SV=2	36 kDa	0	0	0	0	0	0	0.123	2	1	0	0	0	0.057	1	0	0	0	0	0.057	1	0	0.057	1	0	0.057	1	0	0	0	0	0	0	0	0	0	0	0	0	0	0.057	1	0	0.123	2	1	0
950.2	AK1BF_HUMAN	Aldo-keto reductase family 1 member B15 OS=Homo sapiens GN=AKR1B15 PE=1 SV=2	37 kDa	0	0	0	0	0	0	0.057	1	0	0	0	0	0.057	1	0	0	0	0	0.057	1	0	0.057	1	0	0.057	1	0	0	0	0	0	0	0	0	0	0	0	0	0	0.057	1	0	0.123	2	1	0
951	COR1C_HUMAN	Coronin-1C OS=Homo sapiens GN=CORO1C PE=1 SV=1	53 kDa	0	0	0	0.0232	1	1	0.103	2	2	0	0	0	0.0232	1	1	0.0612	1	1	0	0	0	0	0	0	0	0	0	0	0	0	0	0	0	0	0	0	0	0	0	0	0	0	0	0	0	0.0464
952	NDUB9_HUMAN	NADH dehydrogenase [ubiquinone] 1 beta subcomplex subunit 9 OS=Homo sapiens GN=NDUFB9 PE=1 SV=3	22 kDa	0	0	0	0.0782	1	1	0.0782	1	1	0.0782	1	1	0.184	2	2	0.0782	1	1	0	0	0	0	0	0	0.0782	1	1	0.0782	1	1	0.0782	1	1	0	0	0	0	0	0	0.0782	1	1	0.0782	1	1	0
953	PLOD3_HUMAN	Procollagen-lysine,2-oxoglutarate 5-dioxygenase 3 OS=Homo sapiens GN=PLOD3 PE=1 SV=1	85 kDa	0	0	0	0.0339	2	2	0.0339	2	2	0.0203	1	1	0.0203	2	2	0.0203	1	1	0	0	0	0	0	0	0	0	0	0	0	0	0	0	0	0	0	0	0	0	0	0	0	0	0	0	0	0
954	PUR2_HUMAN	Trifunctional purine biosynthetic protein adenosine-3 OS=Homo sapiens GN=GART PE=1 SV=1	108 kDa	0.00891	2	2	0.0248	2	2	0.0475	3	3	0	0	0	0	0	0	0	0	0	0.0139	1	1	0.0139	1	1	0.0139	1	1	0	0	0	0	0	0	0	0	0	0	0	0	0	0	0	0.0218	1	1	0
955	MRP1_HUMAN	Multidrug resistance-associated protein 1 OS=Homo sapiens GN=ABCC1 PE=1 SV=3	172 kDa	0.0157	1	1	0	0	0	0.0157	1	1	0.00653	1	1	0	0	0	0.0222	2	2	0.00523	1	1	0	0	0	0.00653	1	1	0.0157	2	2	0.0157	1	1	0	0	0	0.00523	1	1	0.00523	1	1	0	0	0	0.0098
956	CSTF3_HUMAN	Cleavage stimulation factor subunit 3 OS=Homo sapiens GN=CSTF3 PE=1 SV=1	83 kDa	0.00976	1	1	0.00976	1	1	0	0	0	0.0363	2	2	0.0363	3	3	0.0363	2	2	0	0	0	0	0	0	0.00976	1	1	0.0251	2	2	0.0251	1	1	0	0	0	0	0	0	0	0	0	0	0	0	0
957	SIN3A_HUMAN	Paired amphipathic helix protein Sin3a OS=Homo sapiens GN=SIN3A PE=1 SV=2	145 kDa	0	0	0	0.00943	1	1	0.00943	1	1	0.00943	2	2	0.00786	1	1	0.0236	2	2	0.00943	1	1	0	0	0	0.00943	1	1	0.00943	1	1	0.011	2	2	0.011	1	1	0	0	0	0	0	0	0	0	0	0
958	NB5R1_HUMAN	NADH-cytochrome b5 reductase 1 OS=Homo sapiens GN=CYB5R1 PE=1 SV=1	34 kDa	0	0	0	0.0525	1	1	0	0	0	0.102	2	2	0.0525	1	1	0.102	1	1	0	0	0	0.0525	1	1	0.0525	1	1	0.0525	1	1	0.0525	1	1	0.154	3	3	0	0	0	0	0	0	0	0	0	0
959.1	NP1L1_HUMAN	Nucleosome assembly protein 1-like 1 OS=Homo sapiens GN=NAP1L1 PE=1 SV=1	45 kDa	0.0256	1	0	0.0716	2	1	0.0256	1	0	0	0	0	0.0256	1	0	0.0256	1	0	0.0716	3	2	0	0	0	0	0	0	0.0435	1	1	0	0	0	0	0	0	0.046	1	1	0	0	0	0	0	0	0
960	BAX_HUMAN	Apoptosis regulator BAX OS=Homo sapiens GN=BAX PE=1 SV=1	21 kDa	0.104	1	1	0.0573	1	1	0.0625	1	1	0.0625	1	1	0.0625	1	1	0	0	0	0.12	2	2	0.0625	1	1	0.0573	1	1	0.188	3	3	0.0573	1	1	0.0573	1	1	0	0	0	0	0	0	0.104	1	1	0.104
961	ASNS_HUMAN	Asparagine synthetase [glutamine-hydrolyzing] OS=Homo sapiens GN=ASNS PE=1 SV=4	64 kDa	0.025	1	1	0.0606	3	3	0.0446	3	3	0	0	0	0.025	1	1	0	0	0	0.025	1	1	0.025	1	1	0.025	1	1	0	0	0	0	0	0	0	0	0	0	0	0	0	0	0	0.0232	1	1	0
962	MDHM_HUMAN	Malate dehydrogenase, mitochondrial OS=Homo sapiens GN=MDH2 PE=1 SV=3	36 kDa	0	0	0	0.0651	1	1	0.071	3	3	0.0651	1	1	0	0	0	0.0325	1	1	0	0	0	0	0	0	0	0	0	0	0	0	0	0	0	0	0	0	0	0	0	0.0651	1	1	0.0651	1	1	0.0651
963	NOC2L_HUMAN	Nucleolar complex protein 2 homolog OS=Homo sapiens GN=NOC2L PE=1 SV=4	85 kDa	0.0147	2	2	0.0187	1	1	0.032	2	2	0.0134	1	1	0	0	0	0.032	2	2	0	0	0	0.0107	1	1	0.012	1	1	0	0	0	0.012	1	1	0.016	2	2	0	0	0	0	0	0	0	0	0	0
964	OS9_HUMAN	Protein OS-9 OS=Homo sapiens GN=OS9 PE=1 SV=1	76 kDa	0	0	0	0	0	0	0	0	0	0.015	1	1	0	0	0	0.0195	2	2	0	0	0	0.0195	1	1	0	0	0	0.048	3	3	0.048	3	3	0	0	0	0	0	0	0	0	0	0	0	0	0
965	PWP2_HUMAN	Periodic tryptophan protein 2 homolog OS=Homo sapiens GN=PWP2 PE=2 SV=2	102 kDa	0.0381	3	3	0.0229	2	2	0.0229	1	1	0.0316	2	2	0	0	0	0.0381	3	3	0	0	0	0	0	0	0	0	0	0.0174	1	1	0	0	0	0	0	0	0	0	0	0	0	0	0	0	0	0
966	RRP1_HUMAN	Ribosomal RNA processing protein 1 homolog A OS=Homo sapiens GN=RRP1 PE=1 SV=1	53 kDa	0.026	1	1	0	0	0	0	0	0	0	0	0	0.039	1	1	0.026	1	1	0.0651	3	3	0.0651	2	2	0.039	1	1	0.026	1	1	0.0651	2	2	0.026	1	1	0	0	0	0	0	0	0.0282	1	1	0
967	S39AE_HUMAN	Zinc transporter ZIP14 OS=Homo sapiens GN=SLC39A14 PE=1 SV=3	54 kDa	0	0	0	0	0	0	0	0	0	0	0	0	0	0	0	0	0	0	0	0	0	0	0	0	0	0	0	0.0407	1	1	0	0	0	0.0407	2	2	0	0	0	0	0	0	0	0	0	0.0671
968	SMC1A_HUMAN	Structural maintenance of chromosomes protein 1A OS=Homo sapiens GN=SMC1A PE=1 SV=2	143 kDa	0.0162	2	2	0.0162	1	1	0	0	0	0.0162	1	1	0	0	0	0.00649	1	1	0.0162	1	1	0	0	0	0	0	0	0.0235	3	3	0	0	0	0.0105	1	1	0	0	0	0	0	0	0	0	0	0.00649
969	STXB2_HUMAN	Syntaxin-binding protein 2 OS=Homo sapiens GN=STXBP2 PE=1 SV=2	66 kDa	0	0	0	0	0	0	0.0219	1	1	0.0304	1	1	0	0	0	0	0	0	0	0	0	0	0	0	0	0	0	0.0152	1	1	0.0304	1	1	0	0	0	0.0152	1	1	0.0152	1	1	0.0304	2	1	0.0304
970	SYG_HUMAN	Glycine--tRNA ligase OS=Homo sapiens GN=GARS PE=1 SV=3	83 kDa	0	0	0	0.0541	3	3	0.0541	3	3	0.0271	1	1	0	0	0	0.0271	1	1	0	0	0	0.0176	1	1	0	0	0	0	0	0	0	0	0	0	0	0	0	0	0	0	0	0	0	0	0	0
971	TMM70_HUMAN	Transmembrane protein 70, mitochondrial OS=Homo sapiens GN=TMEM70 PE=1 SV=2	29 kDa	0.115	2	2	0.0346	1	1	0.0346	1	1	0.0346	1	1	0	0	0	0.0346	1	1	0.0808	1	1	0	0	0	0	0	0	0.0346	1	1	0.0346	1	1	0.0808	1	1	0	0	0	0	0	0	0	0	0	0
972	TPIS_HUMAN	Triosephosphate isomerase OS=Homo sapiens GN=TPI1 PE=1 SV=3	31 kDa	0.147	2	2	0.049	2	2	0.049	2	2	0	0	0	0	0	0	0	0	0	0	0	0	0.0455	1	1	0.0455	1	1	0	0	0	0	0	0	0	0	0	0	0	0	0	0	0	0.042	1	1	0
973	TRPV2_HUMAN	Transient receptor potential cation channel subfamily V member 2 OS=Homo sapiens GN=TRPV2 PE=1 SV=1	86 kDa	0.0118	1	1	0.0144	1	1	0.0144	1	1	0.0144	1	1	0.0144	1	1	0.0275	3	3	0	0	0	0.034	2	2	0	0	0	0.0196	2	2	0	0	0	0	0	0	0	0	0	0	0	0	0	0	0	0
974	UGGG1_HUMAN	UDP-glucose:glycoprotein glucosyltransferase 1 OS=Homo sapiens GN=UGGT1 PE=1 SV=3	177 kDa	0.00836	2	2	0.0238	2	2	0.00836	2	2	0.00836	1	1	0	0	0	0	0	0	0	0	0	0.00836	2	2	0.00836	1	1	0	0	0	0.00836	1	1	0.00836	1	1	0	0	0	0	0	0	0.00836	1	1	0
975	IR3IP_HUMAN	Immediate early response 3-interacting protein 1 OS=Homo sapiens GN=IER3IP1 PE=1 SV=1	9 kDa	0	0	0	0	0	0	0	0	0	0.244	1	1	0.0976	1	1	0.341	2	2	0.244	1	1	0	0	0	0.244	1	1	0.341	2	2	0.244	1	1	0	0	0	0	0	0	0.244	1	1	0	0	0	0.244
976	S10AG_HUMAN	Protein S100-A16 OS=Homo sapiens GN=S100A16 PE=1 SV=1	12 kDa	0.117	1	1	0	0	0	0.126	1	1	0.126	1	1	0.126	1	1	0.126	1	1	0.117	1	1	0.117	1	1	0	0	0	0	0	0	0.126	1	1	0.233	3	3	0	0	0	0	0	0	0	0	0	0
977	AUP1_HUMAN	Ancient ubiquitous protein 1 OS=Homo sapiens GN=AUP1 PE=1 SV=1	53 kDa	0.0315	1	1	0	0	0	0.0252	1	1	0.0315	1	1	0	0	0	0.0273	2	2	0.0252	1	1	0	0	0	0	0	0	0.0273	1	1	0.0273	2	2	0.0441	3	3	0	0	0	0	0	0	0	0	0	0
978	RBM8A_HUMAN	RNA-binding protein 8A OS=Homo sapiens GN=RBM8A PE=1 SV=1	20 kDa	0.0632	1	1	0.0632	2	2	0.155	2	2	0.046	1	1	0.155	3	3	0.046	1	1	0	0	0	0	0	0	0.046	1	1	0.046	1	1	0.155	2	2	0	0	0	0	0	0	0	0	0	0	0	0	0
979	HS105_HUMAN	Heat shock protein 105 kDa OS=Homo sapiens GN=HSPH1 PE=1 SV=1	97 kDa	0.0175	1	1	0.0175	1	1	0.0175	2	1	0	0	0	0	0	0	0	0	0	0	0	0	0.0175	1	1	0	0	0	0	0	0	0	0	0	0.0175	1	1	0	0	0	0	0	0	0.0396	2	2	0
980	SUCA_HUMAN	Succinyl-CoA ligase [ADP/GDP-forming] subunit alpha, mitochondrial OS=Homo sapiens GN=SUCLG1 PE=1 SV=4	36 kDa	0.0289	1	1	0.0289	1	1	0.0289	2	2	0.0289	1	1	0	0	0	0	0	0	0.0434	3	3	0.0434	2	2	0.0434	1	1	0	0	0	0	0	0	0	0	0	0	0	0	0.0462	2	2	0	0	0	0
981	AIMP1_HUMAN	Aminoacyl tRNA synthase complex-interacting multifunctional protein 1 OS=Homo sapiens GN=AIMP1 PE=1 SV=2	34 kDa	0.0673	1	1	0.0577	1	1	0.0673	3	3	0	0	0	0	0	0	0	0	0	0	0	0	0	0	0	0.0673	2	2	0.112	2	2	0.0673	2	2	0	0	0	0.0545	1	1	0	0	0	0.0673	1	1	0
982	COPD_HUMAN	Coatomer subunit delta OS=Homo sapiens GN=ARCN1 PE=1 SV=1	57 kDa	0	0	0	0	0	0	0	0	0	0	0	0	0	0	0	0	0	0	0.0254	2	2	0	0	0	0	0	0	0	0	0	0	0	0	0	0	0	0.0391	2	2	0.0254	1	1	0.0254	1	1	0.0254
983	ERLEC_HUMAN	Endoplasmic reticulum lectin 1 OS=Homo sapiens GN=ERLEC1 PE=1 SV=1	55 kDa	0	0	0	0.0393	1	1	0.0766	2	2	0.029	1	1	0	0	0	0	0	0	0	0	0	0.0248	1	1	0.0269	2	2	0.0269	1	1	0.0269	1	1	0.0269	1	1	0	0	0	0	0	0	0.0393	2	2	0.0269
984	FAM3C_HUMAN	Protein FAM3C OS=Homo sapiens GN=FAM3C PE=1 SV=1	25 kDa	0.0573	1	1	0	0	0	0	0	0	0	0	0	0	0	0	0.0352	1	1	0.0573	1	1	0.0573	1	1	0.0573	1	1	0	0	0	0.0573	1	1	0.0573	1	1	0.0352	1	1	0.0352	1	1	0	0	0	0
985	HMGB3_HUMAN	High mobility group protein B3 OS=Homo sapiens GN=HMGB3 PE=1 SV=4	23 kDa	0	0	0	0	0	0	0	0	0	0	0	0	0	0	0	0	0	0	0	0	0	0	0	0	0	0	0	0	0	0	0	0	0	0	0	0	0.07	2	2	0	0	0	0.07	2	2	0.18
986	MYO6_HUMAN	Unconventional myosin-VI OS=Homo sapiens GN=MYO6 PE=1 SV=4	150 kDa	0	0	0	0.0216	2	2	0.01	1	1	0.0247	2	2	0.0131	1	1	0.0325	2	2	0	0	0	0	0	0	0	0	0	0	0	0	0	0	0	0.0116	1	1	0	0	0	0	0	0	0	0	0	0
987	PEG3_HUMAN	Paternally-expressed gene 3 protein OS=Homo sapiens GN=PEG3 PE=1 SV=1	181 kDa	0	0	0	0	0	0	0.0107	1	1	0.0126	1	1	0	0	0	0.0107	1	1	0.00693	1	1	0.00693	1	1	0	0	0	0	0	0	0	0	0	0	0	0	0	0	0	0.0107	1	1	0.0107	1	1	0.0164
988	PH4H_HUMAN	Phenylalanine-4-hydroxylase OS=Homo sapiens GN=PAH PE=1 SV=1	52 kDa	0	0	0	0	0	0	0	0	0	0	0	0	0	0	0	0	0	0	0	0	0	0	0	0	0.0265	1	1	0	0	0	0	0	0	0	0	0	0.0265	1	1	0.0619	2	2	0.0265	1	1	0
989	U2AF1_HUMAN (+1)	Splicing factor U2AF 35 kDa subunit OS=Homo sapiens GN=U2AF1 PE=1 SV=3	28 kDa	0	0	0	0.075	1	1	0.0583	1	1	0	0	0	0	0	0	0.075	2	2	0.0875	2	2	0	0	0	0	0	0	0.0375	1	1	0	0	0	0	0	0	0	0	0	0	0	0	0.0375	1	1	0
990	PDIA5_HUMAN	Protein disulfide-isomerase A5 OS=Homo sapiens GN=PDIA5 PE=1 SV=1	60 kDa	0.0231	1	1	0.0231	1	1	0.0559	2	2	0	0	0	0	0	0	0	0	0	0	0	0	0.0193	1	1	0.0193	1	1	0	0	0	0	0	0	0	0	0	0	0	0	0.0193	1	1	0	0	0	0
991	RMD3_HUMAN	Regulator of microtubule dynamics protein 3 OS=Homo sapiens GN=RMDN3 PE=1 SV=2	52 kDa	0.0362	2	2	0.0234	1	1	0.0362	1	1	0	0	0	0	0	0	0.0489	1	1	0.0362	1	1	0	0	0	0.0234	1	1	0.0234	1	1	0.0234	1	1	0.0404	2	2	0	0	0	0	0	0	0	0	0	0
992	FPPS_HUMAN	Farnesyl pyrophosphate synthase OS=Homo sapiens GN=FDPS PE=1 SV=4	48 kDa	0	0	0	0	0	0	0	0	0	0	0	0	0	0	0	0	0	0	0	0	0	0	0	0	0	0	0	0	0	0	0	0	0	0	0	0	0.0215	1	1	0	0	0	0.0453	3	3	0
993	TTL12_HUMAN	Tubulin--tyrosine ligase-like protein 12 OS=Homo sapiens GN=TTLL12 PE=1 SV=2	74 kDa	0.0202	1	1	0.0342	1	1	0.0388	3	3	0	0	0	0	0	0	0.0342	1	1	0.0248	1	1	0.0668	3	3	0.0419	2	2	0	0	0	0	0	0	0	0	0	0	0	0	0	0	0	0	0	0	0
994	ALBU_HUMAN	Serum albumin OS=Homo sapiens GN=ALB PE=1 SV=2	69 kDa	0	0	0	0	0	0	0	0	0	0	0	0	0	0	0	0	0	0	0.0197	1	1	0.0246	1	1	0	0	0	0	0	0	0	0	0	0.0246	1	1	0.0115	1	1	0	0	0	0.0279	1	1	0.0525
995	ALDOA_HUMAN	Fructose-bisphosphate aldolase A OS=Homo sapiens GN=ALDOA PE=1 SV=2	39 kDa	0	0	0	0.0549	1	1	0.0549	1	1	0	0	0	0	0	0	0	0	0	0	0	0	0	0	0	0	0	0	0	0	0	0	0	0	0	0	0	0	0	0	0.0549	1	1	0.0549	1	1	0.0549
996	HCD2_HUMAN	3-hydroxyacyl-CoA dehydrogenase type-2 OS=Homo sapiens GN=HSD17B10 PE=1 SV=3	27 kDa	0	0	0	0.046	1	1	0.0651	2	2	0	0	0	0.046	1	1	0	0	0	0.0651	1	1	0.046	1	1	0	0	0	0.165	2	2	0.046	1	1	0.0766	1	1	0.046	1	1	0.046	1	1	0.046	1	1	0
997	MA2A1_HUMAN	Alpha-mannosidase 2 OS=Homo sapiens GN=MAN2A1 PE=1 SV=2	131 kDa	0	0	0	0.014	2	2	0.0271	3	3	0.00874	1	1	0	0	0	0.00787	1	1	0	0	0	0	0	0	0	0	0	0	0	0	0	0	0	0	0	0	0.00874	1	1	0	0	0	0	0	0	0
998	PLOD1_HUMAN	Procollagen-lysine,2-oxoglutarate 5-dioxygenase 1 OS=Homo sapiens GN=PLOD1 PE=1 SV=2	84 kDa	0	0	0	0	0	0	0.0344	3	3	0	0	0	0	0	0	0	0	0	0.0165	1	1	0.0206	1	1	0.0179	1	1	0.0165	1	1	0	0	0	0	0	0	0.0165	1	1	0.0165	1	1	0.0344	2	2	0
999	VAS1_HUMAN	V-type proton ATPase subunit S1 OS=Homo sapiens GN=ATP6AP1 PE=1 SV=2	52 kDa	0	0	0	0.0149	1	1	0.0149	1	1	0	0	0	0.0298	1	1	0	0	0	0	0	0	0.0319	1	1	0.0319	1	1	0.0319	1	1	0.0617	2	2	0.0617	2	2	0	0	0	0	0	0	0	0	0	0
1000	RAP2B_HUMAN	Ras-related protein Rap-2b OS=Homo sapiens GN=RAP2B PE=1 SV=1	21 kDa	0	0	0	0	0	0	0.0656	1	1	0	0	0	0	0	0	0	0	0	0	0	0	0.0656	1	1	0.0656	1	1	0	0	0	0	0	0	0.0656	1	1	0	0	0	0.208	2	2	0.208	2	2	0.0656
1001	RM03_HUMAN	39S ribosomal protein L3, mitochondrial OS=Homo sapiens GN=MRPL3 PE=1 SV=1	39 kDa	0.0201	1	1	0.101	2	2	0.101	2	2	0.0431	1	1	0.0431	1	1	0.0575	1	1	0	0	0	0	0	0	0	0	0	0	0	0	0	0	0	0	0	0	0	0	0	0.0517	1	1	0	0	0	0
1002	PSIP1_HUMAN	PC4 and SFRS1-interacting protein OS=Homo sapiens GN=PSIP1 PE=1 SV=1	60 kDa	0	0	0	0.0208	1	1	0	0	0	0.0208	1	1	0.0208	1	1	0	0	0	0.0208	1	1	0	0	0	0	0	0	0.0623	2	2	0	0	0	0.0208	1	1	0	0	0	0.0208	1	1	0.0208	1	1	0.0434
1003.1	DNJB1_HUMAN	DnaJ homolog subfamily B member 1 OS=Homo sapiens GN=DNAJB1 PE=1 SV=4	38 kDa	0.0353	1	0	0.0324	1	1	0	0	0	0	0	0	0	0	0	0	0	0	0.0265	1	1	0.0618	2	1	0.0735	2	2	0	0	0	0	0	0	0.0265	1	1	0.0235	1	1	0	0	0	0	0	0	0.0206
1004.1	UT14A_HUMAN	U3 small nucleolar RNA-associated protein 14 homolog A OS=Homo sapiens GN=UTP14A PE=1 SV=1	88 kDa	0.0169	1	1	0	0	0	0.0169	1	0	0.0246	2	2	0	0	0	0.0519	2	1	0	0	0	0.0143	1	1	0	0	0	0	0	0	0	0	0	0.0169	2	2	0	0	0	0	0	0	0.0208	1	1	0
1005	IF2G_HUMAN	Eukaryotic translation initiation factor 2 subunit 3 OS=Homo sapiens GN=EIF2S3 PE=1 SV=3	51 kDa	0.0169	1	1	0	0	0	0	0	0	0	0	0	0	0	0	0	0	0	0	0	0	0	0	0	0	0	0	0	0	0	0	0	0	0	0	0	0.0297	1	1	0.0297	1	1	0	0	0	0.0975
1006	GSTO1_HUMAN	Glutathione S-transferase omega-1 OS=Homo sapiens GN=GSTO1 PE=1 SV=2	28 kDa	0	0	0	0	0	0	0	0	0	0	0	0	0	0	0	0	0	0	0	0	0	0.0747	1	1	0	0	0	0	0	0	0.0747	1	1	0	0	0	0	0	0	0	0	0	0.112	4	4	0
1007	PELP1_HUMAN	Proline-, glutamic acid- and leucine-rich protein 1 OS=Homo sapiens GN=PELP1 PE=1 SV=2	120 kDa	0	0	0	0	0	0	0.0115	2	2	0.0212	3	3	0	0	0	0.0327	3	3	0	0	0	0	0	0	0.00885	1	1	0	0	0	0.00973	1	1	0.00973	1	1	0	0	0	0	0	0	0	0	0	0
1008	ERO1A_HUMAN	ERO1-like protein alpha OS=Homo sapiens GN=ERO1A PE=1 SV=2	54 kDa	0	0	0	0.0385	2	2	0.0385	2	2	0	0	0	0	0	0	0.0363	1	1	0	0	0	0	0	0	0	0	0	0	0	0	0	0	0	0	0	0	0	0	0	0	0	0	0	0	0	0
1009	MECP2_HUMAN	Methyl-CpG-binding protein 2 OS=Homo sapiens GN=MECP2 PE=1 SV=1	52 kDa	0	0	0	0.0391	1	1	0	0	0	0.0247	1	1	0	0	0	0	0	0	0	0	0	0	0	0	0	0	0	0.0453	1	1	0	0	0	0	0	0	0.0658	2	2	0.0453	2	2	0.0453	1	1	0.0453
1010	UBP36_HUMAN	Ubiquitin carboxyl-terminal hydrolase 36 OS=Homo sapiens GN=USP36 PE=1 SV=3	123 kDa	0	0	0	0	0	0	0	0	0	0.0223	2	2	0.0223	3	3	0.00981	1	1	0.0187	1	1	0	0	0	0.0187	1	1	0.0187	1	1	0.0187	1	1	0.0187	1	1	0	0	0	0	0	0	0	0	0	0
1011	RPA1_HUMAN	DNA-directed RNA polymerase I subunit RPA1 OS=Homo sapiens GN=POLR1A PE=1 SV=2	195 kDa	0	0	0	0	0	0	0	0	0	0.0174	4	4	0.00814	1	1	0	0	0	0	0	0	0	0	0	0.0203	2	2	0.0174	2	2	0.0093	1	1	0	0	0	0	0	0	0	0	0	0	0	0	0
1012	BYST_HUMAN	Bystin OS=Homo sapiens GN=BYSL PE=1 SV=3	50 kDa	0	0	0	0	0	0	0.0183	1	1	0.0275	1	1	0.0732	2	2	0.0275	2	2	0.0275	1	1	0	0	0	0.0481	2	2	0.0275	2	2	0.0275	1	1	0	0	0	0	0	0	0	0	0	0	0	0	0
1013	PB1_HUMAN	Protein polybromo-1 OS=Homo sapiens GN=PBRM1 PE=1 SV=1	193 kDa	0	0	0	0	0	0	0	0	0	0	0	0	0	0	0	0.0107	1	1	0.0071	1	1	0	0	0	0.0107	1	1	0.0107	1	1	0.0107	1	1	0.0142	3	3	0	0	0	0	0	0	0	0	0	0.0107
1014	CHTOP_HUMAN	Chromatin target of PRMT1 protein OS=Homo sapiens GN=CHTOP PE=1 SV=2	26 kDa	0.117	2	2	0.0645	1	1	0	0	0	0	0	0	0	0	0	0.0645	2	2	0.0645	2	2	0.0645	1	1	0	0	0	0	0	0	0.0645	1	1	0	0	0	0	0	0	0	0	0	0	0	0	0
1015	RM16_HUMAN	39S ribosomal protein L16, mitochondrial OS=Homo sapiens GN=MRPL16 PE=1 SV=1	28 kDa	0.0398	1	1	0.0717	1	1	0.0438	1	1	0.0438	1	1	0.0438	1	1	0.0398	1	1	0.0717	2	2	0	0	0	0.0438	1	1	0	0	0	0	0	0	0	0	0	0	0	0	0	0	0	0.0438	1	1	0.0438
1016	RU17_HUMAN	U1 small nuclear ribonucleoprotein 70 kDa OS=Homo sapiens GN=SNRNP70 PE=1 SV=2	52 kDa	0	0	0	0	0	0	0	0	0	0.032	2	2	0.0297	1	1	0.0481	2	2	0	0	0	0	0	0	0	0	0	0	0	0	0	0	0	0	0	0	0	0	0	0	0	0	0.032	1	1	0
1017	CCPG1_HUMAN	Cell cycle progression protein 1 OS=Homo sapiens GN=CCPG1 PE=1 SV=3	87 kDa	0.0185	1	1	0.041	2	2	0.0568	3	3	0	0	0	0	0	0	0	0	0	0.0145	1	1	0.0185	1	1	0.0185	2	2	0	0	0	0	0	0	0	0	0	0	0	0	0.0225	1	1	0.0225	1	1	0
1018	DDB1_HUMAN	DNA damage-binding protein 1 OS=Homo sapiens GN=DDB1 PE=1 SV=1	127 kDa	0	0	0	0	0	0	0.0211	2	2	0	0	0	0.00789	1	1	0.0289	2	2	0.00789	1	1	0	0	0	0	0	0	0	0	0	0	0	0	0.0167	2	2	0	0	0	0	0	0	0	0	0	0
1019	ODPB_HUMAN	Pyruvate dehydrogenase E1 component subunit beta, mitochondrial OS=Homo sapiens GN=PDHB PE=1 SV=3	39 kDa	0	0	0	0.0446	1	1	0	0	0	0	0	0	0	0	0	0.0446	1	1	0.0446	2	2	0.0669	3	3	0.0446	1	1	0.0446	1	1	0.0446	1	1	0	0	0	0	0	0	0	0	0	0	0	0	0
1020	RHG01_HUMAN	Rho GTPase-activating protein 1 OS=Homo sapiens GN=ARHGAP1 PE=1 SV=1	50 kDa	0.0524	1	1	0.0524	1	1	0.0866	2	2	0	0	0	0	0	0	0	0	0	0	0	0	0	0	0	0	0	0	0	0	0	0	0	0	0.0228	1	1	0.0319	1	1	0.0273	1	1	0	0	0	0
1021	TAF4_HUMAN	Transcription initiation factor TFIID subunit 4 OS=Homo sapiens GN=TAF4 PE=1 SV=2	110 kDa	0	0	0	0	0	0	0.0194	1	1	0	0	0	0	0	0	0.0194	1	1	0	0	0	0	0	0	0	0	0	0.0313	2	2	0	0	0	0	0	0	0.0111	1	1	0	0	0	0	0	0	0
1022	XPO1_HUMAN	Exportin-1 OS=Homo sapiens GN=XPO1 PE=1 SV=1	123 kDa	0.0056	1	1	0.0149	1	1	0.042	3	3	0	0	0	0	0	0	0.0131	1	1	0	0	0	0	0	0	0	0	0	0	0	0	0	0	0	0	0	0	0	0	0	0.0252	2	2	0.0252	2	2	0
1023	SNG2_HUMAN	Synaptogyrin-2 OS=Homo sapiens GN=SYNGR2 PE=1 SV=1	25 kDa	0	0	0	0.0446	1	1	0.0357	1	1	0.0357	1	1	0.0357	1	1	0.0357	1	1	0.0804	2	2	0	0	0	0.0357	1	1	0.0357	1	1	0.0357	1	1	0	0	0	0	0	0	0	0	0	0	0	0	0
1024	RT05_HUMAN	28S ribosomal protein S5, mitochondrial OS=Homo sapiens GN=MRPS5 PE=1 SV=2	48 kDa	0	0	0	0.0233	1	1	0.0302	1	1	0	0	0	0	0	0	0.0302	1	1	0	0	0	0	0	0	0	0	0	0	0	0	0	0	0	0	0	0	0	0	0	0.0302	2	2	0	0	0	0
1025	SPT5H_HUMAN	Transcription elongation factor SPT5 OS=Homo sapiens GN=SUPT5H PE=1 SV=1	121 kDa	0	0	0	0	0	0	0	0	0	0.0138	1	1	0.0313	2	2	0.0138	1	1	0.0175	1	1	0.0138	1	1	0.0138	1	1	0.0138	1	1	0.0138	1	1	0	0	0	0	0	0	0	0	0	0	0	0	0
1026	IPO4_HUMAN	Importin-4 OS=Homo sapiens GN=IPO4 PE=1 SV=2	119 kDa	0	0	0	0	0	0	0.0222	1	1	0	0	0	0.00833	1	1	0.00833	1	1	0.0278	2	2	0	0	0	0.0194	1	1	0	0	0	0	0	0	0	0	0	0	0	0	0.0194	1	1	0.0278	2	2	0
1027	S23IP_HUMAN	SEC23-interacting protein OS=Homo sapiens GN=SEC23IP PE=1 SV=1	111 kDa	0	0	0	0	0	0	0	0	0	0	0	0	0	0	0	0	0	0	0	0	0	0	0	0	0	0	0	0	0	0	0	0	0	0	0	0	0	0	0	0	0	0	0.016	2	2	0.016
1028	KDM4B_HUMAN	Lysine-specific demethylase 4B OS=Homo sapiens GN=KDM4B PE=1 SV=4	122 kDa	0	0	0	0.00639	1	1	0	0	0	0	0	0	0.00912	1	1	0	0	0	0	0	0	0	0	0	0	0	0	0	0	0	0	0	0	0	0	0	0.00912	1	1	0.00912	1	1	0.0182	2	2	0
1029	YMEL1_HUMAN	ATP-dependent zinc metalloprotease YME1L1 OS=Homo sapiens GN=YME1L1 PE=1 SV=2	86 kDa	0.0259	1	1	0	0	0	0	0	0	0	0	0	0	0	0	0.0259	2	2	0	0	0	0.0181	1	1	0.0259	1	1	0.0259	1	1	0.0259	2	2	0.0686	3	3	0	0	0	0	0	0	0	0	0	0
1030	DNMT1_HUMAN	DNA (cytosine-5)-methyltransferase 1 OS=Homo sapiens GN=DNMT1 PE=1 SV=2	183 kDa	0.00433	1	1	0	0	0	0.00866	1	1	0.0278	3	3	0.0192	2	2	0.00866	1	1	0	0	0	0	0	0	0	0	0	0.00866	2	2	0	0	0	0	0	0	0	0	0	0	0	0	0	0	0	0
1031	DDR1_HUMAN	Epithelial discoidin domain-containing receptor 1 OS=Homo sapiens GN=DDR1 PE=1 SV=1	101 kDa	0.011	1	1	0.011	1	1	0.0252	2	2	0.0252	2	2	0	0	0	0	0	0	0	0	0	0	0	0	0.011	1	1	0.011	1	1	0.011	1	1	0	0	0	0	0	0	0	0	0	0	0	0	0
1032	DJB11_HUMAN	DnaJ homolog subfamily B member 11 OS=Homo sapiens GN=DNAJB11 PE=1 SV=1	41 kDa	0	0	0	0	0	0	0	0	0	0	0	0	0	0	0	0	0	0	0.0642	2	2	0	0	0	0	0	0	0	0	0	0	0	0	0	0	0	0.101	2	2	0.112	2	2	0.112	2	2	0
1033	EHD1_HUMAN	EH domain-containing protein 1 OS=Homo sapiens GN=EHD1 PE=1 SV=2	61 kDa	0	0	0	0	0	0	0.0599	2	2	0	0	0	0.0131	1	1	0	0	0	0	0	0	0	0	0	0	0	0	0	0	0	0	0	0	0	0	0	0.0431	1	1	0.0431	1	1	0.0169	1	1	0.0599
1034	LRRC1_HUMAN	Leucine-rich repeat-containing protein 1 OS=Homo sapiens GN=LRRC1 PE=1 SV=1	59 kDa	0	0	0	0	0	0	0.0229	1	1	0.0229	1	1	0.0229	1	1	0	0	0	0.0267	1	1	0	0	0	0.0229	1	1	0.0229	1	1	0.0477	2	2	0.0229	1	1	0	0	0	0	0	0	0	0	0	0.0229
1035	PSA_HUMAN	Puromycin-sensitive aminopeptidase OS=Homo sapiens GN=NPEPPS PE=1 SV=2	103 kDa	0	0	0	0.0185	1	1	0.0185	1	1	0	0	0	0	0	0	0	0	0	0	0	0	0	0	0	0	0	0	0	0	0	0	0	0	0	0	0	0	0	0	0.0185	1	1	0	0	0	0
1036	MIA3_HUMAN	Melanoma inhibitory activity protein 3 OS=Homo sapiens GN=MIA3 PE=1 SV=1	214 kDa	0	0	0	0	0	0	0	0	0	0.00996	1	1	0	0	0	0.0131	1	1	0	0	0	0.00944	1	1	0.00629	1	1	0	0	0	0.022	2	2	0.0236	2	2	0	0	0	0.00944	2	2	0	0	0	0.00629
1037	MVP_HUMAN	Major vault protein OS=Homo sapiens GN=MVP PE=1 SV=4	99 kDa	0.019	1	1	0.0202	1	1	0.028	3	3	0	0	0	0	0	0	0	0	0	0.019	1	1	0	0	0	0	0	0	0	0	0	0	0	0	0	0	0	0	0	0	0	0	0	0.0202	1	1	0
1038	PSMD1_HUMAN	26S proteasome non-ATPase regulatory subunit 1 OS=Homo sapiens GN=PSMD1 PE=1 SV=2	106 kDa	0.00735	1	1	0.022	1	1	0.0346	2	2	0	0	0	0	0	0	0	0	0	0.022	2	2	0	0	0	0	0	0	0	0	0	0	0	0	0	0	0	0	0	0	0	0	0	0.0409	3	3	0
1039	UBP7_HUMAN	Ubiquitin carboxyl-terminal hydrolase 7 OS=Homo sapiens GN=USP7 PE=1 SV=2	128 kDa	0	0	0	0.0118	1	1	0.0354	2	2	0.0118	1	1	0.0118	1	1	0.0236	1	1	0	0	0	0	0	0	0	0	0	0	0	0	0	0	0	0	0	0	0	0	0	0	0	0	0	0	0	0.0118
1040	DDX27_HUMAN	Probable ATP-dependent RNA helicase DDX27 OS=Homo sapiens GN=DDX27 PE=1 SV=2	90 kDa	0.0151	1	1	0	0	0	0	0	0	0.0452	3	3	0.0264	2	2	0.0352	2	2	0	0	0	0.0113	1	1	0	0	0	0.0226	1	1	0.0163	1	1	0	0	0	0	0	0	0	0	0	0.0163	1	1	0
1041	ADNP_HUMAN	Activity-dependent neuroprotector homeobox protein OS=Homo sapiens GN=ADNP PE=1 SV=1	124 kDa	0	0	0	0	0	0	0	0	0	0.0227	2	2	0.0227	2	2	0	0	0	0	0	0	0	0	0	0	0	0	0.0227	2	2	0.0227	2	2	0	0	0	0	0	0	0	0	0	0	0	0	0
1042	DHRS1_HUMAN	Dehydrogenase/reductase SDR family member 1 OS=Homo sapiens GN=DHRS1 PE=1 SV=1	34 kDa	0	0	0	0	0	0	0.0607	1	1	0.0607	1	1	0.0447	1	1	0	0	0	0	0	0	0	0	0	0	0	0	0	0	0	0	0	0	0	0	0	0.0447	1	1	0	0	0	0	0	0	0.0319
1043	EMC2_HUMAN	ER membrane protein complex subunit 2 OS=Homo sapiens GN=EMC2 PE=1 SV=1	35 kDa	0	0	0	0.064	1	1	0.064	1	1	0.064	1	1	0	0	0	0.064	1	1	0	0	0	0.064	1	1	0	0	0	0.064	1	1	0.104	2	2	0.064	1	1	0	0	0	0.064	1	1	0.0404	1	1	0
1044	NDUS7_HUMAN	NADH dehydrogenase [ubiquinone] iron-sulfur protein 7, mitochondrial OS=Homo sapiens GN=NDUFS7 PE=1 SV=3	24 kDa	0	0	0	0	0	0	0	0	0	0.0423	1	1	0.0657	1	1	0.0657	1	1	0	0	0	0.0657	1	1	0	0	0	0.0657	1	1	0	0	0	0.0657	1	1	0	0	0	0.0423	1	1	0	0	0	0.0469
1045	UFSP2_HUMAN	Ufm1-specific protease 2 OS=Homo sapiens GN=UFSP2 PE=1 SV=3	53 kDa	0.0362	1	1	0	0	0	0.0597	1	1	0	0	0	0.0597	1	1	0.0597	1	1	0	0	0	0	0	0	0.0192	1	1	0.0917	2	2	0.0597	1	1	0.0597	1	1	0	0	0	0	0	0	0.0597	1	1	0.0362
1046	UXS1_HUMAN	UDP-glucuronic acid decarboxylase 1 OS=Homo sapiens GN=UXS1 PE=1 SV=1	48 kDa	0	0	0	0	0	0	0.0762	1	1	0	0	0	0.0405	1	1	0	0	0	0.0405	1	1	0.0333	1	1	0.0405	1	1	0.0738	2	2	0.0405	1	1	0.0333	1	1	0	0	0	0	0	0	0	0	0	0
1047	ZN326_HUMAN	DBIRD complex subunit ZNF326 OS=Homo sapiens GN=ZNF326 PE=1 SV=2	66 kDa	0	0	0	0	0	0	0.043	1	1	0.043	1	1	0	0	0	0.0739	2	2	0	0	0	0	0	0	0	0	0	0.043	1	1	0	0	0	0	0	0	0	0	0	0	0	0	0.012	1	1	0
1048	ACINU_HUMAN	Apoptotic chromatin condensation inducer in the nucleus OS=Homo sapiens GN=ACIN1 PE=1 SV=2	152 kDa	0.0186	1	1	0	0	0	0.00746	1	1	0.0373	2	2	0.0186	1	1	0	0	0	0	0	0	0	0	0	0	0	0	0	0	0	0	0	0	0	0	0	0	0	0	0	0	0	0.0186	1	1	0
1049	G3BP1_HUMAN	Ras GTPase-activating protein-binding protein 1 OS=Homo sapiens GN=G3BP1 PE=1 SV=1	52 kDa	0	0	0	0	0	0	0.0472	2	2	0	0	0	0	0	0	0.0472	2	2	0	0	0	0	0	0	0	0	0	0	0	0	0	0	0	0	0	0	0	0	0	0	0	0	0	0	0	0
1050	TCF20_HUMAN	Transcription factor 20 OS=Homo sapiens GN=TCF20 PE=1 SV=3	212 kDa	0	0	0	0	0	0	0	0	0	0.0204	2	2	0	0	0	0.0102	1	1	0.0102	1	1	0	0	0	0.0102	1	1	0	0	0	0	0	0	0.0102	1	1	0	0	0	0	0	0	0	0	0	0.0102
1051	EPHA2_HUMAN	Ephrin type-A receptor 2 OS=Homo sapiens GN=EPHA2 PE=1 SV=2	108 kDa	0	0	0	0.0102	1	1	0.0287	2	2	0	0	0	0.0123	1	1	0	0	0	0	0	0	0.0123	1	1	0.0123	1	1	0.0123	1	1	0	0	0	0	0	0	0.0123	1	1	0	0	0	0	0	0	0
1052	KCY_HUMAN	UMP-CMP kinase OS=Homo sapiens GN=CMPK1 PE=1 SV=3	22 kDa	0	0	0	0.0663	1	1	0.168	2	2	0	0	0	0	0	0	0.0663	1	1	0	0	0	0	0	0	0.0663	1	1	0	0	0	0	0	0	0	0	0	0	0	0	0	0	0	0	0	0	0
1053	UGPA_HUMAN	UTP--glucose-1-phosphate uridylyltransferase OS=Homo sapiens GN=UGP2 PE=1 SV=5	57 kDa	0	0	0	0.0354	1	1	0.0354	1	1	0	0	0	0	0	0	0	0	0	0	0	0	0	0	0	0	0	0	0	0	0	0	0	0	0	0	0	0	0	0	0	0	0	0.0354	2	2	0
1054	SERC_HUMAN	Phosphoserine aminotransferase OS=Homo sapiens GN=PSAT1 PE=1 SV=2	40 kDa	0.0297	2	2	0.0568	1	1	0	0	0	0	0	0	0	0	0	0	0	0	0	0	0	0.027	1	1	0	0	0	0	0	0	0	0	0	0	0	0	0	0	0	0.0297	2	2	0.0541	2	2	0
1055	SYIM_HUMAN	Isoleucine--tRNA ligase, mitochondrial OS=Homo sapiens GN=IARS2 PE=1 SV=2	114 kDa	0.0119	1	1	0	0	0	0.0287	3	3	0	0	0	0	0	0	0.0168	1	1	0	0	0	0	0	0	0	0	0	0	0	0	0	0	0	0	0	0	0	0	0	0	0	0	0	0	0	0
1056	GDF15_HUMAN	Growth/differentiation factor 15 OS=Homo sapiens GN=GDF15 PE=2 SV=3	34 kDa	0	0	0	0	0	0	0.0325	1	1	0	0	0	0	0	0	0	0	0	0	0	0	0	0	0	0.0227	1	1	0	0	0	0	0	0	0	0	0	0	0	0	0.136	3	3	0.039	1	1	0
1057	EIF3B_HUMAN	Eukaryotic translation initiation factor 3 subunit B OS=Homo sapiens GN=EIF3B PE=1 SV=3	92 kDa	0	0	0	0.0172	1	1	0.0307	3	3	0	0	0	0	0	0	0.0172	2	2	0	0	0	0.0123	1	1	0.0123	1	1	0	0	0	0	0	0	0	0	0	0	0	0	0	0	0	0	0	0	0
1058	AATM_HUMAN	Aspartate aminotransferase, mitochondrial OS=Homo sapiens GN=GOT2 PE=1 SV=3	48 kDa	0	0	0	0	0	0	0	0	0	0	0	0	0	0	0	0	0	0	0	0	0	0	0	0	0	0	0	0	0	0	0	0	0	0	0	0	0	0	0	0.0395	1	1	0.0395	2	2	0
1059	DDX10_HUMAN	Probable ATP-dependent RNA helicase DDX10 OS=Homo sapiens GN=DDX10 PE=1 SV=2	101 kDa	0.008	1	1	0	0	0	0	0	0	0.0286	3	3	0	0	0	0.0137	1	1	0.008	1	1	0	0	0	0	0	0	0	0	0	0.0114	1	1	0	0	0	0	0	0	0	0	0	0	0	0	0
1060	ITA6_HUMAN	Integrin alpha-6 OS=Homo sapiens GN=ITGA6 PE=1 SV=5	127 kDa	0	0	0	0.00885	1	1	0.00885	1	1	0	0	0	0.00885	1	1	0.00796	1	1	0.0212	2	2	0.00796	1	1	0.0124	1	1	0	0	0	0	0	0	0	0	0	0	0	0	0	0	0	0	0	0	0.00885
1061	PNO1_HUMAN	RNA-binding protein PNO1 OS=Homo sapiens GN=PNO1 PE=1 SV=1	28 kDa	0.0714	1	1	0.135	2	2	0.0635	1	1	0.0635	1	1	0.0635	1	1	0	0	0	0.0635	1	1	0	0	0	0	0	0	0.0635	1	1	0	0	0	0	0	0	0	0	0	0	0	0	0	0	0	0
1062	PYC_HUMAN	Pyruvate carboxylase, mitochondrial OS=Homo sapiens GN=PC PE=1 SV=2	130 kDa	0	0	0	0.0204	1	1	0	0	0	0	0	0	0	0	0	0	0	0	0.0314	3	3	0	0	0	0.0102	1	1	0	0	0	0	0	0	0	0	0	0	0	0	0.0204	1	1	0.0102	1	1	0
1063	TIDC1_HUMAN	Complex I assembly factor TIMMDC1, mitochondrial OS=Homo sapiens GN=TIMMDC1 PE=1 SV=2	32 kDa	0	0	0	0	0	0	0	0	0	0	0	0	0	0	0	0.0526	1	1	0	0	0	0	0	0	0.0877	2	2	0	0	0	0.0351	1	1	0	0	0	0	0	0	0	0	0	0	0	0	0.0526
1064	S12A9_HUMAN	Solute carrier family 12 member 9 OS=Homo sapiens GN=SLC12A9 PE=1 SV=1	96 kDa	0	0	0	0	0	0	0	0	0	0	0	0	0	0	0	0	0	0	0.0131	1	1	0.0339	2	2	0	0	0	0.0131	1	1	0.0131	1	1	0.0208	1	1	0	0	0	0	0	0	0	0	0	0
1065	ABCB7_HUMAN	ATP-binding cassette sub-family B member 7, mitochondrial OS=Homo sapiens GN=ABCB7 PE=1 SV=2	83 kDa	0	0	0	0	0	0	0	0	0	0	0	0	0	0	0	0.0133	1	1	0.0133	1	1	0	0	0	0	0	0	0.0239	2	2	0.0239	2	2	0.0133	1	1	0	0	0	0	0	0	0	0	0	0
1066	CCD25_HUMAN	Coiled-coil domain-containing protein 25 OS=Homo sapiens GN=CCDC25 PE=1 SV=2	24 kDa	0	0	0	0	0	0	0	0	0	0.0433	1	1	0.0865	2	2	0.0433	1	1	0	0	0	0	0	0	0.0433	1	1	0	0	0	0	0	0	0	0	0	0.0433	1	1	0	0	0	0	0	0	0
1067	SYLC_HUMAN	Leucine--tRNA ligase, cytoplasmic OS=Homo sapiens GN=LARS PE=1 SV=2	134 kDa	0.0111	1	1	0.00765	1	1	0.0247	2	2	0	0	0	0	0	0	0.017	1	1	0	0	0	0	0	0	0	0	0	0	0	0	0	0	0	0	0	0	0.00765	1	1	0	0	0	0	0	0	0
1068	NOL7_HUMAN	Nucleolar protein 7 OS=Homo sapiens GN=NOL7 PE=1 SV=2	29 kDa	0.0389	1	1	0.0389	1	1	0.0389	1	1	0	0	0	0	0	0	0	0	0	0.0661	2	2	0	0	0	0	0	0	0	0	0	0	0	0	0.0389	1	1	0	0	0	0	0	0	0.0389	1	1	0
1069	CD36_HUMAN	Platelet glycoprotein 4 OS=Homo sapiens GN=CD36 PE=1 SV=2	53 kDa	0.0254	1	1	0.072	2	2	0.072	1	1	0	0	0	0.0254	1	1	0.072	3	3	0	0	0	0	0	0	0	0	0	0	0	0	0	0	0	0	0	0	0	0	0	0	0	0	0	0	0	0
1070	AHNK_HUMAN	Neuroblast differentiation-associated protein AHNAK OS=Homo sapiens GN=AHNAK PE=1 SV=2	629 kDa	0.00306	1	1	0	0	0	0.00458	2	2	0.00543	2	2	0	0	0	0	0	0	0	0	0	0	0	0	0	0	0	0.00475	2	2	0.00153	1	1	0	0	0	0	0	0	0	0	0	0	0	0	0
1071	PLCC_HUMAN	1-acyl-sn-glycerol-3-phosphate acyltransferase gamma OS=Homo sapiens GN=AGPAT3 PE=1 SV=1	43 kDa	0	0	0	0	0	0	0	0	0	0	0	0	0.0319	1	1	0.0319	1	1	0	0	0	0.0319	1	1	0.0319	1	1	0.0665	2	2	0.0319	1	1	0	0	0	0	0	0	0	0	0	0	0	0	0
1072	S35F6_HUMAN	Solute carrier family 35 member F6 OS=Homo sapiens GN=SLC35F6 PE=1 SV=1	40 kDa	0.0377	1	1	0	0	0	0	0	0	0	0	0	0.0189	1	1	0.0377	1	1	0	0	0	0	0	0	0.0189	1	1	0.0566	2	2	0	0	0	0	0	0	0	0	0	0	0	0	0.0377	1	1	0
1073	BIG2_HUMAN	Brefeldin A-inhibited guanine nucleotide-exchange protein 2 OS=Homo sapiens GN=ARFGEF2 PE=1 SV=3	202 kDa	0	0	0	0	0	0	0	0	0	0.00728	1	1	0	0	0	0	0	0	0	0	0	0	0	0	0.00728	1	1	0	0	0	0	0	0	0	0	0	0	0	0	0.0101	2	2	0.00952	1	1	0
1074	A2MG_HUMAN	Alpha-2-macroglobulin OS=Homo sapiens GN=A2M PE=1 SV=3	163 kDa	0	0	0	0	0	0	0.0129	1	1	0	0	0	0	0	0	0	0	0	0	0	0	0.0095	1	1	0	0	0	0	0	0	0	0	0	0	0	0	0.0176	2	2	0	0	0	0.0095	2	2	0
1075	DDX50_HUMAN	ATP-dependent RNA helicase DDX50 OS=Homo sapiens GN=DDX50 PE=1 SV=1	83 kDa	0	0	0	0	0	0	0	0	0	0	0	0	0.0299	3	1	0.0434	2	1	0	0	0	0	0	0	0	0	0	0.0529	4	2	0	0	0	0	0	0	0.019	1	1	0	0	0	0	0	0	0
1076	SYYC_HUMAN	Tyrosine--tRNA ligase, cytoplasmic OS=Homo sapiens GN=YARS PE=1 SV=4	59 kDa	0	0	0	0	0	0	0	0	0	0	0	0	0	0	0	0	0	0	0	0	0	0.0227	1	1	0.0227	1	1	0	0	0	0.0189	1	1	0	0	0	0.017	1	1	0.0568	3	3	0	0	0	0
1077	HSP74_HUMAN	Heat shock 70 kDa protein 4 OS=Homo sapiens GN=HSPA4 PE=1 SV=4	94 kDa	0	0	0	0	0	0	0.019	2	1	0	0	0	0	0	0	0	0	0	0	0	0	0	0	0	0	0	0	0	0	0	0	0	0	0	0	0	0	0	0	0	0	0	0.0155	1	1	0
1078	FINC_HUMAN	Fibronectin OS=Homo sapiens GN=FN1 PE=1 SV=4	263 kDa	0	0	0	0	0	0	0	0	0	0	0	0	0	0	0	0	0	0	0	0	0	0	0	0	0	0	0	0	0	0	0	0	0	0	0	0	0	0	0	0	0	0	0.00629	1	1	0.0151
1079	C4BPA_HUMAN	C4b-binding protein alpha chain OS=Homo sapiens GN=C4BPA PE=1 SV=2	67 kDa	0	0	0	0.0318	1	1	0.0653	2	2	0	0	0	0	0	0	0	0	0	0	0	0	0.0251	1	1	0.0318	1	1	0.0318	1	1	0	0	0	0.0318	1	1	0	0	0	0	0	0	0	0	0	0
1080	COPT1_HUMAN	High affinity copper uptake protein 1 OS=Homo sapiens GN=SLC31A1 PE=1 SV=1	21 kDa	0.158	2	2	0.158	2	2	0.1	1	1	0	0	0	0	0	0	0	0	0	0	0	0	0	0	0	0	0	0	0	0	0	0	0	0	0	0	0	0	0	0	0	0	0	0.1	1	1	0
1081	SCRIB_HUMAN	Protein scribble homolog OS=Homo sapiens GN=SCRIB PE=1 SV=4	175 kDa	0	0	0	0	0	0	0	0	0	0.0227	2	2	0.00859	1	1	0	0	0	0	0	0	0.00859	1	1	0	0	0	0.0153	1	1	0	0	0	0.0153	3	3	0	0	0	0	0	0	0	0	0	0
1082	TIM13_HUMAN	Mitochondrial import inner membrane translocase subunit Tim13 OS=Homo sapiens GN=TIMM13 PE=1 SV=1	11 kDa	0	0	0	0	0	0	0	0	0	0	0	0	0	0	0	0	0	0	0	0	0	0	0	0	0.263	2	2	0	0	0	0	0	0	0.147	1	1	0	0	0	0	0	0	0	0	0	0.147
1083	LPP_HUMAN	Lipoma-preferred partner OS=Homo sapiens GN=LPP PE=1 SV=1	66 kDa	0	0	0	0.0572	2	2	0.0572	2	2	0	0	0	0	0	0	0	0	0	0	0	0	0	0	0	0	0	0	0	0	0	0	0	0	0	0	0	0	0	0	0	0	0	0	0	0	0
1084	KAD3_HUMAN	GTP:AMP phosphotransferase AK3, mitochondrial OS=Homo sapiens GN=AK3 PE=1 SV=4	26 kDa	0	0	0	0	0	0	0	0	0	0	0	0	0	0	0	0.0396	1	1	0.0352	1	1	0.0661	1	1	0	0	0	0	0	0	0	0	0	0	0	0	0	0	0	0	0	0	0	0	0	0
1085	APOB_HUMAN	Apolipoprotein B-100 OS=Homo sapiens GN=APOB PE=1 SV=2	516 kDa	0	0	0	0	0	0	0.00504	1	1	0	0	0	0	0	0	0	0	0	0	0	0	0	0	0	0.00329	1	1	0	0	0	0	0	0	0	0	0	0	0	0	0	0	0	0	0	0	0.00614
1086	ARP3_HUMAN	Actin-related protein 3 OS=Homo sapiens GN=ACTR3 PE=1 SV=3	47 kDa	0.124	2	2	0.0526	1	1	0	0	0	0	0	0	0	0	0	0	0	0	0	0	0	0	0	0	0	0	0	0	0	0	0	0	0	0	0	0	0	0	0	0.0287	1	1	0.0502	1	1	0
1087	CSK22_HUMAN	Casein kinase II subunit alpha' OS=Homo sapiens GN=CSNK2A2 PE=1 SV=1	41 kDa	0	0	0	0	0	0	0.0857	2	2	0	0	0	0	0	0	0	0	0	0	0	0	0.0371	1	1	0	0	0	0	0	0	0	0	0	0	0	0	0	0	0	0.04	1	1	0.04	1	1	0
1088	KNOP1_HUMAN	Lysine-rich nucleolar protein 1 OS=Homo sapiens GN=KNOP1 PE=1 SV=1	52 kDa	0	0	0	0	0	0	0	0	0	0	0	0	0.0349	1	1	0	0	0	0	0	0	0	0	0	0	0	0	0.0786	2	2	0	0	0	0.0349	1	1	0	0	0	0	0	0	0	0	0	0.0349
1089	NUCB2_HUMAN	Nucleobindin-2 OS=Homo sapiens GN=NUCB2 PE=1 SV=2	50 kDa	0	0	0	0	0	0	0	0	0	0	0	0	0	0	0	0	0	0	0	0	0	0	0	0	0	0	0	0	0	0	0	0	0	0	0	0	0.0548	2	2	0	0	0	0	0	0	0
1090	NUP58_HUMAN	Nucleoporin p58/p45 OS=Homo sapiens GN=NUP58 PE=1 SV=1	61 kDa	0	0	0	0	0	0	0	0	0	0	0	0	0.0284	1	1	0	0	0	0.0618	2	2	0	0	0	0	0	0	0.0284	1	1	0.0284	1	1	0	0	0	0	0	0	0	0	0	0	0	0	0.0284
1091	P121A_HUMAN	Nuclear envelope pore membrane protein POM 121 OS=Homo sapiens GN=POM121 PE=1 SV=2	128 kDa	0	0	0	0.00801	1	1	0.016	1	1	0.0296	2	2	0	0	0	0	0	0	0	0	0	0	0	0	0	0	0	0.016	1	1	0	0	0	0	0	0	0	0	0	0	0	0	0.0128	1	1	0
1092	PHIP_HUMAN	PH-interacting protein OS=Homo sapiens GN=PHIP PE=1 SV=2	207 kDa	0	0	0	0	0	0	0.00714	1	1	0	0	0	0	0	0	0.0148	2	2	0	0	0	0	0	0	0	0	0	0	0	0	0	0	0	0	0	0	0	0	0	0	0	0	0	0	0	0
1093	RANG_HUMAN	Ran-specific GTPase-activating protein OS=Homo sapiens GN=RANBP1 PE=1 SV=1	23 kDa	0.169	1	1	0	0	0	0.284	2	2	0	0	0	0	0	0	0	0	0	0	0	0	0.109	2	2	0.0547	1	1	0	0	0	0	0	0	0	0	0	0	0	0	0	0	0	0.0547	1	1	0
1094	AATF_HUMAN	Protein AATF OS=Homo sapiens GN=AATF PE=1 SV=1	63 kDa	0	0	0	0	0	0	0	0	0	0.0232	1	1	0.0232	1	1	0	0	0	0.025	1	1	0	0	0	0.0286	1	1	0.025	1	1	0	0	0	0	0	0	0	0	0	0	0	0	0.0732	2	2	0.0232
1095	NECT2_HUMAN	Nectin-2 OS=Homo sapiens GN=NECTIN2 PE=1 SV=1	58 kDa	0.0186	1	1	0.0353	1	1	0	0	0	0	0	0	0	0	0	0.0186	1	1	0	0	0	0	0	0	0	0	0	0.0353	1	1	0	0	0	0.0539	3	3	0	0	0	0	0	0	0	0	0	0
1096	NRM_HUMAN	Nurim OS=Homo sapiens GN=NRM PE=1 SV=1	29 kDa	0	0	0	0.0534	1	1	0	0	0	0	0	0	0.137	2	2	0	0	0	0	0	0	0.0611	1	1	0	0	0	0	0	0	0.0763	1	1	0.0611	1	1	0	0	0	0	0	0	0	0	0	0
1097	SEPT2_HUMAN	Septin-2 OS=Homo sapiens GN=SEPT2 PE=1 SV=1	41 kDa	0	0	0	0	0	0	0	0	0	0	0	0	0	0	0	0	0	0	0	0	0	0	0	0	0	0	0	0	0	0	0	0	0	0	0	0	0	0	0	0.0526	1	1	0.0526	1	1	0
1098	COASY_HUMAN	Bifunctional coenzyme A synthase OS=Homo sapiens GN=COASY PE=1 SV=4	62 kDa	0	0	0	0.0532	2	2	0	0	0	0	0	0	0	0	0	0	0	0	0.0266	1	1	0	0	0	0	0	0	0	0	0	0	0	0	0	0	0	0.0266	1	1	0.0266	1	1	0.0266	1	1	0
1099	MFN2_HUMAN	Mitofusin-2 OS=Homo sapiens GN=MFN2 PE=1 SV=3	86 kDa	0.00793	1	0	0	0	0	0.0145	1	1	0.0198	1	1	0.0462	2	2	0.0198	1	1	0	0	0	0	0	0	0	0	0	0	0	0	0.0264	1	1	0.0198	2	2	0	0	0	0	0	0	0	0	0	0
1100	ABCD1_HUMAN	ATP-binding cassette sub-family D member 1 OS=Homo sapiens GN=ABCD1 PE=1 SV=2	83 kDa	0	0	0	0	0	0	0.0134	1	1	0	0	0	0	0	0	0	0	0	0	0	0	0.0161	1	1	0.0295	2	2	0.0268	1	1	0	0	0	0.0456	2	2	0	0	0	0.0268	1	1	0	0	0	0
1101	SRP72_HUMAN	Signal recognition particle subunit SRP72 OS=Homo sapiens GN=SRP72 PE=1 SV=3	75 kDa	0.0134	1	1	0.0283	1	1	0	0	0	0	0	0	0	0	0	0	0	0	0	0	0	0.0134	1	1	0	0	0	0	0	0	0	0	0	0	0	0	0.0432	2	2	0	0	0	0	0	0	0
1102	ODO1_HUMAN	2-oxoglutarate dehydrogenase, mitochondrial OS=Homo sapiens GN=OGDH PE=1 SV=3	116 kDa	0	0	0	0	0	0	0	0	0	0.0303	1	1	0	0	0	0.0264	2	2	0	0	0	0.0137	1	1	0	0	0	0.0137	1	1	0	0	0	0	0	0	0	0	0	0	0	0	0.00978	1	1	0
1103	ACSS3_HUMAN	Acyl-CoA synthetase short-chain family member 3, mitochondrial OS=Homo sapiens GN=ACSS3 PE=1 SV=1	75 kDa	0.0539	2	2	0.0277	1	1	0	0	0	0.016	1	1	0.016	1	1	0	0	0	0	0	0	0	0	0	0	0	0	0	0	0	0	0	0	0	0	0	0	0	0	0	0	0	0	0	0	0
1104	COX15_HUMAN	Cytochrome c oxidase assembly protein COX15 homolog OS=Homo sapiens GN=COX15 PE=1 SV=1	46 kDa	0	0	0	0	0	0	0	0	0	0	0	0	0	0	0	0	0	0	0	0	0	0.0415	2	2	0	0	0	0.078	2	2	0.0415	1	1	0.0268	1	1	0	0	0	0	0	0	0	0	0	0
1105	MAP4_HUMAN	Microtubule-associated protein 4 OS=Homo sapiens GN=MAP4 PE=1 SV=3	121 kDa	0	0	0	0	0	0	0	0	0	0	0	0	0	0	0	0	0	0	0	0	0	0	0	0	0	0	0	0	0	0	0	0	0	0	0	0	0	0	0	0	0	0	0	0	0	0.0252
1106	PCY2_HUMAN	Ethanolamine-phosphate cytidylyltransferase OS=Homo sapiens GN=PCYT2 PE=1 SV=1	44 kDa	0	0	0	0.0797	2	2	0.0797	2	2	0.0308	1	1	0	0	0	0	0	0	0	0	0	0	0	0	0.0308	1	1	0	0	0	0	0	0	0	0	0	0	0	0	0	0	0	0	0	0	0
1107	PDS5A_HUMAN	Sister chromatid cohesion protein PDS5 homolog A OS=Homo sapiens GN=PDS5A PE=1 SV=1	151 kDa	0	0	0	0	0	0	0.0105	2	1	0.0105	2	1	0.0194	3	2	0.0105	1	0	0.012	2	1	0.0105	1	0	0.0105	1	0	0.0105	1	0	0.0105	1	0	0.012	2	1	0	0	0	0.0105	1	0	0.0105	2	1	0.0105
1108	SARNP_HUMAN	SAP domain-containing ribonucleoprotein OS=Homo sapiens GN=SARNP PE=1 SV=3	24 kDa	0.0667	1	1	0	0	0	0	0	0	0	0	0	0.0952	2	2	0.0476	1	1	0	0	0	0	0	0	0	0	0	0	0	0	0	0	0	0	0	0	0	0	0	0	0	0	0.0905	2	2	0
1109	GMDS_HUMAN	GDP-mannose 4,6 dehydratase OS=Homo sapiens GN=GMDS PE=1 SV=1	42 kDa	0	0	0	0	0	0	0	0	0	0	0	0	0	0	0	0	0	0	0.0376	1	1	0.0376	1	1	0.0914	2	2	0	0	0	0	0	0	0	0	0	0	0	0	0	0	0	0	0	0	0
1110	SPG7_HUMAN	Paraplegin OS=Homo sapiens GN=SPG7 PE=1 SV=2	88 kDa	0	0	0	0	0	0	0.0214	1	1	0	0	0	0	0	0	0.0201	1	1	0	0	0	0	0	0	0.0151	1	1	0	0	0	0	0	0	0.0252	1	1	0	0	0	0	0	0	0	0	0	0
1111	DDX56_HUMAN	Probable ATP-dependent RNA helicase DDX56 OS=Homo sapiens GN=DDX56 PE=1 SV=1	62 kDa	0	0	0	0	0	0	0	0	0	0	0	0	0	0	0	0.0347	2	2	0.0293	1	1	0	0	0	0	0	0	0	0	0	0.0201	1	1	0.0494	2	2	0	0	0	0	0	0	0	0	0	0
1112	RCL1_HUMAN	RNA 3'-terminal phosphate cyclase-like protein OS=Homo sapiens GN=RCL1 PE=1 SV=3	41 kDa	0	0	0	0.0214	1	1	0.0214	1	1	0	0	0	0.0214	1	1	0.0563	2	2	0.067	1	1	0.067	1	1	0	0	0	0	0	0	0	0	0	0	0	0	0	0	0	0	0	0	0	0	0	0
1113	TCOF_HUMAN	Treacle protein OS=Homo sapiens GN=TCOF1 PE=1 SV=3	152 kDa	0	0	0	0	0	0	0	0	0	0	0	0	0	0	0	0.00941	1	1	0.00806	1	1	0.00941	1	1	0.0108	1	1	0.0141	1	1	0	0	0	0.0181	2	2	0	0	0	0	0	0	0	0	0	0
1114	MRP_HUMAN	MARCKS-related protein OS=Homo sapiens GN=MARCKSL1 PE=1 SV=2	20 kDa	0	0	0	0	0	0	0	0	0	0	0	0	0	0	0	0	0	0	0	0	0	0	0	0	0	0	0	0.0769	1	1	0	0	0	0	0	0	0	0	0	0	0	0	0.0769	1	1	0
1115	PSD13_HUMAN	26S proteasome non-ATPase regulatory subunit 13 OS=Homo sapiens GN=PSMD13 PE=1 SV=2	43 kDa	0	0	0	0.0319	1	1	0	0	0	0	0	0	0	0	0	0	0	0	0	0	0	0	0	0	0	0	0	0	0	0	0	0	0	0	0	0	0.0319	1	1	0.0319	1	1	0	0	0	0
1116	UBA6_HUMAN	Ubiquitin-like modifier-activating enzyme 6 OS=Homo sapiens GN=UBA6 PE=1 SV=1	118 kDa	0	0	0	0	0	0	0.0266	2	2	0	0	0	0	0	0	0.0152	1	1	0	0	0	0	0	0	0	0	0	0	0	0	0	0	0	0	0	0	0	0	0	0	0	0	0	0	0	0
1117	EPIPL_HUMAN	Epiplakin OS=Homo sapiens GN=EPPK1 PE=1 SV=2	556 kDa	0	0	0	0	0	0	0	0	0	0	0	0	0	0	0	0	0	0	0	0	0	0.00472	3	3	0	0	0	0	0	0	0	0	0	0	0	0	0	0	0	0	0	0	0	0	0	0
1118	RL38_HUMAN	60S ribosomal protein L38 OS=Homo sapiens GN=RPL38 PE=1 SV=2	8 kDa	0	0	0	0.171	1	1	0.343	2	2	0	0	0	0	0	0	0	0	0	0	0	0	0	0	0	0	0	0	0	0	0	0	0	0	0.171	1	1	0	0	0	0	0	0	0	0	0	0
1119	HERC2_HUMAN	E3 ubiquitin-protein ligase HERC2 OS=Homo sapiens GN=HERC2 PE=1 SV=2	527 kDa	0	0	0	0	0	0	0	0	0	0.00165	1	1	0	0	0	0	0	0	0	0	0	0	0	0	0	0	0	0	0	0	0	0	0	0	0	0	0.00559	2	2	0.0029	1	1	0	0	0	0
1120	sp|P05881|ENV_HV1ZH	Envelope glycoprotein gp160 OS=Human immunodeficiency virus type 1 group M subtype A (isolate Z321) GN=env PE=3 SV=1	?	0	0	0	0	0	0	0	1	1	0	1	1	0	0	0	0	0	0	0	0	0	0	1	1	0	2	1	0	0	0	0	0	0	0	0	0	0	1	1	0	0	0	0	0	0	0
1121	NTF2_HUMAN	Nuclear transport factor 2 OS=Homo sapiens GN=NUTF2 PE=1 SV=1	14 kDa	0	0	0	0	0	0	0	0	0	0	0	0	0	0	0	0	0	0	0	0	0	0	0	0	0	0	0	0	0	0	0	0	0	0	0	0	0	0	0	0	0	0	0.126	1	1	0
1122	RAI14_HUMAN	Ankycorbin OS=Homo sapiens GN=RAI14 PE=1 SV=2	110 kDa	0	0	0	0.0194	1	1	0.0194	1	1	0.0194	1	1	0	0	0	0.0439	2	2	0	0	0	0	0	0	0	0	0	0	0	0	0	0	0	0	0	0	0	0	0	0	0	0	0	0	0	0
1123	TMED3_HUMAN	Transmembrane emp24 domain-containing protein 3 OS=Homo sapiens GN=TMED3 PE=1 SV=1	25 kDa	0	0	0	0	0	0	0	0	0	0.101	2	2	0.0461	1	1	0	0	0	0	0	0	0.0553	1	1	0.0461	1	1	0	0	0	0	0	0	0	0	0	0	0	0	0	0	0	0	0	0	0
1124	CAND1_HUMAN	Cullin-associated NEDD8-dissociated protein 1 OS=Homo sapiens GN=CAND1 PE=1 SV=2	136 kDa	0.0122	2	2	0	0	0	0	0	0	0	0	0	0	0	0	0	0	0	0	0	0	0	0	0	0	0	0	0	0	0	0	0	0	0	0	0	0	0	0	0	0	0	0	0	0	0
1125	ADHX_HUMAN	Alcohol dehydrogenase class-3 OS=Homo sapiens GN=ADH5 PE=1 SV=4	40 kDa	0	0	0	0	0	0	0	0	0	0	0	0	0	0	0	0	0	0	0	0	0	0	0	0	0.0241	1	1	0	0	0	0	0	0	0	0	0	0	0	0	0	0	0	0.0241	1	1	0
1126	TAXB1_HUMAN	Tax1-binding protein 1 OS=Homo sapiens GN=TAX1BP1 PE=1 SV=2	91 kDa	0.0177	1	1	0.0127	1	1	0.0304	2	2	0	0	0	0	0	0	0	0	0	0	0	0	0	0	0	0.0177	2	1	0	0	0	0	0	0	0	0	0	0	0	0	0	0	0	0	0	0	0
1127	ODP2_HUMAN	Dihydrolipoyllysine-residue acetyltransferase component of pyruvate dehydrogenase complex, mitochondrial OS=Homo sapiens GN=DLAT PE=1 SV=3	69 kDa	0	0	0	0	0	0	0	0	0	0	0	0	0	0	0	0	0	0	0	0	0	0.0232	1	1	0.0355	2	2	0	0	0	0	0	0	0.0232	1	1	0	0	0	0.0139	1	1	0	0	0	0
1128	UTP11_HUMAN	Probable U3 small nucleolar RNA-associated protein 11 OS=Homo sapiens GN=UTP11 PE=1 SV=2	30 kDa	0	0	0	0.0316	1	1	0.0514	1	1	0	0	0	0	0	0	0.0632	2	2	0	0	0	0.0277	1	1	0	0	0	0.0277	1	1	0	0	0	0	0	0	0	0	0	0	0	0	0	0	0	0
1129	BRCA2_HUMAN	Breast cancer type 2 susceptibility protein OS=Homo sapiens GN=BRCA2 PE=1 SV=3	384 kDa	0.00205	1	1	0.00351	1	1	0	0	0	0	0	0	0	0	0	0	0	0	0	0	0	0	0	0	0	0	0	0	0	0	0	0	0	0	0	0	0.00585	2	2	0.00351	1	1	0	0	0	0
1130	PR40A_HUMAN	Pre-mRNA-processing factor 40 homolog A OS=Homo sapiens GN=PRPF40A PE=1 SV=2	109 kDa	0	0	0	0	0	0	0	0	0	0.0094	1	1	0	0	0	0	0	0	0	0	0	0	0	0	0	0	0	0.023	3	3	0	0	0	0	0	0	0	0	0	0	0	0	0	0	0	0
1131	RM46_HUMAN	39S ribosomal protein L46, mitochondrial OS=Homo sapiens GN=MRPL46 PE=1 SV=1	32 kDa	0	0	0	0	0	0	0	0	0	0	0	0	0	0	0	0	0	0	0	0	0	0	0	0	0	0	0	0	0	0	0	0	0	0	0	0	0.0323	1	1	0.111	2	2	0	0	0	0
1132	TIA1_HUMAN	Nucleolysin TIA-1 isoform p40 OS=Homo sapiens GN=TIA1 PE=1 SV=3	43 kDa	0.057	1	1	0	0	0	0.109	2	2	0	0	0	0	0	0	0	0	0	0	0	0	0	0	0	0	0	0	0	0	0	0	0	0	0	0	0	0	0	0	0	0	0	0	0	0	0
1133	VA0D1_HUMAN	V-type proton ATPase subunit d 1 OS=Homo sapiens GN=ATP6V0D1 PE=1 SV=1	40 kDa	0.0228	1	1	0	0	0	0	0	0	0	0	0	0.0627	1	1	0	0	0	0.0228	1	1	0.0997	2	2	0	0	0	0	0	0	0	0	0	0	0	0	0	0	0	0	0	0	0	0	0	0
1134	WBP11_HUMAN	WW domain-binding protein 11 OS=Homo sapiens GN=WBP11 PE=1 SV=1	70 kDa	0	0	0	0	0	0	0	0	0	0.0749	2	2	0	0	0	0.0608	1	1	0	0	0	0	0	0	0	0	0	0.0608	1	1	0	0	0	0	0	0	0	0	0	0	0	0	0	0	0	0
1135	BRD7_HUMAN	Bromodomain-containing protein 7 OS=Homo sapiens GN=BRD7 PE=1 SV=1	74 kDa	0	0	0	0	0	0	0	0	0	0.0184	1	1	0.0184	1	1	0	0	0	0	0	0	0	0	0	0	0	0	0.0384	2	2	0	0	0	0	0	0	0	0	0	0	0	0	0	0	0	0
1136	UBE2N_HUMAN	Ubiquitin-conjugating enzyme E2 N OS=Homo sapiens GN=UBE2N PE=1 SV=1	17 kDa	0	0	0	0	0	0	0	0	0	0	0	0	0	0	0	0	0	0	0	0	0	0	0	0	0	0	0	0	0	0	0	0	0	0	0	0	0	0	0	0	0	0	0.0724	1	1	0
1137	SPAT7_HUMAN	Spermatogenesis-associated protein 7 OS=Homo sapiens GN=SPATA7 PE=1 SV=3	68 kDa	0	0	0	0	0	0	0.0117	1	1	0	0	0	0	0	0	0	0	0	0.0117	1	1	0	0	0	0	0	0	0	0	0	0	0	0	0	0	0	0.015	2	2	0	0	0	0	0	0	0
1138	PCX2_HUMAN	Pecanex-like protein 2 OS=Homo sapiens GN=PCNX2 PE=2 SV=3	237 kDa	0.00281	1	1	0	0	0	0	0	0	0	0	0	0	0	0	0	0	0	0.00281	1	1	0	0	0	0.0197	2	2	0	0	0	0	0	0	0	0	0	0	0	0	0	0	0	0.00281	1	1	0
1139	DC1I2_HUMAN	Cytoplasmic dynein 1 intermediate chain 2 OS=Homo sapiens GN=DYNC1I2 PE=1 SV=3	71 kDa	0.0329	1	1	0.0329	1	1	0.0611	2	2	0	0	0	0	0	0	0	0	0	0	0	0	0	0	0	0	0	0	0	0	0	0	0	0	0	0	0	0	0	0	0	0	0	0	0	0	0
1140	STAR9_HUMAN	StAR-related lipid transfer protein 9 OS=Homo sapiens GN=STARD9 PE=1 SV=3	516 kDa	0	0	0	0	0	0	0	0	0	0	0	0	0.00404	1	1	0	0	0	0	0	0	0	0	0	0	0	0	0	0	0	0	0	0	0	0	0	0.00489	2	2	0	0	0	0.00298	1	1	0
1141	ABCF1_HUMAN	ATP-binding cassette sub-family F member 1 OS=Homo sapiens GN=ABCF1 PE=1 SV=2	96 kDa	0	0	0	0.0166	2	2	0.0249	2	2	0	0	0	0	0	0	0	0	0	0	0	0	0	0	0	0	0	0	0	0	0	0	0	0	0	0	0	0	0	0	0	0	0	0	0	0	0
1142	DYH11_HUMAN	Dynein heavy chain 11, axonemal OS=Homo sapiens GN=DNAH11 PE=1 SV=4	520 kDa	0.00266	1	1	0	0	0	0.00288	1	1	0	0	0	0	0	0	0	0	0	0	0	0	0	0	0	0	0	0	0	0	0	0	0	0	0	0	0	0	0	0	0	0	0	0	0	0	0
1143	HDGF_HUMAN	Hepatoma-derived growth factor OS=Homo sapiens GN=HDGF PE=1 SV=1	27 kDa	0	0	0	0	0	0	0	0	0	0	0	0	0	0	0	0	0	0	0	0	0	0	0	0	0	0	0	0	0	0	0	0	0	0	0	0	0.0708	1	1	0.0708	1	1	0.0708	1	1	0
1144	MTDC_HUMAN	Bifunctional methylenetetrahydrofolate dehydrogenase/cyclohydrolase, mitochondrial OS=Homo sapiens GN=MTHFD2 PE=1 SV=2	38 kDa	0	0	0	0	0	0	0	0	0	0	0	0	0	0	0	0	0	0	0	0	0	0	0	0	0	0	0	0	0	0	0	0	0	0	0	0	0.0657	1	1	0.103	2	2	0	0	0	0
1145	TFCP2_HUMAN	Alpha-globin transcription factor CP2 OS=Homo sapiens GN=TFCP2 PE=1 SV=2	57 kDa	0	0	0	0	0	0	0.0578	2	2	0	0	0	0	0	0	0	0	0	0	0	0	0.0219	1	1	0	0	0	0	0	0	0	0	0	0	0	0	0	0	0	0	0	0	0	0	0	0.0359
1146	LRBA_HUMAN	Lipopolysaccharide-responsive and beige-like anchor protein OS=Homo sapiens GN=LRBA PE=1 SV=4	319 kDa	0	0	0	0	0	0	0	0	0	0	0	0	0	0	0	0	0	0	0	0	0	0	0	0	0	0	0	0	0	0	0	0	0	0	0	0	0	0	0	0	0	0	0	0	0	0.00454
1147	PLCA_HUMAN	1-acyl-sn-glycerol-3-phosphate acyltransferase alpha OS=Homo sapiens GN=AGPAT1 PE=1 SV=2	32 kDa	0	0	0	0	0	0	0	0	0	0	0	0	0	0	0	0	0	0	0	0	0	0.148	2	2	0	0	0	0	0	0	0	0	0	0.148	2	2	0	0	0	0	0	0	0	0	0	0
1148	QOR_HUMAN	Quinone oxidoreductase OS=Homo sapiens GN=CRYZ PE=1 SV=1	35 kDa	0	0	0	0	0	0	0	0	0	0	0	0	0	0	0	0	0	0	0	0	0	0	0	0	0	0	0	0	0	0	0	0	0	0	0	0	0	0	0	0	0	0	0	0	0	0
1149	EHMT2_HUMAN	Histone-lysine N-methyltransferase EHMT2 OS=Homo sapiens GN=EHMT2 PE=1 SV=3	132 kDa	0	0	0	0	0	0	0	0	0	0.024	2	2	0	0	0	0	0	0	0	0	0	0	0	0	0	0	0	0.00744	1	1	0	0	0	0	0	0	0	0	0	0	0	0	0	0	0	0
1150	M3K1_HUMAN	Mitogen-activated protein kinase kinase kinase 1 OS=Homo sapiens GN=MAP3K1 PE=1 SV=4	164 kDa	0	0	0	0	0	0	0	0	0	0.0112	1	1	0	0	0	0	0	0	0	0	0	0	0	0	0.0298	2	2	0	0	0	0	0	0	0	0	0	0	0	0	0	0	0	0	0	0	0
1151	UBR4_HUMAN	E3 ubiquitin-protein ligase UBR4 OS=Homo sapiens GN=UBR4 PE=1 SV=1	574 kDa	0	0	0	0	0	0	0.00405	1	1	0.00154	1	1	0	0	0	0	0	0	0	0	0	0	0	0	0	0	0	0	0	0	0	0	0	0	0	0	0	0	0	0.00579	2	1	0	0	0	0
1152	FN3K_HUMAN	Fructosamine-3-kinase OS=Homo sapiens GN=FN3K PE=1 SV=1	35 kDa	0	0	0	0	0	0	0.0841	2	2	0	0	0	0	0	0	0	0	0	0	0	0	0	0	0	0	0	0	0	0	0	0	0	0	0	0	0	0	0	0	0	0	0	0	0	0	0
1153	sp|P04584|POL_HV2RO	Gag-Pol polyprotein OS=Human immunodeficiency virus type 2 subtype A (isolate ROD) GN=gag-pol PE=1 SV=3	?	0	0	0	0	0	0	0	0	0	0	0	0	0	0	0	0	0	0	0	0	0	0	0	0	0	0	0	0	0	0	0	0	0	0	0	0	0	0	0	0	1	1	0	0	0	0
1154	ADH4_HUMAN	Alcohol dehydrogenase 4 OS=Homo sapiens GN=ADH4 PE=1 SV=5	40 kDa	0	0	0	0	0	0	0	0	0	0	0	0	0	0	0	0	0	0	0	0	0	0	0	0	0	0	0	0	0	0	0	0	0	0	0	0	0	0	0	0	0	0	0	0	0	0
1155	CTSL2_HUMAN	CTD small phosphatase-like protein 2 OS=Homo sapiens GN=CTDSPL2 PE=1 SV=2	53 kDa	0	0	0	0	0	0	0.0279	1	1	0.0601	2	2	0	0	0	0	0	0	0	0	0	0	0	0	0	0	0	0	0	0	0	0	0	0	0	0	0	0	0	0	0	0	0	0	0	0
1156	DCD_HUMAN	Dermcidin OS=Homo sapiens GN=DCD PE=1 SV=2	11 kDa	0	0	0	0	0	0	0	0	0	0	0	0	0	0	0	0	0	0	0	0	0	0	0	0	0	0	0	0	0	0	0	0	0	0	0	0	0	0	0	0	0	0	0	0	0	0.236
1157	TSN_HUMAN	Translin OS=Homo sapiens GN=TSN PE=1 SV=1	26 kDa	0	0	0	0	0	0	0	0	0	0	0	0	0	0	0	0	0	0	0	0	0	0	0	0	0	0	0	0	0	0	0	0	0	0	0	0	0	0	0	0	0	0	0	0	0	0
1158	LASP1_HUMAN	LIM and SH3 domain protein 1 OS=Homo sapiens GN=LASP1 PE=1 SV=2	30 kDa	0	0	0	0	0	0	0	0	0	0	0	0	0	0	0	0	0	0	0	0	0	0	0	0	0	0	0	0	0	0	0	0	0	0	0	0	0	0	0	0	0	0	0	0	0	0.092
1159	ECE1_HUMAN	Endothelin-converting enzyme 1 OS=Homo sapiens GN=ECE1 PE=1 SV=2	87 kDa	0	0	0	0	0	0	0	0	0	0.026	1	1	0	0	0	0	0	0	0	0	0	0	0	0	0	0	0	0	0	0	0.039	2	2	0	0	0	0	0	0	0	0	0	0	0	0	0
1160	KAD1_HUMAN	Adenylate kinase isoenzyme 1 OS=Homo sapiens GN=AK1 PE=1 SV=3	22 kDa	0	0	0	0	0	0	0	0	0	0	0	0	0	0	0	0	0	0	0	0	0	0	0	0	0.124	2	2	0	0	0	0	0	0	0	0	0	0	0	0	0	0	0	0	0	0	0
1161	OSB10_HUMAN	Oxysterol-binding protein-related protein 10 OS=Homo sapiens GN=OSBPL10 PE=1 SV=2	84 kDa	0	0	0	0	0	0	0	0	0	0	0	0	0	0	0	0	0	0	0	0	0	0.0301	2	2	0	0	0	0	0	0	0.0223	1	1	0	0	0	0	0	0	0	0	0	0	0	0	0
1162	P20L1_HUMAN	PHD finger protein 20-like protein 1 OS=Homo sapiens GN=PHF20L1 PE=1 SV=2	115 kDa	0	0	0	0	0	0	0	0	0	0	0	0	0	0	0	0	0	0	0	0	0	0	0	0	0	0	0	0.0216	2	2	0	0	0	0	0	0	0	0	0	0.00983	1	1	0	0	0	0
1163	DHTK1_HUMAN	Probable 2-oxoglutarate dehydrogenase E1 component DHKTD1, mitochondrial OS=Homo sapiens GN=DHTKD1 PE=1 SV=2	103 kDa	0	0	0	0	0	0	0	0	0	0	0	0	0	0	0	0	0	0	0	0	0	0.0239	2	2	0.0163	1	1	0	0	0	0	0	0	0	0	0	0	0	0	0	0	0	0	0	0	0
1164	RHG15_HUMAN	Rho GTPase-activating protein 15 OS=Homo sapiens GN=ARHGAP15 PE=1 SV=2	55 kDa	0	0	0	0	0	0	0	0	0	0	0	0	0	0	0	0	0	0	0	0	0	0	0	0	0	0	0	0	0	0	0	0	0	0.0884	3	3	0	0	0	0	0	0	0	0	0	0
1165	ACS2L_HUMAN	Acetyl-coenzyme A synthetase 2-like, mitochondrial OS=Homo sapiens GN=ACSS1 PE=1 SV=2	75 kDa	0	0	0	0	0	0	0.0552	2	2	0	0	0	0	0	0	0	0	0	0	0	0	0	0	0	0	0	0	0	0	0	0	0	0	0	0	0	0	0	0	0	0	0	0	0	0	0
1166	CKAP5_HUMAN	Cytoskeleton-associated protein 5 OS=Homo sapiens GN=CKAP5 PE=1 SV=3	226 kDa	0	0	0	0	0	0	0	0	0	0	0	0	0	0	0	0	0	0	0	0	0	0	0	0	0	0	0	0.0064	1	1	0	0	0	0	0	0	0	0	0	0	0	0	0	0	0	0
1167	SYF1_HUMAN	Pre-mRNA-splicing factor SYF1 OS=Homo sapiens GN=XAB2 PE=1 SV=2	100 kDa	0	0	0	0	0	0	0.0468	2	2	0	0	0	0	0	0	0.0281	1	1	0	0	0	0	0	0	0	0	0	0	0	0	0	0	0	0	0	0	0	0	0	0	0	0	0	0	0	0
1168	NMT1_HUMAN	Glycylpeptide N-tetradecanoyltransferase 1 OS=Homo sapiens GN=NMT1 PE=1 SV=2	57 kDa	0	0	0	0	0	0	0	0	0	0	0	0	0	0	0	0	0	0	0	0	0	0	0	0	0	0	0	0	0	0	0	0	0	0	0	0	0.0504	2	1	0	0	0	0	0	0	0.0504
1169	ALAT2_HUMAN	Alanine aminotransferase 2 OS=Homo sapiens GN=GPT2 PE=1 SV=1	58 kDa	0	0	0	0	0	0	0	0	0	0	0	0	0	0	0	0	0	0	0	0	0	0	0	0	0	0	0	0	0	0	0	0	0	0	0	0	0	0	0	0	0	0	0.0478	2	2	0
1170	ADGB_HUMAN	Androglobin OS=Homo sapiens GN=ADGB PE=2 SV=3	190 kDa	0	0	0	0	0	0	0	0	0	0	0	0	0	0	0	0	0	0	0	0	0	0.0042	1	1	0.0102	2	2	0	0	0	0	0	0	0	0	0	0	0	0	0	0	0	0	0	0	0
1171	CK5P3_HUMAN	CDK5 regulatory subunit-associated protein 3 OS=Homo sapiens GN=CDK5RAP3 PE=1 SV=2	57 kDa	0	0	0	0	0	0	0	0	0	0	0	0	0.0158	1	1	0	0	0	0	0	0	0	0	0	0.0395	2	1	0	0	0	0.0158	1	1	0	0	0	0	0	0	0	0	0	0	0	0	0
1172	UDB17_HUMAN	UDP-glucuronosyltransferase 2B17 OS=Homo sapiens GN=UGT2B17 PE=1 SV=1	61 kDa	0	0	0	0.0226	1	0	0	0	0	0	0	0	0.0226	1	0	0	0	0	0.0528	3	2	0.0226	1	0	0.0226	1	0	0.0226	1	0	0.0226	1	0	0.0226	1	0	0.0226	1	0	0.0226	1	0	0.0226	1	0	0.0226
1173	NLRX1_HUMAN	NLR family member X1 OS=Homo sapiens GN=NLRX1 PE=1 SV=1	108 kDa	0	0	0	0	0	0	0	0	0	0	0	0	0	0	0	0	0	0	0	0	0	0	0	0	0	0	0	0	0	0	0	0	0	0.0338	2	2	0	0	0	0	0	0	0	0	0	0
1174	COAA1_HUMAN	Collagen alpha-1(X) chain OS=Homo sapiens GN=COL10A1 PE=1 SV=2	66 kDa	0	0	0	0	0	0	0	0	0	0	0	0	0	0	0	0	0	0	0	0	0	0	0	0	0	0	0	0	0	0	0	0	0	0	0	0	0	0	0	0	0	0	0	0	0	0
1175	PGBM_HUMAN	Basement membrane-specific heparan sulfate proteoglycan core protein OS=Homo sapiens GN=HSPG2 PE=1 SV=4	469 kDa	0	0	0	0	0	0	0	0	0	0	0	0	0	0	0	0	0	0	0	0	0	0	0	0	0	0	0	0	0	0	0	0	0	0	0	0	0	0	0	0	0	0	0	0	0	0
1176	ZBT11_HUMAN	Zinc finger and BTB domain-containing protein 11 OS=Homo sapiens GN=ZBTB11 PE=1 SV=2	119 kDa	0	0	0	0	0	0	0	0	0	0	0	0	0	0	0	0	0	0	0	0	0	0	0	0	0	0	0	0	0	0	0	0	0	0	0	0	0	0	0	0	0	0	0	0	0	0
1177	S38AA_HUMAN	Putative sodium-coupled neutral amino acid transporter 10 OS=Homo sapiens GN=SLC38A10 PE=1 SV=2	120 kDa	0	0	0	0	0	0	0	0	0	0	0	0	0	0	0	0	0	0	0	0	0	0	0	0	0	0	0	0	0	0	0	0	0	0.0286	2	2	0	0	0	0	0	0	0	0	0	0
1178	sp|P27958|POLG_HCVH	Genome polyprotein OS=Hepatitis C virus genotype 1a (isolate H) PE=1 SV=3	?	0	0	0	0	0	0	0	0	0	0	0	0	0	0	0	0	0	0	0	0	0	0	0	0	0	0	0	0	0	0	0	0	0	0	0	0	0	2	2	0	0	0	0	0	0	0
1179	CHD3_HUMAN	Chromodomain-helicase-DNA-binding protein 3 OS=Homo sapiens GN=CHD3 PE=1 SV=3	227 kDa	0	0	0	0	0	0	0	0	0	0	0	0	0	0	0	0.008	1	1	0	0	0	0.006	1	0	0	0	0	0.006	1	0	0.006	1	0	0	0	0	0.006	1	0	0.006	1	0	0	0	0	0.013
1180	WDR81_HUMAN	WD repeat-containing protein 81 OS=Homo sapiens GN=WDR81 PE=1 SV=2	212 kDa	0	0	0	0	0	0	0	0	0	0	0	0	0	0	0	0	0	0	0	0	0	0	0	0	0	0	0	0	0	0	0	0	0	0	0	0	0	0	0	0.0155	2	2	0	0	0	0
1181	NCKP1_HUMAN	Nck-associated protein 1 OS=Homo sapiens GN=NCKAP1 PE=1 SV=1	129 kDa	0	0	0	0	0	0	0	0	0	0.016	2	2	0	0	0	0	0	0	0	0	0	0	0	0	0	0	0	0	0	0	0	0	0	0	0	0	0	0	0	0	0	0	0	0	0	0
1182	ABCE1_HUMAN	ATP-binding cassette sub-family E member 1 OS=Homo sapiens GN=ABCE1 PE=1 SV=1	67 kDa	0	0	0	0	0	0	0	0	0	0	0	0	0	0	0	0	0	0	0	0	0	0	0	0	0	0	0	0	0	0	0	0	0	0	0	0	0	0	0	0.0467	2	1	0	0	0	0
1183	HDAC3_HUMAN	Histone deacetylase 3 OS=Homo sapiens GN=HDAC3 PE=1 SV=2	49 kDa	0	0	0	0	0	0	0	0	0	0	0	0	0	0	0	0.0444	2	1	0	0	0	0	0	0	0	0	0	0	0	0	0	0	0	0	0	0	0	0	0	0	0	0	0	0	0	0
[truncated: 8 more columns]
