# Supplementary material for: The Selection of a Hepatocyte Cell Line Susceptible to Plasmodium falciparum Sporozoite Invasion That Is Associated With Expression of Glypican-3
Source: Front Microbiol. 2019 Feb 28;10:127. doi: 10.3389/fmicb.2019.00127 (PMC6413710; doi:10.3389/fmicb.2019.00127)
Supplement: Supplementary file 6 [file Table_6.XLSX]

## Sheet: Legend
Table S6. Peptide identification data for proteins identified in membrane-enriched HC-04, HC-04.J7, and HepG2 grown in IMDM and DMEM-NoGlc (basic) medium
Data labelling
Cell line	Media used [Basic (B) or IMDM (I)]	Replicate no.
HC04J7	B	B01
		B02
		B03
	I	B01
		B02
		B03
HC04Navy	B	B01
		B02
		B03
	I	B01
		B02
		B03
HepG2	B	B01
		B02
		B03
	I	B01
		B02
		B03
Same identifiers are used in the raw data labelling
Data Search Details
Search Engines: Mascot
Database: SwissProt human 2012 protein FASTA sequence (20,234 sequences)
Modifications: Carbamidomethyl (fixed), Oxidation (M) Variable
Digestion: Trypsin
Instrument: ESI QTOF
Precursor Tolerance: 50 ppm
Fragment Tolerance: 0.2 Da
Result Analysis
Minimum Peptide length: 5 aminoacids
Minimum peptide for a protein: 2
Protein FDR: 1%
Peptide FDR: 1%
ID	Peptide ID number
Sample	Sample ID for given peptide data
Protein accession number	Accession Number
Protein description	Description of the protein
Sequence	Peptide sequence
Charge	Charge of peptide
m/z	Observed mass-to-charge ratio of peptide
ppm	Error (in ppm) between observed and calculated peptide m/z
Fixed modification	Fixed modification observed on peptide
Variable modification	Variable modification observed on peptide
Mascot score	Mascot score for peptide
Unique [TRUE/FALSE]	Whether observed peptide is unique to given sample, TRUE indicates peptide is unique

## Sheet: Peptide Data
ID	Sample	Protein accession number	Protein description	Sequence	Charge	m/z	ppm error	Fixed modifications	Variable modifications	Mascot score	Unique [TRUE/FALSE]
1	HC04Navy_B_B01	ASPH_HUMAN	Aspartyl/asparaginyl beta-hydroxylase OS=Homo sapiens GN=ASPH PE=1 SV=3	EGIESGDPGTDDGR	2	702.803	0.78713			25	TRUE
2	HC04Navy_B_B01	ASPH_HUMAN	Aspartyl/asparaginyl beta-hydroxylase OS=Homo sapiens GN=ASPH PE=1 SV=3	ETGYTELVK	2	520.277	1.53333			28.9	TRUE
3	HC04Navy_B_B01	ASPH_HUMAN	Aspartyl/asparaginyl beta-hydroxylase OS=Homo sapiens GN=ASPH PE=1 SV=3	GAIETYQEVASLPDVPADLLK	3	743.755	3.79134			25	TRUE
4	HC04Navy_B_B01	ASPH_HUMAN	Aspartyl/asparaginyl beta-hydroxylase OS=Homo sapiens GN=ASPH PE=1 SV=3	GAIETYQEVASLPDVPADLLK	3	743.755	3.79134			25	TRUE
5	HC04Navy_B_B01	ASPH_HUMAN	Aspartyl/asparaginyl beta-hydroxylase OS=Homo sapiens GN=ASPH PE=1 SV=3	GAIETYQEVASLPDVPADLLK	2	1115.13	4.33695			25	TRUE
6	HC04Navy_B_B01	ASPH_HUMAN	Aspartyl/asparaginyl beta-hydroxylase OS=Homo sapiens GN=ASPH PE=1 SV=3	GAIETYQEVASLPDVPADLLK	2	1115.13	4.33695			25	TRUE
7	HC04Navy_B_B01	ASPH_HUMAN	Aspartyl/asparaginyl beta-hydroxylase OS=Homo sapiens GN=ASPH PE=1 SV=3	LGIYDADGDGDFDVDDAK	2	950.905	0.326034			25	TRUE
8	HC04Navy_B_B01	ASPH_HUMAN	Aspartyl/asparaginyl beta-hydroxylase OS=Homo sapiens GN=ASPH PE=1 SV=3	LGIYDADGDGDFDVDDAK	2	950.905	0.326034			25	TRUE
9	HC04Navy_B_B01	ASPH_HUMAN	Aspartyl/asparaginyl beta-hydroxylase OS=Homo sapiens GN=ASPH PE=1 SV=3	TcTLLEK	2	432.728	0.0466737	c2: Carbamidomethyl (+57.02)		29.9	TRUE
10	HC04Navy_B_B01	ASPH_HUMAN	Aspartyl/asparaginyl beta-hydroxylase OS=Homo sapiens GN=ASPH PE=1 SV=3	VLLGLK	2	321.729	0.530987			25	TRUE
11	HC04Navy_B_B01	ASPH_HUMAN	Aspartyl/asparaginyl beta-hydroxylase OS=Homo sapiens GN=ASPH PE=1 SV=3	VLLGLK	2	321.729	0.530987			25	TRUE
12	HC04Navy_B_B01	ASPH_HUMAN	Aspartyl/asparaginyl beta-hydroxylase OS=Homo sapiens GN=ASPH PE=1 SV=3	VLLGLK	2	321.729	0.530987			25	TRUE
13	HC04Navy_B_B01	ASPH_HUMAN	Aspartyl/asparaginyl beta-hydroxylase OS=Homo sapiens GN=ASPH PE=1 SV=3	VLLGLK	2	321.734	1.10563			25	TRUE
14	HC04Navy_B_B01	GTR3_HUMAN	Solute carrier family 2, facilitated glucose transporter member 3 OS=Homo sapiens GN=SLC2A3 PE=1 SV=1	TFEDITR	2	441.221	0.173779			28.9	TRUE
15	HC04Navy_B_B01	GTR3_HUMAN	Solute carrier family 2, facilitated glucose transporter member 3 OS=Homo sapiens GN=SLC2A3 PE=1 SV=1	TFEDITR	2	441.226	1.03927			28.6	TRUE
16	HC04Navy_B_B01	S38A2_HUMAN	Sodium-coupled neutral amino acid transporter 2 OS=Homo sapiens GN=SLC38A2 PE=1 SV=2	AFGLVGK	2	346.209	0.42265			28.5	TRUE
17	HC04Navy_B_B01	S38A2_HUMAN	Sodium-coupled neutral amino acid transporter 2 OS=Homo sapiens GN=SLC38A2 PE=1 SV=2	AFGLVGK	2	346.209	0.42265			28.5	TRUE
18	HC04Navy_B_B01	S38A2_HUMAN	Sodium-coupled neutral amino acid transporter 2 OS=Homo sapiens GN=SLC38A2 PE=1 SV=2	TANEGGSLLYEQLGYK	2	871.925	0.930045			27.8	TRUE
19	HC04Navy_B_B01	S38A2_HUMAN	Sodium-coupled neutral amino acid transporter 2 OS=Homo sapiens GN=SLC38A2 PE=1 SV=2	TANEGGSLLYEQLGYK	2	871.925	0.930045			27.8	TRUE
20	HC04Navy_B_B01	GHITM_HUMAN	Growth hormone-inducible transmembrane protein OS=Homo sapiens GN=GHITM PE=1 SV=2	AEVSPMYGVQK	2	604.812	1.56825			29.3	TRUE
21	HC04Navy_B_B01	GHITM_HUMAN	Growth hormone-inducible transmembrane protein OS=Homo sapiens GN=GHITM PE=1 SV=2	AVIWPQYVK	2	552.313	0.541439			29.4	TRUE
22	HC04Navy_B_B01	GHITM_HUMAN	Growth hormone-inducible transmembrane protein OS=Homo sapiens GN=GHITM PE=1 SV=2	AVIWPQYVK	2	552.313	0.541439			29.4	TRUE
23	HC04Navy_B_B01	GHITM_HUMAN	Growth hormone-inducible transmembrane protein OS=Homo sapiens GN=GHITM PE=1 SV=2	EAALEPSMEK	2	552.773	1.46785			29.5	TRUE
24	HC04Navy_B_B01	GHITM_HUMAN	Growth hormone-inducible transmembrane protein OS=Homo sapiens GN=GHITM PE=1 SV=2	VATMLATGGNR	2	545.787	0.0133999			30.2	TRUE
25	HC04Navy_B_B01	GHITM_HUMAN	Growth hormone-inducible transmembrane protein OS=Homo sapiens GN=GHITM PE=1 SV=2	VATMLATGGNR	2	545.787	0.0133999			30.2	TRUE
26	HC04Navy_B_B01	DTNA_HUMAN	Dystrobrevin alpha OS=Homo sapiens GN=DTNA PE=1 SV=2	NDLLVAADSITNTMSSLVK	2	996.538	1.87381			27	FALSE
27	HC04Navy_B_B01	DTNA_HUMAN	Dystrobrevin alpha OS=Homo sapiens GN=DTNA PE=1 SV=2	NDLLVAADSITNTMSSLVK	3	664.691	1.37346			27.6	FALSE
28	HC04Navy_B_B01	DTNA_HUMAN	Dystrobrevin alpha OS=Homo sapiens GN=DTNA PE=1 SV=2	NDLLVAADSITNTMSSLVK	2	996.538	1.87381			27	FALSE
29	HC04Navy_B_B01	DTNA_HUMAN	Dystrobrevin alpha OS=Homo sapiens GN=DTNA PE=1 SV=2	NDLLVAADSITNTMSSLVK	3	664.691	1.37346			27.6	FALSE
30	HC04Navy_B_B01	MBB1A_HUMAN	Myb-binding protein 1A OS=Homo sapiens GN=MYBBP1A PE=1 SV=2	ALVDILSEVSK	2	587.361	3.6435			25.1	TRUE
31	HC04Navy_B_B01	MBB1A_HUMAN	Myb-binding protein 1A OS=Homo sapiens GN=MYBBP1A PE=1 SV=2	AMFLQPDLDSLVDFSTNNQK	3	761.73	3.48698			27	TRUE
32	HC04Navy_B_B01	MBB1A_HUMAN	Myb-binding protein 1A OS=Homo sapiens GN=MYBBP1A PE=1 SV=2	AMFLQPDLDSLVDFSTNNQK	3	761.73	3.48698			27	TRUE
33	HC04Navy_B_B01	MBB1A_HUMAN	Myb-binding protein 1A OS=Homo sapiens GN=MYBBP1A PE=1 SV=2	ATLQEILPEVLK	2	677.423	2.96232			25	TRUE
34	HC04Navy_B_B01	MBB1A_HUMAN	Myb-binding protein 1A OS=Homo sapiens GN=MYBBP1A PE=1 SV=2	ATLQEILPEVLK	2	677.423	2.96232			25	TRUE
35	HC04Navy_B_B01	MBB1A_HUMAN	Myb-binding protein 1A OS=Homo sapiens GN=MYBBP1A PE=1 SV=2	EQLMTVLQAGK	2	609.321	1.69942			29.8	TRUE
36	HC04Navy_B_B01	MBB1A_HUMAN	Myb-binding protein 1A OS=Homo sapiens GN=MYBBP1A PE=1 SV=2	EQLMTVLQAGK	2	609.321	1.69942			29.8	TRUE
37	HC04Navy_B_B01	MACF1_HUMAN	Microtubule-actin cross-linking factor 1, isoforms 1/2/3/5 OS=Homo sapiens GN=MACF1 PE=1 SV=4	RTGTVQVLK	2	501.303	1.06896			27.9	TRUE
38	HC04Navy_B_B01	MACF1_HUMAN	Microtubule-actin cross-linking factor 1, isoforms 1/2/3/5 OS=Homo sapiens GN=MACF1 PE=1 SV=4	RTGTVQVLK	2	501.316	1.52948			25	TRUE
39	HC04Navy_B_B01	TMED5_HUMAN	Transmembrane emp24 domain-containing protein 5 OS=Homo sapiens GN=TMED5 PE=1 SV=1	EcFYQPMPLK	2	656.808	0.185804	c2: Carbamidomethyl (+57.02)		27.2	TRUE
40	HC04Navy_B_B01	TMED5_HUMAN	Transmembrane emp24 domain-containing protein 5 OS=Homo sapiens GN=TMED5 PE=1 SV=1	EcFYQPMPLK	2	656.808	0.185804	c2: Carbamidomethyl (+57.02)		27.2	TRUE
41	HC04Navy_B_B01	TMED5_HUMAN	Transmembrane emp24 domain-containing protein 5 OS=Homo sapiens GN=TMED5 PE=1 SV=1	LEDILESINSIK	2	687.417	5.46249				TRUE
42	HC04Navy_B_B01	TMED5_HUMAN	Transmembrane emp24 domain-containing protein 5 OS=Homo sapiens GN=TMED5 PE=1 SV=1	LEDILESINSIK	2	687.417	5.46249				TRUE
43	HC04Navy_B_B01	TMED5_HUMAN	Transmembrane emp24 domain-containing protein 5 OS=Homo sapiens GN=TMED5 PE=1 SV=1	YITGTDILDMK	2	635.31	2.12449				TRUE
44	HC04Navy_B_B01	TMED5_HUMAN	Transmembrane emp24 domain-containing protein 5 OS=Homo sapiens GN=TMED5 PE=1 SV=1	YITGTDILDMK	2	635.31	2.12449				TRUE
45	HC04Navy_B_B01	MOT4_HUMAN	Monocarboxylate transporter 4 OS=Homo sapiens GN=SLC16A3 PE=1 SV=1	GGAVVDEGPTGVK	2	593.314	0.829476				TRUE
46	HC04Navy_B_B01	MOT4_HUMAN	Monocarboxylate transporter 4 OS=Homo sapiens GN=SLC16A3 PE=1 SV=1	GGAVVDEGPTGVK	2	593.306	0.42242				TRUE
47	HC04Navy_B_B01	CALM_HUMAN	Calmodulin OS=Homo sapiens GN=CALM1 PE=1 SV=2	aDQLTEEQIAEFK	2	782.383	0.322445		n-term: Acetyl (+42.01)		TRUE
48	HC04Navy_B_B01	CALM_HUMAN	Calmodulin OS=Homo sapiens GN=CALM1 PE=1 SV=2	aDQLTEEQIAEFK	2	782.383	0.322445		n-term: Acetyl (+42.01)		TRUE
49	HC04Navy_B_B01	CALM_HUMAN	Calmodulin OS=Homo sapiens GN=CALM1 PE=1 SV=2	EADIDGDGQVNYEEFVQMMTAK	3	830.734	4.3554				TRUE
50	HC04Navy_B_B01	CALM_HUMAN	Calmodulin OS=Homo sapiens GN=CALM1 PE=1 SV=2	EADIDGDGQVNYEEFVQMMTAK	3	830.734	4.3554				TRUE
51	HC04Navy_B_B01	CALM_HUMAN	Calmodulin OS=Homo sapiens GN=CALM1 PE=1 SV=2	ELGTVMR	2	403.211	1.06065				TRUE
52	HC04Navy_B_B01	CALM_HUMAN	Calmodulin OS=Homo sapiens GN=CALM1 PE=1 SV=2	ELGTVMR	2	403.211	1.06065				TRUE
53	HC04Navy_B_B01	CALM_HUMAN	Calmodulin OS=Homo sapiens GN=CALM1 PE=1 SV=2	ELGTVmR	2	411.205	1.92087		m6: Oxidation (+15.99)		TRUE
54	HC04Navy_B_B01	CALM_HUMAN	Calmodulin OS=Homo sapiens GN=CALM1 PE=1 SV=2	ELGTVmR	2	411.215	0.638339		m6: Oxidation (+15.99)		TRUE
55	HC04Navy_B_B01	CTNB1_HUMAN	Catenin beta-1 OS=Homo sapiens GN=CTNNB1 PE=1 SV=1	ATVGLIR	2	365.233	0.429128				TRUE
56	HC04Navy_B_B01	CTNB1_HUMAN	Catenin beta-1 OS=Homo sapiens GN=CTNNB1 PE=1 SV=1	EGLLAIFK	2	445.79	4.45226				FALSE
57	HC04Navy_B_B01	CTNB1_HUMAN	Catenin beta-1 OS=Homo sapiens GN=CTNNB1 PE=1 SV=1	EGLLAIFK	2	445.79	4.45226				FALSE
58	HC04Navy_B_B01	CTNB1_HUMAN	Catenin beta-1 OS=Homo sapiens GN=CTNNB1 PE=1 SV=1	LLNDEDQVVVNK	2	693.362	0.663528				TRUE
59	HC04Navy_B_B01	CTNB1_HUMAN	Catenin beta-1 OS=Homo sapiens GN=CTNNB1 PE=1 SV=1	LVQLLVR	2	420.793	1.43742				TRUE
60	HC04Navy_B_B01	CTNB1_HUMAN	Catenin beta-1 OS=Homo sapiens GN=CTNNB1 PE=1 SV=1	MVALLNK	2	394.736	0.685493				TRUE
61	HC04Navy_B_B01	CTNB1_HUMAN	Catenin beta-1 OS=Homo sapiens GN=CTNNB1 PE=1 SV=1	SPQMVSAIVR	2	544.301	0.284929				TRUE
62	HC04Navy_B_B01	CTNB1_HUMAN	Catenin beta-1 OS=Homo sapiens GN=CTNNB1 PE=1 SV=1	SPQMVSAIVR	2	544.301	0.284929				TRUE
63	HC04Navy_B_B01	CTNB1_HUMAN	Catenin beta-1 OS=Homo sapiens GN=CTNNB1 PE=1 SV=1	TMQNTNDVETAR	2	690.308	0.885237				TRUE
64	HC04Navy_B_B01	CTNB1_HUMAN	Catenin beta-1 OS=Homo sapiens GN=CTNNB1 PE=1 SV=1	TmQNTNDVETAR	2	698.312	0.054137		m2: Oxidation (+15.99)		TRUE
65	HC04Navy_B_B01	CTNB1_HUMAN	Catenin beta-1 OS=Homo sapiens GN=CTNNB1 PE=1 SV=1	VAAGVLcELAQDK	2	687.359	0.160195	c7: Carbamidomethyl (+57.02)			FALSE
66	HC04Navy_B_B01	ARF4_HUMAN	ADP-ribosylation factor 4 OS=Homo sapiens GN=ARF4 PE=1 SV=3	ILMVGLDAAGK	2	544.301	2.05262				FALSE
67	HC04Navy_B_B01	ARF4_HUMAN	ADP-ribosylation factor 4 OS=Homo sapiens GN=ARF4 PE=1 SV=3	ILMVGLDAAGK	2	544.301	2.05262				FALSE
68	HC04Navy_B_B01	ARF4_HUMAN	ADP-ribosylation factor 4 OS=Homo sapiens GN=ARF4 PE=1 SV=3	IQEVADELQK	2	586.814	0.488389				TRUE
69	HC04Navy_B_B01	ARF4_HUMAN	ADP-ribosylation factor 4 OS=Homo sapiens GN=ARF4 PE=1 SV=3	IQEVADELQK	2	586.814	0.488389				TRUE
70	HC04Navy_B_B01	ARF4_HUMAN	ADP-ribosylation factor 4 OS=Homo sapiens GN=ARF4 PE=1 SV=3	LGLQSLR	2	393.748	0.837964				TRUE
71	HC04Navy_B_B01	ARF4_HUMAN	ADP-ribosylation factor 4 OS=Homo sapiens GN=ARF4 PE=1 SV=3	MLLVDELR	2	494.775	0.594608				TRUE
72	HC04Navy_B_B01	ARF4_HUMAN	ADP-ribosylation factor 4 OS=Homo sapiens GN=ARF4 PE=1 SV=3	QDLPNAMAISEMTDK	2	832.381	0.713393				TRUE
73	HC04Navy_B_B01	ARF4_HUMAN	ADP-ribosylation factor 4 OS=Homo sapiens GN=ARF4 PE=1 SV=3	QDLPNAMAISEMTDK	2	832.381	0.713393				TRUE
74	HC04Navy_B_B01	ARF4_HUMAN	ADP-ribosylation factor 4 OS=Homo sapiens GN=ARF4 PE=1 SV=3	TTILYK	2	369.721	0.472993				FALSE
75	HC04Navy_B_B01	COA3_HUMAN	Cytochrome c oxidase assembly factor 3 homolog, mitochondrial OS=Homo sapiens GN=COA3 PE=1 SV=1	QAELAQWQK	2	551.291	0.68038				TRUE
76	HC04Navy_B_B01	NPM_HUMAN	Nucleophosmin OS=Homo sapiens GN=NPM1 PE=1 SV=2	FINYVK	2	392.226	0.633665				TRUE
77	HC04Navy_B_B01	NPM_HUMAN	Nucleophosmin OS=Homo sapiens GN=NPM1 PE=1 SV=2	FINYVK	2	392.226	0.633665				TRUE
78	HC04Navy_B_B01	NPM_HUMAN	Nucleophosmin OS=Homo sapiens GN=NPM1 PE=1 SV=2	GPSSVEDIK	2	466.238	0.406678				TRUE
79	HC04Navy_B_B01	NPM_HUMAN	Nucleophosmin OS=Homo sapiens GN=NPM1 PE=1 SV=2	GPSSVEDIK	2	466.244	0.78047				TRUE
80	HC04Navy_B_B01	NPM_HUMAN	Nucleophosmin OS=Homo sapiens GN=NPM1 PE=1 SV=2	MSVQPTVSLGGFEITPPVVLR	3	743.098	2.92174				TRUE
81	HC04Navy_B_B01	NPM_HUMAN	Nucleophosmin OS=Homo sapiens GN=NPM1 PE=1 SV=2	MSVQPTVSLGGFEITPPVVLR	3	743.098	2.92174				TRUE
82	HC04Navy_B_B01	NPM_HUMAN	Nucleophosmin OS=Homo sapiens GN=NPM1 PE=1 SV=2	VTLATLK	2	373.244	0.0413715				TRUE
83	HC04Navy_B_B01	NPM_HUMAN	Nucleophosmin OS=Homo sapiens GN=NPM1 PE=1 SV=2	VTLATLK	2	373.244	0.0413715				TRUE
84	HC04Navy_B_B01	DESP_HUMAN	Desmoplakin OS=Homo sapiens GN=DSP PE=1 SV=3	AELIVQPELK	2	570.331	0.962184				TRUE
85	HC04Navy_B_B01	DESP_HUMAN	Desmoplakin OS=Homo sapiens GN=DSP PE=1 SV=3	AELIVQPELK	2	570.34	0.613704				TRUE
86	HC04Navy_B_B01	DESP_HUMAN	Desmoplakin OS=Homo sapiens GN=DSP PE=1 SV=3	AITGFDDPFSGK	2	627.798	0.829775				TRUE
87	HC04Navy_B_B01	DESP_HUMAN	Desmoplakin OS=Homo sapiens GN=DSP PE=1 SV=3	AITGFDDPFSGK	2	627.798	0.829775				TRUE
88	HC04Navy_B_B01	DESP_HUMAN	Desmoplakin OS=Homo sapiens GN=DSP PE=1 SV=3	ALLQAILQTEDMLK	2	793.962	2.15149				TRUE
89	HC04Navy_B_B01	DESP_HUMAN	Desmoplakin OS=Homo sapiens GN=DSP PE=1 SV=3	ALLQAILQTEDMLK	2	793.962	2.15149				TRUE
90	HC04Navy_B_B01	DESP_HUMAN	Desmoplakin OS=Homo sapiens GN=DSP PE=1 SV=3	AVTGYNDPETGNIISLFQAMNK	3	795.093	4.44984				TRUE
91	HC04Navy_B_B01	DESP_HUMAN	Desmoplakin OS=Homo sapiens GN=DSP PE=1 SV=3	AVTGYNDPETGNIISLFQAMNK	3	795.111	6.6905				TRUE
92	HC04Navy_B_B01	DESP_HUMAN	Desmoplakin OS=Homo sapiens GN=DSP PE=1 SV=3	GAGSIAGASASPK	2	537.278	0.820661				TRUE
93	HC04Navy_B_B01	DESP_HUMAN	Desmoplakin OS=Homo sapiens GN=DSP PE=1 SV=3	GAGSIAGASASPK	2	537.278	0.820661				TRUE
94	HC04Navy_B_B01	DESP_HUMAN	Desmoplakin OS=Homo sapiens GN=DSP PE=1 SV=3	GIVDSITGQR	2	523.282	0.567131				TRUE
95	HC04Navy_B_B01	DESP_HUMAN	Desmoplakin OS=Homo sapiens GN=DSP PE=1 SV=3	IEVLEEELR	2	565.316	1.43452				TRUE
96	HC04Navy_B_B01	DESP_HUMAN	Desmoplakin OS=Homo sapiens GN=DSP PE=1 SV=3	IQSQFTDAQK	2	583.295	0.162978				TRUE
97	HC04Navy_B_B01	DESP_HUMAN	Desmoplakin OS=Homo sapiens GN=DSP PE=1 SV=3	ISTEEAIR	2	459.752	0.889392				TRUE
98	HC04Navy_B_B01	DESP_HUMAN	Desmoplakin OS=Homo sapiens GN=DSP PE=1 SV=3	ITNLTQQLEQASIVK	2	843.478	0.384822				TRUE
99	HC04Navy_B_B01	DESP_HUMAN	Desmoplakin OS=Homo sapiens GN=DSP PE=1 SV=3	ITNLTQQLEQASIVK	2	843.478	0.384822				TRUE
100	HC04Navy_B_B01	DESP_HUMAN	Desmoplakin OS=Homo sapiens GN=DSP PE=1 SV=3	LGIYEAMK	2	462.746	0.166761				TRUE
101	HC04Navy_B_B01	DESP_HUMAN	Desmoplakin OS=Homo sapiens GN=DSP PE=1 SV=3	LLEAQIASGGVVDPVNSVFLPK	3	751.787	4.34252				TRUE
102	HC04Navy_B_B01	DESP_HUMAN	Desmoplakin OS=Homo sapiens GN=DSP PE=1 SV=3	LQSLTENLTK	2	573.813	1.55478				TRUE
103	HC04Navy_B_B01	DESP_HUMAN	Desmoplakin OS=Homo sapiens GN=DSP PE=1 SV=3	LQSLTENLTK	2	573.813	1.55478				TRUE
104	HC04Navy_B_B01	DESP_HUMAN	Desmoplakin OS=Homo sapiens GN=DSP PE=1 SV=3	LSLQDAVSQGVIDQDMATR	3	683.024	2.19149				TRUE
105	HC04Navy_B_B01	DESP_HUMAN	Desmoplakin OS=Homo sapiens GN=DSP PE=1 SV=3	LTVDSAIAR	2	473.278	1.3033				TRUE
106	HC04Navy_B_B01	DESP_HUMAN	Desmoplakin OS=Homo sapiens GN=DSP PE=1 SV=3	LTVDSAIAR	2	473.269	0.426456				TRUE
107	HC04Navy_B_B01	DESP_HUMAN	Desmoplakin OS=Homo sapiens GN=DSP PE=1 SV=3	LTVDSAIAR	2	473.269	0.426456				TRUE
108	HC04Navy_B_B01	DESP_HUMAN	Desmoplakin OS=Homo sapiens GN=DSP PE=1 SV=3	NQcTQVVQER	2	631.303	0.249011	c3: Carbamidomethyl (+57.02)			TRUE
109	HC04Navy_B_B01	DESP_HUMAN	Desmoplakin OS=Homo sapiens GN=DSP PE=1 SV=3	NQcTQVVQER	2	631.295	0.922665	c3: Carbamidomethyl (+57.02)			TRUE
110	HC04Navy_B_B01	DESP_HUMAN	Desmoplakin OS=Homo sapiens GN=DSP PE=1 SV=3	QLQNIIQATSR	2	636.36	0.57795				TRUE
111	HC04Navy_B_B01	DESP_HUMAN	Desmoplakin OS=Homo sapiens GN=DSP PE=1 SV=3	QVQNLVNK	2	471.771	0.0917657				TRUE
112	HC04Navy_B_B01	DESP_HUMAN	Desmoplakin OS=Homo sapiens GN=DSP PE=1 SV=3	QVQNLVNK	2	471.771	0.0917657				TRUE
113	HC04Navy_B_B01	DESP_HUMAN	Desmoplakin OS=Homo sapiens GN=DSP PE=1 SV=3	SGSLSLTQFADMISLK	2	846.98	290.204				TRUE
114	HC04Navy_B_B01	DESP_HUMAN	Desmoplakin OS=Homo sapiens GN=DSP PE=1 SV=3	SMVEDITGLR	2	560.785	0.271893				TRUE
115	HC04Navy_B_B01	DESP_HUMAN	Desmoplakin OS=Homo sapiens GN=DSP PE=1 SV=3	SSSFSDTLEESSPIAAIFDTENLEK	3	906.458	3.44742				TRUE
116	HC04Navy_B_B01	DESP_HUMAN	Desmoplakin OS=Homo sapiens GN=DSP PE=1 SV=3	SVQNDSQAIAEVLNQLK	3	619.694	5.27796				TRUE
117	HC04Navy_B_B01	DESP_HUMAN	Desmoplakin OS=Homo sapiens GN=DSP PE=1 SV=3	SVQNDSQAIAEVLNQLK	3	619.694	5.27796				TRUE
118	HC04Navy_B_B01	DESP_HUMAN	Desmoplakin OS=Homo sapiens GN=DSP PE=1 SV=3	SVQNDSQAIAEVLNQLK	2	929.034	4.82369				TRUE
119	HC04Navy_B_B01	DESP_HUMAN	Desmoplakin OS=Homo sapiens GN=DSP PE=1 SV=3	VLLQEEGTR	2	522.792	0.857449				TRUE
120	HC04Navy_B_B01	DESP_HUMAN	Desmoplakin OS=Homo sapiens GN=DSP PE=1 SV=3	VTAMQLYEcQLIDK	2	856.437	1.60711	c9: Carbamidomethyl (+57.02)			TRUE
121	HC04Navy_B_B01	DESP_HUMAN	Desmoplakin OS=Homo sapiens GN=DSP PE=1 SV=3	VVIVDPETNK	2	557.318	1.2513				TRUE
122	HC04Navy_B_B01	ASNS_HUMAN	Asparagine synthetase [glutamine-hydrolyzing] OS=Homo sapiens GN=ASNS PE=1 SV=4	LAVVDPLFGMQPIR	2	778.463	3.39902				TRUE
123	HC04Navy_B_B01	RAB5C_HUMAN	Ras-related protein Rab-5C OS=Homo sapiens GN=RAB5C PE=1 SV=2	GVDLQENNPASR	2	650.332	2.19787				TRUE
124	HC04Navy_B_B01	RAB5C_HUMAN	Ras-related protein Rab-5C OS=Homo sapiens GN=RAB5C PE=1 SV=2	GVDLQENNPASR	2	650.317	0.0534413				TRUE
125	HC04Navy_B_B01	RAB5C_HUMAN	Ras-related protein Rab-5C OS=Homo sapiens GN=RAB5C PE=1 SV=2	GVDLQENNPASR	2	650.317	0.0534413				TRUE
126	HC04Navy_B_B01	RAB5C_HUMAN	Ras-related protein Rab-5C OS=Homo sapiens GN=RAB5C PE=1 SV=2	LVLLGESAVGK	2	543.346	2.66815				FALSE
127	HC04Navy_B_B01	RAB5C_HUMAN	Ras-related protein Rab-5C OS=Homo sapiens GN=RAB5C PE=1 SV=2	LVLLGESAVGK	2	543.331	0.0628775				FALSE
128	HC04Navy_B_B01	RAB5C_HUMAN	Ras-related protein Rab-5C OS=Homo sapiens GN=RAB5C PE=1 SV=2	LVLLGESAVGK	2	543.331	0.0628775				FALSE
129	HC04Navy_B_B01	RAB5C_HUMAN	Ras-related protein Rab-5C OS=Homo sapiens GN=RAB5C PE=1 SV=2	QASPNIVIALAGNK	2	698.393	1.17968				TRUE
130	HC04Navy_B_B01	RAB5C_HUMAN	Ras-related protein Rab-5C OS=Homo sapiens GN=RAB5C PE=1 SV=2	QASPNIVIALAGNK	2	698.393	1.17968				TRUE
131	HC04Navy_B_B01	RAB5C_HUMAN	Ras-related protein Rab-5C OS=Homo sapiens GN=RAB5C PE=1 SV=2	TAMNVNEIFMAIAK	2	776.924	3.5902				TRUE
132	HC04Navy_B_B01	RAB5C_HUMAN	Ras-related protein Rab-5C OS=Homo sapiens GN=RAB5C PE=1 SV=2	TAMNVNEIFMAIAK	2	776.913	2.11138				TRUE
133	HC04Navy_B_B01	AUP1_HUMAN	Ancient ubiquitous protein 1 OS=Homo sapiens GN=AUP1 PE=1 SV=1	GTQSLPTASASK	2	574.305	0.75511				TRUE
134	HC04Navy_B_B01	DDX5_HUMAN	Probable ATP-dependent RNA helicase DDX5 OS=Homo sapiens GN=DDX5 PE=1 SV=1	APILIATDVASR	2	613.847	1.83895				FALSE
135	HC04Navy_B_B01	DDX5_HUMAN	Probable ATP-dependent RNA helicase DDX5 OS=Homo sapiens GN=DDX5 PE=1 SV=1	APILIATDVASR	2	613.861	0.471566				FALSE
136	HC04Navy_B_B01	DDX5_HUMAN	Probable ATP-dependent RNA helicase DDX5 OS=Homo sapiens GN=DDX5 PE=1 SV=1	APILIATDVASR	2	613.855	0.643876				FALSE
137	HC04Navy_B_B01	DDX5_HUMAN	Probable ATP-dependent RNA helicase DDX5 OS=Homo sapiens GN=DDX5 PE=1 SV=1	GDGPIcLVLAPTR	2	684.866	0.389626	c6: Carbamidomethyl (+57.02)			FALSE
138	HC04Navy_B_B01	DDX5_HUMAN	Probable ATP-dependent RNA helicase DDX5 OS=Homo sapiens GN=DDX5 PE=1 SV=1	GDGPIcLVLAPTR	2	684.866	0.389626	c6: Carbamidomethyl (+57.02)			FALSE
139	HC04Navy_B_B01	DDX5_HUMAN	Probable ATP-dependent RNA helicase DDX5 OS=Homo sapiens GN=DDX5 PE=1 SV=1	LIDFLEcGK	2	547.775	1.1139	c7: Carbamidomethyl (+57.02)			TRUE
140	HC04Navy_B_B01	DDX5_HUMAN	Probable ATP-dependent RNA helicase DDX5 OS=Homo sapiens GN=DDX5 PE=1 SV=1	LIDFLEcGK	2	547.784	0.493531	c7: Carbamidomethyl (+57.02)			TRUE
141	HC04Navy_B_B01	DDX5_HUMAN	Probable ATP-dependent RNA helicase DDX5 OS=Homo sapiens GN=DDX5 PE=1 SV=1	LLQLVEDR	2	493.286	0.256968				TRUE
142	HC04Navy_B_B01	DDX5_HUMAN	Probable ATP-dependent RNA helicase DDX5 OS=Homo sapiens GN=DDX5 PE=1 SV=1	LLQLVEDR	2	493.286	0.256968				TRUE
143	HC04Navy_B_B01	DDX5_HUMAN	Probable ATP-dependent RNA helicase DDX5 OS=Homo sapiens GN=DDX5 PE=1 SV=1	MLDMGFEPQIR	2	668.83	1.0169				FALSE
144	HC04Navy_B_B01	DDX5_HUMAN	Probable ATP-dependent RNA helicase DDX5 OS=Homo sapiens GN=DDX5 PE=1 SV=1	MLDMGFEPQIR	2	668.82	0.472885				FALSE
145	HC04Navy_B_B01	DDX5_HUMAN	Probable ATP-dependent RNA helicase DDX5 OS=Homo sapiens GN=DDX5 PE=1 SV=1	QVSDLISVLR	2	565.336	0.647677				TRUE
146	HC04Navy_B_B01	H2AY_HUMAN	Core histone macro-H2A.1 OS=Homo sapiens GN=H2AFY PE=1 SV=4	AASADSTTEGTPADGFTVLSTK	2	1064.02	1.02333				TRUE
147	HC04Navy_B_B01	H2AY_HUMAN	Core histone macro-H2A.1 OS=Homo sapiens GN=H2AFY PE=1 SV=4	AGVIFPVGR	2	458.272	0.391894				FALSE
148	HC04Navy_B_B01	H2AY_HUMAN	Core histone macro-H2A.1 OS=Homo sapiens GN=H2AFY PE=1 SV=4	AGVIFPVGR	2	458.272	0.391894				FALSE
149	HC04Navy_B_B01	H2AY_HUMAN	Core histone macro-H2A.1 OS=Homo sapiens GN=H2AFY PE=1 SV=4	AGVIFPVGR	2	458.272	0.391894				FALSE
150	HC04Navy_B_B01	H2AY_HUMAN	Core histone macro-H2A.1 OS=Homo sapiens GN=H2AFY PE=1 SV=4	AGVIFPVGR	2	458.272	0.391894				FALSE
151	HC04Navy_B_B01	H2AY_HUMAN	Core histone macro-H2A.1 OS=Homo sapiens GN=H2AFY PE=1 SV=4	QTAAQLILK	2	493.306	0.0491572				TRUE
152	HC04Navy_B_B01	H2AY_HUMAN	Core histone macro-H2A.1 OS=Homo sapiens GN=H2AFY PE=1 SV=4	QTAAQLILK	2	493.306	0.0491572				TRUE
153	HC04Navy_B_B01	H2AY_HUMAN	Core histone macro-H2A.1 OS=Homo sapiens GN=H2AFY PE=1 SV=4	SIAFPSIGSGR	2	546.296	0.0731723				TRUE
154	HC04Navy_B_B01	H2AY_HUMAN	Core histone macro-H2A.1 OS=Homo sapiens GN=H2AFY PE=1 SV=4	SIAFPSIGSGR	2	546.296	0.0731723				TRUE
155	HC04Navy_B_B01	H2AY_HUMAN	Core histone macro-H2A.1 OS=Homo sapiens GN=H2AFY PE=1 SV=4	SLFLGQK	2	396.737	0.768712				TRUE
156	HC04Navy_B_B01	RL23A_HUMAN	60S ribosomal protein L23a OS=Homo sapiens GN=RPL23A PE=1 SV=1	LAPDYDALDVANK	2	702.847	0.940804				TRUE
157	HC04Navy_B_B01	RL23A_HUMAN	60S ribosomal protein L23a OS=Homo sapiens GN=RPL23A PE=1 SV=1	LAPDYDALDVANK	2	702.855	0.241933				TRUE
158	HC04Navy_B_B01	RL23A_HUMAN	60S ribosomal protein L23a OS=Homo sapiens GN=RPL23A PE=1 SV=1	LYDIDVAK	2	468.755	0.0284341				TRUE
159	HC04Navy_B_B01	RL23A_HUMAN	60S ribosomal protein L23a OS=Homo sapiens GN=RPL23A PE=1 SV=1	LYDIDVAK	2	468.764	1.87238				TRUE
160	HC04Navy_B_B01	H2A1B_HUMAN,H2A1C_HUMAN,H2A3_HUMAN	Histone H2A type 1-B/E OS=Homo sapiens GN=HIST1H2AB PE=1 SV=2	AGLQFPVGR	2	472.767	0.392147				FALSE
161	HC04Navy_B_B01	H2A1B_HUMAN,H2A1C_HUMAN,H2A3_HUMAN	Histone H2A type 1-B/E OS=Homo sapiens GN=HIST1H2AB PE=1 SV=2	AGLQFPVGR	2	472.779	2.05443				FALSE
162	HC04Navy_B_B01	H2A1B_HUMAN,H2A1C_HUMAN,H2A3_HUMAN	Histone H2A type 1-B/E OS=Homo sapiens GN=HIST1H2AB PE=1 SV=2	AGLQFPVGR	2	472.767	0.392147				FALSE
163	HC04Navy_B_B01	H2A1B_HUMAN,H2A1C_HUMAN,H2A3_HUMAN	Histone H2A type 1-B/E OS=Homo sapiens GN=HIST1H2AB PE=1 SV=2	AGLQFPVGR	2	472.767	0.392147				FALSE
164	HC04Navy_B_B01	H2A1B_HUMAN,H2A1C_HUMAN,H2A3_HUMAN	Histone H2A type 1-B/E OS=Homo sapiens GN=HIST1H2AB PE=1 SV=2	AGLQFPVGR	2	472.767	0.392147				FALSE
165	HC04Navy_B_B01	H2A1B_HUMAN,H2A1C_HUMAN,H2A3_HUMAN	Histone H2A type 1-B/E OS=Homo sapiens GN=HIST1H2AB PE=1 SV=2	AGLQFPVGR	2	472.767	0.392147				FALSE
166	HC04Navy_B_B01	H2A1B_HUMAN,H2A1C_HUMAN,H2A3_HUMAN	Histone H2A type 1-B/E OS=Homo sapiens GN=HIST1H2AB PE=1 SV=2	AGLQFPVGR	2	472.767	0.392147				FALSE
167	HC04Navy_B_B01	H2A1B_HUMAN,H2A1C_HUMAN,H2A3_HUMAN	Histone H2A type 1-B/E OS=Homo sapiens GN=HIST1H2AB PE=1 SV=2	AGLQFPVGR	2	472.767	0.392147				FALSE
168	HC04Navy_B_B01	H2A1B_HUMAN,H2A1C_HUMAN,H2A3_HUMAN	Histone H2A type 1-B/E OS=Homo sapiens GN=HIST1H2AB PE=1 SV=2	AGLQFPVGR	2	472.779	2.05443				FALSE
169	HC04Navy_B_B01	H2A1B_HUMAN,H2A1C_HUMAN,H2A3_HUMAN	Histone H2A type 1-B/E OS=Homo sapiens GN=HIST1H2AB PE=1 SV=2	IQAVLLPK	2	441.293	0.218948				FALSE
170	HC04Navy_B_B01	H2A1B_HUMAN,H2A1C_HUMAN,H2A3_HUMAN	Histone H2A type 1-B/E OS=Homo sapiens GN=HIST1H2AB PE=1 SV=2	IQAVLLPK	2	441.293	0.218948				FALSE
171	HC04Navy_B_B01	H2A1B_HUMAN,H2A1C_HUMAN,H2A3_HUMAN	Histone H2A type 1-B/E OS=Homo sapiens GN=HIST1H2AB PE=1 SV=2	IQAVLLPK	2	441.287	1.58442				FALSE
172	HC04Navy_B_B01	H2A1B_HUMAN,H2A1C_HUMAN,H2A3_HUMAN	Histone H2A type 1-B/E OS=Homo sapiens GN=HIST1H2AB PE=1 SV=2	NDEELNK	2	431.205	1.09137				FALSE
173	HC04Navy_B_B01	H2A1B_HUMAN,H2A1C_HUMAN,H2A3_HUMAN	Histone H2A type 1-B/E OS=Homo sapiens GN=HIST1H2AB PE=1 SV=2	NDEELNK	2	431.2	0.2729				FALSE
174	HC04Navy_B_B01	H2A1B_HUMAN,H2A1C_HUMAN,H2A3_HUMAN	Histone H2A type 1-B/E OS=Homo sapiens GN=HIST1H2AB PE=1 SV=2	NDEELNK	2	431.2	0.2729				FALSE
175	HC04Navy_B_B01	H2A1B_HUMAN,H2A1C_HUMAN,H2A3_HUMAN	Histone H2A type 1-B/E OS=Homo sapiens GN=HIST1H2AB PE=1 SV=2	PNIQAVLLPK	2	546.854	2.14955				FALSE
176	HC04Navy_B_B01	H2A1B_HUMAN,H2A1C_HUMAN,H2A3_HUMAN	Histone H2A type 1-B/E OS=Homo sapiens GN=HIST1H2AB PE=1 SV=2	PNIQAVLLPK	2	546.864	3.93306				FALSE
177	HC04Navy_B_B01	H2A1B_HUMAN,H2A1C_HUMAN,H2A3_HUMAN	Histone H2A type 1-B/E OS=Homo sapiens GN=HIST1H2AB PE=1 SV=2	PNIQAVLLPK	2	546.864	3.93306				FALSE
178	HC04Navy_B_B01	H2A1B_HUMAN,H2A1C_HUMAN,H2A3_HUMAN	Histone H2A type 1-B/E OS=Homo sapiens GN=HIST1H2AB PE=1 SV=2	VTIAQGGVLPNIQAVLLPK	2	966.126	3.93169				FALSE
179	HC04Navy_B_B01	H2A1B_HUMAN,H2A1C_HUMAN,H2A3_HUMAN	Histone H2A type 1-B/E OS=Homo sapiens GN=HIST1H2AB PE=1 SV=2	VTIAQGGVLPNIQAVLLPK	2	966.109	2.15775				FALSE
180	HC04Navy_B_B01	H2A1B_HUMAN,H2A1C_HUMAN,H2A3_HUMAN	Histone H2A type 1-B/E OS=Homo sapiens GN=HIST1H2AB PE=1 SV=2	VTIAQGGVLPNIQAVLLPK	3	644.409	2.34685				FALSE
181	HC04Navy_B_B01	H2A1B_HUMAN,H2A1C_HUMAN,H2A3_HUMAN	Histone H2A type 1-B/E OS=Homo sapiens GN=HIST1H2AB PE=1 SV=2	VTIAQGGVLPNIQAVLLPK	2	966.126	3.93169				FALSE
182	HC04Navy_B_B01	H2A1B_HUMAN,H2A1C_HUMAN,H2A3_HUMAN	Histone H2A type 1-B/E OS=Homo sapiens GN=HIST1H2AB PE=1 SV=2	VTIAQGGVLPNIQAVLLPK	3	644.409	2.34685				FALSE
183	HC04Navy_B_B01	H2A1B_HUMAN,H2A1C_HUMAN,H2A3_HUMAN	Histone H2A type 1-B/E OS=Homo sapiens GN=HIST1H2AB PE=1 SV=2	VTIAQGGVLPNIQAVLLPK	2	966.109	2.15775				FALSE
184	HC04Navy_B_B01	H2A1B_HUMAN,H2A1C_HUMAN,H2A3_HUMAN	Histone H2A type 1-B/E OS=Homo sapiens GN=HIST1H2AB PE=1 SV=2	VTIAQGGVLPNIQAVLLPK	3	644.421	4.19675				FALSE
185	HC04Navy_B_B01	H2A1B_HUMAN,H2A1C_HUMAN,H2A3_HUMAN	Histone H2A type 1-B/E OS=Homo sapiens GN=HIST1H2AB PE=1 SV=2	VTIAQGGVLPNIQAVLLPK	2	966.126	3.93169				FALSE
186	HC04Navy_B_B01	H2A1B_HUMAN,H2A1C_HUMAN,H2A3_HUMAN	Histone H2A type 1-B/E OS=Homo sapiens GN=HIST1H2AB PE=1 SV=2	VTIAQGGVLPNIQAVLLPK	3	644.421	4.19675				FALSE
187	HC04Navy_B_B01	H2A1B_HUMAN,H2A1C_HUMAN,H2A3_HUMAN	Histone H2A type 1-B/E OS=Homo sapiens GN=HIST1H2AB PE=1 SV=2	VTIAQGGVLPNIQAVLLPK	3	644.421	4.19675				FALSE
188	HC04Navy_B_B01	RALY_HUMAN	RNA-binding protein Raly OS=Homo sapiens GN=RALY PE=1 SV=1	LEQIAAEQK	2	515.279	0.675514				TRUE
189	HC04Navy_B_B01	RALY_HUMAN	RNA-binding protein Raly OS=Homo sapiens GN=RALY PE=1 SV=1	SNIDALLSR	2	494.775	0.164855				TRUE
190	HC04Navy_B_B01	RALY_HUMAN	RNA-binding protein Raly OS=Homo sapiens GN=RALY PE=1 SV=1	SNIDALLSR	2	494.775	0.164855				TRUE
191	HC04Navy_B_B01	RALY_HUMAN	RNA-binding protein Raly OS=Homo sapiens GN=RALY PE=1 SV=1	SNIDALLSR	2	494.775	0.164855				TRUE
192	HC04Navy_B_B01	RALY_HUMAN	RNA-binding protein Raly OS=Homo sapiens GN=RALY PE=1 SV=1	SSELQAIK	2	438.243	0.429286				TRUE
193	HC04Navy_B_B01	RALY_HUMAN	RNA-binding protein Raly OS=Homo sapiens GN=RALY PE=1 SV=1	TELTQIK	2	416.735	1.68184				TRUE
194	HC04Navy_B_B01	RALY_HUMAN	RNA-binding protein Raly OS=Homo sapiens GN=RALY PE=1 SV=1	VFIGNLNTALVK	2	644.879	0.863829				TRUE
195	HC04Navy_B_B01	RALY_HUMAN	RNA-binding protein Raly OS=Homo sapiens GN=RALY PE=1 SV=1	VFIGNLNTALVK	2	644.879	0.863829				TRUE
196	HC04Navy_B_B01	RL7_HUMAN	60S ribosomal protein L7 OS=Homo sapiens GN=RPL7 PE=1 SV=1	AGNFYVPAEPK	2	596.815	1.99464				TRUE
197	HC04Navy_B_B01	RL7_HUMAN	60S ribosomal protein L7 OS=Homo sapiens GN=RPL7 PE=1 SV=1	AGNFYVPAEPK	2	596.802	0.172039				TRUE
198	HC04Navy_B_B01	RL7_HUMAN	60S ribosomal protein L7 OS=Homo sapiens GN=RPL7 PE=1 SV=1	ASINMLR	2	402.73	1.68253				TRUE
199	HC04Navy_B_B01	RL7_HUMAN	60S ribosomal protein L7 OS=Homo sapiens GN=RPL7 PE=1 SV=1	ASINMLR	2	402.724	0.33805				TRUE
200	HC04Navy_B_B01	RL7_HUMAN	60S ribosomal protein L7 OS=Homo sapiens GN=RPL7 PE=1 SV=1	eANNFLWPFK	2	633.352	1450.12		n-term: Dehydrated (-18.01)		TRUE
201	HC04Navy_B_B01	RL7_HUMAN	60S ribosomal protein L7 OS=Homo sapiens GN=RPL7 PE=1 SV=1	EVPAVPETLK	2	541.808	0.0515902				TRUE
202	HC04Navy_B_B01	RL7_HUMAN	60S ribosomal protein L7 OS=Homo sapiens GN=RPL7 PE=1 SV=1	EVPAVPETLK	2	541.808	0.0515902				TRUE
203	HC04Navy_B_B01	RL7_HUMAN	60S ribosomal protein L7 OS=Homo sapiens GN=RPL7 PE=1 SV=1	IALTDNALIAR	2	585.843	0.485433				TRUE
204	HC04Navy_B_B01	RL7_HUMAN	60S ribosomal protein L7 OS=Homo sapiens GN=RPL7 PE=1 SV=1	IALTDNALIAR	2	585.843	0.485433				TRUE
205	HC04Navy_B_B01	RL7_HUMAN	60S ribosomal protein L7 OS=Homo sapiens GN=RPL7 PE=1 SV=1	IALTDNALIAR	2	583.843	342.372				TRUE
206	HC04Navy_B_B01	RL7_HUMAN	60S ribosomal protein L7 OS=Homo sapiens GN=RPL7 PE=1 SV=1	LAFVIR	2	359.735	0.31807				TRUE
207	HC04Navy_B_B01	RL7_HUMAN	60S ribosomal protein L7 OS=Homo sapiens GN=RPL7 PE=1 SV=1	LAFVIR	2	359.735	0.31807				TRUE
208	HC04Navy_B_B01	RL7_HUMAN	60S ribosomal protein L7 OS=Homo sapiens GN=RPL7 PE=1 SV=1	SVNELIYK	2	483.27	0.384646				TRUE
209	HC04Navy_B_B01	RL7_HUMAN	60S ribosomal protein L7 OS=Homo sapiens GN=RPL7 PE=1 SV=1	SVNELIYK	2	483.262	1.36627				TRUE
210	HC04Navy_B_B01	RL7_HUMAN	60S ribosomal protein L7 OS=Homo sapiens GN=RPL7 PE=1 SV=1	SVNELIYK	2	483.27	0.384646				TRUE
211	HC04Navy_B_B01	RL7_HUMAN	60S ribosomal protein L7 OS=Homo sapiens GN=RPL7 PE=1 SV=1	SVNELIYK	2	483.27	0.384646				TRUE
212	HC04Navy_B_B01	DSRAD_HUMAN	Double-stranded RNA-specific adenosine deaminase OS=Homo sapiens GN=ADAR PE=1 SV=4	FIVNHPK	2	427.741	1.50935				TRUE
213	HC04Navy_B_B01	DSRAD_HUMAN	Double-stranded RNA-specific adenosine deaminase OS=Homo sapiens GN=ADAR PE=1 SV=4	MGFTEVTPVTGASLR	2	783.397	0.740418				TRUE
214	HC04Navy_B_B01	PP1B_HUMAN	Serine/threonine-protein phosphatase PP1-beta catalytic subunit OS=Homo sapiens GN=PPP1CB PE=1 SV=3	EIFLSQPILLELEAPLK	2	977.095	2.67514				FALSE
215	HC04Navy_B_B01	PP1B_HUMAN	Serine/threonine-protein phosphatase PP1-beta catalytic subunit OS=Homo sapiens GN=PPP1CB PE=1 SV=3	KTFTDCFNCLPIAAIVDEK	2	1057.53	657.857				FALSE
216	HC04Navy_B_B01	PP1B_HUMAN	Serine/threonine-protein phosphatase PP1-beta catalytic subunit OS=Homo sapiens GN=PPP1CB PE=1 SV=3	KTFTDCFNCLPIAAIVDEK	3	705.361	657.118				FALSE
217	HC04Navy_B_B01	PP1B_HUMAN	Serine/threonine-protein phosphatase PP1-beta catalytic subunit OS=Homo sapiens GN=PPP1CB PE=1 SV=3	KTFTDCFNCLPIAAIVDEK	3	705.361	657.118				FALSE
218	HC04Navy_B_B01	PP1B_HUMAN	Serine/threonine-protein phosphatase PP1-beta catalytic subunit OS=Homo sapiens GN=PPP1CB PE=1 SV=3	KTFTDCFNCLPIAAIVDEK	2	1057.53	657.857				FALSE
219	HC04Navy_B_B01	AP2B1_HUMAN	AP-2 complex subunit beta OS=Homo sapiens GN=AP2B1 PE=1 SV=1	LAPPLVTLLSGEPEVQYVALR	3	755.781	1.87901				TRUE
220	HC04Navy_B_B01	RPN2_HUMAN	Dolichyl-diphosphooligosaccharide--protein glycosyltransferase subunit 2 OS=Homo sapiens GN=RPN2 PE=1 SV=3	FELDTSER	2	498.735	0.0142648				TRUE
221	HC04Navy_B_B01	RPN2_HUMAN	Dolichyl-diphosphooligosaccharide--protein glycosyltransferase subunit 2 OS=Homo sapiens GN=RPN2 PE=1 SV=3	FELDTSER	2	498.735	0.0142648				TRUE
222	HC04Navy_B_B01	RPN2_HUMAN	Dolichyl-diphosphooligosaccharide--protein glycosyltransferase subunit 2 OS=Homo sapiens GN=RPN2 PE=1 SV=3	FPEEEAPSTVLSQNLFTPK	2	1067.58	3.84133				TRUE
223	HC04Navy_B_B01	RPN2_HUMAN	Dolichyl-diphosphooligosaccharide--protein glycosyltransferase subunit 2 OS=Homo sapiens GN=RPN2 PE=1 SV=3	LQVTNVLSQPLTQATVK	3	614.023	0.0167478				TRUE
224	HC04Navy_B_B01	RPN2_HUMAN	Dolichyl-diphosphooligosaccharide--protein glycosyltransferase subunit 2 OS=Homo sapiens GN=RPN2 PE=1 SV=3	LQVTNVLSQPLTQATVK	3	614.023	0.0167478				TRUE
225	HC04Navy_B_B01	RPN2_HUMAN	Dolichyl-diphosphooligosaccharide--protein glycosyltransferase subunit 2 OS=Homo sapiens GN=RPN2 PE=1 SV=3	LQVTNVLSQPLTQATVK	2	920.525	0.553765				TRUE
226	HC04Navy_B_B01	RPN2_HUMAN	Dolichyl-diphosphooligosaccharide--protein glycosyltransferase subunit 2 OS=Homo sapiens GN=RPN2 PE=1 SV=3	LQVTNVLSQPLTQATVK	2	920.525	0.553765				TRUE
227	HC04Navy_B_B01	RPN2_HUMAN	Dolichyl-diphosphooligosaccharide--protein glycosyltransferase subunit 2 OS=Homo sapiens GN=RPN2 PE=1 SV=3	mLAQQAVK	2	452.746	0.78308		m1: Oxidation (+15.99)		TRUE
228	HC04Navy_B_B01	RPN2_HUMAN	Dolichyl-diphosphooligosaccharide--protein glycosyltransferase subunit 2 OS=Homo sapiens GN=RPN2 PE=1 SV=3	MLAQQAVK	2	444.758	1.48126				TRUE
229	HC04Navy_B_B01	RPN2_HUMAN	Dolichyl-diphosphooligosaccharide--protein glycosyltransferase subunit 2 OS=Homo sapiens GN=RPN2 PE=1 SV=3	MLAQQAVK	2	444.758	1.48126				TRUE
230	HC04Navy_B_B01	RPN2_HUMAN	Dolichyl-diphosphooligosaccharide--protein glycosyltransferase subunit 2 OS=Homo sapiens GN=RPN2 PE=1 SV=3	mLAQQAVK	2	452.751	0.378867		m1: Oxidation (+15.99)		TRUE
231	HC04Navy_B_B01	RPN2_HUMAN	Dolichyl-diphosphooligosaccharide--protein glycosyltransferase subunit 2 OS=Homo sapiens GN=RPN2 PE=1 SV=3	NPILWNVADVVIK	2	740.954	3.35103				TRUE
232	HC04Navy_B_B01	RPN2_HUMAN	Dolichyl-diphosphooligosaccharide--protein glycosyltransferase subunit 2 OS=Homo sapiens GN=RPN2 PE=1 SV=3	NPILWNVADVVIK	2	740.954	3.35103				TRUE
233	HC04Navy_B_B01	RPN2_HUMAN	Dolichyl-diphosphooligosaccharide--protein glycosyltransferase subunit 2 OS=Homo sapiens GN=RPN2 PE=1 SV=3	NPILWNVADVVIK	2	740.954	3.35103				TRUE
234	HC04Navy_B_B01	RPN2_HUMAN	Dolichyl-diphosphooligosaccharide--protein glycosyltransferase subunit 2 OS=Homo sapiens GN=RPN2 PE=1 SV=3	TGQEVVFVAEPDNK	2	766.878	0.664729				TRUE
235	HC04Navy_B_B01	RPN2_HUMAN	Dolichyl-diphosphooligosaccharide--protein glycosyltransferase subunit 2 OS=Homo sapiens GN=RPN2 PE=1 SV=3	TGQEVVFVAEPDNK	2	766.878	0.664729				TRUE
236	HC04Navy_B_B01	RPN2_HUMAN	Dolichyl-diphosphooligosaccharide--protein glycosyltransferase subunit 2 OS=Homo sapiens GN=RPN2 PE=1 SV=3	TSFTPVGDVFELNFMNVK	3	682.368	4.13097				TRUE
237	HC04Navy_B_B01	RPN2_HUMAN	Dolichyl-diphosphooligosaccharide--protein glycosyltransferase subunit 2 OS=Homo sapiens GN=RPN2 PE=1 SV=3	TSFTPVGDVFELNFMNVK	3	682.368	4.13097				TRUE
238	HC04Navy_B_B01	RPN2_HUMAN	Dolichyl-diphosphooligosaccharide--protein glycosyltransferase subunit 2 OS=Homo sapiens GN=RPN2 PE=1 SV=3	TSFTPVGDVFELNFMNVK	2	1023.03	2.76096				TRUE
239	HC04Navy_B_B01	RPN2_HUMAN	Dolichyl-diphosphooligosaccharide--protein glycosyltransferase subunit 2 OS=Homo sapiens GN=RPN2 PE=1 SV=3	TSFTPVGDVFELNFMNVK	2	1023.03	2.76096				TRUE
240	HC04Navy_B_B01	RPN2_HUMAN	Dolichyl-diphosphooligosaccharide--protein glycosyltransferase subunit 2 OS=Homo sapiens GN=RPN2 PE=1 SV=3	YIANTVELR	2	539.797	0.226062				TRUE
241	HC04Navy_B_B01	RPN2_HUMAN	Dolichyl-diphosphooligosaccharide--protein glycosyltransferase subunit 2 OS=Homo sapiens GN=RPN2 PE=1 SV=3	YIANTVELR	2	539.807	1.67134				TRUE
242	HC04Navy_B_B01	RPN2_HUMAN	Dolichyl-diphosphooligosaccharide--protein glycosyltransferase subunit 2 OS=Homo sapiens GN=RPN2 PE=1 SV=3	YIANTVELR	2	539.807	1.67134				TRUE
243	HC04Navy_B_B01	CCPG1_HUMAN	Cell cycle progression protein 1 OS=Homo sapiens GN=CCPG1 PE=1 SV=3	LVAEQETEPSK	2	615.811	0.523579				TRUE
244	HC04Navy_B_B01	HS90A_HUMAN	Heat shock protein HSP 90-alpha OS=Homo sapiens GN=HSP90AA1 PE=1 SV=5	ADLINNLGTIAK	2	621.856	0.0259322				FALSE
245	HC04Navy_B_B01	HS90A_HUMAN	Heat shock protein HSP 90-alpha OS=Homo sapiens GN=HSP90AA1 PE=1 SV=5	ADLINNLGTIAK	2	621.856	0.0259322				FALSE
246	HC04Navy_B_B01	HS90A_HUMAN	Heat shock protein HSP 90-alpha OS=Homo sapiens GN=HSP90AA1 PE=1 SV=5	ADLINNLGTIAK	2	620.844	163.067				FALSE
247	HC04Navy_B_B01	HS90A_HUMAN	Heat shock protein HSP 90-alpha OS=Homo sapiens GN=HSP90AA1 PE=1 SV=5	ADLINNLGTIAK	2	621.856	0.0259322				FALSE
248	HC04Navy_B_B01	HS90A_HUMAN	Heat shock protein HSP 90-alpha OS=Homo sapiens GN=HSP90AA1 PE=1 SV=5	EDQTEYLEER	2	656.288	0.00915638				FALSE
249	HC04Navy_B_B01	HS90A_HUMAN	Heat shock protein HSP 90-alpha OS=Homo sapiens GN=HSP90AA1 PE=1 SV=5	EDQTEYLEER	2	656.288	0.00915638				FALSE
250	HC04Navy_B_B01	HS90A_HUMAN	Heat shock protein HSP 90-alpha OS=Homo sapiens GN=HSP90AA1 PE=1 SV=5	EDQTEYLEER	2	656.305	2.58011				FALSE
251	HC04Navy_B_B01	HS90A_HUMAN	Heat shock protein HSP 90-alpha OS=Homo sapiens GN=HSP90AA1 PE=1 SV=5	GVVDSEDLPLNISR	3	505.272	1.17063				FALSE
252	HC04Navy_B_B01	HS90A_HUMAN	Heat shock protein HSP 90-alpha OS=Homo sapiens GN=HSP90AA1 PE=1 SV=5	GVVDSEDLPLNISR	2	757.391	0.656276				FALSE
253	HC04Navy_B_B01	HS90A_HUMAN	Heat shock protein HSP 90-alpha OS=Homo sapiens GN=HSP90AA1 PE=1 SV=5	GVVDSEDLPLNISR	2	757.391	0.656276				FALSE
254	HC04Navy_B_B01	HS90A_HUMAN	Heat shock protein HSP 90-alpha OS=Homo sapiens GN=HSP90AA1 PE=1 SV=5	TLTIVDTGIGMTK	2	675.373	0.370868				FALSE
255	HC04Navy_B_B01	HS90A_HUMAN	Heat shock protein HSP 90-alpha OS=Homo sapiens GN=HSP90AA1 PE=1 SV=5	TLTIVDTGIGMTK	2	675.373	0.370868				FALSE
256	HC04Navy_B_B01	HS90A_HUMAN	Heat shock protein HSP 90-alpha OS=Homo sapiens GN=HSP90AA1 PE=1 SV=5	TLTIVDTGIGMTK	2	675.365	0.783109				FALSE
257	HC04Navy_B_B01	HS90A_HUMAN	Heat shock protein HSP 90-alpha OS=Homo sapiens GN=HSP90AA1 PE=1 SV=5	TLTIVDTGIGMTK	2	675.365	0.783109				FALSE
258	HC04Navy_B_B01	HS90A_HUMAN	Heat shock protein HSP 90-alpha OS=Homo sapiens GN=HSP90AA1 PE=1 SV=5	YESLTDPSK	2	520.251	0.0779981				FALSE
259	HC04Navy_B_B01	HS90A_HUMAN	Heat shock protein HSP 90-alpha OS=Homo sapiens GN=HSP90AA1 PE=1 SV=5	YIDQEELNK	2	576.292	1.61279				FALSE
260	HC04Navy_B_B01	F162A_HUMAN	Protein FAM162A OS=Homo sapiens GN=FAM162A PE=1 SV=2	EDEIPETVSLEMLDAAK	2	945.501	4.7362				TRUE
261	HC04Navy_B_B01	F162A_HUMAN	Protein FAM162A OS=Homo sapiens GN=FAM162A PE=1 SV=2	EDEIPETVSLEMLDAAK	2	945.501	4.7362				TRUE
262	HC04Navy_B_B01	RL10_HUMAN	60S ribosomal protein L10 OS=Homo sapiens GN=RPL10 PE=1 SV=4	FNADEFEDMVAEK	2	772.843	1.48298				TRUE
263	HC04Navy_B_B01	RL10_HUMAN	60S ribosomal protein L10 OS=Homo sapiens GN=RPL10 PE=1 SV=4	IFDLGR	2	360.712	1.79678				TRUE
264	HC04Navy_B_B01	RL10_HUMAN	60S ribosomal protein L10 OS=Homo sapiens GN=RPL10 PE=1 SV=4	LIPDGcGVK	2	479.754	0.134204	c6: Carbamidomethyl (+57.02)			TRUE
265	HC04Navy_B_B01	APOE_HUMAN	Apolipoprotein E OS=Homo sapiens GN=APOE PE=1 SV=1	LQAEAFQAR	2	517.276	0.304881				TRUE
266	HC04Navy_B_B01	RLA2_HUMAN	60S acidic ribosomal protein P2 OS=Homo sapiens GN=RPLP2 PE=1 SV=1	LASVPAGGAVAVSAAPGSAAPAAGSAPAAAEEK	3	925.476	0.646061				TRUE
267	HC04Navy_B_B01	RLA2_HUMAN	60S acidic ribosomal protein P2 OS=Homo sapiens GN=RPLP2 PE=1 SV=1	LASVPAGGAVAVSAAPGSAAPAAGSAPAAAEEK	3	925.476	0.646061				TRUE
268	HC04Navy_B_B01	RLA2_HUMAN	60S acidic ribosomal protein P2 OS=Homo sapiens GN=RPLP2 PE=1 SV=1	NIEDVIAQGIGK	3	419.57	0.919026				TRUE
269	HC04Navy_B_B01	RLA2_HUMAN	60S acidic ribosomal protein P2 OS=Homo sapiens GN=RPLP2 PE=1 SV=1	NIEDVIAQGIGK	2	628.843	0.448364				TRUE
270	HC04Navy_B_B01	RLA2_HUMAN	60S acidic ribosomal protein P2 OS=Homo sapiens GN=RPLP2 PE=1 SV=1	NIEDVIAQGIGK	2	628.843	0.448364				TRUE
271	HC04Navy_B_B01	RLA2_HUMAN	60S acidic ribosomal protein P2 OS=Homo sapiens GN=RPLP2 PE=1 SV=1	NIEDVIAQGIGK	2	628.854	1.40848				TRUE
272	HC04Navy_B_B01	HNRPL_HUMAN	Heterogeneous nuclear ribonucleoprotein L OS=Homo sapiens GN=HNRNPL PE=1 SV=2	FSTPEQAAK	2	489.746	0.306093				TRUE
273	HC04Navy_B_B01	HNRPL_HUMAN	Heterogeneous nuclear ribonucleoprotein L OS=Homo sapiens GN=HNRNPL PE=1 SV=2	IVIFR	2	324.212	1.0634				TRUE
274	HC04Navy_B_B01	HNRPL_HUMAN	Heterogeneous nuclear ribonucleoprotein L OS=Homo sapiens GN=HNRNPL PE=1 SV=2	IVIFR	2	324.212	1.0634				TRUE
275	HC04Navy_B_B01	HNRPL_HUMAN	Heterogeneous nuclear ribonucleoprotein L OS=Homo sapiens GN=HNRNPL PE=1 SV=2	LcFSTAQHAS	2	561.258	0.508614	c2: Carbamidomethyl (+57.02)			TRUE
276	HC04Navy_B_B01	HNRPL_HUMAN	Heterogeneous nuclear ribonucleoprotein L OS=Homo sapiens GN=HNRNPL PE=1 SV=2	LcFSTAQHAS	2	561.258	0.508614	c2: Carbamidomethyl (+57.02)			TRUE
277	HC04Navy_B_B01	HNRPL_HUMAN	Heterogeneous nuclear ribonucleoprotein L OS=Homo sapiens GN=HNRNPL PE=1 SV=2	QPAIMPGQSYGLEDGScSYK	2	1094.48	0.737782	c17: Carbamidomethyl (+57.02)			TRUE
278	HC04Navy_B_B01	HNRPL_HUMAN	Heterogeneous nuclear ribonucleoprotein L OS=Homo sapiens GN=HNRNPL PE=1 SV=2	QPAIMPGQSYGLEDGScSYK	2	1094.48	0.737782	c17: Carbamidomethyl (+57.02)			TRUE
279	HC04Navy_B_B01	HNRPL_HUMAN	Heterogeneous nuclear ribonucleoprotein L OS=Homo sapiens GN=HNRNPL PE=1 SV=2	SSSGLLEWESK	2	611.799	0.299283				TRUE
280	HC04Navy_B_B01	HNRPL_HUMAN	Heterogeneous nuclear ribonucleoprotein L OS=Homo sapiens GN=HNRNPL PE=1 SV=2	SSSGLLEWESK	2	611.799	0.299283				TRUE
281	HC04Navy_B_B01	TBL3_HUMAN	Transducin beta-like protein 3 OS=Homo sapiens GN=TBL3 PE=1 SV=2	AALEALLPYTER	3	449.582	0.128332				TRUE
282	HC04Navy_B_B01	TBL3_HUMAN	Transducin beta-like protein 3 OS=Homo sapiens GN=TBL3 PE=1 SV=2	TVPVFESVEAAVLLPEEPVSQLGVK	3	879.835	2.01538				TRUE
283	HC04Navy_B_B01	TBL3_HUMAN	Transducin beta-like protein 3 OS=Homo sapiens GN=TBL3 PE=1 SV=2	TVPVFESVEAAVLLPEEPVSQLGVK	3	879.835	2.01538				TRUE
284	HC04Navy_B_B01	NDUAD_HUMAN	NADH dehydrogenase [ubiquinone] 1 alpha subcomplex subunit 13 OS=Homo sapiens GN=NDUFA13 PE=1 SV=3	LQIEDFEAR	2	560.785	0.0317983				TRUE
285	HC04Navy_B_B01	SPTB2_HUMAN	Spectrin beta chain, non-erythrocytic 1 OS=Homo sapiens GN=SPTBN1 PE=1 SV=2	ALQFLK	2	360.224	0.510831				FALSE
286	HC04Navy_B_B01	SPTB2_HUMAN	Spectrin beta chain, non-erythrocytic 1 OS=Homo sapiens GN=SPTBN1 PE=1 SV=2	DASVAEAWLLGQEPYLSSR	2	1046.56	4.2295				TRUE
287	HC04Navy_B_B01	SPTB2_HUMAN	Spectrin beta chain, non-erythrocytic 1 OS=Homo sapiens GN=SPTBN1 PE=1 SV=2	DASVAEAWLLGQEPYLSSR	3	698.046	4.24055				TRUE
288	HC04Navy_B_B01	SPTB2_HUMAN	Spectrin beta chain, non-erythrocytic 1 OS=Homo sapiens GN=SPTBN1 PE=1 SV=2	DLTSVMR	2	411.215	0.640167				TRUE
289	HC04Navy_B_B01	SPTB2_HUMAN	Spectrin beta chain, non-erythrocytic 1 OS=Homo sapiens GN=SPTBN1 PE=1 SV=2	DLVAIEAK	2	429.755	1.12258				TRUE
290	HC04Navy_B_B01	SPTB2_HUMAN	Spectrin beta chain, non-erythrocytic 1 OS=Homo sapiens GN=SPTBN1 PE=1 SV=2	EAVcEVALDYK	2	648.817	1.09794	c4: Carbamidomethyl (+57.02)			TRUE
291	HC04Navy_B_B01	SPTB2_HUMAN	Spectrin beta chain, non-erythrocytic 1 OS=Homo sapiens GN=SPTBN1 PE=1 SV=2	EAVcEVALDYK	2	648.806	0.739345	c4: Carbamidomethyl (+57.02)			TRUE
292	HC04Navy_B_B01	SPTB2_HUMAN	Spectrin beta chain, non-erythrocytic 1 OS=Homo sapiens GN=SPTBN1 PE=1 SV=2	EIGQSVDEVEK	2	616.8	0.546772				TRUE
293	HC04Navy_B_B01	SPTB2_HUMAN	Spectrin beta chain, non-erythrocytic 1 OS=Homo sapiens GN=SPTBN1 PE=1 SV=2	EIGQSVDEVEK	2	616.8	0.546772				TRUE
294	HC04Navy_B_B01	SPTB2_HUMAN	Spectrin beta chain, non-erythrocytic 1 OS=Homo sapiens GN=SPTBN1 PE=1 SV=2	EQWANLEQLSAIR	2	779.425	2.63439				TRUE
295	HC04Navy_B_B01	SPTB2_HUMAN	Spectrin beta chain, non-erythrocytic 1 OS=Homo sapiens GN=SPTBN1 PE=1 SV=2	FMELLEPLNER	2	695.881	3.78198				TRUE
296	HC04Navy_B_B01	SPTB2_HUMAN	Spectrin beta chain, non-erythrocytic 1 OS=Homo sapiens GN=SPTBN1 PE=1 SV=2	FMELLEPLNER	2	695.881	3.78198				TRUE
297	HC04Navy_B_B01	SPTB2_HUMAN	Spectrin beta chain, non-erythrocytic 1 OS=Homo sapiens GN=SPTBN1 PE=1 SV=2	FSALER	2	361.703	2.22409				TRUE
298	HC04Navy_B_B01	SPTB2_HUMAN	Spectrin beta chain, non-erythrocytic 1 OS=Homo sapiens GN=SPTBN1 PE=1 SV=2	IIYIR	2	339.22	0.0446464				TRUE
299	HC04Navy_B_B01	SPTB2_HUMAN	Spectrin beta chain, non-erythrocytic 1 OS=Homo sapiens GN=SPTBN1 PE=1 SV=2	INAVVETGR	2	479.767	0.451582				TRUE
300	HC04Navy_B_B01	SPTB2_HUMAN	Spectrin beta chain, non-erythrocytic 1 OS=Homo sapiens GN=SPTBN1 PE=1 SV=2	ITDLYTDLR	2	555.297	0.375978				TRUE
301	HC04Navy_B_B01	SPTB2_HUMAN	Spectrin beta chain, non-erythrocytic 1 OS=Homo sapiens GN=SPTBN1 PE=1 SV=2	ITDLYTDLR	2	555.297	0.375978				TRUE
302	HC04Navy_B_B01	SPTB2_HUMAN	Spectrin beta chain, non-erythrocytic 1 OS=Homo sapiens GN=SPTBN1 PE=1 SV=2	LAEISDVWEEMK	2	725.383	4.56773				TRUE
303	HC04Navy_B_B01	SPTB2_HUMAN	Spectrin beta chain, non-erythrocytic 1 OS=Homo sapiens GN=SPTBN1 PE=1 SV=2	LAEISDVWEEMK	2	725.383	4.56773				TRUE
304	HC04Navy_B_B01	SPTB2_HUMAN	Spectrin beta chain, non-erythrocytic 1 OS=Homo sapiens GN=SPTBN1 PE=1 SV=2	LISDINK	2	401.735	0.462656				FALSE
305	HC04Navy_B_B01	SPTB2_HUMAN	Spectrin beta chain, non-erythrocytic 1 OS=Homo sapiens GN=SPTBN1 PE=1 SV=2	LISDINK	2	401.735	0.462656				FALSE
306	HC04Navy_B_B01	SPTB2_HUMAN	Spectrin beta chain, non-erythrocytic 1 OS=Homo sapiens GN=SPTBN1 PE=1 SV=2	LLEVLSGER	2	508.294	0.39051				TRUE
307	HC04Navy_B_B01	SPTB2_HUMAN	Spectrin beta chain, non-erythrocytic 1 OS=Homo sapiens GN=SPTBN1 PE=1 SV=2	LLEVLSGER	2	508.294	0.39051				TRUE
308	HC04Navy_B_B01	SPTB2_HUMAN	Spectrin beta chain, non-erythrocytic 1 OS=Homo sapiens GN=SPTBN1 PE=1 SV=2	LTTLELLEVR	2	593.878	3.73013				TRUE
309	HC04Navy_B_B01	SPTB2_HUMAN	Spectrin beta chain, non-erythrocytic 1 OS=Homo sapiens GN=SPTBN1 PE=1 SV=2	LVSDGNINSDR	2	595.301	1.2738				TRUE
310	HC04Navy_B_B01	SPTB2_HUMAN	Spectrin beta chain, non-erythrocytic 1 OS=Homo sapiens GN=SPTBN1 PE=1 SV=2	LVSQDNFGFDLPAVEAATK	2	1011.56	4.53912				TRUE
311	HC04Navy_B_B01	SPTB2_HUMAN	Spectrin beta chain, non-erythrocytic 1 OS=Homo sapiens GN=SPTBN1 PE=1 SV=2	MWEVLESTTQTK	2	726.859	0.469106				TRUE
312	HC04Navy_B_B01	SPTB2_HUMAN	Spectrin beta chain, non-erythrocytic 1 OS=Homo sapiens GN=SPTBN1 PE=1 SV=2	MWEVLESTTQTK	2	726.847	1.19584				TRUE
313	HC04Navy_B_B01	SPTB2_HUMAN	Spectrin beta chain, non-erythrocytic 1 OS=Homo sapiens GN=SPTBN1 PE=1 SV=2	QALQDTLALYK	2	632.35	0.114993				TRUE
314	HC04Navy_B_B01	SPTB2_HUMAN	Spectrin beta chain, non-erythrocytic 1 OS=Homo sapiens GN=SPTBN1 PE=1 SV=2	QALQDTLALYK	2	632.35	0.114993				TRUE
315	HC04Navy_B_B01	SPTB2_HUMAN	Spectrin beta chain, non-erythrocytic 1 OS=Homo sapiens GN=SPTBN1 PE=1 SV=2	SLLDAcESR	2	525.747	0.0879483	c6: Carbamidomethyl (+57.02)			TRUE
316	HC04Navy_B_B01	SPTB2_HUMAN	Spectrin beta chain, non-erythrocytic 1 OS=Homo sapiens GN=SPTBN1 PE=1 SV=2	SQNIVTDSSSLSAEAIR	2	889.448	0.155441				TRUE
317	HC04Navy_B_B01	SPTB2_HUMAN	Spectrin beta chain, non-erythrocytic 1 OS=Homo sapiens GN=SPTBN1 PE=1 SV=2	SQNIVTDSSSLSAEAIR	2	889.448	0.155441				TRUE
318	HC04Navy_B_B01	SPTB2_HUMAN	Spectrin beta chain, non-erythrocytic 1 OS=Homo sapiens GN=SPTBN1 PE=1 SV=2	TALPAQSAATLPAR	2	684.387	0.237789				TRUE
319	HC04Navy_B_B01	SPTB2_HUMAN	Spectrin beta chain, non-erythrocytic 1 OS=Homo sapiens GN=SPTBN1 PE=1 SV=2	TALPAQSAATLPAR	2	684.387	0.237789				TRUE
320	HC04Navy_B_B01	SPTB2_HUMAN	Spectrin beta chain, non-erythrocytic 1 OS=Homo sapiens GN=SPTBN1 PE=1 SV=2	TQETPSAQMEGFLNR	2	855.416	60.2645				TRUE
321	HC04Navy_B_B01	SPTB2_HUMAN	Spectrin beta chain, non-erythrocytic 1 OS=Homo sapiens GN=SPTBN1 PE=1 SV=2	TQETPSAQMEGFLNR	2	854.908	0.829962				TRUE
322	HC04Navy_B_B01	SPTB2_HUMAN	Spectrin beta chain, non-erythrocytic 1 OS=Homo sapiens GN=SPTBN1 PE=1 SV=2	TQETPSAQMEGFLNR	2	854.908	0.829962				TRUE
323	HC04Navy_B_B01	SPTB2_HUMAN	Spectrin beta chain, non-erythrocytic 1 OS=Homo sapiens GN=SPTBN1 PE=1 SV=2	VAVVNQIAR	2	482.74	527.632				TRUE
324	HC04Navy_B_B01	SPTB2_HUMAN	Spectrin beta chain, non-erythrocytic 1 OS=Homo sapiens GN=SPTBN1 PE=1 SV=2	VAVVNQIAR	2	482.74	527.632				TRUE
325	HC04Navy_B_B01	SPTB2_HUMAN	Spectrin beta chain, non-erythrocytic 1 OS=Homo sapiens GN=SPTBN1 PE=1 SV=2	VAVVNQIAR	2	485.292	0.595307				TRUE
326	HC04Navy_B_B01	SPTB2_HUMAN	Spectrin beta chain, non-erythrocytic 1 OS=Homo sapiens GN=SPTBN1 PE=1 SV=2	VAVVNQIAR	2	485.292	0.595307				TRUE
327	HC04Navy_B_B01	SPTB2_HUMAN	Spectrin beta chain, non-erythrocytic 1 OS=Homo sapiens GN=SPTBN1 PE=1 SV=2	VIESTQDLGNDLAGVMALQR	2	1065.6	4.82641				TRUE
328	HC04Navy_B_B01	SPTB2_HUMAN	Spectrin beta chain, non-erythrocytic 1 OS=Homo sapiens GN=SPTBN1 PE=1 SV=2	VLDNAIETEK	2	566.286	2.17127				TRUE
329	HC04Navy_B_B01	SPTB2_HUMAN	Spectrin beta chain, non-erythrocytic 1 OS=Homo sapiens GN=SPTBN1 PE=1 SV=2	VLDNAIETEK	2	566.301	0.572272				TRUE
330	HC04Navy_B_B01	SPTB2_HUMAN	Spectrin beta chain, non-erythrocytic 1 OS=Homo sapiens GN=SPTBN1 PE=1 SV=2	VLDNAIETEK	2	566.301	0.572272				TRUE
331	HC04Navy_B_B01	SPTB2_HUMAN	Spectrin beta chain, non-erythrocytic 1 OS=Homo sapiens GN=SPTBN1 PE=1 SV=2	VLVLSQDYGK	2	561.309	0.70515				TRUE
332	HC04Navy_B_B01	SPTB2_HUMAN	Spectrin beta chain, non-erythrocytic 1 OS=Homo sapiens GN=SPTBN1 PE=1 SV=2	VLVLSQDYGK	2	561.309	0.70515				TRUE
333	HC04Navy_B_B01	SPTB2_HUMAN	Spectrin beta chain, non-erythrocytic 1 OS=Homo sapiens GN=SPTBN1 PE=1 SV=2	VYmPR	2	341.174	0.293828		m3: Oxidation (+15.99)		TRUE
334	HC04Navy_B_B01	SPTB2_HUMAN	Spectrin beta chain, non-erythrocytic 1 OS=Homo sapiens GN=SPTBN1 PE=1 SV=2	VYmPR	2	341.17	0.899415		m3: Oxidation (+15.99)		TRUE
335	HC04Navy_B_B01	SPTB2_HUMAN	Spectrin beta chain, non-erythrocytic 1 OS=Homo sapiens GN=SPTBN1 PE=1 SV=2	VYMPR	2	333.174	0.455191				TRUE
336	HC04Navy_B_B01	SPTB2_HUMAN	Spectrin beta chain, non-erythrocytic 1 OS=Homo sapiens GN=SPTBN1 PE=1 SV=2	VYMPR	2	333.174	0.455191				TRUE
337	HC04Navy_B_B01	HP1B3_HUMAN	Heterochromatin protein 1-binding protein 3 OS=Homo sapiens GN=HP1BP3 PE=1 SV=1	GQLEQITGK	2	487.262	1.55143				TRUE
338	HC04Navy_B_B01	HP1B3_HUMAN	Heterochromatin protein 1-binding protein 3 OS=Homo sapiens GN=HP1BP3 PE=1 SV=1	LEDVLPLAFTR	2	637.39	4.58974				TRUE
339	HC04Navy_B_B01	HP1B3_HUMAN	Heterochromatin protein 1-binding protein 3 OS=Homo sapiens GN=HP1BP3 PE=1 SV=1	LEDVLPLAFTR	2	637.39	4.58974				TRUE
340	HC04Navy_B_B01	HP1B3_HUMAN	Heterochromatin protein 1-binding protein 3 OS=Homo sapiens GN=HP1BP3 PE=1 SV=1	MDAILTEAIK	2	552.809	1.34398				TRUE
341	HC04Navy_B_B01	HP1B3_HUMAN	Heterochromatin protein 1-binding protein 3 OS=Homo sapiens GN=HP1BP3 PE=1 SV=1	MDAILTEAIK	2	552.797	0.790874				TRUE
342	HC04Navy_B_B01	HP1B3_HUMAN	Heterochromatin protein 1-binding protein 3 OS=Homo sapiens GN=HP1BP3 PE=1 SV=1	MDAILTEAIK	2	552.797	0.790874				TRUE
343	HC04Navy_B_B01	HP1B3_HUMAN	Heterochromatin protein 1-binding protein 3 OS=Homo sapiens GN=HP1BP3 PE=1 SV=1	SGASVVAIR	2	429.186	248.689				TRUE
344	HC04Navy_B_B01	HP1B3_HUMAN	Heterochromatin protein 1-binding protein 3 OS=Homo sapiens GN=HP1BP3 PE=1 SV=1	SSAVDPEPQVK	2	578.79	0.964194				TRUE
345	HC04Navy_B_B01	HP1B3_HUMAN	Heterochromatin protein 1-binding protein 3 OS=Homo sapiens GN=HP1BP3 PE=1 SV=1	TIPSWATLSASQLAR	2	801.43	0.677512				TRUE
346	HC04Navy_B_B01	UDB17_HUMAN	UDP-glucuronosyltransferase 2B17 OS=Homo sapiens GN=UGT2B17 PE=1 SV=1	DLLNALK	2	393.748	2.26388				TRUE
347	HC04Navy_B_B01	UDB17_HUMAN	UDP-glucuronosyltransferase 2B17 OS=Homo sapiens GN=UGT2B17 PE=1 SV=1	DLLNALK	2	393.748	2.26388				TRUE
348	HC04Navy_B_B01	RBP2_HUMAN	E3 SUMO-protein ligase RanBP2 OS=Homo sapiens GN=RANBP2 PE=1 SV=2	QNQTTSAVSTPASSETSK	2	912.426	0.898042				TRUE
349	HC04Navy_B_B01	RBP2_HUMAN	E3 SUMO-protein ligase RanBP2 OS=Homo sapiens GN=RANBP2 PE=1 SV=2	SVELNPTQK	2	508.268	1.18261				TRUE
350	HC04Navy_B_B01	TBA3E_HUMAN	Tubulin alpha-3E chain OS=Homo sapiens GN=TUBA3E PE=1 SV=2	DVNAAIATIK	2	508.294	0.39051				FALSE
351	HC04Navy_B_B01	TBA3E_HUMAN	Tubulin alpha-3E chain OS=Homo sapiens GN=TUBA3E PE=1 SV=2	DVNAAIATIK	2	508.294	0.39051				FALSE
352	HC04Navy_B_B01	TBA3E_HUMAN	Tubulin alpha-3E chain OS=Homo sapiens GN=TUBA3E PE=1 SV=2	FDLMYAK	2	444.225	1.11775				FALSE
353	HC04Navy_B_B01	TBA3E_HUMAN	Tubulin alpha-3E chain OS=Homo sapiens GN=TUBA3E PE=1 SV=2	FDLMYAK	2	444.225	1.11775				FALSE
354	HC04Navy_B_B01	TBA3E_HUMAN	Tubulin alpha-3E chain OS=Homo sapiens GN=TUBA3E PE=1 SV=2	qLFHPEQLITGK	2	697.398	2.99036		n-term: Ammonia-loss (-17.03)		FALSE
355	HC04Navy_B_B01	TBA3E_HUMAN	Tubulin alpha-3E chain OS=Homo sapiens GN=TUBA3E PE=1 SV=2	TIGGGDDSFNTFFSETGAGK	3	669.986	2.45844				FALSE
356	HC04Navy_B_B01	TBA3E_HUMAN	Tubulin alpha-3E chain OS=Homo sapiens GN=TUBA3E PE=1 SV=2	TIGGGDDSFNTFFSETGAGK	3	669.986	2.45844				FALSE
357	HC04Navy_B_B01	TBA3E_HUMAN	Tubulin alpha-3E chain OS=Homo sapiens GN=TUBA3E PE=1 SV=2	TIGGGDDSFNTFFSETGAGK	2	1004.48	3.40448				FALSE
358	HC04Navy_B_B01	TBA3E_HUMAN	Tubulin alpha-3E chain OS=Homo sapiens GN=TUBA3E PE=1 SV=2	TIGGGDDSFNTFFSETGAGK	2	1004.48	3.40448				FALSE
359	HC04Navy_B_B01	TBA3E_HUMAN	Tubulin alpha-3E chain OS=Homo sapiens GN=TUBA3E PE=1 SV=2	TIGGGDDSFNTFFSETGAGK	2	1004.48	3.40448				FALSE
360	HC04Navy_B_B01	TBA3E_HUMAN	Tubulin alpha-3E chain OS=Homo sapiens GN=TUBA3E PE=1 SV=2	VGINYQPPTVVPGGDLAK	2	912.988	0.948038				FALSE
361	HC04Navy_B_B01	TBA3E_HUMAN	Tubulin alpha-3E chain OS=Homo sapiens GN=TUBA3E PE=1 SV=2	VGINYQPPTVVPGGDLAK	3	608.996	0.568921				FALSE
362	HC04Navy_B_B01	TBA3E_HUMAN	Tubulin alpha-3E chain OS=Homo sapiens GN=TUBA3E PE=1 SV=2	VGINYQPPTVVPGGDLAK	2	912.988	0.948038				FALSE
363	HC04Navy_B_B01	TBA3E_HUMAN	Tubulin alpha-3E chain OS=Homo sapiens GN=TUBA3E PE=1 SV=2	VGINYQPPTVVPGGDLAK	2	912.988	0.948038				FALSE
364	HC04Navy_B_B01	TBA3E_HUMAN	Tubulin alpha-3E chain OS=Homo sapiens GN=TUBA3E PE=1 SV=2	VGINYQPPTVVPGGDLAK	3	609.005	0.856589				FALSE
365	HC04Navy_B_B01	TBA3E_HUMAN	Tubulin alpha-3E chain OS=Homo sapiens GN=TUBA3E PE=1 SV=2	VGINYQPPTVVPGGDLAK	2	913.011	1.61351				FALSE
366	HC04Navy_B_B01	TBA3E_HUMAN	Tubulin alpha-3E chain OS=Homo sapiens GN=TUBA3E PE=1 SV=2	VGINYQPPTVVPGGDLAK	2	912.988	0.948038				FALSE
367	HC04Navy_B_B01	TBA3E_HUMAN	Tubulin alpha-3E chain OS=Homo sapiens GN=TUBA3E PE=1 SV=2	VGINYQPPTVVPGGDLAK	3	608.99	1.62305				FALSE
368	HC04Navy_B_B01	RHOB_HUMAN	Rho-related GTP-binding protein RhoB OS=Homo sapiens GN=RHOB PE=1 SV=1	IQAYDYLEcSAK	2	730.842	0.371935	c9: Carbamidomethyl (+57.02)			TRUE
369	HC04Navy_B_B01	RHOB_HUMAN	Rho-related GTP-binding protein RhoB OS=Homo sapiens GN=RHOB PE=1 SV=1	IQAYDYLEcSAK	2	730.842	0.371935	c9: Carbamidomethyl (+57.02)			TRUE
370	HC04Navy_B_B01	HS71A_HUMAN,HS71B_HUMAN	Heat shock 70 kDa protein 1A OS=Homo sapiens GN=HSPA1A PE=1 SV=1	DAGVIAGLNVLR	2	599.359	1.31279				FALSE
371	HC04Navy_B_B01	HS71A_HUMAN,HS71B_HUMAN	Heat shock 70 kDa protein 1A OS=Homo sapiens GN=HSPA1A PE=1 SV=1	IINEPTAAAIAYGLDR	3	563.318	2.36998				FALSE
372	HC04Navy_B_B01	HS71A_HUMAN,HS71B_HUMAN	Heat shock 70 kDa protein 1A OS=Homo sapiens GN=HSPA1A PE=1 SV=1	IINEPTAAAIAYGLDR	3	563.318	2.36998				FALSE
373	HC04Navy_B_B01	HS71A_HUMAN,HS71B_HUMAN	Heat shock 70 kDa protein 1A OS=Homo sapiens GN=HSPA1A PE=1 SV=1	IINEPTAAAIAYGLDR	2	844.485	3.63888				FALSE
374	HC04Navy_B_B01	HS71A_HUMAN,HS71B_HUMAN	Heat shock 70 kDa protein 1A OS=Homo sapiens GN=HSPA1A PE=1 SV=1	IINEPTAAAIAYGLDR	2	844.47	1.90943				FALSE
375	HC04Navy_B_B01	HS71A_HUMAN,HS71B_HUMAN	Heat shock 70 kDa protein 1A OS=Homo sapiens GN=HSPA1A PE=1 SV=1	NQVALNPQNTVFDAK	2	829.921	0.834217				TRUE
376	HC04Navy_B_B01	HS71A_HUMAN,HS71B_HUMAN	Heat shock 70 kDa protein 1A OS=Homo sapiens GN=HSPA1A PE=1 SV=1	NQVALNPQNTVFDAK	2	829.921	0.834217				TRUE
377	HC04Navy_B_B01	HS71A_HUMAN,HS71B_HUMAN	Heat shock 70 kDa protein 1A OS=Homo sapiens GN=HSPA1A PE=1 SV=1	TTPSYVAFTDTER	2	744.351	0.411383				FALSE
378	HC04Navy_B_B01	HS71A_HUMAN,HS71B_HUMAN	Heat shock 70 kDa protein 1A OS=Homo sapiens GN=HSPA1A PE=1 SV=1	TTPSYVAFTDTER	2	744.362	1.12572				FALSE
379	HC04Navy_B_B01	HS71A_HUMAN,HS71B_HUMAN	Heat shock 70 kDa protein 1A OS=Homo sapiens GN=HSPA1A PE=1 SV=1	VEIIANDQGNR	2	614.825	1.19874				FALSE
380	HC04Navy_B_B01	HS71A_HUMAN,HS71B_HUMAN	Heat shock 70 kDa protein 1A OS=Homo sapiens GN=HSPA1A PE=1 SV=1	VEIIANDQGNR	2	614.812	0.789984				FALSE
381	HC04Navy_B_B01	STT3A_HUMAN	Dolichyl-diphosphooligosaccharide--protein glycosyltransferase subunit STT3A OS=Homo sapiens GN=STT3A PE=1 SV=2	EGSPVLLNcLMYK	2	762.396	1.66705	c9: Carbamidomethyl (+57.02)			TRUE
382	HC04Navy_B_B01	STT3A_HUMAN	Dolichyl-diphosphooligosaccharide--protein glycosyltransferase subunit STT3A OS=Homo sapiens GN=STT3A PE=1 SV=2	EGSPVLLNcLMYK	2	762.405	2.86948	c9: Carbamidomethyl (+57.02)			TRUE
383	HC04Navy_B_B01	STT3A_HUMAN	Dolichyl-diphosphooligosaccharide--protein glycosyltransferase subunit STT3A OS=Homo sapiens GN=STT3A PE=1 SV=2	FGQVYTEAK	2	521.772	1.63896				TRUE
384	HC04Navy_B_B01	STT3A_HUMAN	Dolichyl-diphosphooligosaccharide--protein glycosyltransferase subunit STT3A OS=Homo sapiens GN=STT3A PE=1 SV=2	FGQVYTEAK	2	521.764	0.150358				TRUE
385	HC04Navy_B_B01	STT3A_HUMAN	Dolichyl-diphosphooligosaccharide--protein glycosyltransferase subunit STT3A OS=Homo sapiens GN=STT3A PE=1 SV=2	FLAEEGFYK	2	552.294	3.74574				TRUE
386	HC04Navy_B_B01	STT3A_HUMAN	Dolichyl-diphosphooligosaccharide--protein glycosyltransferase subunit STT3A OS=Homo sapiens GN=STT3A PE=1 SV=2	FLAEEGFYK	2	552.277	0.64633				TRUE
387	HC04Navy_B_B01	STT3A_HUMAN	Dolichyl-diphosphooligosaccharide--protein glycosyltransferase subunit STT3A OS=Homo sapiens GN=STT3A PE=1 SV=2	FLAEEGFYK	2	552.277	0.64633				TRUE
388	HC04Navy_B_B01	STT3A_HUMAN	Dolichyl-diphosphooligosaccharide--protein glycosyltransferase subunit STT3A OS=Homo sapiens GN=STT3A PE=1 SV=2	FYSLLDPSYAK	2	652.335	0.532914				TRUE
389	HC04Navy_B_B01	STT3A_HUMAN	Dolichyl-diphosphooligosaccharide--protein glycosyltransferase subunit STT3A OS=Homo sapiens GN=STT3A PE=1 SV=2	FYSLLDPSYAK	2	652.335	0.532914				TRUE
390	HC04Navy_B_B01	STT3A_HUMAN	Dolichyl-diphosphooligosaccharide--protein glycosyltransferase subunit STT3A OS=Homo sapiens GN=STT3A PE=1 SV=2	IIFDDFR	2	463.24	0.389629				TRUE
391	HC04Navy_B_B01	STT3A_HUMAN	Dolichyl-diphosphooligosaccharide--protein glycosyltransferase subunit STT3A OS=Homo sapiens GN=STT3A PE=1 SV=2	IIFDDFR	2	463.24	0.389629				TRUE
392	HC04Navy_B_B01	RS3_HUMAN	40S ribosomal protein S3 OS=Homo sapiens GN=RPS3 PE=1 SV=2	AELNEFLTR	2	546.787	0.116164				TRUE
393	HC04Navy_B_B01	RS3_HUMAN	40S ribosomal protein S3 OS=Homo sapiens GN=RPS3 PE=1 SV=2	AELNEFLTR	2	546.787	0.116164				TRUE
394	HC04Navy_B_B01	RS3_HUMAN	40S ribosomal protein S3 OS=Homo sapiens GN=RPS3 PE=1 SV=2	DEILPTTPISEQK	2	735.882	0.846124				TRUE
395	HC04Navy_B_B01	RS3_HUMAN	40S ribosomal protein S3 OS=Homo sapiens GN=RPS3 PE=1 SV=2	GLcAIAQAESLR	2	644.837	0.0114161	c3: Carbamidomethyl (+57.02)			TRUE
396	HC04Navy_B_B01	RS3_HUMAN	40S ribosomal protein S3 OS=Homo sapiens GN=RPS3 PE=1 SV=2	IMLPWDPTGK	2	579.331	4.54316				TRUE
397	HC04Navy_B_B01	RS3_HUMAN	40S ribosomal protein S3 OS=Homo sapiens GN=RPS3 PE=1 SV=2	IMLPWDPTGK	2	579.324	3.35053				TRUE
398	HC04Navy_B_B01	RS3_HUMAN	40S ribosomal protein S3 OS=Homo sapiens GN=RPS3 PE=1 SV=2	LLGGLAVR	2	399.76	0.856163				TRUE
399	HC04Navy_B_B01	AAAT_HUMAN	Neutral amino acid transporter B(0) OS=Homo sapiens GN=SLC1A5 PE=1 SV=2	EVLDSFLDLAR	2	639.381	6.38711				TRUE
400	HC04Navy_B_B01	AAAT_HUMAN	Neutral amino acid transporter B(0) OS=Homo sapiens GN=SLC1A5 PE=1 SV=2	EVLDSFLDLAR	2	639.381	6.38711				TRUE
401	HC04Navy_B_B01	AAAT_HUMAN	Neutral amino acid transporter B(0) OS=Homo sapiens GN=SLC1A5 PE=1 SV=2	EVLDSFLDLAR	2	639.367	4.28366				TRUE
402	HC04Navy_B_B01	AAAT_HUMAN	Neutral amino acid transporter B(0) OS=Homo sapiens GN=SLC1A5 PE=1 SV=2	EVLDSFLDLAR	2	639.367	4.28366				TRUE
403	HC04Navy_B_B01	AAAT_HUMAN	Neutral amino acid transporter B(0) OS=Homo sapiens GN=SLC1A5 PE=1 SV=2	EVLDSFLDLAR	2	639.367	4.28366				TRUE
404	HC04Navy_B_B01	AAAT_HUMAN	Neutral amino acid transporter B(0) OS=Homo sapiens GN=SLC1A5 PE=1 SV=2	LGPEGELLIR	2	548.337	88.4933				TRUE
405	HC04Navy_B_B01	AAAT_HUMAN	Neutral amino acid transporter B(0) OS=Homo sapiens GN=SLC1A5 PE=1 SV=2	LGPEGELLIR	2	548.324	90.7941				TRUE
406	HC04Navy_B_B01	AAAT_HUMAN	Neutral amino acid transporter B(0) OS=Homo sapiens GN=SLC1A5 PE=1 SV=2	LGPEGELLIR	2	548.823	0.21029				TRUE
407	HC04Navy_B_B01	AAAT_HUMAN	Neutral amino acid transporter B(0) OS=Homo sapiens GN=SLC1A5 PE=1 SV=2	LGPEGELLIR	2	548.823	0.21029				TRUE
408	HC04Navy_B_B01	AAAT_HUMAN	Neutral amino acid transporter B(0) OS=Homo sapiens GN=SLC1A5 PE=1 SV=2	SELPLDPLPVPTEEGNPLLK	3	720.089	4.07268				TRUE
409	HC04Navy_B_B01	AAAT_HUMAN	Neutral amino acid transporter B(0) OS=Homo sapiens GN=SLC1A5 PE=1 SV=2	SELPLDPLPVPTEEGNPLLK	3	720.089	4.07268				TRUE
410	HC04Navy_B_B01	AAAT_HUMAN	Neutral amino acid transporter B(0) OS=Homo sapiens GN=SLC1A5 PE=1 SV=2	SYSTTYEER	2	568.253	0.796839				TRUE
411	HC04Navy_B_B01	AAAT_HUMAN	Neutral amino acid transporter B(0) OS=Homo sapiens GN=SLC1A5 PE=1 SV=2	SYSTTYEER	2	568.261	2.19554				TRUE
412	HC04Navy_B_B01	TMED2_HUMAN	Transmembrane emp24 domain-containing protein 2 OS=Homo sapiens GN=TMED2 PE=1 SV=1	FFEVR	2	349.195	2.35683				TRUE
413	HC04Navy_B_B01	TMED2_HUMAN	Transmembrane emp24 domain-containing protein 2 OS=Homo sapiens GN=TMED2 PE=1 SV=1	LEEMINELAVAMTAVK	2	881.491	3.52285				TRUE
414	HC04Navy_B_B01	TMED2_HUMAN	Transmembrane emp24 domain-containing protein 2 OS=Homo sapiens GN=TMED2 PE=1 SV=1	LEEMINELAVAMTAVK	2	881.491	3.52285				TRUE
415	HC04Navy_B_B01	TMED2_HUMAN	Transmembrane emp24 domain-containing protein 2 OS=Homo sapiens GN=TMED2 PE=1 SV=1	LEEMINELAVAMTAVK	2	881.491	3.52285				TRUE
416	HC04Navy_B_B01	TMED2_HUMAN	Transmembrane emp24 domain-containing protein 2 OS=Homo sapiens GN=TMED2 PE=1 SV=1	LEEMINELAVAMTAVK	3	587.993	3.00045				TRUE
417	HC04Navy_B_B01	TMED2_HUMAN	Transmembrane emp24 domain-containing protein 2 OS=Homo sapiens GN=TMED2 PE=1 SV=1	LEEMINELAVAMTAVK	2	881.491	3.52285				TRUE
418	HC04Navy_B_B01	TMED2_HUMAN	Transmembrane emp24 domain-containing protein 2 OS=Homo sapiens GN=TMED2 PE=1 SV=1	LEEMINELAVAMTAVK	3	588.002	4.51859				TRUE
419	HC04Navy_B_B01	GPC3_HUMAN	Glypican-3 OS=Homo sapiens GN=GPC3 PE=1 SV=1	LIMTQVSK	2	460.27	0.607063				TRUE
420	HC04Navy_B_B01	GPC3_HUMAN	Glypican-3 OS=Homo sapiens GN=GPC3 PE=1 SV=1	LIMTQVSK	2	460.27	0.607063				TRUE
421	HC04Navy_B_B01	GPC3_HUMAN	Glypican-3 OS=Homo sapiens GN=GPC3 PE=1 SV=1	LNMEQLLQSASMELK	3	578.986	3.95664				TRUE
422	HC04Navy_B_B01	GPC3_HUMAN	Glypican-3 OS=Homo sapiens GN=GPC3 PE=1 SV=1	LNMEQLLQSASMELK	3	578.986	3.95664				TRUE
423	HC04Navy_B_B01	GPC3_HUMAN	Glypican-3 OS=Homo sapiens GN=GPC3 PE=1 SV=1	LNMEQLLQSASMELK	2	867.973	3.62461				TRUE
424	HC04Navy_B_B01	GPC3_HUMAN	Glypican-3 OS=Homo sapiens GN=GPC3 PE=1 SV=1	LNMEQLLQSASMELK	2	867.973	3.62461				TRUE
425	HC04Navy_B_B01	RL7A_HUMAN	60S ribosomal protein L7a OS=Homo sapiens GN=RPL7A PE=1 SV=2	AGVNTVTTLVENK	2	673.363	0.941606				TRUE
426	HC04Navy_B_B01	RL7A_HUMAN	60S ribosomal protein L7a OS=Homo sapiens GN=RPL7A PE=1 SV=2	AGVNTVTTLVENK	2	673.376	0.982804				TRUE
427	HC04Navy_B_B01	RL7A_HUMAN	60S ribosomal protein L7a OS=Homo sapiens GN=RPL7A PE=1 SV=2	AGVNTVTTLVENK	2	673.363	0.941606				TRUE
428	HC04Navy_B_B01	RL7A_HUMAN	60S ribosomal protein L7a OS=Homo sapiens GN=RPL7A PE=1 SV=2	MGVPYcIIK	2	540.78	0.407485	c6: Carbamidomethyl (+57.02)			TRUE
429	HC04Navy_B_B01	RL7A_HUMAN	60S ribosomal protein L7a OS=Homo sapiens GN=RPL7A PE=1 SV=2	MGVPYcIIK	2	540.78	0.407485	c6: Carbamidomethyl (+57.02)			TRUE
430	HC04Navy_B_B01	RL7A_HUMAN	60S ribosomal protein L7a OS=Homo sapiens GN=RPL7A PE=1 SV=2	NFGIGQDIQPK	2	608.818	0.169296				TRUE
431	HC04Navy_B_B01	RL7A_HUMAN	60S ribosomal protein L7a OS=Homo sapiens GN=RPL7A PE=1 SV=2	NFGIGQDIQPK	2	608.818	0.169296				TRUE
432	HC04Navy_B_B01	RL7A_HUMAN	60S ribosomal protein L7a OS=Homo sapiens GN=RPL7A PE=1 SV=2	QTATQLLK	2	451.765	0.767812				TRUE
433	HC04Navy_B_B01	RL7A_HUMAN	60S ribosomal protein L7a OS=Homo sapiens GN=RPL7A PE=1 SV=2	QTATQLLK	2	451.772	0.744074				TRUE
434	HC04Navy_B_B01	RL7A_HUMAN	60S ribosomal protein L7a OS=Homo sapiens GN=RPL7A PE=1 SV=2	QTATQLLK	2	451.765	0.767812				TRUE
435	HC04Navy_B_B01	RL7A_HUMAN	60S ribosomal protein L7a OS=Homo sapiens GN=RPL7A PE=1 SV=2	TcTTVAFTQVNSEDK	2	850.903	1.18445	c2: Carbamidomethyl (+57.02)			TRUE
436	HC04Navy_B_B01	RL7A_HUMAN	60S ribosomal protein L7a OS=Homo sapiens GN=RPL7A PE=1 SV=2	TcTTVAFTQVNSEDK	2	850.891	0.230325	c2: Carbamidomethyl (+57.02)			TRUE
437	HC04Navy_B_B01	RL7A_HUMAN	60S ribosomal protein L7a OS=Homo sapiens GN=RPL7A PE=1 SV=2	VPPAINQFTQALDR	2	785.449	3.40585				TRUE
438	HC04Navy_B_B01	TOM7_HUMAN	Mitochondrial import receptor subunit TOM7 homolog OS=Homo sapiens GN=TOMM7 PE=1 SV=1	GADPGMPEPTVLSLLWG	2	870.45	1.52732				TRUE
439	HC04Navy_B_B01	ECHB_HUMAN	Trifunctional enzyme subunit beta, mitochondrial OS=Homo sapiens GN=HADHB PE=1 SV=3	AMIVEAYPK	2	511.279	1.24308				TRUE
440	HC04Navy_B_B01	ECHB_HUMAN	Trifunctional enzyme subunit beta, mitochondrial OS=Homo sapiens GN=HADHB PE=1 SV=3	AQDEGLLSDVVPF	2	695.368	2.86228				TRUE
441	HC04Navy_B_B01	ECHB_HUMAN	Trifunctional enzyme subunit beta, mitochondrial OS=Homo sapiens GN=HADHB PE=1 SV=3	DFMYVSQDPK	2	615.295	2.5899				TRUE
442	HC04Navy_B_B01	ECHB_HUMAN	Trifunctional enzyme subunit beta, mitochondrial OS=Homo sapiens GN=HADHB PE=1 SV=3	DFMYVSQDPK	2	615.295	2.5899				TRUE
443	HC04Navy_B_B01	ECHB_HUMAN	Trifunctional enzyme subunit beta, mitochondrial OS=Homo sapiens GN=HADHB PE=1 SV=3	DQLLLGPTYATPK	2	708.884	0.818073				TRUE
444	HC04Navy_B_B01	ECHB_HUMAN	Trifunctional enzyme subunit beta, mitochondrial OS=Homo sapiens GN=HADHB PE=1 SV=3	DQLLLGPTYATPK	2	708.884	0.818073				TRUE
445	HC04Navy_B_B01	ECHB_HUMAN	Trifunctional enzyme subunit beta, mitochondrial OS=Homo sapiens GN=HADHB PE=1 SV=3	DQLLLGPTYATPK	2	708.908	2.5144				TRUE
446	HC04Navy_B_B01	ECHB_HUMAN	Trifunctional enzyme subunit beta, mitochondrial OS=Homo sapiens GN=HADHB PE=1 SV=3	EAALGAGFSDK	2	533.275	2.09598				TRUE
447	HC04Navy_B_B01	ECHB_HUMAN	Trifunctional enzyme subunit beta, mitochondrial OS=Homo sapiens GN=HADHB PE=1 SV=3	EAALGAGFSDK	2	533.261	0.517983				TRUE
448	HC04Navy_B_B01	ECHB_HUMAN	Trifunctional enzyme subunit beta, mitochondrial OS=Homo sapiens GN=HADHB PE=1 SV=3	LEQDEYALR	2	566.768	354.839				TRUE
449	HC04Navy_B_B01	ECHB_HUMAN	Trifunctional enzyme subunit beta, mitochondrial OS=Homo sapiens GN=HADHB PE=1 SV=3	LEQDEYALR	2	568.787	0.863722				TRUE
450	HC04Navy_B_B01	ECHB_HUMAN	Trifunctional enzyme subunit beta, mitochondrial OS=Homo sapiens GN=HADHB PE=1 SV=3	LEQDEYALR	2	568.778	0.791687				TRUE
451	HC04Navy_B_B01	ECHB_HUMAN	Trifunctional enzyme subunit beta, mitochondrial OS=Homo sapiens GN=HADHB PE=1 SV=3	LMLDLNK	2	423.743	0.377543				TRUE
452	HC04Navy_B_B01	ECHB_HUMAN	Trifunctional enzyme subunit beta, mitochondrial OS=Homo sapiens GN=HADHB PE=1 SV=3	LMLDLNK	2	423.743	0.377543				TRUE
453	HC04Navy_B_B01	ECHB_HUMAN	Trifunctional enzyme subunit beta, mitochondrial OS=Homo sapiens GN=HADHB PE=1 SV=3	LSLISK	2	330.718	0.0691516				TRUE
454	HC04Navy_B_B01	ECHB_HUMAN	Trifunctional enzyme subunit beta, mitochondrial OS=Homo sapiens GN=HADHB PE=1 SV=3	LSLISK	2	330.718	0.0691516				TRUE
455	HC04Navy_B_B01	ECHB_HUMAN	Trifunctional enzyme subunit beta, mitochondrial OS=Homo sapiens GN=HADHB PE=1 SV=3	LVmAAANR	2	431.232	0.320877		m3: Oxidation (+15.99)		TRUE
456	HC04Navy_B_B01	ECHB_HUMAN	Trifunctional enzyme subunit beta, mitochondrial OS=Homo sapiens GN=HADHB PE=1 SV=3	LVmAAANR	2	431.232	0.320877		m3: Oxidation (+15.99)		TRUE
457	HC04Navy_B_B01	ECHB_HUMAN	Trifunctional enzyme subunit beta, mitochondrial OS=Homo sapiens GN=HADHB PE=1 SV=3	LVMAAANR	2	423.24	0.833434				TRUE
458	HC04Navy_B_B01	ECHB_HUMAN	Trifunctional enzyme subunit beta, mitochondrial OS=Homo sapiens GN=HADHB PE=1 SV=3	LVMAAANR	2	423.234	0.539754				TRUE
459	HC04Navy_B_B01	ECHB_HUMAN	Trifunctional enzyme subunit beta, mitochondrial OS=Homo sapiens GN=HADHB PE=1 SV=3	NVVVVDGVR	2	478.778	0.242584				TRUE
460	HC04Navy_B_B01	ECHB_HUMAN	Trifunctional enzyme subunit beta, mitochondrial OS=Homo sapiens GN=HADHB PE=1 SV=3	TPFLLSGTSYK	2	607.335	1.41576				TRUE
461	HC04Navy_B_B01	ECHB_HUMAN	Trifunctional enzyme subunit beta, mitochondrial OS=Homo sapiens GN=HADHB PE=1 SV=3	TPFLLSGTSYK	2	607.324	0.371092				TRUE
462	HC04Navy_B_B01	ECHB_HUMAN	Trifunctional enzyme subunit beta, mitochondrial OS=Homo sapiens GN=HADHB PE=1 SV=3	TPFLLSGTSYK	2	607.324	0.371092				TRUE
463	HC04Navy_B_B01	ECHB_HUMAN	Trifunctional enzyme subunit beta, mitochondrial OS=Homo sapiens GN=HADHB PE=1 SV=3	VGLPPLEK	2	426.759	0.860353				TRUE
464	HC04Navy_B_B01	ECHB_HUMAN	Trifunctional enzyme subunit beta, mitochondrial OS=Homo sapiens GN=HADHB PE=1 SV=3	VGLPPLEK	2	426.769	1.36534				TRUE
465	HC04Navy_B_B01	ECHB_HUMAN	Trifunctional enzyme subunit beta, mitochondrial OS=Homo sapiens GN=HADHB PE=1 SV=3	VGLPPLEK	2	426.769	1.36534				TRUE
466	HC04Navy_B_B01	ECHB_HUMAN	Trifunctional enzyme subunit beta, mitochondrial OS=Homo sapiens GN=HADHB PE=1 SV=3	VGLPPLEK	2	426.759	0.860353				TRUE
467	HC04Navy_B_B01	HSP7C_HUMAN	Heat shock cognate 71 kDa protein OS=Homo sapiens GN=HSPA8 PE=1 SV=1	DAGTIAGLNVLR	2	600.331	1.62664				TRUE
468	HC04Navy_B_B01	HSP7C_HUMAN	Heat shock cognate 71 kDa protein OS=Homo sapiens GN=HSPA8 PE=1 SV=1	DAGTIAGLNVLR	2	600.342	0.297998				TRUE
469	HC04Navy_B_B01	HSP7C_HUMAN	Heat shock cognate 71 kDa protein OS=Homo sapiens GN=HSPA8 PE=1 SV=1	DAGTIAGLNVLR	2	600.331	1.62664				TRUE
470	HC04Navy_B_B01	HSP7C_HUMAN	Heat shock cognate 71 kDa protein OS=Homo sapiens GN=HSPA8 PE=1 SV=1	DAGTIAGLNVLR	2	600.342	0.297998				TRUE
471	HC04Navy_B_B01	HSP7C_HUMAN	Heat shock cognate 71 kDa protein OS=Homo sapiens GN=HSPA8 PE=1 SV=1	FEELNADLFR	2	627.317	0.895252				TRUE
472	HC04Navy_B_B01	HSP7C_HUMAN	Heat shock cognate 71 kDa protein OS=Homo sapiens GN=HSPA8 PE=1 SV=1	GTLDPVEK	2	429.729	0.594088				TRUE
473	HC04Navy_B_B01	HSP7C_HUMAN	Heat shock cognate 71 kDa protein OS=Homo sapiens GN=HSPA8 PE=1 SV=1	GTLDPVEK	2	429.729	0.594088				TRUE
474	HC04Navy_B_B01	HSP7C_HUMAN	Heat shock cognate 71 kDa protein OS=Homo sapiens GN=HSPA8 PE=1 SV=1	IINEPTAAAIAYGLDK	3	553.969	0.149196				FALSE
475	HC04Navy_B_B01	HSP7C_HUMAN	Heat shock cognate 71 kDa protein OS=Homo sapiens GN=HSPA8 PE=1 SV=1	IINEPTAAAIAYGLDK	3	553.975	0.954676				FALSE
476	HC04Navy_B_B01	HSP7C_HUMAN	Heat shock cognate 71 kDa protein OS=Homo sapiens GN=HSPA8 PE=1 SV=1	IINEPTAAAIAYGLDK	2	830.456	0.624274				FALSE
477	HC04Navy_B_B01	HSP7C_HUMAN	Heat shock cognate 71 kDa protein OS=Homo sapiens GN=HSPA8 PE=1 SV=1	IINEPTAAAIAYGLDK	2	830.441	1.15656				FALSE
478	HC04Navy_B_B01	HSP7C_HUMAN	Heat shock cognate 71 kDa protein OS=Homo sapiens GN=HSPA8 PE=1 SV=1	LLQDFFNGK	2	541.278	1.62638				FALSE
479	HC04Navy_B_B01	HSP7C_HUMAN	Heat shock cognate 71 kDa protein OS=Homo sapiens GN=HSPA8 PE=1 SV=1	NQVAMNPTNTVFDAK	2	825.397	0.520746				TRUE
480	HC04Navy_B_B01	HSP7C_HUMAN	Heat shock cognate 71 kDa protein OS=Homo sapiens GN=HSPA8 PE=1 SV=1	NQVAMNPTNTVFDAK	2	825.397	0.520746				TRUE
481	HC04Navy_B_B01	HSP7C_HUMAN	Heat shock cognate 71 kDa protein OS=Homo sapiens GN=HSPA8 PE=1 SV=1	NSLESYAFNMK	2	652.311	1.33749				TRUE
482	HC04Navy_B_B01	HSP7C_HUMAN	Heat shock cognate 71 kDa protein OS=Homo sapiens GN=HSPA8 PE=1 SV=1	NSLESYAFNMK	2	652.311	1.33749				TRUE
483	HC04Navy_B_B01	HSP7C_HUMAN	Heat shock cognate 71 kDa protein OS=Homo sapiens GN=HSPA8 PE=1 SV=1	SFYPEEVSSMVLTK	2	808.918	2.53413				TRUE
484	HC04Navy_B_B01	HSP7C_HUMAN	Heat shock cognate 71 kDa protein OS=Homo sapiens GN=HSPA8 PE=1 SV=1	SFYPEEVSSMVLTK	2	808.918	2.53413				TRUE
485	HC04Navy_B_B01	HSP7C_HUMAN	Heat shock cognate 71 kDa protein OS=Homo sapiens GN=HSPA8 PE=1 SV=1	SINPDEAVAYGAAVQAAILSGDK	3	754.082	3.83186				TRUE
486	HC04Navy_B_B01	HSP7C_HUMAN	Heat shock cognate 71 kDa protein OS=Homo sapiens GN=HSPA8 PE=1 SV=1	SINPDEAVAYGAAVQAAILSGDK	3	754.082	3.83186				TRUE
487	HC04Navy_B_B01	HSP7C_HUMAN	Heat shock cognate 71 kDa protein OS=Homo sapiens GN=HSPA8 PE=1 SV=1	SINPDEAVAYGAAVQAAILSGDK	3	754.082	3.83186				TRUE
488	HC04Navy_B_B01	HSP7C_HUMAN	Heat shock cognate 71 kDa protein OS=Homo sapiens GN=HSPA8 PE=1 SV=1	SINPDEAVAYGAAVQAAILSGDK	2	1130.61	3.20087				TRUE
489	HC04Navy_B_B01	HSP7C_HUMAN	Heat shock cognate 71 kDa protein OS=Homo sapiens GN=HSPA8 PE=1 SV=1	SINPDEAVAYGAAVQAAILSGDK	2	1130.61	3.20087				TRUE
490	HC04Navy_B_B01	HSP7C_HUMAN	Heat shock cognate 71 kDa protein OS=Homo sapiens GN=HSPA8 PE=1 SV=1	SINPDEAVAYGAAVQAAILSGDK	3	754.082	3.83186				TRUE
491	HC04Navy_B_B01	HSP7C_HUMAN	Heat shock cognate 71 kDa protein OS=Homo sapiens GN=HSPA8 PE=1 SV=1	TTPSYVAFTDTER	2	744.351	0.411383				FALSE
492	HC04Navy_B_B01	HSP7C_HUMAN	Heat shock cognate 71 kDa protein OS=Homo sapiens GN=HSPA8 PE=1 SV=1	TTPSYVAFTDTER	2	744.362	1.12572				FALSE
493	HC04Navy_B_B01	HSP7C_HUMAN	Heat shock cognate 71 kDa protein OS=Homo sapiens GN=HSPA8 PE=1 SV=1	TVTNAVVTVPAYFNDSQR	3	661.329	1.21126				TRUE
494	HC04Navy_B_B01	HSP7C_HUMAN	Heat shock cognate 71 kDa protein OS=Homo sapiens GN=HSPA8 PE=1 SV=1	TVTNAVVTVPAYFNDSQR	2	991.492	1.02424				TRUE
495	HC04Navy_B_B01	HSP7C_HUMAN	Heat shock cognate 71 kDa protein OS=Homo sapiens GN=HSPA8 PE=1 SV=1	TVTNAVVTVPAYFNDSQR	2	991.492	1.02424				TRUE
496	HC04Navy_B_B01	HSP7C_HUMAN	Heat shock cognate 71 kDa protein OS=Homo sapiens GN=HSPA8 PE=1 SV=1	VEIIANDQGNR	2	614.825	1.19874				FALSE
497	HC04Navy_B_B01	HSP7C_HUMAN	Heat shock cognate 71 kDa protein OS=Homo sapiens GN=HSPA8 PE=1 SV=1	VEIIANDQGNR	2	614.812	0.789984				FALSE
498	HC04Navy_B_B01	SPCS2_HUMAN	Signal peptidase complex subunit 2 OS=Homo sapiens GN=SPCS2 PE=1 SV=3	DPTGMDPDDIWQLSSSLK	2	1003.01	4.27913				TRUE
499	HC04Navy_B_B01	SPCS2_HUMAN	Signal peptidase complex subunit 2 OS=Homo sapiens GN=SPCS2 PE=1 SV=3	DPTGMDPDDIWQLSSSLK	2	1003.01	4.27913				TRUE
500	HC04Navy_B_B01	SPCS2_HUMAN	Signal peptidase complex subunit 2 OS=Homo sapiens GN=SPCS2 PE=1 SV=3	LTFISGR	2	397.227	1.15086				TRUE
501	HC04Navy_B_B01	SPCS2_HUMAN	Signal peptidase complex subunit 2 OS=Homo sapiens GN=SPCS2 PE=1 SV=3	LTFISGR	2	397.238	1.58925				TRUE
502	HC04Navy_B_B01	SAFB1_HUMAN	Scaffold attachment factor B1 OS=Homo sapiens GN=SAFB PE=1 SV=4	ADSLLAVVK	2	458.272	1.4744				TRUE
503	HC04Navy_B_B01	SAFB1_HUMAN	Scaffold attachment factor B1 OS=Homo sapiens GN=SAFB PE=1 SV=4	ADSLLAVVK	2	458.272	1.4744				TRUE
504	HC04Navy_B_B01	SAFB1_HUMAN	Scaffold attachment factor B1 OS=Homo sapiens GN=SAFB PE=1 SV=4	ILDILGETcK	2	581.312	0.162931	c9: Carbamidomethyl (+57.02)			TRUE
505	HC04Navy_B_B01	SAFB1_HUMAN	Scaffold attachment factor B1 OS=Homo sapiens GN=SAFB PE=1 SV=4	ILDILGETcK	2	581.312	0.162931	c9: Carbamidomethyl (+57.02)			TRUE
506	HC04Navy_B_B01	DPEP1_HUMAN	Dipeptidase 1 OS=Homo sapiens GN=DPEP1 PE=1 SV=3	AVGFGGDFDGVPR	2	647.33	2.35569				TRUE
507	HC04Navy_B_B01	MIC26_HUMAN	MICOS complex subunit MIC26 OS=Homo sapiens GN=APOO PE=1 SV=1	VDELSLYSVPEGQSK	2	825.912	0.255301				TRUE
508	HC04Navy_B_B01	HNRH1_HUMAN	Heterogeneous nuclear ribonucleoprotein H OS=Homo sapiens GN=HNRNPH1 PE=1 SV=4	ATENDIYNFFSPLNPVR	3	666.358	4.1404				FALSE
509	HC04Navy_B_B01	HNRH1_HUMAN	Heterogeneous nuclear ribonucleoprotein H OS=Homo sapiens GN=HNRNPH1 PE=1 SV=4	ATENDIYNFFSPLNPVR	2	999.028	3.61509				FALSE
510	HC04Navy_B_B01	HNRH1_HUMAN	Heterogeneous nuclear ribonucleoprotein H OS=Homo sapiens GN=HNRNPH1 PE=1 SV=4	ATENDIYNFFSPLNPVR	2	999.028	3.61509				FALSE
511	HC04Navy_B_B01	HNRH1_HUMAN	Heterogeneous nuclear ribonucleoprotein H OS=Homo sapiens GN=HNRNPH1 PE=1 SV=4	ATENDIYNFFSPLNPVR	3	666.358	4.1404				FALSE
512	HC04Navy_B_B01	HNRH1_HUMAN	Heterogeneous nuclear ribonucleoprotein H OS=Homo sapiens GN=HNRNPH1 PE=1 SV=4	GLPFGcSK	2	433.218	0.723147	c6: Carbamidomethyl (+57.02)			FALSE
513	HC04Navy_B_B01	HNRH1_HUMAN	Heterogeneous nuclear ribonucleoprotein H OS=Homo sapiens GN=HNRNPH1 PE=1 SV=4	GLPWScSADEVQR	2	752.845	0.0510083	c6: Carbamidomethyl (+57.02)			TRUE
514	HC04Navy_B_B01	HNRH1_HUMAN	Heterogeneous nuclear ribonucleoprotein H OS=Homo sapiens GN=HNRNPH1 PE=1 SV=4	mLGTEGGEGFVVK	2	683.352	1.78352		n-term: Acetyl (+42.01)		TRUE
515	HC04Navy_B_B01	HNRH1_HUMAN	Heterogeneous nuclear ribonucleoprotein H OS=Homo sapiens GN=HNRNPH1 PE=1 SV=4	mLGTEGGEGFVVK	2	683.364	3.66193		n-term: Acetyl (+42.01)		TRUE
516	HC04Navy_B_B01	HNRH1_HUMAN	Heterogeneous nuclear ribonucleoprotein H OS=Homo sapiens GN=HNRNPH1 PE=1 SV=4	SNNVEMDWVLK	2	667.821	0.350621				TRUE
517	HC04Navy_B_B01	HNRH1_HUMAN	Heterogeneous nuclear ribonucleoprotein H OS=Homo sapiens GN=HNRNPH1 PE=1 SV=4	STGEAFVQFASQEIAEK	2	921.498	5.31125				FALSE
518	HC04Navy_B_B01	HNRH1_HUMAN	Heterogeneous nuclear ribonucleoprotein H OS=Homo sapiens GN=HNRNPH1 PE=1 SV=4	STGEAFVQFASQEIAEK	2	921.486	4.02263				FALSE
519	HC04Navy_B_B01	HNRH1_HUMAN	Heterogeneous nuclear ribonucleoprotein H OS=Homo sapiens GN=HNRNPH1 PE=1 SV=4	STGEAFVQFASQEIAEK	2	921.486	4.02263				FALSE
520	HC04Navy_B_B01	HNRH1_HUMAN	Heterogeneous nuclear ribonucleoprotein H OS=Homo sapiens GN=HNRNPH1 PE=1 SV=4	STGEAFVQFASQEIAEK	2	921.486	4.02263				FALSE
521	HC04Navy_B_B01	NUP93_HUMAN	Nuclear pore complex protein Nup93 OS=Homo sapiens GN=NUP93 PE=1 SV=2	QMTDVLLTPATDALK	2	808.948	2.02358				TRUE
522	HC04Navy_B_B01	TM9S4_HUMAN	Transmembrane 9 superfamily member 4 OS=Homo sapiens GN=TM9SF4 PE=1 SV=2	AENLGEVLR	2	500.775	0.0478223				TRUE
523	HC04Navy_B_B01	TM9S4_HUMAN	Transmembrane 9 superfamily member 4 OS=Homo sapiens GN=TM9SF4 PE=1 SV=2	FEVIPQSIR	2	544.791	3.17524				TRUE
524	HC04Navy_B_B01	TM9S4_HUMAN	Transmembrane 9 superfamily member 4 OS=Homo sapiens GN=TM9SF4 PE=1 SV=2	FEVIPQSIR	2	544.791	3.17524				TRUE
525	HC04Navy_B_B01	TM9S4_HUMAN	Transmembrane 9 superfamily member 4 OS=Homo sapiens GN=TM9SF4 PE=1 SV=2	IVNTPFQVLMNSEK	2	810.464	4.67805				TRUE
526	HC04Navy_B_B01	TM9S4_HUMAN	Transmembrane 9 superfamily member 4 OS=Homo sapiens GN=TM9SF4 PE=1 SV=2	IVNTPFQVLMNSEK	2	810.464	4.67805				TRUE
527	HC04Navy_B_B01	ACAD9_HUMAN	Acyl-CoA dehydrogenase family member 9, mitochondrial OS=Homo sapiens GN=ACAD9 PE=1 SV=1	IPVENILGEVGDGFK	3	529.64	3.96775				TRUE
528	HC04Navy_B_B01	ACAD9_HUMAN	Acyl-CoA dehydrogenase family member 9, mitochondrial OS=Homo sapiens GN=ACAD9 PE=1 SV=1	IPVENILGEVGDGFK	2	793.962	4.66127				TRUE
529	HC04Navy_B_B01	PDIA4_HUMAN	Protein disulfide-isomerase A4 OS=Homo sapiens GN=PDIA4 PE=1 SV=2	IDATSASVLASR	2	595.819	0.476619				TRUE
530	HC04Navy_B_B01	PDIA4_HUMAN	Protein disulfide-isomerase A4 OS=Homo sapiens GN=PDIA4 PE=1 SV=2	IDATSASVLASR	2	595.83	1.2883				TRUE
531	HC04Navy_B_B01	PDIA4_HUMAN	Protein disulfide-isomerase A4 OS=Homo sapiens GN=PDIA4 PE=1 SV=2	QLEPVYNSLAK	2	631.349	0.959013				TRUE
532	HC04Navy_B_B01	PDIA4_HUMAN	Protein disulfide-isomerase A4 OS=Homo sapiens GN=PDIA4 PE=1 SV=2	VDATAETDLAK	2	567.29	0.377022				TRUE
533	HC04Navy_B_B01	MET7A_HUMAN	Methyltransferase-like protein 7A OS=Homo sapiens GN=METTL7A PE=1 SV=1	LSLLEVGcGTGANFK	2	783.397	0.744572	c8: Carbamidomethyl (+57.02)			TRUE
534	HC04Navy_B_B01	SUN2_HUMAN	SUN domain-containing protein 2 OS=Homo sapiens GN=SUN2 PE=1 SV=3	IQEELSALR	2	529.793	0.376332				TRUE
535	HC04Navy_B_B01	SUN2_HUMAN	SUN domain-containing protein 2 OS=Homo sapiens GN=SUN2 PE=1 SV=3	LEDQLAGLQQELAALALK	2	962.552	1.19393				TRUE
536	HC04Navy_B_B01	RBBP4_HUMAN	Histone-binding protein RBBP4 OS=Homo sapiens GN=RBBP4 PE=1 SV=3	TVALWDLR	2	487.271	1.15019				TRUE
537	HC04Navy_B_B01	HNRPK_HUMAN	Heterogeneous nuclear ribonucleoprotein K OS=Homo sapiens GN=HNRNPK PE=1 SV=1	DLAGSIIGK	2	437.254	0.283783				TRUE
538	HC04Navy_B_B01	HNRPK_HUMAN	Heterogeneous nuclear ribonucleoprotein K OS=Homo sapiens GN=HNRNPK PE=1 SV=1	DLAGSIIGK	2	437.254	0.283783				TRUE
539	HC04Navy_B_B01	HNRPK_HUMAN	Heterogeneous nuclear ribonucleoprotein K OS=Homo sapiens GN=HNRNPK PE=1 SV=1	DYDDmSPR	2	507.69	1.00565		m5: Oxidation (+15.99)		TRUE
540	HC04Navy_B_B01	HNRPK_HUMAN	Heterogeneous nuclear ribonucleoprotein K OS=Homo sapiens GN=HNRNPK PE=1 SV=1	GSDFDcELR	2	549.746	3.07906	c6: Carbamidomethyl (+57.02)			TRUE
541	HC04Navy_B_B01	HNRPK_HUMAN	Heterogeneous nuclear ribonucleoprotein K OS=Homo sapiens GN=HNRNPK PE=1 SV=1	GSYGDLGGPIITTQVTIPK	2	959.045	2.63107				TRUE
542	HC04Navy_B_B01	HNRPK_HUMAN	Heterogeneous nuclear ribonucleoprotein K OS=Homo sapiens GN=HNRNPK PE=1 SV=1	GSYGDLGGPIITTQVTIPK	2	959.045	2.63107				TRUE
543	HC04Navy_B_B01	HNRPK_HUMAN	Heterogeneous nuclear ribonucleoprotein K OS=Homo sapiens GN=HNRNPK PE=1 SV=1	IDEPLEGSEDR	2	630.29	0.204518				TRUE
544	HC04Navy_B_B01	HNRPK_HUMAN	Heterogeneous nuclear ribonucleoprotein K OS=Homo sapiens GN=HNRNPK PE=1 SV=1	IILDLISESPIK	2	670.935	4.43605				TRUE
545	HC04Navy_B_B01	HNRPK_HUMAN	Heterogeneous nuclear ribonucleoprotein K OS=Homo sapiens GN=HNRNPK PE=1 SV=1	IILDLISESPIK	2	670.946	6.14288				TRUE
546	HC04Navy_B_B01	HNRPK_HUMAN	Heterogeneous nuclear ribonucleoprotein K OS=Homo sapiens GN=HNRNPK PE=1 SV=1	IILDLISESPIK	2	670.935	4.43605				TRUE
547	HC04Navy_B_B01	HNRPK_HUMAN	Heterogeneous nuclear ribonucleoprotein K OS=Homo sapiens GN=HNRNPK PE=1 SV=1	IILDLISESPIK	2	670.935	4.43605				TRUE
548	HC04Navy_B_B01	HNRPK_HUMAN	Heterogeneous nuclear ribonucleoprotein K OS=Homo sapiens GN=HNRNPK PE=1 SV=1	IITITGTQDQIQNAQYLLQNSVK	3	863.838	4.30315				TRUE
549	HC04Navy_B_B01	HNRPK_HUMAN	Heterogeneous nuclear ribonucleoprotein K OS=Homo sapiens GN=HNRNPK PE=1 SV=1	IITITGTQDQIQNAQYLLQNSVK	3	863.824	2.68318				TRUE
550	HC04Navy_B_B01	HNRPK_HUMAN	Heterogeneous nuclear ribonucleoprotein K OS=Homo sapiens GN=HNRNPK PE=1 SV=1	TDYNASVSVPDSSGPER	2	890.902	0.0585462				TRUE
551	HC04Navy_B_B01	RAB8A_HUMAN	Ras-related protein Rab-8A OS=Homo sapiens GN=RAB8A PE=1 SV=1	LLLIGDSGVGK	2	536.318	1.13503				FALSE
552	HC04Navy_B_B01	RAB8A_HUMAN	Ras-related protein Rab-8A OS=Homo sapiens GN=RAB8A PE=1 SV=1	LLLIGDSGVGK	2	536.318	1.13503				FALSE
553	HC04Navy_B_B01	RAB8A_HUMAN	Ras-related protein Rab-8A OS=Homo sapiens GN=RAB8A PE=1 SV=1	LLLIGDSGVGK	2	536.318	1.13503				FALSE
554	HC04Navy_B_B01	RAB8A_HUMAN	Ras-related protein Rab-8A OS=Homo sapiens GN=RAB8A PE=1 SV=1	LLLIGDSGVGK	2	536.318	1.13503				FALSE
555	HC04Navy_B_B01	RAB8A_HUMAN	Ras-related protein Rab-8A OS=Homo sapiens GN=RAB8A PE=1 SV=1	LLLIGDSGVGK	2	536.318	1.13503				FALSE
556	HC04Navy_B_B01	RAB8A_HUMAN	Ras-related protein Rab-8A OS=Homo sapiens GN=RAB8A PE=1 SV=1	LLLIGDSGVGK	2	536.318	1.13503				FALSE
557	HC04Navy_B_B01	RAB8A_HUMAN	Ras-related protein Rab-8A OS=Homo sapiens GN=RAB8A PE=1 SV=1	LLLIGDSGVGK	2	536.328	0.810175				FALSE
558	HC04Navy_B_B01	RAB8A_HUMAN	Ras-related protein Rab-8A OS=Homo sapiens GN=RAB8A PE=1 SV=1	LLLIGDSGVGK	2	536.318	1.13503				FALSE
559	HC04Navy_B_B01	RAB8A_HUMAN	Ras-related protein Rab-8A OS=Homo sapiens GN=RAB8A PE=1 SV=1	LQIWDTAGQER	2	658.841	1.15821				FALSE
560	HC04Navy_B_B01	RAB8A_HUMAN	Ras-related protein Rab-8A OS=Homo sapiens GN=RAB8A PE=1 SV=1	LQIWDTAGQER	2	658.822	1.6857				FALSE
561	HC04Navy_B_B01	RAB8A_HUMAN	Ras-related protein Rab-8A OS=Homo sapiens GN=RAB8A PE=1 SV=1	LQIWDTAGQER	2	658.841	1.15821				FALSE
562	HC04Navy_B_B01	RAB8A_HUMAN	Ras-related protein Rab-8A OS=Homo sapiens GN=RAB8A PE=1 SV=1	LQIWDTAGQER	2	658.841	1.15821				FALSE
563	HC04Navy_B_B01	RAB8A_HUMAN	Ras-related protein Rab-8A OS=Homo sapiens GN=RAB8A PE=1 SV=1	LQIWDTAGQER	2	658.841	1.15821				FALSE
564	HC04Navy_B_B01	RAB8A_HUMAN	Ras-related protein Rab-8A OS=Homo sapiens GN=RAB8A PE=1 SV=1	TIELDGK	2	388.212	0.316111				FALSE
565	HC04Navy_B_B01	RAB8A_HUMAN	Ras-related protein Rab-8A OS=Homo sapiens GN=RAB8A PE=1 SV=1	TIELDGK	2	388.217	1.07101				FALSE
566	HC04Navy_B_B01	H2AW_HUMAN	Core histone macro-H2A.2 OS=Homo sapiens GN=H2AFY2 PE=1 SV=3	AGVIFPVGR	2	458.272	0.391894				FALSE
567	HC04Navy_B_B01	H2AW_HUMAN	Core histone macro-H2A.2 OS=Homo sapiens GN=H2AFY2 PE=1 SV=3	AGVIFPVGR	2	458.272	0.391894				FALSE
568	HC04Navy_B_B01	H2AW_HUMAN	Core histone macro-H2A.2 OS=Homo sapiens GN=H2AFY2 PE=1 SV=3	AGVIFPVGR	2	458.272	0.391894				FALSE
569	HC04Navy_B_B01	H2AW_HUMAN	Core histone macro-H2A.2 OS=Homo sapiens GN=H2AFY2 PE=1 SV=3	AGVIFPVGR	2	458.272	0.391894				FALSE
570	HC04Navy_B_B01	H2AW_HUMAN	Core histone macro-H2A.2 OS=Homo sapiens GN=H2AFY2 PE=1 SV=3	GVTIASGGVLPR	2	563.821	2.04291				TRUE
571	HC04Navy_B_B01	H2AW_HUMAN	Core histone macro-H2A.2 OS=Homo sapiens GN=H2AFY2 PE=1 SV=3	GVTIASGGVLPR	2	563.827	0.980234				TRUE
572	HC04Navy_B_B01	ML12A_HUMAN,ML12B_HUMAN	Myosin regulatory light chain 12A OS=Homo sapiens GN=MYL12A PE=1 SV=2	ATSNVFAMFDQSQIQEFK	3	697.699	4.63799				TRUE
573	HC04Navy_B_B01	ML12A_HUMAN,ML12B_HUMAN	Myosin regulatory light chain 12A OS=Homo sapiens GN=MYL12A PE=1 SV=2	ATSNVFAMFDQSQIQEFK	2	1046.04	4.69125				TRUE
574	HC04Navy_B_B01	ML12A_HUMAN,ML12B_HUMAN	Myosin regulatory light chain 12A OS=Homo sapiens GN=MYL12A PE=1 SV=2	EAFNMIDQNR	2	619.285	0.0380088				TRUE
575	HC04Navy_B_B01	ML12A_HUMAN,ML12B_HUMAN	Myosin regulatory light chain 12A OS=Homo sapiens GN=MYL12A PE=1 SV=2	EAFNMIDQNR	2	619.285	0.0380088				TRUE
576	HC04Navy_B_B01	ML12A_HUMAN,ML12B_HUMAN	Myosin regulatory light chain 12A OS=Homo sapiens GN=MYL12A PE=1 SV=2	ELLTTMGDR	2	518.262	0.253068				TRUE
577	HC04Navy_B_B01	ML12A_HUMAN,ML12B_HUMAN	Myosin regulatory light chain 12A OS=Homo sapiens GN=MYL12A PE=1 SV=2	ELLTTMGDR	2	518.262	0.253068				TRUE
578	HC04Navy_B_B01	ML12A_HUMAN,ML12B_HUMAN	Myosin regulatory light chain 12A OS=Homo sapiens GN=MYL12A PE=1 SV=2	FTDEEVDELYR	2	706.389	272.894				TRUE
579	HC04Navy_B_B01	ML12A_HUMAN,ML12B_HUMAN	Myosin regulatory light chain 12A OS=Homo sapiens GN=MYL12A PE=1 SV=2	FTDEEVDELYR	2	708.318	0.270178				TRUE
580	HC04Navy_B_B01	ML12A_HUMAN,ML12B_HUMAN	Myosin regulatory light chain 12A OS=Homo sapiens GN=MYL12A PE=1 SV=2	FTDEEVDELYR	2	708.328	1.24853				TRUE
581	HC04Navy_B_B01	ML12A_HUMAN,ML12B_HUMAN	Myosin regulatory light chain 12A OS=Homo sapiens GN=MYL12A PE=1 SV=2	LNGTDPEDVIR	2	614.812	0.114206				TRUE
582	HC04Navy_B_B01	LAMB1_HUMAN	Laminin subunit beta-1 OS=Homo sapiens GN=LAMB1 PE=1 SV=2	IPTSSR	2	330.698	3.45547				TRUE
583	HC04Navy_B_B01	LAMB1_HUMAN	Laminin subunit beta-1 OS=Homo sapiens GN=LAMB1 PE=1 SV=2	IPTSSR	2	330.698	3.45547				TRUE
584	HC04Navy_B_B01	HNRPU_HUMAN	Heterogeneous nuclear ribonucleoprotein U OS=Homo sapiens GN=HNRNPU PE=1 SV=6	FIEIAAR	2	410.238	0.315224				TRUE
585	HC04Navy_B_B01	HNRPU_HUMAN	Heterogeneous nuclear ribonucleoprotein U OS=Homo sapiens GN=HNRNPU PE=1 SV=6	FIEIAAR	2	410.244	0.997233				TRUE
586	HC04Navy_B_B01	HNRPU_HUMAN	Heterogeneous nuclear ribonucleoprotein U OS=Homo sapiens GN=HNRNPU PE=1 SV=6	LNTLLQR	2	429.262	0.332978				TRUE
587	HC04Navy_B_B01	HNRPU_HUMAN	Heterogeneous nuclear ribonucleoprotein U OS=Homo sapiens GN=HNRNPU PE=1 SV=6	LNTLLQR	2	429.262	0.332978				TRUE
588	HC04Navy_B_B01	HNRPU_HUMAN	Heterogeneous nuclear ribonucleoprotein U OS=Homo sapiens GN=HNRNPU PE=1 SV=6	MMVAGFK	2	392.198	0.0838466				TRUE
589	HC04Navy_B_B01	HNRPU_HUMAN	Heterogeneous nuclear ribonucleoprotein U OS=Homo sapiens GN=HNRNPU PE=1 SV=6	MMVAGFK	2	392.198	0.0838466				TRUE
590	HC04Navy_B_B01	HNRPU_HUMAN	Heterogeneous nuclear ribonucleoprotein U OS=Homo sapiens GN=HNRNPU PE=1 SV=6	NFILDQTNVSAAAQR	3	549.956	0.603581				TRUE
591	HC04Navy_B_B01	HNRPU_HUMAN	Heterogeneous nuclear ribonucleoprotein U OS=Homo sapiens GN=HNRNPU PE=1 SV=6	NFILDQTNVSAAAQR	2	824.918	59.7702				TRUE
592	HC04Navy_B_B01	HNRPU_HUMAN	Heterogeneous nuclear ribonucleoprotein U OS=Homo sapiens GN=HNRNPU PE=1 SV=6	NFILDQTNVSAAAQR	2	824.423	0.392631				TRUE
593	HC04Navy_B_B01	HNRPU_HUMAN	Heterogeneous nuclear ribonucleoprotein U OS=Homo sapiens GN=HNRNPU PE=1 SV=6	NFILDQTNVSAAAQR	2	824.423	0.392631				TRUE
594	HC04Navy_B_B01	HNRPU_HUMAN	Heterogeneous nuclear ribonucleoprotein U OS=Homo sapiens GN=HNRNPU PE=1 SV=6	SSGPTSLFAVTVAPPGAR	2	857.983	2.7662				TRUE
595	HC04Navy_B_B01	HNRPU_HUMAN	Heterogeneous nuclear ribonucleoprotein U OS=Homo sapiens GN=HNRNPU PE=1 SV=6	SSGPTSLFAVTVAPPGAR	2	857.971	1.3275				TRUE
596	HC04Navy_B_B01	HNRPU_HUMAN	Heterogeneous nuclear ribonucleoprotein U OS=Homo sapiens GN=HNRNPU PE=1 SV=6	YNILGTNTIMDK	2	691.849	0.578567				TRUE
597	HC04Navy_B_B01	HNRPU_HUMAN	Heterogeneous nuclear ribonucleoprotein U OS=Homo sapiens GN=HNRNPU PE=1 SV=6	YNILGTNTIMDK	2	691.849	0.578567				TRUE
598	HC04Navy_B_B01	NOMO2_HUMAN,NOMO3_HUMAN	Nodal modulator 2 OS=Homo sapiens GN=NOMO2 PE=1 SV=1	DGENYVVLLDSTLPR	2	845.966	3.56492				TRUE
599	HC04Navy_B_B01	NOMO2_HUMAN,NOMO3_HUMAN	Nodal modulator 2 OS=Homo sapiens GN=NOMO2 PE=1 SV=1	DGENYVVLLDSTLPR	2	845.974	4.58347				TRUE
600	HC04Navy_B_B01	NOMO2_HUMAN,NOMO3_HUMAN	Nodal modulator 2 OS=Homo sapiens GN=NOMO2 PE=1 SV=1	SSIDSEPALVLGPLK	2	763.435	1.08116				TRUE
601	HC04Navy_B_B01	NOMO2_HUMAN,NOMO3_HUMAN	Nodal modulator 2 OS=Homo sapiens GN=NOMO2 PE=1 SV=1	SSIDSEPALVLGPLK	2	763.435	1.08116				TRUE
602	HC04Navy_B_B01	SSBP_HUMAN	Single-stranded DNA-binding protein, mitochondrial OS=Homo sapiens GN=SSBP1 PE=1 SV=1	eSETTTSLVLER	2	682.848	1338.33		n-term: Dehydrated (-18.01)		TRUE
603	HC04Navy_B_B01	SSBP_HUMAN	Single-stranded DNA-binding protein, mitochondrial OS=Homo sapiens GN=SSBP1 PE=1 SV=1	IYLEGK	2	361.703	1.28306				TRUE
604	HC04Navy_B_B01	SSBP_HUMAN	Single-stranded DNA-binding protein, mitochondrial OS=Homo sapiens GN=SSBP1 PE=1 SV=1	qATTIIADNIIFLSDQTK	2	988.035	1.27465		n-term: Ammonia-loss (-17.03)		TRUE
605	HC04Navy_B_B01	SSBP_HUMAN	Single-stranded DNA-binding protein, mitochondrial OS=Homo sapiens GN=SSBP1 PE=1 SV=1	qATTIIADNIIFLSDQTK	2	988.035	1.27465		n-term: Ammonia-loss (-17.03)		TRUE
606	HC04Navy_B_B01	SSBP_HUMAN	Single-stranded DNA-binding protein, mitochondrial OS=Homo sapiens GN=SSBP1 PE=1 SV=1	SGDSEVYQLGDVSQK	2	806.381	0.294274				TRUE
607	HC04Navy_B_B01	SSBP_HUMAN	Single-stranded DNA-binding protein, mitochondrial OS=Homo sapiens GN=SSBP1 PE=1 SV=1	SGDSEVYQLGDVSQK	2	806.381	0.294274				TRUE
608	HC04Navy_B_B01	SSBP_HUMAN	Single-stranded DNA-binding protein, mitochondrial OS=Homo sapiens GN=SSBP1 PE=1 SV=1	VGQDPVLR	2	442.252	0.31955				TRUE
609	HC04Navy_B_B01	SSBP_HUMAN	Single-stranded DNA-binding protein, mitochondrial OS=Homo sapiens GN=SSBP1 PE=1 SV=1	VGQDPVLR	2	442.259	1.30585				TRUE
610	HC04Navy_B_B01	NOP58_HUMAN	Nucleolar protein 58 OS=Homo sapiens GN=NOP58 PE=1 SV=1	FQDTAEALAAFTALMEGK	2	957.497	2.95736				TRUE
611	HC04Navy_B_B01	NOP58_HUMAN	Nucleolar protein 58 OS=Homo sapiens GN=NOP58 PE=1 SV=1	LSELLPEEVEAEVK	2	792.928	0.808421				TRUE
612	HC04Navy_B_B01	NOP58_HUMAN	Nucleolar protein 58 OS=Homo sapiens GN=NOP58 PE=1 SV=1	LSELLPEEVEAEVK	2	792.928	0.808421				TRUE
613	HC04Navy_B_B01	NOP58_HUMAN	Nucleolar protein 58 OS=Homo sapiens GN=NOP58 PE=1 SV=1	SQMDGLIPGVEPR	2	699.841	2.14653				TRUE
614	HC04Navy_B_B01	NOP58_HUMAN	Nucleolar protein 58 OS=Homo sapiens GN=NOP58 PE=1 SV=1	SQMDGLIPGVEPR	2	699.327	75.6273				TRUE
615	HC04Navy_B_B01	NOP58_HUMAN	Nucleolar protein 58 OS=Homo sapiens GN=NOP58 PE=1 SV=1	SQMDGLIPGVEPR	2	699.841	2.14653				TRUE
616	HC04Navy_B_B01	NOP58_HUMAN	Nucleolar protein 58 OS=Homo sapiens GN=NOP58 PE=1 SV=1	SQMDGLIPGVEPR	2	699.858	0.386207				TRUE
617	HC04Navy_B_B01	NOP58_HUMAN	Nucleolar protein 58 OS=Homo sapiens GN=NOP58 PE=1 SV=1	SQMDGLIPGVEPR	2	699.858	0.386207				TRUE
618	HC04Navy_B_B01	NOP58_HUMAN	Nucleolar protein 58 OS=Homo sapiens GN=NOP58 PE=1 SV=1	TQLYEYLQNR	2	664.325	1.50077				TRUE
619	HC04Navy_B_B01	NOP58_HUMAN	Nucleolar protein 58 OS=Homo sapiens GN=NOP58 PE=1 SV=1	TQLYEYLQNR	2	664.325	1.50077				TRUE
620	HC04Navy_B_B01	HMOX1_HUMAN	Heme oxygenase 1 OS=Homo sapiens GN=HMOX1 PE=1 SV=1	VQDSAPVETPR	2	599.807	0.113561				TRUE
621	HC04Navy_B_B01	HMOX1_HUMAN	Heme oxygenase 1 OS=Homo sapiens GN=HMOX1 PE=1 SV=1	WQEVIPYTPAMQR	2	809.9	0.657561				TRUE
622	HC04Navy_B_B01	CEBPZ_HUMAN	CCAAT/enhancer-binding protein zeta OS=Homo sapiens GN=CEBPZ PE=1 SV=3	ELLITDLLPDNR	2	706.421	3.99852				TRUE
623	HC04Navy_B_B01	CEBPZ_HUMAN	CCAAT/enhancer-binding protein zeta OS=Homo sapiens GN=CEBPZ PE=1 SV=3	ELLITDLLPDNR	2	706.421	3.99852				TRUE
624	HC04Navy_B_B01	FBRL_HUMAN	rRNA 2'-O-methyltransferase fibrillarin OS=Homo sapiens GN=FBL PE=1 SV=2	DLINLAK	2	393.737	0.602956				TRUE
625	HC04Navy_B_B01	FBRL_HUMAN	rRNA 2'-O-methyltransferase fibrillarin OS=Homo sapiens GN=FBL PE=1 SV=2	DLINLAK	2	393.737	0.602956				TRUE
626	HC04Navy_B_B01	FBRL_HUMAN	rRNA 2'-O-methyltransferase fibrillarin OS=Homo sapiens GN=FBL PE=1 SV=2	NLVPGESVYGEK	2	646.324	0.949138				TRUE
627	HC04Navy_B_B01	FBRL_HUMAN	rRNA 2'-O-methyltransferase fibrillarin OS=Homo sapiens GN=FBL PE=1 SV=2	NLVPGESVYGEK	2	646.344	2.17426				TRUE
628	HC04Navy_B_B01	FBRL_HUMAN	rRNA 2'-O-methyltransferase fibrillarin OS=Homo sapiens GN=FBL PE=1 SV=2	TNIIPVIEDAR	2	620.844	0.734382				TRUE
629	HC04Navy_B_B01	COPD_HUMAN	Coatomer subunit delta OS=Homo sapiens GN=ARCN1 PE=1 SV=1	VTQVDGNSPVR	2	586.308	0.299163				TRUE
630	HC04Navy_B_B01	TBA8_HUMAN	Tubulin alpha-8 chain OS=Homo sapiens GN=TUBA8 PE=1 SV=1	FDLMYAK	2	444.225	1.11775				FALSE
631	HC04Navy_B_B01	TBA8_HUMAN	Tubulin alpha-8 chain OS=Homo sapiens GN=TUBA8 PE=1 SV=1	FDLMYAK	2	444.225	1.11775				FALSE
632	HC04Navy_B_B01	TBA8_HUMAN	Tubulin alpha-8 chain OS=Homo sapiens GN=TUBA8 PE=1 SV=1	qLFHPEQLITGK	2	697.398	2.99036		n-term: Ammonia-loss (-17.03)		FALSE
633	HC04Navy_B_B01	TBA8_HUMAN	Tubulin alpha-8 chain OS=Homo sapiens GN=TUBA8 PE=1 SV=1	VGINYQPPTVVPGGDLAK	2	912.988	0.948038				FALSE
634	HC04Navy_B_B01	TBA8_HUMAN	Tubulin alpha-8 chain OS=Homo sapiens GN=TUBA8 PE=1 SV=1	VGINYQPPTVVPGGDLAK	3	608.996	0.568921				FALSE
635	HC04Navy_B_B01	TBA8_HUMAN	Tubulin alpha-8 chain OS=Homo sapiens GN=TUBA8 PE=1 SV=1	VGINYQPPTVVPGGDLAK	2	912.988	0.948038				FALSE
636	HC04Navy_B_B01	TBA8_HUMAN	Tubulin alpha-8 chain OS=Homo sapiens GN=TUBA8 PE=1 SV=1	VGINYQPPTVVPGGDLAK	2	912.988	0.948038				FALSE
637	HC04Navy_B_B01	TBA8_HUMAN	Tubulin alpha-8 chain OS=Homo sapiens GN=TUBA8 PE=1 SV=1	VGINYQPPTVVPGGDLAK	3	609.005	0.856589				FALSE
638	HC04Navy_B_B01	TBA8_HUMAN	Tubulin alpha-8 chain OS=Homo sapiens GN=TUBA8 PE=1 SV=1	VGINYQPPTVVPGGDLAK	2	913.011	1.61351				FALSE
639	HC04Navy_B_B01	TBA8_HUMAN	Tubulin alpha-8 chain OS=Homo sapiens GN=TUBA8 PE=1 SV=1	VGINYQPPTVVPGGDLAK	2	912.988	0.948038				FALSE
640	HC04Navy_B_B01	TBA8_HUMAN	Tubulin alpha-8 chain OS=Homo sapiens GN=TUBA8 PE=1 SV=1	VGINYQPPTVVPGGDLAK	3	608.99	1.62305				FALSE
641	HC04Navy_B_B01	PO210_HUMAN	Nuclear pore membrane glycoprotein 210 OS=Homo sapiens GN=NUP210 PE=1 SV=3	AVDPSSVALVTLGSSK	2	765.912	1.36067				TRUE
642	HC04Navy_B_B01	PO210_HUMAN	Nuclear pore membrane glycoprotein 210 OS=Homo sapiens GN=NUP210 PE=1 SV=3	AVDPTSGQLYGLAR	2	724.377	0.524349				TRUE
643	HC04Navy_B_B01	PO210_HUMAN	Nuclear pore membrane glycoprotein 210 OS=Homo sapiens GN=NUP210 PE=1 SV=3	AVDPTSGQLYGLAR	2	724.39	1.33624				TRUE
644	HC04Navy_B_B01	PO210_HUMAN	Nuclear pore membrane glycoprotein 210 OS=Homo sapiens GN=NUP210 PE=1 SV=3	AVDPTSGQLYGLAR	2	724.377	0.524349				TRUE
645	HC04Navy_B_B01	PO210_HUMAN	Nuclear pore membrane glycoprotein 210 OS=Homo sapiens GN=NUP210 PE=1 SV=3	DLAVPAALTPR	2	562.318	1.52337				TRUE
646	HC04Navy_B_B01	PO210_HUMAN	Nuclear pore membrane glycoprotein 210 OS=Homo sapiens GN=NUP210 PE=1 SV=3	DLAVPAALTPR	2	562.318	1.52337				TRUE
647	HC04Navy_B_B01	PO210_HUMAN	Nuclear pore membrane glycoprotein 210 OS=Homo sapiens GN=NUP210 PE=1 SV=3	ELYLEDSPLELK	2	724.896	2.35249				TRUE
648	HC04Navy_B_B01	PO210_HUMAN	Nuclear pore membrane glycoprotein 210 OS=Homo sapiens GN=NUP210 PE=1 SV=3	ELYLEDSPLELK	2	724.896	2.35249				TRUE
649	HC04Navy_B_B01	PO210_HUMAN	Nuclear pore membrane glycoprotein 210 OS=Homo sapiens GN=NUP210 PE=1 SV=3	ILTFLESTYIPPSYISEMEK	2	1181.16	4.72717				TRUE
650	HC04Navy_B_B01	PO210_HUMAN	Nuclear pore membrane glycoprotein 210 OS=Homo sapiens GN=NUP210 PE=1 SV=3	IQEAVYK	2	425.732	1.22007				TRUE
651	HC04Navy_B_B01	PO210_HUMAN	Nuclear pore membrane glycoprotein 210 OS=Homo sapiens GN=NUP210 PE=1 SV=3	LQLLNPEIEAEQILMSPNSYIK	3	848.467	1.75921				TRUE
652	HC04Navy_B_B01	PO210_HUMAN	Nuclear pore membrane glycoprotein 210 OS=Homo sapiens GN=NUP210 PE=1 SV=3	LQLLNPEIEAEQILMSPNSYIK	3	848.467	1.75921				TRUE
653	HC04Navy_B_B01	PO210_HUMAN	Nuclear pore membrane glycoprotein 210 OS=Homo sapiens GN=NUP210 PE=1 SV=3	VFGAPEVLENLEVK	2	772.46	5.01391				TRUE
654	HC04Navy_B_B01	PO210_HUMAN	Nuclear pore membrane glycoprotein 210 OS=Homo sapiens GN=NUP210 PE=1 SV=3	VFGAPEVLENLEVK	2	772.46	5.01391				TRUE
655	HC04Navy_B_B01	CD59_HUMAN	CD59 glycoprotein OS=Homo sapiens GN=CD59 PE=1 SV=1	AGLQVYNK	2	446.745	0.577242				TRUE
656	HC04Navy_B_B01	CD59_HUMAN	CD59 glycoprotein OS=Homo sapiens GN=CD59 PE=1 SV=1	AGLQVYNK	2	446.754	1.4495				TRUE
657	HC04Navy_B_B01	IMDH2_HUMAN	Inosine-5'-monophosphate dehydrogenase 2 OS=Homo sapiens GN=IMPDH2 PE=1 SV=2	VAQGVSGAVQDK	2	579.806	0.481339				TRUE
658	HC04Navy_B_B01	PSMD1_HUMAN	26S proteasome non-ATPase regulatory subunit 1 OS=Homo sapiens GN=PSMD1 PE=1 SV=2	MITSAAGIISLLDEDEPQLK	3	715.396	2.7078				TRUE
659	HC04Navy_B_B01	PSMD1_HUMAN	26S proteasome non-ATPase regulatory subunit 1 OS=Homo sapiens GN=PSMD1 PE=1 SV=2	MITSAAGIISLLDEDEPQLK	3	715.405	3.92103				TRUE
660	HC04Navy_B_B01	REEP5_HUMAN	Receptor expression-enhancing protein 5 OS=Homo sapiens GN=REEP5 PE=1 SV=3	ATVNLLGEEK	2	537.301	1.05223				TRUE
661	HC04Navy_B_B01	REEP5_HUMAN	Receptor expression-enhancing protein 5 OS=Homo sapiens GN=REEP5 PE=1 SV=3	NcMTDLLAK	2	533.261	0.828653	c2: Carbamidomethyl (+57.02)			TRUE
662	HC04Navy_B_B01	REEP5_HUMAN	Receptor expression-enhancing protein 5 OS=Homo sapiens GN=REEP5 PE=1 SV=3	NcMTDLLAK	2	533.261	0.828653	c2: Carbamidomethyl (+57.02)			TRUE
663	HC04Navy_B_B01	REEP5_HUMAN	Receptor expression-enhancing protein 5 OS=Homo sapiens GN=REEP5 PE=1 SV=3	NcMTDLLAK	2	533.261	0.828653	c2: Carbamidomethyl (+57.02)			TRUE
664	HC04Navy_B_B01	REEP5_HUMAN	Receptor expression-enhancing protein 5 OS=Homo sapiens GN=REEP5 PE=1 SV=3	NcMTDLLAK	2	533.261	0.828653	c2: Carbamidomethyl (+57.02)			TRUE
665	HC04Navy_B_B01	ABD12_HUMAN	Monoacylglycerol lipase ABHD12 OS=Homo sapiens GN=ABHD12 PE=1 SV=2	ETPPDALILESPFTNIR	3	638.368	4.6314				TRUE
666	HC04Navy_B_B01	ATP6_HUMAN	ATP synthase subunit a OS=Homo sapiens GN=MT-ATP6 PE=1 SV=1	LITTQQWLIK	2	622.37	0.630063				TRUE
667	HC04Navy_B_B01	ATP6_HUMAN	ATP synthase subunit a OS=Homo sapiens GN=MT-ATP6 PE=1 SV=1	LITTQQWLIK	2	622.355	2.98745				TRUE
668	HC04Navy_B_B01	ATP6_HUMAN	ATP synthase subunit a OS=Homo sapiens GN=MT-ATP6 PE=1 SV=1	LITTQQWLIK	2	622.37	0.630063				TRUE
669	HC04Navy_B_B01	ATP6_HUMAN	ATP synthase subunit a OS=Homo sapiens GN=MT-ATP6 PE=1 SV=1	LITTQQWLIK	2	622.362	1.97581				TRUE
670	HC04Navy_B_B01	ATP6_HUMAN	ATP synthase subunit a OS=Homo sapiens GN=MT-ATP6 PE=1 SV=1	YLINNR	2	396.72	0.445776				TRUE
671	HC04Navy_B_B01	NDUBA_HUMAN	NADH dehydrogenase [ubiquinone] 1 beta subcomplex subunit 10 OS=Homo sapiens GN=NDUFB10 PE=1 SV=3	EGQNYQQNcIK	2	691.311	0.123351	c9: Carbamidomethyl (+57.02)			TRUE
672	HC04Navy_B_B01	NDUBA_HUMAN	NADH dehydrogenase [ubiquinone] 1 beta subcomplex subunit 10 OS=Homo sapiens GN=NDUFB10 PE=1 SV=3	EGQNYQQNcIK	2	691.311	0.123351	c9: Carbamidomethyl (+57.02)			TRUE
673	HC04Navy_B_B01	NDUBA_HUMAN	NADH dehydrogenase [ubiquinone] 1 beta subcomplex subunit 10 OS=Homo sapiens GN=NDUFB10 PE=1 SV=3	EVEQFTQVAK	2	589.806	0.0585939				TRUE
674	HC04Navy_B_B01	NDUBA_HUMAN	NADH dehydrogenase [ubiquinone] 1 beta subcomplex subunit 10 OS=Homo sapiens GN=NDUFB10 PE=1 SV=3	EVEQFTQVAK	2	589.806	0.0585939				TRUE
675	HC04Navy_B_B01	NDUBA_HUMAN	NADH dehydrogenase [ubiquinone] 1 beta subcomplex subunit 10 OS=Homo sapiens GN=NDUFB10 PE=1 SV=3	VDQEIINIMQDR	2	737.369	0.405506				TRUE
676	HC04Navy_B_B01	HYOU1_HUMAN	Hypoxia up-regulated protein 1 OS=Homo sapiens GN=HYOU1 PE=1 SV=1	DAVVYPILVEFTR	2	761.441	2.87962				TRUE
677	HC04Navy_B_B01	HYOU1_HUMAN	Hypoxia up-regulated protein 1 OS=Homo sapiens GN=HYOU1 PE=1 SV=1	DAVVYPILVEFTR	2	761.441	2.87962				TRUE
678	HC04Navy_B_B01	HYOU1_HUMAN	Hypoxia up-regulated protein 1 OS=Homo sapiens GN=HYOU1 PE=1 SV=1	LAVMSVDLGSESMK	2	733.873	1.11713				TRUE
679	HC04Navy_B_B01	RETST_HUMAN	All-trans-retinol 13,14-reductase OS=Homo sapiens GN=RETSAT PE=1 SV=2	ATVQSVLLDSAGK	2	644.85	1.38013				TRUE
680	HC04Navy_B_B01	RETST_HUMAN	All-trans-retinol 13,14-reductase OS=Homo sapiens GN=RETSAT PE=1 SV=2	ATVQSVLLDSAGK	2	644.85	1.38013				TRUE
681	HC04Navy_B_B01	COMT_HUMAN	Catechol O-methyltransferase OS=Homo sapiens GN=COMT PE=1 SV=2	YLPDTLLLEEcGLLR	2	903.004	2.78396	c11: Carbamidomethyl (+57.02)			TRUE
682	HC04Navy_B_B01	COMT_HUMAN	Catechol O-methyltransferase OS=Homo sapiens GN=COMT PE=1 SV=2	YLPDTLLLEEcGLLR	3	602.34	3.04128	c11: Carbamidomethyl (+57.02)			TRUE
683	HC04Navy_B_B01	COMT_HUMAN	Catechol O-methyltransferase OS=Homo sapiens GN=COMT PE=1 SV=2	YLPDTLLLEEcGLLR	2	903.004	2.78396	c11: Carbamidomethyl (+57.02)			TRUE
684	HC04Navy_B_B01	COMT_HUMAN	Catechol O-methyltransferase OS=Homo sapiens GN=COMT PE=1 SV=2	YLPDTLLLEEcGLLR	3	602.34	3.04128	c11: Carbamidomethyl (+57.02)			TRUE
685	HC04Navy_B_B01	RACK1_HUMAN	Receptor of activated protein C kinase 1 OS=Homo sapiens GN=RACK1 PE=1 SV=3	DGQAMLWDLNEGK	2	738.846	0.393584				TRUE
686	HC04Navy_B_B01	TOM6_HUMAN	Mitochondrial import receptor subunit TOM6 homolog OS=Homo sapiens GN=TOMM6 PE=1 SV=1	NLSDIDLMAPQPGV	2	735.385	2.18489				TRUE
687	HC04Navy_B_B01	TOM6_HUMAN	Mitochondrial import receptor subunit TOM6 homolog OS=Homo sapiens GN=TOMM6 PE=1 SV=1	NLSDIDLMAPQPGV	2	735.406	5.13684				TRUE
688	HC04Navy_B_B01	TOM6_HUMAN	Mitochondrial import receptor subunit TOM6 homolog OS=Homo sapiens GN=TOMM6 PE=1 SV=1	NLSDIDLMAPQPGV	2	735.406	5.13684				TRUE
689	HC04Navy_B_B01	TOM6_HUMAN	Mitochondrial import receptor subunit TOM6 homolog OS=Homo sapiens GN=TOMM6 PE=1 SV=1	NLSDIDLMAPQPGV	2	735.385	2.18489				TRUE
690	HC04Navy_B_B01	H2A1D_HUMAN,H2A1H_HUMAN,H2A1J_HUMAN,H2A1_HUMAN,H2A2A_HUMAN	Histone H2A type 1-D OS=Homo sapiens GN=HIST1H2AD PE=1 SV=2	AGLQFPVGR	2	472.767	0.392147				FALSE
691	HC04Navy_B_B01	H2A1D_HUMAN,H2A1H_HUMAN,H2A1J_HUMAN,H2A1_HUMAN,H2A2A_HUMAN	Histone H2A type 1-D OS=Homo sapiens GN=HIST1H2AD PE=1 SV=2	AGLQFPVGR	2	472.779	2.05443				FALSE
692	HC04Navy_B_B01	H2A1D_HUMAN,H2A1H_HUMAN,H2A1J_HUMAN,H2A1_HUMAN,H2A2A_HUMAN	Histone H2A type 1-D OS=Homo sapiens GN=HIST1H2AD PE=1 SV=2	AGLQFPVGR	2	472.767	0.392147				FALSE
693	HC04Navy_B_B01	H2A1D_HUMAN,H2A1H_HUMAN,H2A1J_HUMAN,H2A1_HUMAN,H2A2A_HUMAN	Histone H2A type 1-D OS=Homo sapiens GN=HIST1H2AD PE=1 SV=2	AGLQFPVGR	2	472.767	0.392147				FALSE
694	HC04Navy_B_B01	H2A1D_HUMAN,H2A1H_HUMAN,H2A1J_HUMAN,H2A1_HUMAN,H2A2A_HUMAN	Histone H2A type 1-D OS=Homo sapiens GN=HIST1H2AD PE=1 SV=2	AGLQFPVGR	2	472.767	0.392147				FALSE
695	HC04Navy_B_B01	H2A1D_HUMAN,H2A1H_HUMAN,H2A1J_HUMAN,H2A1_HUMAN,H2A2A_HUMAN	Histone H2A type 1-D OS=Homo sapiens GN=HIST1H2AD PE=1 SV=2	AGLQFPVGR	2	472.767	0.392147				FALSE
696	HC04Navy_B_B01	H2A1D_HUMAN,H2A1H_HUMAN,H2A1J_HUMAN,H2A1_HUMAN,H2A2A_HUMAN	Histone H2A type 1-D OS=Homo sapiens GN=HIST1H2AD PE=1 SV=2	AGLQFPVGR	2	472.767	0.392147				FALSE
697	HC04Navy_B_B01	H2A1D_HUMAN,H2A1H_HUMAN,H2A1J_HUMAN,H2A1_HUMAN,H2A2A_HUMAN	Histone H2A type 1-D OS=Homo sapiens GN=HIST1H2AD PE=1 SV=2	AGLQFPVGR	2	472.767	0.392147				FALSE
698	HC04Navy_B_B01	H2A1D_HUMAN,H2A1H_HUMAN,H2A1J_HUMAN,H2A1_HUMAN,H2A2A_HUMAN	Histone H2A type 1-D OS=Homo sapiens GN=HIST1H2AD PE=1 SV=2	AGLQFPVGR	2	472.779	2.05443				FALSE
699	HC04Navy_B_B01	H2A1D_HUMAN,H2A1H_HUMAN,H2A1J_HUMAN,H2A1_HUMAN,H2A2A_HUMAN	Histone H2A type 1-D OS=Homo sapiens GN=HIST1H2AD PE=1 SV=2	IQAVLLPK	2	441.293	0.218948				FALSE
700	HC04Navy_B_B01	H2A1D_HUMAN,H2A1H_HUMAN,H2A1J_HUMAN,H2A1_HUMAN,H2A2A_HUMAN	Histone H2A type 1-D OS=Homo sapiens GN=HIST1H2AD PE=1 SV=2	IQAVLLPK	2	441.293	0.218948				FALSE
701	HC04Navy_B_B01	H2A1D_HUMAN,H2A1H_HUMAN,H2A1J_HUMAN,H2A1_HUMAN,H2A2A_HUMAN	Histone H2A type 1-D OS=Homo sapiens GN=HIST1H2AD PE=1 SV=2	IQAVLLPK	2	441.287	1.58442				FALSE
702	HC04Navy_B_B01	H2A1D_HUMAN,H2A1H_HUMAN,H2A1J_HUMAN,H2A1_HUMAN,H2A2A_HUMAN	Histone H2A type 1-D OS=Homo sapiens GN=HIST1H2AD PE=1 SV=2	NDEELNK	2	431.205	1.09137				FALSE
703	HC04Navy_B_B01	H2A1D_HUMAN,H2A1H_HUMAN,H2A1J_HUMAN,H2A1_HUMAN,H2A2A_HUMAN	Histone H2A type 1-D OS=Homo sapiens GN=HIST1H2AD PE=1 SV=2	NDEELNK	2	431.2	0.2729				FALSE
704	HC04Navy_B_B01	H2A1D_HUMAN,H2A1H_HUMAN,H2A1J_HUMAN,H2A1_HUMAN,H2A2A_HUMAN	Histone H2A type 1-D OS=Homo sapiens GN=HIST1H2AD PE=1 SV=2	NDEELNK	2	431.2	0.2729				FALSE
705	HC04Navy_B_B01	H2A1D_HUMAN,H2A1H_HUMAN,H2A1J_HUMAN,H2A1_HUMAN,H2A2A_HUMAN	Histone H2A type 1-D OS=Homo sapiens GN=HIST1H2AD PE=1 SV=2	PNIQAVLLPK	2	546.854	2.14955				FALSE
706	HC04Navy_B_B01	H2A1D_HUMAN,H2A1H_HUMAN,H2A1J_HUMAN,H2A1_HUMAN,H2A2A_HUMAN	Histone H2A type 1-D OS=Homo sapiens GN=HIST1H2AD PE=1 SV=2	PNIQAVLLPK	2	546.864	3.93306				FALSE
707	HC04Navy_B_B01	H2A1D_HUMAN,H2A1H_HUMAN,H2A1J_HUMAN,H2A1_HUMAN,H2A2A_HUMAN	Histone H2A type 1-D OS=Homo sapiens GN=HIST1H2AD PE=1 SV=2	PNIQAVLLPK	2	546.864	3.93306				FALSE
708	HC04Navy_B_B01	H2A1D_HUMAN,H2A1H_HUMAN,H2A1J_HUMAN,H2A1_HUMAN,H2A2A_HUMAN	Histone H2A type 1-D OS=Homo sapiens GN=HIST1H2AD PE=1 SV=2	VTIAQGGVLPNIQAVLLPK	2	966.126	3.93169				FALSE
709	HC04Navy_B_B01	H2A1D_HUMAN,H2A1H_HUMAN,H2A1J_HUMAN,H2A1_HUMAN,H2A2A_HUMAN	Histone H2A type 1-D OS=Homo sapiens GN=HIST1H2AD PE=1 SV=2	VTIAQGGVLPNIQAVLLPK	2	966.109	2.15775				FALSE
710	HC04Navy_B_B01	H2A1D_HUMAN,H2A1H_HUMAN,H2A1J_HUMAN,H2A1_HUMAN,H2A2A_HUMAN	Histone H2A type 1-D OS=Homo sapiens GN=HIST1H2AD PE=1 SV=2	VTIAQGGVLPNIQAVLLPK	3	644.409	2.34685				FALSE
711	HC04Navy_B_B01	H2A1D_HUMAN,H2A1H_HUMAN,H2A1J_HUMAN,H2A1_HUMAN,H2A2A_HUMAN	Histone H2A type 1-D OS=Homo sapiens GN=HIST1H2AD PE=1 SV=2	VTIAQGGVLPNIQAVLLPK	2	966.126	3.93169				FALSE
712	HC04Navy_B_B01	H2A1D_HUMAN,H2A1H_HUMAN,H2A1J_HUMAN,H2A1_HUMAN,H2A2A_HUMAN	Histone H2A type 1-D OS=Homo sapiens GN=HIST1H2AD PE=1 SV=2	VTIAQGGVLPNIQAVLLPK	3	644.409	2.34685				FALSE
713	HC04Navy_B_B01	H2A1D_HUMAN,H2A1H_HUMAN,H2A1J_HUMAN,H2A1_HUMAN,H2A2A_HUMAN	Histone H2A type 1-D OS=Homo sapiens GN=HIST1H2AD PE=1 SV=2	VTIAQGGVLPNIQAVLLPK	2	966.109	2.15775				FALSE
714	HC04Navy_B_B01	H2A1D_HUMAN,H2A1H_HUMAN,H2A1J_HUMAN,H2A1_HUMAN,H2A2A_HUMAN	Histone H2A type 1-D OS=Homo sapiens GN=HIST1H2AD PE=1 SV=2	VTIAQGGVLPNIQAVLLPK	3	644.421	4.19675				FALSE
715	HC04Navy_B_B01	H2A1D_HUMAN,H2A1H_HUMAN,H2A1J_HUMAN,H2A1_HUMAN,H2A2A_HUMAN	Histone H2A type 1-D OS=Homo sapiens GN=HIST1H2AD PE=1 SV=2	VTIAQGGVLPNIQAVLLPK	2	966.126	3.93169				FALSE
716	HC04Navy_B_B01	H2A1D_HUMAN,H2A1H_HUMAN,H2A1J_HUMAN,H2A1_HUMAN,H2A2A_HUMAN	Histone H2A type 1-D OS=Homo sapiens GN=HIST1H2AD PE=1 SV=2	VTIAQGGVLPNIQAVLLPK	3	644.421	4.19675				FALSE
717	HC04Navy_B_B01	H2A1D_HUMAN,H2A1H_HUMAN,H2A1J_HUMAN,H2A1_HUMAN,H2A2A_HUMAN	Histone H2A type 1-D OS=Homo sapiens GN=HIST1H2AD PE=1 SV=2	VTIAQGGVLPNIQAVLLPK	3	644.421	4.19675				FALSE
718	HC04Navy_B_B01	ECHA_HUMAN	Trifunctional enzyme subunit alpha, mitochondrial OS=Homo sapiens GN=HADHA PE=1 SV=2	ADMVIEAVFEDLSLK	2	840.446	1.77384				TRUE
719	HC04Navy_B_B01	ECHA_HUMAN	Trifunctional enzyme subunit alpha, mitochondrial OS=Homo sapiens GN=HADHA PE=1 SV=2	ALTSFER	2	412.225	1.64514				TRUE
720	HC04Navy_B_B01	ECHA_HUMAN	Trifunctional enzyme subunit alpha, mitochondrial OS=Homo sapiens GN=HADHA PE=1 SV=2	ALTSFER	2	412.218	0.225188				TRUE
721	HC04Navy_B_B01	ECHA_HUMAN	Trifunctional enzyme subunit alpha, mitochondrial OS=Homo sapiens GN=HADHA PE=1 SV=2	ALTSFER	2	412.218	0.225188				TRUE
722	HC04Navy_B_B01	ECHA_HUMAN	Trifunctional enzyme subunit alpha, mitochondrial OS=Homo sapiens GN=HADHA PE=1 SV=2	cLAPMMSEVIR	2	653.816	0.482911	c1: Carbamidomethyl (+57.02)			TRUE
723	HC04Navy_B_B01	ECHA_HUMAN	Trifunctional enzyme subunit alpha, mitochondrial OS=Homo sapiens GN=HADHA PE=1 SV=2	cLAPMMSEVIR	2	653.808	1.75449	c1: Carbamidomethyl (+57.02)			TRUE
724	HC04Navy_B_B01	ECHA_HUMAN	Trifunctional enzyme subunit alpha, mitochondrial OS=Homo sapiens GN=HADHA PE=1 SV=2	DATLTALDR	2	488.26	0.34828				TRUE
725	HC04Navy_B_B01	ECHA_HUMAN	Trifunctional enzyme subunit alpha, mitochondrial OS=Homo sapiens GN=HADHA PE=1 SV=2	DATLTALDR	2	488.26	0.34828				TRUE
726	HC04Navy_B_B01	ECHA_HUMAN	Trifunctional enzyme subunit alpha, mitochondrial OS=Homo sapiens GN=HADHA PE=1 SV=2	DGPGFYTTR	2	507.253	3.04782				TRUE
727	HC04Navy_B_B01	ECHA_HUMAN	Trifunctional enzyme subunit alpha, mitochondrial OS=Homo sapiens GN=HADHA PE=1 SV=2	DGPGFYTTR	2	507.238	0.002568				TRUE
728	HC04Navy_B_B01	ECHA_HUMAN	Trifunctional enzyme subunit alpha, mitochondrial OS=Homo sapiens GN=HADHA PE=1 SV=2	DGPGFYTTR	2	507.238	0.002568				TRUE
729	HC04Navy_B_B01	ECHA_HUMAN	Trifunctional enzyme subunit alpha, mitochondrial OS=Homo sapiens GN=HADHA PE=1 SV=2	DGPGFYTTR	2	507.253	3.04782				TRUE
730	HC04Navy_B_B01	ECHA_HUMAN	Trifunctional enzyme subunit alpha, mitochondrial OS=Homo sapiens GN=HADHA PE=1 SV=2	DLNSDMDSILASLK	2	761.898	68.5026				TRUE
731	HC04Navy_B_B01	ECHA_HUMAN	Trifunctional enzyme subunit alpha, mitochondrial OS=Homo sapiens GN=HADHA PE=1 SV=2	DLNSDMDSILASLK	3	507.942	4.21525				TRUE
732	HC04Navy_B_B01	ECHA_HUMAN	Trifunctional enzyme subunit alpha, mitochondrial OS=Homo sapiens GN=HADHA PE=1 SV=2	DLNSDMDSILASLK	3	507.942	4.21525				TRUE
733	HC04Navy_B_B01	ECHA_HUMAN	Trifunctional enzyme subunit alpha, mitochondrial OS=Homo sapiens GN=HADHA PE=1 SV=2	DLNSDMDSILASLK	2	761.404	3.59602				TRUE
734	HC04Navy_B_B01	ECHA_HUMAN	Trifunctional enzyme subunit alpha, mitochondrial OS=Homo sapiens GN=HADHA PE=1 SV=2	DLNSDMDSILASLK	2	761.404	3.59602				TRUE
735	HC04Navy_B_B01	ECHA_HUMAN	Trifunctional enzyme subunit alpha, mitochondrial OS=Homo sapiens GN=HADHA PE=1 SV=2	DLNSDMDSILASLK	2	761.404	3.59602				TRUE
736	HC04Navy_B_B01	ECHA_HUMAN	Trifunctional enzyme subunit alpha, mitochondrial OS=Homo sapiens GN=HADHA PE=1 SV=2	DSIFSNLTGQLDYQGFEK	3	688.025	4.16707				TRUE
737	HC04Navy_B_B01	ECHA_HUMAN	Trifunctional enzyme subunit alpha, mitochondrial OS=Homo sapiens GN=HADHA PE=1 SV=2	DSIFSNLTGQLDYQGFEK	2	1031.55	5.73129				TRUE
738	HC04Navy_B_B01	ECHA_HUMAN	Trifunctional enzyme subunit alpha, mitochondrial OS=Homo sapiens GN=HADHA PE=1 SV=2	DSIFSNLTGQLDYQGFEK	2	1031.53	4.02549				TRUE
739	HC04Navy_B_B01	ECHA_HUMAN	Trifunctional enzyme subunit alpha, mitochondrial OS=Homo sapiens GN=HADHA PE=1 SV=2	DSIFSNLTGQLDYQGFEK	3	688.025	4.16707				TRUE
740	HC04Navy_B_B01	ECHA_HUMAN	Trifunctional enzyme subunit alpha, mitochondrial OS=Homo sapiens GN=HADHA PE=1 SV=2	DTSASAVAVGLK	2	559.808	0.434861				TRUE
741	HC04Navy_B_B01	ECHA_HUMAN	Trifunctional enzyme subunit alpha, mitochondrial OS=Homo sapiens GN=HADHA PE=1 SV=2	DTSASAVAVGLK	2	559.808	0.434861				TRUE
742	HC04Navy_B_B01	ECHA_HUMAN	Trifunctional enzyme subunit alpha, mitochondrial OS=Homo sapiens GN=HADHA PE=1 SV=2	FGELVMTK	2	462.746	0.166761				TRUE
743	HC04Navy_B_B01	ECHA_HUMAN	Trifunctional enzyme subunit alpha, mitochondrial OS=Homo sapiens GN=HADHA PE=1 SV=2	FGELVMTK	2	462.751	0.979991				TRUE
744	HC04Navy_B_B01	ECHA_HUMAN	Trifunctional enzyme subunit alpha, mitochondrial OS=Homo sapiens GN=HADHA PE=1 SV=2	FGGGNPELLTQMVSK	3	526.603	0.312343				TRUE
745	HC04Navy_B_B01	ECHA_HUMAN	Trifunctional enzyme subunit alpha, mitochondrial OS=Homo sapiens GN=HADHA PE=1 SV=2	FGGGNPELLTQMVSK	2	789.396	0.925424				TRUE
746	HC04Navy_B_B01	ECHA_HUMAN	Trifunctional enzyme subunit alpha, mitochondrial OS=Homo sapiens GN=HADHA PE=1 SV=2	FGGGNPELLTQMVSK	3	526.611	1.17416				TRUE
747	HC04Navy_B_B01	ECHA_HUMAN	Trifunctional enzyme subunit alpha, mitochondrial OS=Homo sapiens GN=HADHA PE=1 SV=2	FGGGNPELLTQMVSK	2	789.396	0.925424				TRUE
748	HC04Navy_B_B01	ECHA_HUMAN	Trifunctional enzyme subunit alpha, mitochondrial OS=Homo sapiens GN=HADHA PE=1 SV=2	FGGGNPELLTQMVSK	2	789.412	1.16325				TRUE
749	HC04Navy_B_B01	ECHA_HUMAN	Trifunctional enzyme subunit alpha, mitochondrial OS=Homo sapiens GN=HADHA PE=1 SV=2	FVDLYGAQK	2	520.773	0.241455				TRUE
750	HC04Navy_B_B01	ECHA_HUMAN	Trifunctional enzyme subunit alpha, mitochondrial OS=Homo sapiens GN=HADHA PE=1 SV=2	FVDLYGAQK	2	520.778	0.780158				TRUE
751	HC04Navy_B_B01	ECHA_HUMAN	Trifunctional enzyme subunit alpha, mitochondrial OS=Homo sapiens GN=HADHA PE=1 SV=2	GFYIYQEGVK	2	602.312	1.0316				TRUE
752	HC04Navy_B_B01	ECHA_HUMAN	Trifunctional enzyme subunit alpha, mitochondrial OS=Homo sapiens GN=HADHA PE=1 SV=2	GLYPAPLK	2	429.765	1.8337				TRUE
753	HC04Navy_B_B01	ECHA_HUMAN	Trifunctional enzyme subunit alpha, mitochondrial OS=Homo sapiens GN=HADHA PE=1 SV=2	GLYPAPLK	2	429.755	0.661691				TRUE
754	HC04Navy_B_B01	ECHA_HUMAN	Trifunctional enzyme subunit alpha, mitochondrial OS=Homo sapiens GN=HADHA PE=1 SV=2	GLYPAPLK	2	429.755	0.661691				TRUE
755	HC04Navy_B_B01	ECHA_HUMAN	Trifunctional enzyme subunit alpha, mitochondrial OS=Homo sapiens GN=HADHA PE=1 SV=2	ILQEGVDPK	2	499.773	1.16506				TRUE
756	HC04Navy_B_B01	ECHA_HUMAN	Trifunctional enzyme subunit alpha, mitochondrial OS=Homo sapiens GN=HADHA PE=1 SV=2	ILQEGVDPK	2	499.779	0.040299				TRUE
757	HC04Navy_B_B01	ECHA_HUMAN	Trifunctional enzyme subunit alpha, mitochondrial OS=Homo sapiens GN=HADHA PE=1 SV=2	LTAYAMTIPFVR	2	691.921	6.1146				TRUE
758	HC04Navy_B_B01	ECHA_HUMAN	Trifunctional enzyme subunit alpha, mitochondrial OS=Homo sapiens GN=HADHA PE=1 SV=2	LTAYAMTIPFVR	2	691.909	4.47146				TRUE
759	HC04Navy_B_B01	ECHA_HUMAN	Trifunctional enzyme subunit alpha, mitochondrial OS=Homo sapiens GN=HADHA PE=1 SV=2	MQLLEIITTEK	2	659.898	4.63467				TRUE
760	HC04Navy_B_B01	ECHA_HUMAN	Trifunctional enzyme subunit alpha, mitochondrial OS=Homo sapiens GN=HADHA PE=1 SV=2	MVGVPAALDMMLTGR	3	521.297	5.49314				TRUE
761	HC04Navy_B_B01	ECHA_HUMAN	Trifunctional enzyme subunit alpha, mitochondrial OS=Homo sapiens GN=HADHA PE=1 SV=2	MVGVPAALDMMLTGR	2	781.426	3.57				TRUE
762	HC04Navy_B_B01	ECHA_HUMAN	Trifunctional enzyme subunit alpha, mitochondrial OS=Homo sapiens GN=HADHA PE=1 SV=2	MVGVPAALDMMLTGR	2	781.426	3.57				TRUE
763	HC04Navy_B_B01	ECHA_HUMAN	Trifunctional enzyme subunit alpha, mitochondrial OS=Homo sapiens GN=HADHA PE=1 SV=2	SEVSSDEDIQFR	2	706.851	75.3168				TRUE
764	HC04Navy_B_B01	ECHA_HUMAN	Trifunctional enzyme subunit alpha, mitochondrial OS=Homo sapiens GN=HADHA PE=1 SV=2	SEVSSDEDIQFR	2	706.33	1.39314				TRUE
765	HC04Navy_B_B01	ECHA_HUMAN	Trifunctional enzyme subunit alpha, mitochondrial OS=Homo sapiens GN=HADHA PE=1 SV=2	SEVSSDEDIQFR	2	706.33	1.39314				TRUE
766	HC04Navy_B_B01	ECHA_HUMAN	Trifunctional enzyme subunit alpha, mitochondrial OS=Homo sapiens GN=HADHA PE=1 SV=2	TGIEQGSDAGYLcESQK	2	921.923	1.17075	c13: Carbamidomethyl (+57.02)			TRUE
767	HC04Navy_B_B01	ECHA_HUMAN	Trifunctional enzyme subunit alpha, mitochondrial OS=Homo sapiens GN=HADHA PE=1 SV=2	TGIEQGSDAGYLcESQK	2	921.901	1.16228	c13: Carbamidomethyl (+57.02)			TRUE
768	HC04Navy_B_B01	ECHA_HUMAN	Trifunctional enzyme subunit alpha, mitochondrial OS=Homo sapiens GN=HADHA PE=1 SV=2	TGIEQGSDAGYLcESQK	2	921.923	1.17075	c13: Carbamidomethyl (+57.02)			TRUE
769	HC04Navy_B_B01	ECHA_HUMAN	Trifunctional enzyme subunit alpha, mitochondrial OS=Homo sapiens GN=HADHA PE=1 SV=2	TLQEVTQLSQEAQR	3	544.285	0.148666				TRUE
770	HC04Navy_B_B01	ECHA_HUMAN	Trifunctional enzyme subunit alpha, mitochondrial OS=Homo sapiens GN=HADHA PE=1 SV=2	TLQEVTQLSQEAQR	3	544.285	0.148666				TRUE
771	HC04Navy_B_B01	ECHA_HUMAN	Trifunctional enzyme subunit alpha, mitochondrial OS=Homo sapiens GN=HADHA PE=1 SV=2	TLQEVTQLSQEAQR	2	815.919	0.494775				TRUE
772	HC04Navy_B_B01	ECHA_HUMAN	Trifunctional enzyme subunit alpha, mitochondrial OS=Homo sapiens GN=HADHA PE=1 SV=2	TLQEVTQLSQEAQR	2	815.919	0.494775				TRUE
773	HC04Navy_B_B01	ECHA_HUMAN	Trifunctional enzyme subunit alpha, mitochondrial OS=Homo sapiens GN=HADHA PE=1 SV=2	TLQEVTQLSQEAQR	2	815.919	0.494775				TRUE
774	HC04Navy_B_B01	ECHA_HUMAN	Trifunctional enzyme subunit alpha, mitochondrial OS=Homo sapiens GN=HADHA PE=1 SV=2	TVLGTPEVLLGALPGAGGTQR	2	1004.1	3.59371				TRUE
775	HC04Navy_B_B01	ECHA_HUMAN	Trifunctional enzyme subunit alpha, mitochondrial OS=Homo sapiens GN=HADHA PE=1 SV=2	TVLGTPEVLLGALPGAGGTQR	3	669.742	4.41993				TRUE
776	HC04Navy_B_B01	ECHA_HUMAN	Trifunctional enzyme subunit alpha, mitochondrial OS=Homo sapiens GN=HADHA PE=1 SV=2	TVLGTPEVLLGALPGAGGTQR	3	669.742	4.41993				TRUE
777	HC04Navy_B_B01	ECHA_HUMAN	Trifunctional enzyme subunit alpha, mitochondrial OS=Homo sapiens GN=HADHA PE=1 SV=2	TVLGTPEVLLGALPGAGGTQR	3	669.742	4.41993				TRUE
778	HC04Navy_B_B01	ECHA_HUMAN	Trifunctional enzyme subunit alpha, mitochondrial OS=Homo sapiens GN=HADHA PE=1 SV=2	TVLGTPEVLLGALPGAGGTQR	3	669.742	4.41993				TRUE
779	HC04Navy_B_B01	IR3IP_HUMAN	Immediate early response 3-interacting protein 1 OS=Homo sapiens GN=IER3IP1 PE=1 SV=1	NIGWGTDQGIGGFGEEPGIK	2	1016.52	3.02486				TRUE
780	HC04Navy_B_B01	ECHM_HUMAN	Enoyl-CoA hydratase, mitochondrial OS=Homo sapiens GN=ECHS1 PE=1 SV=4	ALNALcDGLIDELNQALK	2	986.036	2.1646	c6: Carbamidomethyl (+57.02)			TRUE
781	HC04Navy_B_B01	ECHM_HUMAN	Enoyl-CoA hydratase, mitochondrial OS=Homo sapiens GN=ECHS1 PE=1 SV=4	ALNALcDGLIDELNQALK	2	986.036	2.1646	c6: Carbamidomethyl (+57.02)			TRUE
782	HC04Navy_B_B01	CKAP4_HUMAN	Cytoskeleton-associated protein 4 OS=Homo sapiens GN=CKAP4 PE=1 SV=2	ASVSQVEADLK	2	573.813	1.6313				TRUE
783	HC04Navy_B_B01	CKAP4_HUMAN	Cytoskeleton-associated protein 4 OS=Homo sapiens GN=CKAP4 PE=1 SV=2	ASVSQVEADLK	2	573.813	1.6313				TRUE
784	HC04Navy_B_B01	CKAP4_HUMAN	Cytoskeleton-associated protein 4 OS=Homo sapiens GN=CKAP4 PE=1 SV=2	DFTSLENTVEER	2	720.331	0.694954				TRUE
785	HC04Navy_B_B01	CKAP4_HUMAN	Cytoskeleton-associated protein 4 OS=Homo sapiens GN=CKAP4 PE=1 SV=2	GLLDDLR	2	401.222	1.04343				TRUE
786	HC04Navy_B_B01	CKAP4_HUMAN	Cytoskeleton-associated protein 4 OS=Homo sapiens GN=CKAP4 PE=1 SV=2	GLLDDLR	2	401.222	1.04343				TRUE
787	HC04Navy_B_B01	CKAP4_HUMAN	Cytoskeleton-associated protein 4 OS=Homo sapiens GN=CKAP4 PE=1 SV=2	IETNENNLESAK	2	681.337	0.896486				TRUE
788	HC04Navy_B_B01	CKAP4_HUMAN	Cytoskeleton-associated protein 4 OS=Homo sapiens GN=CKAP4 PE=1 SV=2	IETNENNLESAK	2	681.337	0.896486				TRUE
789	HC04Navy_B_B01	CKAP4_HUMAN	Cytoskeleton-associated protein 4 OS=Homo sapiens GN=CKAP4 PE=1 SV=2	ISEVLQK	2	408.742	0.520433				TRUE
790	HC04Navy_B_B01	CKAP4_HUMAN	Cytoskeleton-associated protein 4 OS=Homo sapiens GN=CKAP4 PE=1 SV=2	ISEVLQK	2	408.742	0.520433				TRUE
791	HC04Navy_B_B01	CKAP4_HUMAN	Cytoskeleton-associated protein 4 OS=Homo sapiens GN=CKAP4 PE=1 SV=2	LAALQGR	2	364.726	0.629336				TRUE
792	HC04Navy_B_B01	CKAP4_HUMAN	Cytoskeleton-associated protein 4 OS=Homo sapiens GN=CKAP4 PE=1 SV=2	LALQALTEK	2	493.8	0.556221				TRUE
793	HC04Navy_B_B01	CKAP4_HUMAN	Cytoskeleton-associated protein 4 OS=Homo sapiens GN=CKAP4 PE=1 SV=2	LALQALTEK	2	493.794	0.595588				TRUE
794	HC04Navy_B_B01	CKAP4_HUMAN	Cytoskeleton-associated protein 4 OS=Homo sapiens GN=CKAP4 PE=1 SV=2	LEGLGSSEADQDGLASTVR	2	952.957	0.692784				TRUE
795	HC04Navy_B_B01	CKAP4_HUMAN	Cytoskeleton-associated protein 4 OS=Homo sapiens GN=CKAP4 PE=1 SV=2	LEGLGSSEADQDGLASTVR	2	952.967	0.352327				TRUE
796	HC04Navy_B_B01	CKAP4_HUMAN	Cytoskeleton-associated protein 4 OS=Homo sapiens GN=CKAP4 PE=1 SV=2	LPEEIR	2	378.714	0.427843				FALSE
797	HC04Navy_B_B01	CKAP4_HUMAN	Cytoskeleton-associated protein 4 OS=Homo sapiens GN=CKAP4 PE=1 SV=2	LPPQDFLDR	2	550.789	0.283748				TRUE
798	HC04Navy_B_B01	CKAP4_HUMAN	Cytoskeleton-associated protein 4 OS=Homo sapiens GN=CKAP4 PE=1 SV=2	LPPQDFLDR	2	550.789	0.283748				TRUE
799	HC04Navy_B_B01	CKAP4_HUMAN	Cytoskeleton-associated protein 4 OS=Homo sapiens GN=CKAP4 PE=1 SV=2	LPPQDFLDR	2	550.789	0.283748				TRUE
800	HC04Navy_B_B01	CKAP4_HUMAN	Cytoskeleton-associated protein 4 OS=Homo sapiens GN=CKAP4 PE=1 SV=2	LQNEILK	2	429.254	0.967891				TRUE
801	HC04Navy_B_B01	CKAP4_HUMAN	Cytoskeleton-associated protein 4 OS=Homo sapiens GN=CKAP4 PE=1 SV=2	LQNEILK	2	429.262	0.974663				TRUE
802	HC04Navy_B_B01	CKAP4_HUMAN	Cytoskeleton-associated protein 4 OS=Homo sapiens GN=CKAP4 PE=1 SV=2	LQNEILK	2	429.262	0.974663				TRUE
803	HC04Navy_B_B01	CKAP4_HUMAN	Cytoskeleton-associated protein 4 OS=Homo sapiens GN=CKAP4 PE=1 SV=2	LQNEILK	2	429.262	0.974663				TRUE
804	HC04Navy_B_B01	CKAP4_HUMAN	Cytoskeleton-associated protein 4 OS=Homo sapiens GN=CKAP4 PE=1 SV=2	LSSLDNLK	2	445.257	0.91571				TRUE
805	HC04Navy_B_B01	CKAP4_HUMAN	Cytoskeleton-associated protein 4 OS=Homo sapiens GN=CKAP4 PE=1 SV=2	LSSLDNLK	2	445.248	1.04222				TRUE
806	HC04Navy_B_B01	CKAP4_HUMAN	Cytoskeleton-associated protein 4 OS=Homo sapiens GN=CKAP4 PE=1 SV=2	qREELGQGLQGVEQK	2	841.433	0.464172		n-term: Ammonia-loss (-17.03)		TRUE
807	HC04Navy_B_B01	CKAP4_HUMAN	Cytoskeleton-associated protein 4 OS=Homo sapiens GN=CKAP4 PE=1 SV=2	QTESLESLLSK	2	617.821	1.43964				TRUE
808	HC04Navy_B_B01	CKAP4_HUMAN	Cytoskeleton-associated protein 4 OS=Homo sapiens GN=CKAP4 PE=1 SV=2	SINDNIAIFTEVQK	3	531.283	0.204548				TRUE
809	HC04Navy_B_B01	CKAP4_HUMAN	Cytoskeleton-associated protein 4 OS=Homo sapiens GN=CKAP4 PE=1 SV=2	SINDNIAIFTEVQK	2	796.421	0.187827				TRUE
810	HC04Navy_B_B01	CKAP4_HUMAN	Cytoskeleton-associated protein 4 OS=Homo sapiens GN=CKAP4 PE=1 SV=2	SINDNIAIFTEVQK	2	796.421	0.187827				TRUE
811	HC04Navy_B_B01	CKAP4_HUMAN	Cytoskeleton-associated protein 4 OS=Homo sapiens GN=CKAP4 PE=1 SV=2	SINDNIAIFTEVQK	2	796.438	2.28259				TRUE
812	HC04Navy_B_B01	CKAP4_HUMAN	Cytoskeleton-associated protein 4 OS=Homo sapiens GN=CKAP4 PE=1 SV=2	SINDNIAIFTEVQK	2	796.447	3.4259				TRUE
813	HC04Navy_B_B01	CKAP4_HUMAN	Cytoskeleton-associated protein 4 OS=Homo sapiens GN=CKAP4 PE=1 SV=2	STLQTMESDIYTEVR	2	886.948	2.93911				TRUE
814	HC04Navy_B_B01	CKAP4_HUMAN	Cytoskeleton-associated protein 4 OS=Homo sapiens GN=CKAP4 PE=1 SV=2	STLQTMESDIYTEVR	3	591.637	3.32425				TRUE
815	HC04Navy_B_B01	CKAP4_HUMAN	Cytoskeleton-associated protein 4 OS=Homo sapiens GN=CKAP4 PE=1 SV=2	STLQTMESDIYTEVR	2	886.948	2.93911				TRUE
816	HC04Navy_B_B01	CKAP4_HUMAN	Cytoskeleton-associated protein 4 OS=Homo sapiens GN=CKAP4 PE=1 SV=2	STLQTMESDIYTEVR	3	591.637	3.32425				TRUE
817	HC04Navy_B_B01	CKAP4_HUMAN	Cytoskeleton-associated protein 4 OS=Homo sapiens GN=CKAP4 PE=1 SV=2	SVGELPSTVESLQK	2	737.392	0.12249				TRUE
818	HC04Navy_B_B01	CKAP4_HUMAN	Cytoskeleton-associated protein 4 OS=Homo sapiens GN=CKAP4 PE=1 SV=2	SVGELPSTVESLQK	2	737.392	0.12249				TRUE
819	HC04Navy_B_B01	CKAP4_HUMAN	Cytoskeleton-associated protein 4 OS=Homo sapiens GN=CKAP4 PE=1 SV=2	TAVDSLVAYSVK	2	626.857	2.31451				TRUE
820	HC04Navy_B_B01	CKAP4_HUMAN	Cytoskeleton-associated protein 4 OS=Homo sapiens GN=CKAP4 PE=1 SV=2	TAVDSLVAYSVK	2	626.857	2.31451				TRUE
821	HC04Navy_B_B01	CKAP4_HUMAN	Cytoskeleton-associated protein 4 OS=Homo sapiens GN=CKAP4 PE=1 SV=2	TAVDSLVAYSVK	2	626.837	0.835683				TRUE
822	HC04Navy_B_B01	CKAP4_HUMAN	Cytoskeleton-associated protein 4 OS=Homo sapiens GN=CKAP4 PE=1 SV=2	TAVDSLVAYSVK	2	626.837	0.835683				TRUE
823	HC04Navy_B_B01	CKAP4_HUMAN	Cytoskeleton-associated protein 4 OS=Homo sapiens GN=CKAP4 PE=1 SV=2	VQSLQATFGTFESILR	3	599.679	3.90168				TRUE
824	HC04Navy_B_B01	CKAP4_HUMAN	Cytoskeleton-associated protein 4 OS=Homo sapiens GN=CKAP4 PE=1 SV=2	VQSLQATFGTFESILR	3	599.679	3.90168				TRUE
825	HC04Navy_B_B01	CKAP4_HUMAN	Cytoskeleton-associated protein 4 OS=Homo sapiens GN=CKAP4 PE=1 SV=2	VQSLQATFGTFESILR	2	899.012	3.50144				TRUE
826	HC04Navy_B_B01	CKAP4_HUMAN	Cytoskeleton-associated protein 4 OS=Homo sapiens GN=CKAP4 PE=1 SV=2	VQSLQATFGTFESILR	2	899.012	3.50144				TRUE
827	HC04Navy_B_B01	RS15A_HUMAN	40S ribosomal protein S15a OS=Homo sapiens GN=RPS15A PE=1 SV=2	FDVQLK	2	375.211	0.419288				TRUE
828	HC04Navy_B_B01	RS15A_HUMAN	40S ribosomal protein S15a OS=Homo sapiens GN=RPS15A PE=1 SV=2	IVVNLTGR	2	436.262	2.08885				TRUE
829	HC04Navy_B_B01	RS15A_HUMAN	40S ribosomal protein S15a OS=Homo sapiens GN=RPS15A PE=1 SV=2	IVVNLTGR	2	436.262	2.08885				TRUE
830	HC04Navy_B_B01	RS15A_HUMAN	40S ribosomal protein S15a OS=Homo sapiens GN=RPS15A PE=1 SV=2	MNVLADALK	2	487.777	1.41588				TRUE
831	HC04Navy_B_B01	RS15A_HUMAN	40S ribosomal protein S15a OS=Homo sapiens GN=RPS15A PE=1 SV=2	MNVLADALK	2	487.77	0.0178732				TRUE
832	HC04Navy_B_B01	DIC_HUMAN	Mitochondrial dicarboxylate carrier OS=Homo sapiens GN=SLC25A10 PE=1 SV=2	GALVTVGQLScYDQAK	2	855.436	0.705681	c11: Carbamidomethyl (+57.02)			TRUE
833	HC04Navy_B_B01	DIC_HUMAN	Mitochondrial dicarboxylate carrier OS=Homo sapiens GN=SLC25A10 PE=1 SV=2	GALVTVGQLScYDQAK	2	855.436	0.705681	c11: Carbamidomethyl (+57.02)			TRUE
834	HC04Navy_B_B01	DIC_HUMAN	Mitochondrial dicarboxylate carrier OS=Homo sapiens GN=SLC25A10 PE=1 SV=2	GLVPAGIR	2	391.746	0.484465				TRUE
835	HC04Navy_B_B01	DIC_HUMAN	Mitochondrial dicarboxylate carrier OS=Homo sapiens GN=SLC25A10 PE=1 SV=2	GLVPAGIR	2	391.746	0.484465				TRUE
836	HC04Navy_B_B01	DIC_HUMAN	Mitochondrial dicarboxylate carrier OS=Homo sapiens GN=SLC25A10 PE=1 SV=2	LFSGATMASSR	2	564.289	1.73043				TRUE
837	HC04Navy_B_B01	DIC_HUMAN	Mitochondrial dicarboxylate carrier OS=Homo sapiens GN=SLC25A10 PE=1 SV=2	LFSGATMASSR	2	564.282	0.527632				TRUE
838	HC04Navy_B_B01	DIC_HUMAN	Mitochondrial dicarboxylate carrier OS=Homo sapiens GN=SLC25A10 PE=1 SV=2	LGPLAFYK	2	454.767	0.329911				TRUE
839	HC04Navy_B_B01	DIC_HUMAN	Mitochondrial dicarboxylate carrier OS=Homo sapiens GN=SLC25A10 PE=1 SV=2	LGPLAFYK	2	454.76	1.16317				TRUE
840	HC04Navy_B_B01	DAD1_HUMAN	Dolichyl-diphosphooligosaccharide--protein glycosyltransferase subunit DAD1 OS=Homo sapiens GN=DAD1 PE=1 SV=3	ADFQGISPER	2	560.276	0.262307				TRUE
841	HC04Navy_B_B01	DAD1_HUMAN	Dolichyl-diphosphooligosaccharide--protein glycosyltransferase subunit DAD1 OS=Homo sapiens GN=DAD1 PE=1 SV=3	ADFQGISPER	2	560.276	0.262307				TRUE
842	HC04Navy_B_B01	DAD1_HUMAN	Dolichyl-diphosphooligosaccharide--protein glycosyltransferase subunit DAD1 OS=Homo sapiens GN=DAD1 PE=1 SV=3	ADFQGISPER	2	560.276	0.262307				TRUE
843	HC04Navy_B_B01	DAD1_HUMAN	Dolichyl-diphosphooligosaccharide--protein glycosyltransferase subunit DAD1 OS=Homo sapiens GN=DAD1 PE=1 SV=3	ADFQGISPER	2	560.294	3.4749				TRUE
844	HC04Navy_B_B01	DAD1_HUMAN	Dolichyl-diphosphooligosaccharide--protein glycosyltransferase subunit DAD1 OS=Homo sapiens GN=DAD1 PE=1 SV=3	FLEEYLSSTPQR	2	735.365	0.194864				TRUE
845	HC04Navy_B_B01	DAD1_HUMAN	Dolichyl-diphosphooligosaccharide--protein glycosyltransferase subunit DAD1 OS=Homo sapiens GN=DAD1 PE=1 SV=3	FLEEYLSSTPQR	2	735.365	0.194864				TRUE
846	HC04Navy_B_B01	DAD1_HUMAN	Dolichyl-diphosphooligosaccharide--protein glycosyltransferase subunit DAD1 OS=Homo sapiens GN=DAD1 PE=1 SV=3	sASVVSVISR	2	523.795	0.00392128		n-term: Acetyl (+42.01)		TRUE
847	HC04Navy_B_B01	DAD1_HUMAN	Dolichyl-diphosphooligosaccharide--protein glycosyltransferase subunit DAD1 OS=Homo sapiens GN=DAD1 PE=1 SV=3	sASVVSVISR	2	523.795	0.00392128		n-term: Acetyl (+42.01)		TRUE
848	HC04Navy_B_B01	DAD1_HUMAN	Dolichyl-diphosphooligosaccharide--protein glycosyltransferase subunit DAD1 OS=Homo sapiens GN=DAD1 PE=1 SV=3	sASVVSVISR	2	523.795	0.00392128		n-term: Acetyl (+42.01)		TRUE
849	HC04Navy_B_B01	TOIP1_HUMAN	Torsin-1A-interacting protein 1 OS=Homo sapiens GN=TOR1AIP1 PE=1 SV=2	SQPAILLLTAAR	2	627.396	2.20092				TRUE
850	HC04Navy_B_B01	TOIP1_HUMAN	Torsin-1A-interacting protein 1 OS=Homo sapiens GN=TOR1AIP1 PE=1 SV=2	SQPAILLLTAAR	2	627.396	2.20092				TRUE
851	HC04Navy_B_B01	RAB7A_HUMAN	Ras-related protein Rab-7a OS=Homo sapiens GN=RAB7A PE=1 SV=1	ATIGADFLTK	2	518.792	0.860404				TRUE
852	HC04Navy_B_B01	RAB7A_HUMAN	Ras-related protein Rab-7a OS=Homo sapiens GN=RAB7A PE=1 SV=1	ATIGADFLTK	2	518.784	0.636757				TRUE
853	HC04Navy_B_B01	RAB7A_HUMAN	Ras-related protein Rab-7a OS=Homo sapiens GN=RAB7A PE=1 SV=1	DPENFPFVVLGNK	2	738.416	4.91163				TRUE
854	HC04Navy_B_B01	RAB7A_HUMAN	Ras-related protein Rab-7a OS=Homo sapiens GN=RAB7A PE=1 SV=1	DPENFPFVVLGNK	2	738.416	4.91163				TRUE
855	HC04Navy_B_B01	RAB7A_HUMAN	Ras-related protein Rab-7a OS=Homo sapiens GN=RAB7A PE=1 SV=1	DPENFPFVVLGNK	2	738.416	4.91163				TRUE
856	HC04Navy_B_B01	RAB7A_HUMAN	Ras-related protein Rab-7a OS=Homo sapiens GN=RAB7A PE=1 SV=1	DPENFPFVVLGNK	2	738.416	4.91163				TRUE
857	HC04Navy_B_B01	RAB7A_HUMAN	Ras-related protein Rab-7a OS=Homo sapiens GN=RAB7A PE=1 SV=1	EAINVEQAFQTIAR	2	795.449	3.97477				TRUE
858	HC04Navy_B_B01	RAB7A_HUMAN	Ras-related protein Rab-7a OS=Homo sapiens GN=RAB7A PE=1 SV=1	EAINVEQAFQTIAR	3	530.64	4.93618				TRUE
859	HC04Navy_B_B01	RAB7A_HUMAN	Ras-related protein Rab-7a OS=Homo sapiens GN=RAB7A PE=1 SV=1	EAINVEQAFQTIAR	3	530.64	4.93618				TRUE
860	HC04Navy_B_B01	RAB7A_HUMAN	Ras-related protein Rab-7a OS=Homo sapiens GN=RAB7A PE=1 SV=1	NNIPYFETSAK	2	642.323	1.05487				TRUE
861	HC04Navy_B_B01	RAB7A_HUMAN	Ras-related protein Rab-7a OS=Homo sapiens GN=RAB7A PE=1 SV=1	NNIPYFETSAK	2	642.313	0.496328				TRUE
862	HC04Navy_B_B01	RAB7A_HUMAN	Ras-related protein Rab-7a OS=Homo sapiens GN=RAB7A PE=1 SV=1	VIILGDSGVGK	2	529.321	0.920485				TRUE
863	HC04Navy_B_B01	RAB7A_HUMAN	Ras-related protein Rab-7a OS=Homo sapiens GN=RAB7A PE=1 SV=1	VIILGDSGVGK	2	529.327	2.09877				TRUE
864	HC04Navy_B_B01	RAB7A_HUMAN	Ras-related protein Rab-7a OS=Homo sapiens GN=RAB7A PE=1 SV=1	VIILGDSGVGK	2	529.312	0.720034				TRUE
865	HC04Navy_B_B01	GCN1_HUMAN	eIF-2-alpha kinase activator GCN1 OS=Homo sapiens GN=GCN1 PE=1 SV=6	CAPLLR	2	326.195	3128.26				TRUE
866	HC04Navy_B_B01	GCN1_HUMAN	eIF-2-alpha kinase activator GCN1 OS=Homo sapiens GN=GCN1 PE=1 SV=6	VLPLEALVTDAGEVTEAGK	3	638.04	4.15998				TRUE
867	HC04Navy_B_B01	GCN1_HUMAN	eIF-2-alpha kinase activator GCN1 OS=Homo sapiens GN=GCN1 PE=1 SV=6	VLPLEALVTDAGEVTEAGK	3	638.04	4.15998				TRUE
868	HC04Navy_B_B01	GCN1_HUMAN	eIF-2-alpha kinase activator GCN1 OS=Homo sapiens GN=GCN1 PE=1 SV=6	VLPLEALVTDAGEVTEAGK	3	638.04	4.15998				TRUE
869	HC04Navy_B_B01	EMC1_HUMAN	ER membrane protein complex subunit 1 OS=Homo sapiens GN=EMC1 PE=1 SV=1	VLPTQPNPVDASR	2	697.382	1.02719				TRUE
870	HC04Navy_B_B01	ETFB_HUMAN	Electron transfer flavoprotein subunit beta OS=Homo sapiens GN=ETFB PE=1 SV=3	LGPLQVAR	2	427.267	0.323043				TRUE
871	HC04Navy_B_B01	ETFB_HUMAN	Electron transfer flavoprotein subunit beta OS=Homo sapiens GN=ETFB PE=1 SV=3	LGPLQVAR	2	427.272	1.45405				TRUE
872	HC04Navy_B_B01	ETFB_HUMAN	Electron transfer flavoprotein subunit beta OS=Homo sapiens GN=ETFB PE=1 SV=3	VDLVLLGK	2	428.768	2.36037				TRUE
873	HC04Navy_B_B01	ETFB_HUMAN	Electron transfer flavoprotein subunit beta OS=Homo sapiens GN=ETFB PE=1 SV=3	VDLVLLGK	2	428.768	2.36037				TRUE
874	HC04Navy_B_B01	1A02_HUMAN,1A69_HUMAN	HLA class I histocompatibility antigen, A-2 alpha chain OS=Homo sapiens GN=HLA-A PE=1 SV=1	DYIALK	2	361.703	1.28306				FALSE
875	HC04Navy_B_B01	1A02_HUMAN,1A69_HUMAN	HLA class I histocompatibility antigen, A-2 alpha chain OS=Homo sapiens GN=HLA-A PE=1 SV=1	DYIALK	2	361.709	0.538674				FALSE
876	HC04Navy_B_B01	1A02_HUMAN,1A69_HUMAN	HLA class I histocompatibility antigen, A-2 alpha chain OS=Homo sapiens GN=HLA-A PE=1 SV=1	SWTAADMAAQTTK	2	691.326	0.281175				TRUE
877	HC04Navy_B_B01	1A02_HUMAN,1A69_HUMAN	HLA class I histocompatibility antigen, A-2 alpha chain OS=Homo sapiens GN=HLA-A PE=1 SV=1	VDLGTLR	2	387.228	0.254776				TRUE
878	HC04Navy_B_B01	1A02_HUMAN,1A69_HUMAN	HLA class I histocompatibility antigen, A-2 alpha chain OS=Homo sapiens GN=HLA-A PE=1 SV=1	VDLGTLR	2	387.228	0.254776				TRUE
879	HC04Navy_B_B01	RS18_HUMAN	40S ribosomal protein S18 OS=Homo sapiens GN=RPS18 PE=1 SV=3	AGELTEDEVER	2	624.292	0.16381				TRUE
880	HC04Navy_B_B01	RS18_HUMAN	40S ribosomal protein S18 OS=Homo sapiens GN=RPS18 PE=1 SV=3	VITIMQNPR	2	536.301	0.317769				TRUE
881	HC04Navy_B_B01	RS18_HUMAN	40S ribosomal protein S18 OS=Homo sapiens GN=RPS18 PE=1 SV=3	VITIMQNPR	2	536.318	2.89074				TRUE
882	HC04Navy_B_B01	RS18_HUMAN	40S ribosomal protein S18 OS=Homo sapiens GN=RPS18 PE=1 SV=3	VLNTNIDGR	2	501.271	0.210489				TRUE
883	HC04Navy_B_B01	RS18_HUMAN	40S ribosomal protein S18 OS=Homo sapiens GN=RPS18 PE=1 SV=3	VLNTNIDGR	2	501.271	0.210489				TRUE
884	HC04Navy_B_B01	ARF1_HUMAN,ARF3_HUMAN	ADP-ribosylation factor 1 OS=Homo sapiens GN=ARF1 PE=1 SV=2	DAVLLVFANK	2	545.311	1.33214				FALSE
885	HC04Navy_B_B01	ARF1_HUMAN,ARF3_HUMAN	ADP-ribosylation factor 1 OS=Homo sapiens GN=ARF1 PE=1 SV=2	ILMVGLDAAGK	2	544.301	2.05262				FALSE
886	HC04Navy_B_B01	ARF1_HUMAN,ARF3_HUMAN	ADP-ribosylation factor 1 OS=Homo sapiens GN=ARF1 PE=1 SV=2	ILMVGLDAAGK	2	544.301	2.05262				FALSE
887	HC04Navy_B_B01	ARF1_HUMAN,ARF3_HUMAN	ADP-ribosylation factor 1 OS=Homo sapiens GN=ARF1 PE=1 SV=2	QDLPNAMNAAEITDK	2	815.887	0.435277				TRUE
888	HC04Navy_B_B01	ARF1_HUMAN,ARF3_HUMAN	ADP-ribosylation factor 1 OS=Homo sapiens GN=ARF1 PE=1 SV=2	TTILYK	2	369.721	0.472993				FALSE
889	HC04Navy_B_B01	FACE1_HUMAN	CAAX prenyl protease 1 homolog OS=Homo sapiens GN=ZMPSTE24 PE=1 SV=2	DLYSALIK	2	461.762	0.831238				TRUE
890	HC04Navy_B_B01	FACE1_HUMAN	CAAX prenyl protease 1 homolog OS=Homo sapiens GN=ZMPSTE24 PE=1 SV=2	SIDFPLTK	2	460.757	0.0769983				TRUE
891	HC04Navy_B_B01	FACE1_HUMAN	CAAX prenyl protease 1 homolog OS=Homo sapiens GN=ZMPSTE24 PE=1 SV=2	SIDFPLTK	2	460.757	0.0769983				TRUE
892	HC04Navy_B_B01	DDX21_HUMAN	Nucleolar RNA helicase 2 OS=Homo sapiens GN=DDX21 PE=1 SV=5	AAVIGDVIR	2	457.276	0.0707915				TRUE
893	HC04Navy_B_B01	DDX21_HUMAN	Nucleolar RNA helicase 2 OS=Homo sapiens GN=DDX21 PE=1 SV=5	AAVIGDVIR	2	457.276	0.0707915				TRUE
894	HC04Navy_B_B01	DDX21_HUMAN	Nucleolar RNA helicase 2 OS=Homo sapiens GN=DDX21 PE=1 SV=5	APQVLVLAPTR	2	582.854	0.795908				TRUE
895	HC04Navy_B_B01	DDX21_HUMAN	Nucleolar RNA helicase 2 OS=Homo sapiens GN=DDX21 PE=1 SV=5	APQVLVLAPTR	2	582.854	0.795908				TRUE
896	HC04Navy_B_B01	DDX21_HUMAN	Nucleolar RNA helicase 2 OS=Homo sapiens GN=DDX21 PE=1 SV=5	DLIAQAR	2	393.727	0.107965				FALSE
897	HC04Navy_B_B01	DDX21_HUMAN	Nucleolar RNA helicase 2 OS=Homo sapiens GN=DDX21 PE=1 SV=5	EAQELSQNSAIK	2	659.334	0.246989				TRUE
898	HC04Navy_B_B01	DDX21_HUMAN	Nucleolar RNA helicase 2 OS=Homo sapiens GN=DDX21 PE=1 SV=5	EGAFSNFPISEETIK	2	834.907	0.275812				FALSE
899	HC04Navy_B_B01	DDX21_HUMAN	Nucleolar RNA helicase 2 OS=Homo sapiens GN=DDX21 PE=1 SV=5	EGAFSNFPISEETIK	2	834.907	0.275812				FALSE
900	HC04Navy_B_B01	DDX21_HUMAN	Nucleolar RNA helicase 2 OS=Homo sapiens GN=DDX21 PE=1 SV=5	GMVFLK	2	347.7	0.275171				TRUE
901	HC04Navy_B_B01	DDX21_HUMAN	Nucleolar RNA helicase 2 OS=Homo sapiens GN=DDX21 PE=1 SV=5	IGVPSATEIIK	2	564.329	1.31646				TRUE
902	HC04Navy_B_B01	DDX21_HUMAN	Nucleolar RNA helicase 2 OS=Homo sapiens GN=DDX21 PE=1 SV=5	IGVPSATEIIK	2	564.329	1.31646				TRUE
903	HC04Navy_B_B01	DDX21_HUMAN	Nucleolar RNA helicase 2 OS=Homo sapiens GN=DDX21 PE=1 SV=5	LGVcFDVPTASVTEIQEK	2	997.017	1.60568	c4: Carbamidomethyl (+57.02)			TRUE
904	HC04Navy_B_B01	DDX21_HUMAN	Nucleolar RNA helicase 2 OS=Homo sapiens GN=DDX21 PE=1 SV=5	LGVcFDVPTASVTEIQEK	2	997.037	3.64626	c4: Carbamidomethyl (+57.02)			TRUE
905	HC04Navy_B_B01	DDX21_HUMAN	Nucleolar RNA helicase 2 OS=Homo sapiens GN=DDX21 PE=1 SV=5	TFSFAIPLIEK	2	633.387	4.148				TRUE
906	HC04Navy_B_B01	DDX21_HUMAN	Nucleolar RNA helicase 2 OS=Homo sapiens GN=DDX21 PE=1 SV=5	TFSFAIPLIEK	2	633.387	4.148				TRUE
907	HC04Navy_B_B01	DDX21_HUMAN	Nucleolar RNA helicase 2 OS=Homo sapiens GN=DDX21 PE=1 SV=5	TFSFAIPLIEK	2	633.387	4.148				TRUE
908	HC04Navy_B_B01	RL36_HUMAN	60S ribosomal protein L36 OS=Homo sapiens GN=RPL36 PE=1 SV=3	AMELLK	2	352.703	0.386697				TRUE
909	HC04Navy_B_B01	RL36_HUMAN	60S ribosomal protein L36 OS=Homo sapiens GN=RPL36 PE=1 SV=3	EELSNVLAAMR	2	616.83	1.86616				TRUE
910	HC04Navy_B_B01	RL36_HUMAN	60S ribosomal protein L36 OS=Homo sapiens GN=RPL36 PE=1 SV=3	EELSNVLAAMR	2	616.83	1.86616				TRUE
911	HC04Navy_B_B01	RL36_HUMAN	60S ribosomal protein L36 OS=Homo sapiens GN=RPL36 PE=1 SV=3	EVcGFAPYER	2	614.276	0.00937598	c3: Carbamidomethyl (+57.02)			TRUE
912	HC04Navy_B_B01	RL36_HUMAN	60S ribosomal protein L36 OS=Homo sapiens GN=RPL36 PE=1 SV=3	EVcGFAPYER	2	614.276	0.00937598	c3: Carbamidomethyl (+57.02)			TRUE
913	HC04Navy_B_B01	RL36_HUMAN	60S ribosomal protein L36 OS=Homo sapiens GN=RPL36 PE=1 SV=3	YPMAVGLNK	2	497.275	102.812				TRUE
914	HC04Navy_B_B01	RL36_HUMAN	60S ribosomal protein L36 OS=Homo sapiens GN=RPL36 PE=1 SV=3	YPMAVGLNK	2	496.772	1.40674				TRUE
915	HC04Navy_B_B01	RL36_HUMAN	60S ribosomal protein L36 OS=Homo sapiens GN=RPL36 PE=1 SV=3	YPMAVGLNK	2	496.772	1.40674				TRUE
916	HC04Navy_B_B01	PPIB_HUMAN	Peptidyl-prolyl cis-trans isomerase B OS=Homo sapiens GN=PPIB PE=1 SV=2	TAWLDGK	2	395.708	0.0939953				TRUE
917	HC04Navy_B_B01	PPIB_HUMAN	Peptidyl-prolyl cis-trans isomerase B OS=Homo sapiens GN=PPIB PE=1 SV=2	TAWLDGK	2	395.708	0.0939953				TRUE
918	HC04Navy_B_B01	PPIB_HUMAN	Peptidyl-prolyl cis-trans isomerase B OS=Homo sapiens GN=PPIB PE=1 SV=2	TVDNFVALATGEK	2	682.848	1.19411				TRUE
919	HC04Navy_B_B01	PPIB_HUMAN	Peptidyl-prolyl cis-trans isomerase B OS=Homo sapiens GN=PPIB PE=1 SV=2	TVDNFVALATGEK	2	682.863	1.04598				TRUE
920	HC04Navy_B_B01	PPIB_HUMAN	Peptidyl-prolyl cis-trans isomerase B OS=Homo sapiens GN=PPIB PE=1 SV=2	TVDNFVALATGEK	2	682.848	1.19411				TRUE
921	HC04Navy_B_B01	PPIB_HUMAN	Peptidyl-prolyl cis-trans isomerase B OS=Homo sapiens GN=PPIB PE=1 SV=2	VLEGMEVVR	2	516.286	1.06138				TRUE
922	HC04Navy_B_B01	AL4A1_HUMAN	Delta-1-pyrroline-5-carboxylate dehydrogenase, mitochondrial OS=Homo sapiens GN=ALDH4A1 PE=1 SV=3	SSPSLTILAGGK	2	565.818	1.06831				TRUE
923	HC04Navy_B_B01	AL4A1_HUMAN	Delta-1-pyrroline-5-carboxylate dehydrogenase, mitochondrial OS=Homo sapiens GN=ALDH4A1 PE=1 SV=3	VANEPVLAFTQGSPER	2	857.935	0.708106				TRUE
924	HC04Navy_B_B01	AL4A1_HUMAN	Delta-1-pyrroline-5-carboxylate dehydrogenase, mitochondrial OS=Homo sapiens GN=ALDH4A1 PE=1 SV=3	VGDPAEDFGTFFSAVIDAK	2	993.505	2.68925				TRUE
925	HC04Navy_B_B01	TMM43_HUMAN	Transmembrane protein 43 OS=Homo sapiens GN=TMEM43 PE=1 SV=1	TSSQPGFLER	2	561.287	0.739636				TRUE
926	HC04Navy_B_B01	IDHC_HUMAN	Isocitrate dehydrogenase [NADP] cytoplasmic OS=Homo sapiens GN=IDH1 PE=1 SV=2	ATDFVVPGPGK	2	544.301	1.6102				TRUE
927	HC04Navy_B_B01	IDHC_HUMAN	Isocitrate dehydrogenase [NADP] cytoplasmic OS=Homo sapiens GN=IDH1 PE=1 SV=2	ATDFVVPGPGK	2	544.301	1.6102				TRUE
928	HC04Navy_B_B01	IDHC_HUMAN	Isocitrate dehydrogenase [NADP] cytoplasmic OS=Homo sapiens GN=IDH1 PE=1 SV=2	LIDDMVAQAMK	2	617.821	1.42995				TRUE
929	HC04Navy_B_B01	SUCA_HUMAN	Succinyl-CoA ligase [ADP/GDP-forming] subunit alpha, mitochondrial OS=Homo sapiens GN=SUCLG1 PE=1 SV=4	IGIVSR	2	322.706	0.513832				TRUE
930	HC04Navy_B_B01	SMD3_HUMAN	Small nuclear ribonucleoprotein Sm D3 OS=Homo sapiens GN=SNRPD3 PE=1 SV=1	FLILPDMLK	2	545.346	4.34822				TRUE
931	HC04Navy_B_B01	SMD3_HUMAN	Small nuclear ribonucleoprotein Sm D3 OS=Homo sapiens GN=SNRPD3 PE=1 SV=1	FLILPDMLK	2	545.346	4.34822				TRUE
932	HC04Navy_B_B01	SMD3_HUMAN	Small nuclear ribonucleoprotein Sm D3 OS=Homo sapiens GN=SNRPD3 PE=1 SV=1	FLILPDMLK	2	545.356	6.19274				TRUE
933	HC04Navy_B_B01	SMD3_HUMAN	Small nuclear ribonucleoprotein Sm D3 OS=Homo sapiens GN=SNRPD3 PE=1 SV=1	VAQLEQVYIR	2	609.834	1.93171				TRUE
934	HC04Navy_B_B01	SMD3_HUMAN	Small nuclear ribonucleoprotein Sm D3 OS=Homo sapiens GN=SNRPD3 PE=1 SV=1	VAQLEQVYIR	2	609.834	1.93171				TRUE
935	HC04Navy_B_B01	RL6_HUMAN	60S ribosomal protein L6 OS=Homo sapiens GN=RPL6 PE=1 SV=3	AIPQLQGYLR	2	579.832	0.513106				TRUE
936	HC04Navy_B_B01	RL6_HUMAN	60S ribosomal protein L6 OS=Homo sapiens GN=RPL6 PE=1 SV=3	AIPQLQGYLR	2	579.832	0.513106				TRUE
937	HC04Navy_B_B01	RL6_HUMAN	60S ribosomal protein L6 OS=Homo sapiens GN=RPL6 PE=1 SV=3	AVDSQILPK	2	485.786	0.833583				TRUE
938	HC04Navy_B_B01	RL6_HUMAN	60S ribosomal protein L6 OS=Homo sapiens GN=RPL6 PE=1 SV=3	AVDSQILPK	2	485.786	0.833583				TRUE
939	HC04Navy_B_B01	RL6_HUMAN	60S ribosomal protein L6 OS=Homo sapiens GN=RPL6 PE=1 SV=3	FVIATSTK	2	433.751	0.318201				TRUE
940	HC04Navy_B_B01	RL6_HUMAN	60S ribosomal protein L6 OS=Homo sapiens GN=RPL6 PE=1 SV=3	FVIATSTK	2	433.766	3.14088				TRUE
941	HC04Navy_B_B01	RL6_HUMAN	60S ribosomal protein L6 OS=Homo sapiens GN=RPL6 PE=1 SV=3	FVIATSTK	2	433.751	0.318201				TRUE
942	HC04Navy_B_B01	RL6_HUMAN	60S ribosomal protein L6 OS=Homo sapiens GN=RPL6 PE=1 SV=3	IDISNVK	2	394.736	1.67657				TRUE
943	HC04Navy_B_B01	RL6_HUMAN	60S ribosomal protein L6 OS=Homo sapiens GN=RPL6 PE=1 SV=3	YYPTEDVPR	2	570.277	0.943323				TRUE
944	HC04Navy_B_B01	RL6_HUMAN	60S ribosomal protein L6 OS=Homo sapiens GN=RPL6 PE=1 SV=3	YYPTEDVPR	2	570.277	0.943323				TRUE
945	HC04Navy_B_B01	RAB6A_HUMAN	Ras-related protein Rab-6A OS=Homo sapiens GN=RAB6A PE=1 SV=3	LQLWDTAGQER	2	658.841	1.15821				FALSE
946	HC04Navy_B_B01	RAB6A_HUMAN	Ras-related protein Rab-6A OS=Homo sapiens GN=RAB6A PE=1 SV=3	LQLWDTAGQER	2	658.822	1.6857				FALSE
947	HC04Navy_B_B01	RAB6A_HUMAN	Ras-related protein Rab-6A OS=Homo sapiens GN=RAB6A PE=1 SV=3	LQLWDTAGQER	2	658.841	1.15821				FALSE
948	HC04Navy_B_B01	RAB6A_HUMAN	Ras-related protein Rab-6A OS=Homo sapiens GN=RAB6A PE=1 SV=3	LQLWDTAGQER	2	658.841	1.15821				FALSE
949	HC04Navy_B_B01	RAB6A_HUMAN	Ras-related protein Rab-6A OS=Homo sapiens GN=RAB6A PE=1 SV=3	LQLWDTAGQER	2	658.841	1.15821				FALSE
950	HC04Navy_B_B01	RAB6A_HUMAN	Ras-related protein Rab-6A OS=Homo sapiens GN=RAB6A PE=1 SV=3	VAAALPGMESTQDR	2	723.353	0.352184				TRUE
951	HC04Navy_B_B01	RMXL1_HUMAN	RNA binding motif protein, X-linked-like-1 OS=Homo sapiens GN=RBMXL1 PE=1 SV=1	DVYLSPR	2	425.232	1.33398				FALSE
952	HC04Navy_B_B01	RMXL1_HUMAN	RNA binding motif protein, X-linked-like-1 OS=Homo sapiens GN=RBMXL1 PE=1 SV=1	DVYLSPR	2	425.232	1.33398				FALSE
953	HC04Navy_B_B01	RMXL1_HUMAN	RNA binding motif protein, X-linked-like-1 OS=Homo sapiens GN=RBMXL1 PE=1 SV=1	GFAFVTFESPADAK	2	743.89	3.55264				FALSE
954	HC04Navy_B_B01	RMXL1_HUMAN	RNA binding motif protein, X-linked-like-1 OS=Homo sapiens GN=RBMXL1 PE=1 SV=1	GFAFVTFESPADAK	2	743.89	3.55264				FALSE
955	HC04Navy_B_B01	RMXL1_HUMAN	RNA binding motif protein, X-linked-like-1 OS=Homo sapiens GN=RBMXL1 PE=1 SV=1	LFIGGLNTETNEK	2	718.371	0.475489				FALSE
956	HC04Navy_B_B01	RMXL1_HUMAN	RNA binding motif protein, X-linked-like-1 OS=Homo sapiens GN=RBMXL1 PE=1 SV=1	LFIGGLNTETNEK	2	718.371	0.475489				FALSE
957	HC04Navy_B_B01	CPT1A_HUMAN	Carnitine O-palmitoyltransferase 1, liver isoform OS=Homo sapiens GN=CPT1A PE=1 SV=2	AMVDPAQTVEQR	2	672.831	0.181				TRUE
958	HC04Navy_B_B01	CPT1A_HUMAN	Carnitine O-palmitoyltransferase 1, liver isoform OS=Homo sapiens GN=CPT1A PE=1 SV=2	GDINPNIPYPTR	2	678.843	0.887671				TRUE
959	HC04Navy_B_B01	CPT1A_HUMAN	Carnitine O-palmitoyltransferase 1, liver isoform OS=Homo sapiens GN=CPT1A PE=1 SV=2	GDINPNIPYPTR	2	678.843	0.887671				TRUE
960	HC04Navy_B_B01	CPT1A_HUMAN	Carnitine O-palmitoyltransferase 1, liver isoform OS=Homo sapiens GN=CPT1A PE=1 SV=2	ILDNTSEPQPGEAR	2	763.873	0.317093				TRUE
961	HC04Navy_B_B01	CPT1A_HUMAN	Carnitine O-palmitoyltransferase 1, liver isoform OS=Homo sapiens GN=CPT1A PE=1 SV=2	ILDNTSEPQPGEAR	2	763.873	0.317093				TRUE
962	HC04Navy_B_B01	CPT1A_HUMAN	Carnitine O-palmitoyltransferase 1, liver isoform OS=Homo sapiens GN=CPT1A PE=1 SV=2	LAMTGSGIDR	2	510.757	0.760564				TRUE
963	HC04Navy_B_B01	CPT1A_HUMAN	Carnitine O-palmitoyltransferase 1, liver isoform OS=Homo sapiens GN=CPT1A PE=1 SV=2	LLGSTIPLcSAQWER	2	865.974	2.99645	c9: Carbamidomethyl (+57.02)			TRUE
964	HC04Navy_B_B01	CPT1A_HUMAN	Carnitine O-palmitoyltransferase 1, liver isoform OS=Homo sapiens GN=CPT1A PE=1 SV=2	LLGSTIPLcSAQWER	2	865.96	1.3805	c9: Carbamidomethyl (+57.02)			TRUE
965	HC04Navy_B_B01	CPT1A_HUMAN	Carnitine O-palmitoyltransferase 1, liver isoform OS=Homo sapiens GN=CPT1A PE=1 SV=2	TLETANcmSSQTK	2	743.82	1.19423	c7: Carbamidomethyl (+57.02)	m8: Oxidation (+15.99)		TRUE
966	HC04Navy_B_B01	ILF3_HUMAN	Interleukin enhancer-binding factor 3 OS=Homo sapiens GN=ILF3 PE=1 SV=3	AYAALAALEK	2	510.786	0.714227				TRUE
967	HC04Navy_B_B01	ILF3_HUMAN	Interleukin enhancer-binding factor 3 OS=Homo sapiens GN=ILF3 PE=1 SV=3	AYAALAALEK	2	510.786	0.714227				TRUE
968	HC04Navy_B_B01	ILF3_HUMAN	Interleukin enhancer-binding factor 3 OS=Homo sapiens GN=ILF3 PE=1 SV=3	LFPDTPLALDANK	2	707.879	0.455668				TRUE
969	HC04Navy_B_B01	ILF3_HUMAN	Interleukin enhancer-binding factor 3 OS=Homo sapiens GN=ILF3 PE=1 SV=3	LFPDTPLALDANK	2	707.879	0.455668				TRUE
970	HC04Navy_B_B01	ILF3_HUMAN	Interleukin enhancer-binding factor 3 OS=Homo sapiens GN=ILF3 PE=1 SV=3	NPVMELNEK	2	537.278	1.88323				TRUE
971	HC04Navy_B_B01	ILF3_HUMAN	Interleukin enhancer-binding factor 3 OS=Homo sapiens GN=ILF3 PE=1 SV=3	NPVMELNEK	2	537.278	1.88323				TRUE
972	HC04Navy_B_B01	ILF3_HUMAN	Interleukin enhancer-binding factor 3 OS=Homo sapiens GN=ILF3 PE=1 SV=3	VLAGETLSVNDPPDVLDR	2	955.483	1.48299				TRUE
973	HC04Navy_B_B01	ILF3_HUMAN	Interleukin enhancer-binding factor 3 OS=Homo sapiens GN=ILF3 PE=1 SV=3	VLAGETLSVNDPPDVLDR	2	955.483	1.48299				TRUE
974	HC04Navy_B_B01	ILF3_HUMAN	Interleukin enhancer-binding factor 3 OS=Homo sapiens GN=ILF3 PE=1 SV=3	VLGMDPLPSK	2	528.786	0.932578				TRUE
975	HC04Navy_B_B01	ILF3_HUMAN	Interleukin enhancer-binding factor 3 OS=Homo sapiens GN=ILF3 PE=1 SV=3	VLGMDPLPSK	2	528.786	0.932578				TRUE
976	HC04Navy_B_B01	ILF3_HUMAN	Interleukin enhancer-binding factor 3 OS=Homo sapiens GN=ILF3 PE=1 SV=3	VLGMDPLPSK	2	528.798	1.2183				TRUE
977	HC04Navy_B_B01	ILF3_HUMAN	Interleukin enhancer-binding factor 3 OS=Homo sapiens GN=ILF3 PE=1 SV=3	VLQDMGLPTGAEGR	2	722.362	0.637962				TRUE
978	HC04Navy_B_B01	ILF3_HUMAN	Interleukin enhancer-binding factor 3 OS=Homo sapiens GN=ILF3 PE=1 SV=3	VLQDMGLPTGAEGR	2	722.362	0.637962				TRUE
979	HC04Navy_B_B01	RPN1_HUMAN	Dolichyl-diphosphooligosaccharide--protein glycosyltransferase subunit 1 OS=Homo sapiens GN=RPN1 PE=1 SV=1	ALTSEIALLQSR	3	434.583	0.648941				TRUE
980	HC04Navy_B_B01	RPN1_HUMAN	Dolichyl-diphosphooligosaccharide--protein glycosyltransferase subunit 1 OS=Homo sapiens GN=RPN1 PE=1 SV=1	ALTSEIALLQSR	2	651.368	1.07262				TRUE
981	HC04Navy_B_B01	RPN1_HUMAN	Dolichyl-diphosphooligosaccharide--protein glycosyltransferase subunit 1 OS=Homo sapiens GN=RPN1 PE=1 SV=1	ALTSEIALLQSR	2	651.368	1.07262				TRUE
982	HC04Navy_B_B01	RPN1_HUMAN	Dolichyl-diphosphooligosaccharide--protein glycosyltransferase subunit 1 OS=Homo sapiens GN=RPN1 PE=1 SV=1	ATSFLLALEPELEAR	2	830.485	4.16146				TRUE
983	HC04Navy_B_B01	RPN1_HUMAN	Dolichyl-diphosphooligosaccharide--protein glycosyltransferase subunit 1 OS=Homo sapiens GN=RPN1 PE=1 SV=1	ATSFLLALEPELEAR	2	830.485	4.16146				TRUE
984	HC04Navy_B_B01	RPN1_HUMAN	Dolichyl-diphosphooligosaccharide--protein glycosyltransferase subunit 1 OS=Homo sapiens GN=RPN1 PE=1 SV=1	ATSFLLALEPELEAR	2	830.485	4.16146				TRUE
985	HC04Navy_B_B01	RPN1_HUMAN	Dolichyl-diphosphooligosaccharide--protein glycosyltransferase subunit 1 OS=Homo sapiens GN=RPN1 PE=1 SV=1	ATSFLLALEPELEAR	3	553.989	3.43863				TRUE
986	HC04Navy_B_B01	RPN1_HUMAN	Dolichyl-diphosphooligosaccharide--protein glycosyltransferase subunit 1 OS=Homo sapiens GN=RPN1 PE=1 SV=1	ATSFLLALEPELEAR	2	830.485	4.16146				TRUE
987	HC04Navy_B_B01	RPN1_HUMAN	Dolichyl-diphosphooligosaccharide--protein glycosyltransferase subunit 1 OS=Homo sapiens GN=RPN1 PE=1 SV=1	ATSFLLALEPELEAR	3	553.989	3.43863				TRUE
988	HC04Navy_B_B01	RPN1_HUMAN	Dolichyl-diphosphooligosaccharide--protein glycosyltransferase subunit 1 OS=Homo sapiens GN=RPN1 PE=1 SV=1	DVPAYSQDTFK	2	635.798	0.448177				TRUE
989	HC04Navy_B_B01	RPN1_HUMAN	Dolichyl-diphosphooligosaccharide--protein glycosyltransferase subunit 1 OS=Homo sapiens GN=RPN1 PE=1 SV=1	DVPAYSQDTFK	2	635.798	0.448177				TRUE
990	HC04Navy_B_B01	RPN1_HUMAN	Dolichyl-diphosphooligosaccharide--protein glycosyltransferase subunit 1 OS=Homo sapiens GN=RPN1 PE=1 SV=1	FFTVK	2	321.186	0.0406023				TRUE
991	HC04Navy_B_B01	RPN1_HUMAN	Dolichyl-diphosphooligosaccharide--protein glycosyltransferase subunit 1 OS=Homo sapiens GN=RPN1 PE=1 SV=1	FFTVK	2	321.186	0.0406023				TRUE
992	HC04Navy_B_B01	RPN1_HUMAN	Dolichyl-diphosphooligosaccharide--protein glycosyltransferase subunit 1 OS=Homo sapiens GN=RPN1 PE=1 SV=1	GEDEEENNLEVR	2	716.805	1.00139				TRUE
993	HC04Navy_B_B01	RPN1_HUMAN	Dolichyl-diphosphooligosaccharide--protein glycosyltransferase subunit 1 OS=Homo sapiens GN=RPN1 PE=1 SV=1	IDHILDAL	2	455.253	0.593949				TRUE
994	HC04Navy_B_B01	RPN1_HUMAN	Dolichyl-diphosphooligosaccharide--protein glycosyltransferase subunit 1 OS=Homo sapiens GN=RPN1 PE=1 SV=1	IDHILDAL	2	455.253	0.593949				TRUE
995	HC04Navy_B_B01	RPN1_HUMAN	Dolichyl-diphosphooligosaccharide--protein glycosyltransferase subunit 1 OS=Homo sapiens GN=RPN1 PE=1 SV=1	LPVALDPGAK	2	490.789	0.580255				TRUE
996	HC04Navy_B_B01	RPN1_HUMAN	Dolichyl-diphosphooligosaccharide--protein glycosyltransferase subunit 1 OS=Homo sapiens GN=RPN1 PE=1 SV=1	LPVALDPGAK	2	490.789	0.580255				TRUE
997	HC04Navy_B_B01	RPN1_HUMAN	Dolichyl-diphosphooligosaccharide--protein glycosyltransferase subunit 1 OS=Homo sapiens GN=RPN1 PE=1 SV=1	NIEIDSPYEISR	2	718.371	2.06859				TRUE
998	HC04Navy_B_B01	RPN1_HUMAN	Dolichyl-diphosphooligosaccharide--protein glycosyltransferase subunit 1 OS=Homo sapiens GN=RPN1 PE=1 SV=1	NIEIDSPYEISR	2	718.371	2.06859				TRUE
999	HC04Navy_B_B01	RPN1_HUMAN	Dolichyl-diphosphooligosaccharide--protein glycosyltransferase subunit 1 OS=Homo sapiens GN=RPN1 PE=1 SV=1	NIEIDSPYEISR	2	718.349	0.994495				TRUE
1000	HC04Navy_B_B01	RPN1_HUMAN	Dolichyl-diphosphooligosaccharide--protein glycosyltransferase subunit 1 OS=Homo sapiens GN=RPN1 PE=1 SV=1	QPDSGISSIR	2	530.284	1.71482				TRUE
1001	HC04Navy_B_B01	RPN1_HUMAN	Dolichyl-diphosphooligosaccharide--protein glycosyltransferase subunit 1 OS=Homo sapiens GN=RPN1 PE=1 SV=1	SEDLLDYGPFR	2	656.335	3.15257				TRUE
1002	HC04Navy_B_B01	RPN1_HUMAN	Dolichyl-diphosphooligosaccharide--protein glycosyltransferase subunit 1 OS=Homo sapiens GN=RPN1 PE=1 SV=1	SSEAPPLINEDVK	2	699.858	0.071689				TRUE
1003	HC04Navy_B_B01	RPN1_HUMAN	Dolichyl-diphosphooligosaccharide--protein glycosyltransferase subunit 1 OS=Homo sapiens GN=RPN1 PE=1 SV=1	TILPAAAQDVYYR	2	740.887	0.764848				TRUE
1004	HC04Navy_B_B01	RPN1_HUMAN	Dolichyl-diphosphooligosaccharide--protein glycosyltransferase subunit 1 OS=Homo sapiens GN=RPN1 PE=1 SV=1	TILPAAAQDVYYR	2	740.897	0.48075				TRUE
1005	HC04Navy_B_B01	RPN1_HUMAN	Dolichyl-diphosphooligosaccharide--protein glycosyltransferase subunit 1 OS=Homo sapiens GN=RPN1 PE=1 SV=1	VAcITEQVLTLVNK	2	794.461	2.32262	c3: Carbamidomethyl (+57.02)			TRUE
1006	HC04Navy_B_B01	RPN1_HUMAN	Dolichyl-diphosphooligosaccharide--protein glycosyltransferase subunit 1 OS=Homo sapiens GN=RPN1 PE=1 SV=1	VAcITEQVLTLVNK	2	794.473	3.93044	c3: Carbamidomethyl (+57.02)			TRUE
1007	HC04Navy_B_B01	RPN1_HUMAN	Dolichyl-diphosphooligosaccharide--protein glycosyltransferase subunit 1 OS=Homo sapiens GN=RPN1 PE=1 SV=1	VAcITEQVLTLVNK	2	794.473	3.93044	c3: Carbamidomethyl (+57.02)			TRUE
1008	HC04Navy_B_B01	UBXN4_HUMAN	UBX domain-containing protein 4 OS=Homo sapiens GN=UBXN4 PE=1 SV=2	VTSSEPPNPASSSK	2	694.342	0.511733				TRUE
1009	HC04Navy_B_B01	UBXN4_HUMAN	UBX domain-containing protein 4 OS=Homo sapiens GN=UBXN4 PE=1 SV=2	VTSSEPPNPASSSK	2	694.354	2.22837				TRUE
1010	HC04Navy_B_B01	CX7A2_HUMAN	Cytochrome c oxidase subunit 7A2, mitochondrial OS=Homo sapiens GN=COX7A2 PE=1 SV=1	GGVADALLYR	2	517.785	0.0195442				TRUE
1011	HC04Navy_B_B01	CX7A2_HUMAN	Cytochrome c oxidase subunit 7A2, mitochondrial OS=Homo sapiens GN=COX7A2 PE=1 SV=1	GGVADALLYR	2	517.785	0.0195442				TRUE
1012	HC04Navy_B_B01	CX7A2_HUMAN	Cytochrome c oxidase subunit 7A2, mitochondrial OS=Homo sapiens GN=COX7A2 PE=1 SV=1	LFQEDDEIPLYLK	2	811.956	4.58607				TRUE
1013	HC04Navy_B_B01	CX7A2_HUMAN	Cytochrome c oxidase subunit 7A2, mitochondrial OS=Homo sapiens GN=COX7A2 PE=1 SV=1	LFQEDDEIPLYLK	2	811.956	4.58607				TRUE
1014	HC04Navy_B_B01	CX7A2_HUMAN	Cytochrome c oxidase subunit 7A2, mitochondrial OS=Homo sapiens GN=COX7A2 PE=1 SV=1	LFQEDDEIPLYLK	2	811.956	4.58607				TRUE
1015	HC04Navy_B_B01	GTR1_HUMAN	Solute carrier family 2, facilitated glucose transporter member 1 OS=Homo sapiens GN=SLC2A1 PE=1 SV=2	TFDEIASGFR	2	571.774	0.603921				TRUE
1016	HC04Navy_B_B01	GTR1_HUMAN	Solute carrier family 2, facilitated glucose transporter member 1 OS=Homo sapiens GN=SLC2A1 PE=1 SV=2	TFDEIASGFR	2	571.774	0.603921				TRUE
1017	HC04Navy_B_B01	GTR1_HUMAN	Solute carrier family 2, facilitated glucose transporter member 1 OS=Homo sapiens GN=SLC2A1 PE=1 SV=2	TFDEIASGFR	2	571.784	1.19978				TRUE
1018	HC04Navy_B_B01	GTR1_HUMAN	Solute carrier family 2, facilitated glucose transporter member 1 OS=Homo sapiens GN=SLC2A1 PE=1 SV=2	TFDEIASGFR	2	571.774	0.603921				TRUE
1019	HC04Navy_B_B01	GTR1_HUMAN	Solute carrier family 2, facilitated glucose transporter member 1 OS=Homo sapiens GN=SLC2A1 PE=1 SV=2	TFDEIASGFR	2	571.784	1.19978				TRUE
1020	HC04Navy_B_B01	GTR1_HUMAN	Solute carrier family 2, facilitated glucose transporter member 1 OS=Homo sapiens GN=SLC2A1 PE=1 SV=2	TPEELFHPLGADSQV	2	820.394	0.865273				TRUE
1021	HC04Navy_B_B01	GTR1_HUMAN	Solute carrier family 2, facilitated glucose transporter member 1 OS=Homo sapiens GN=SLC2A1 PE=1 SV=2	TPEELFHPLGADSQV	2	820.41	1.0714				TRUE
1022	HC04Navy_B_B01	GTR1_HUMAN	Solute carrier family 2, facilitated glucose transporter member 1 OS=Homo sapiens GN=SLC2A1 PE=1 SV=2	YVGEVSPTALR	2	596.322	0.0176377				TRUE
1023	HC04Navy_B_B01	BASI_HUMAN	Basigin OS=Homo sapiens GN=BSG PE=1 SV=2	FFVSSSQGR	2	507.761	1.55147				TRUE
1024	HC04Navy_B_B01	BASI_HUMAN	Basigin OS=Homo sapiens GN=BSG PE=1 SV=2	FFVSSSQGR	2	507.753	0.0264432				TRUE
1025	HC04Navy_B_B01	BASI_HUMAN	Basigin OS=Homo sapiens GN=BSG PE=1 SV=2	PGTVFTTVEDLGSK	2	748.381	3104.85				TRUE
1026	HC04Navy_B_B01	BASI_HUMAN	Basigin OS=Homo sapiens GN=BSG PE=1 SV=2	PGTVFTTVEDLGSK	2	748.381	3104.85				TRUE
1027	HC04Navy_B_B01	BASI_HUMAN	Basigin OS=Homo sapiens GN=BSG PE=1 SV=2	PGTVFTTVEDLGSK	2	748.381	3104.85				TRUE
1028	HC04Navy_B_B01	BASI_HUMAN	Basigin OS=Homo sapiens GN=BSG PE=1 SV=2	PGTVFTTVEDLGSK	2	748.381	3104.85				TRUE
1029	HC04Navy_B_B01	BASI_HUMAN	Basigin OS=Homo sapiens GN=BSG PE=1 SV=2	SESVPPVTDWAWYK	2	832.936	4.22398				TRUE
1030	HC04Navy_B_B01	BASI_HUMAN	Basigin OS=Homo sapiens GN=BSG PE=1 SV=2	SESVPPVTDWAWYK	2	832.936	4.22398				TRUE
1031	HC04Navy_B_B01	CCHL_HUMAN	Cytochrome c-type heme lyase OS=Homo sapiens GN=HCCS PE=1 SV=1	GcPVNTEPSGPTcEK	2	816.856	0.315807	c2: Carbamidomethyl (+57.02), c13: Carbamidomethyl (+57.02)			TRUE
1032	HC04Navy_B_B01	ERLN2_HUMAN	Erlin-2 OS=Homo sapiens GN=ERLIN2 PE=1 SV=1	ISEIEDAAFLAR	2	667.847	0.510764				FALSE
1033	HC04Navy_B_B01	ERLN2_HUMAN	Erlin-2 OS=Homo sapiens GN=ERLIN2 PE=1 SV=1	LLIAAQK	2	378.746	1.56481				FALSE
1034	HC04Navy_B_B01	ERLN2_HUMAN	Erlin-2 OS=Homo sapiens GN=ERLIN2 PE=1 SV=1	LLIAAQK	2	378.746	1.56481				FALSE
1035	HC04Navy_B_B01	ERLN2_HUMAN	Erlin-2 OS=Homo sapiens GN=ERLIN2 PE=1 SV=1	LTPEYLQLMK	2	618.337	0.302593				TRUE
1036	HC04Navy_B_B01	ERLN2_HUMAN	Erlin-2 OS=Homo sapiens GN=ERLIN2 PE=1 SV=1	LTPEYLQLMK	2	618.337	0.302593				TRUE
1037	HC04Navy_B_B01	ERLN2_HUMAN	Erlin-2 OS=Homo sapiens GN=ERLIN2 PE=1 SV=1	SVQTTLQTDEVK	2	674.849	0.33435				FALSE
1038	HC04Navy_B_B01	ERLN2_HUMAN	Erlin-2 OS=Homo sapiens GN=ERLIN2 PE=1 SV=1	SVQTTLQTDEVK	2	674.849	0.33435				FALSE
1039	HC04Navy_B_B01	ERLN2_HUMAN	Erlin-2 OS=Homo sapiens GN=ERLIN2 PE=1 SV=1	VAQVAEITYGQK	2	653.85	0.54316				TRUE
1040	HC04Navy_B_B01	4F2_HUMAN	4F2 cell-surface antigen heavy chain OS=Homo sapiens GN=SLC3A2 PE=1 SV=3	ADLLLSTQPGR	2	585.825	0.455525				TRUE
1041	HC04Navy_B_B01	4F2_HUMAN	4F2 cell-surface antigen heavy chain OS=Homo sapiens GN=SLC3A2 PE=1 SV=3	ADLLLSTQPGR	2	585.825	0.455525				TRUE
1042	HC04Navy_B_B01	4F2_HUMAN	4F2 cell-surface antigen heavy chain OS=Homo sapiens GN=SLC3A2 PE=1 SV=3	DDVAQTDLLQIDPNFGSK	3	659.35	3.79979				TRUE
1043	HC04Navy_B_B01	4F2_HUMAN	4F2 cell-surface antigen heavy chain OS=Homo sapiens GN=SLC3A2 PE=1 SV=3	DDVAQTDLLQIDPNFGSK	3	659.35	3.79979				TRUE
1044	HC04Navy_B_B01	4F2_HUMAN	4F2 cell-surface antigen heavy chain OS=Homo sapiens GN=SLC3A2 PE=1 SV=3	DDVAQTDLLQIDPNFGSK	2	988.511	2.78214				TRUE
1045	HC04Navy_B_B01	4F2_HUMAN	4F2 cell-surface antigen heavy chain OS=Homo sapiens GN=SLC3A2 PE=1 SV=3	DDVAQTDLLQIDPNFGSK	2	988.511	2.78214				TRUE
1046	HC04Navy_B_B01	4F2_HUMAN	4F2 cell-surface antigen heavy chain OS=Homo sapiens GN=SLC3A2 PE=1 SV=3	EDFDSLLQSAK	2	626.801	0.848036				TRUE
1047	HC04Navy_B_B01	4F2_HUMAN	4F2 cell-surface antigen heavy chain OS=Homo sapiens GN=SLC3A2 PE=1 SV=3	EDFDSLLQSAK	2	626.801	0.848036				TRUE
1048	HC04Navy_B_B01	4F2_HUMAN	4F2 cell-surface antigen heavy chain OS=Homo sapiens GN=SLC3A2 PE=1 SV=3	EDFDSLLQSAK	2	626.801	0.848036				TRUE
1049	HC04Navy_B_B01	4F2_HUMAN	4F2 cell-surface antigen heavy chain OS=Homo sapiens GN=SLC3A2 PE=1 SV=3	EDFDSLLQSAK	2	626.811	0.722277				TRUE
1050	HC04Navy_B_B01	4F2_HUMAN	4F2 cell-surface antigen heavy chain OS=Homo sapiens GN=SLC3A2 PE=1 SV=3	GENSWFSTQVDTVATK	2	885.42	0.0758695				TRUE
1051	HC04Navy_B_B01	4F2_HUMAN	4F2 cell-surface antigen heavy chain OS=Homo sapiens GN=SLC3A2 PE=1 SV=3	GENSWFSTQVDTVATK	2	885.42	0.0758695				TRUE
1052	HC04Navy_B_B01	4F2_HUMAN	4F2 cell-surface antigen heavy chain OS=Homo sapiens GN=SLC3A2 PE=1 SV=3	GQSEDPGSLLSLFR	2	753.41	3.55979				TRUE
1053	HC04Navy_B_B01	4F2_HUMAN	4F2 cell-surface antigen heavy chain OS=Homo sapiens GN=SLC3A2 PE=1 SV=3	LDYLSSLK	2	469.761	0.398928				TRUE
1054	HC04Navy_B_B01	4F2_HUMAN	4F2 cell-surface antigen heavy chain OS=Homo sapiens GN=SLC3A2 PE=1 SV=3	LDYLSSLK	2	469.761	0.398928				TRUE
1055	HC04Navy_B_B01	4F2_HUMAN	4F2 cell-surface antigen heavy chain OS=Homo sapiens GN=SLC3A2 PE=1 SV=3	LDYLSSLK	2	469.761	0.398928				TRUE
1056	HC04Navy_B_B01	4F2_HUMAN	4F2 cell-surface antigen heavy chain OS=Homo sapiens GN=SLC3A2 PE=1 SV=3	SLVTQYLNATGNR	2	718.871	0.894172				TRUE
1057	HC04Navy_B_B01	4F2_HUMAN	4F2 cell-surface antigen heavy chain OS=Homo sapiens GN=SLC3A2 PE=1 SV=3	VAEDEAEAAAAAK	2	623.3	0.15716				TRUE
1058	HC04Navy_B_B01	4F2_HUMAN	4F2 cell-surface antigen heavy chain OS=Homo sapiens GN=SLC3A2 PE=1 SV=3	VAEDEAEAAAAAK	2	623.3	0.15716				TRUE
1059	HC04Navy_B_B01	4F2_HUMAN	4F2 cell-surface antigen heavy chain OS=Homo sapiens GN=SLC3A2 PE=1 SV=3	VILDLTPNYR	2	602.34	0.030765				TRUE
1060	HC04Navy_B_B01	4F2_HUMAN	4F2 cell-surface antigen heavy chain OS=Homo sapiens GN=SLC3A2 PE=1 SV=3	VILDLTPNYR	2	602.34	0.030765				TRUE
1061	HC04Navy_B_B01	ACTG_HUMAN	Actin, cytoplasmic 2 OS=Homo sapiens GN=ACTG1 PE=1 SV=1	AGFAGDDAPR	2	488.733	1.04384				FALSE
1062	HC04Navy_B_B01	ACTG_HUMAN	Actin, cytoplasmic 2 OS=Homo sapiens GN=ACTG1 PE=1 SV=1	AGFAGDDAPR	2	488.733	1.04384				FALSE
1063	HC04Navy_B_B01	ACTG_HUMAN	Actin, cytoplasmic 2 OS=Homo sapiens GN=ACTG1 PE=1 SV=1	AVFPSIVGR	2	473.284	1.03055				FALSE
1064	HC04Navy_B_B01	ACTG_HUMAN	Actin, cytoplasmic 2 OS=Homo sapiens GN=ACTG1 PE=1 SV=1	AVFPSIVGR	2	473.278	0.305968				FALSE
1065	HC04Navy_B_B01	ACTG_HUMAN	Actin, cytoplasmic 2 OS=Homo sapiens GN=ACTG1 PE=1 SV=1	AVFPSIVGR	2	473.278	0.305968				FALSE
1066	HC04Navy_B_B01	ACTG_HUMAN	Actin, cytoplasmic 2 OS=Homo sapiens GN=ACTG1 PE=1 SV=1	DLTDYLMK	2	499.75	0.655252				FALSE
1067	HC04Navy_B_B01	ACTG_HUMAN	Actin, cytoplasmic 2 OS=Homo sapiens GN=ACTG1 PE=1 SV=1	DLTDYLmK	2	507.744	0.051802		m7: Oxidation (+15.99)		FALSE
1068	HC04Navy_B_B01	ACTG_HUMAN	Actin, cytoplasmic 2 OS=Homo sapiens GN=ACTG1 PE=1 SV=1	DLTDYLMK	2	499.744	0.550187				FALSE
1069	HC04Navy_B_B01	ACTG_HUMAN	Actin, cytoplasmic 2 OS=Homo sapiens GN=ACTG1 PE=1 SV=1	DLTDYLMK	2	499.744	0.550187				FALSE
1070	HC04Navy_B_B01	ACTG_HUMAN	Actin, cytoplasmic 2 OS=Homo sapiens GN=ACTG1 PE=1 SV=1	DLTDYLMK	2	499.744	0.550187				FALSE
1071	HC04Navy_B_B01	ACTG_HUMAN	Actin, cytoplasmic 2 OS=Homo sapiens GN=ACTG1 PE=1 SV=1	DLTDYLmK	2	507.744	0.051802		m7: Oxidation (+15.99)		FALSE
1072	HC04Navy_B_B01	ACTG_HUMAN	Actin, cytoplasmic 2 OS=Homo sapiens GN=ACTG1 PE=1 SV=1	DLYANTVLSGGTTMYPGIADR	3	739.053	3.38112				FALSE
1073	HC04Navy_B_B01	ACTG_HUMAN	Actin, cytoplasmic 2 OS=Homo sapiens GN=ACTG1 PE=1 SV=1	DLYANTVLSGGTTMYPGIADR	2	1108.07	2.93795				FALSE
1074	HC04Navy_B_B01	ACTG_HUMAN	Actin, cytoplasmic 2 OS=Homo sapiens GN=ACTG1 PE=1 SV=1	DLYANTVLSGGTTmYPGIADR	2	1116.04	0.386044		m14: Oxidation (+15.99)		FALSE
1075	HC04Navy_B_B01	ACTG_HUMAN	Actin, cytoplasmic 2 OS=Homo sapiens GN=ACTG1 PE=1 SV=1	DLYANTVLSGGTTMYPGIADR	3	739.053	3.38112				FALSE
1076	HC04Navy_B_B01	ACTG_HUMAN	Actin, cytoplasmic 2 OS=Homo sapiens GN=ACTG1 PE=1 SV=1	DLYANTVLSGGTTMYPGIADR	2	1108.07	2.93795				FALSE
1077	HC04Navy_B_B01	ACTG_HUMAN	Actin, cytoplasmic 2 OS=Homo sapiens GN=ACTG1 PE=1 SV=1	eEEIAALVIDNGSGmCK	2	939.959	2291.92		n-term: Acetyl (+42.01), m15: Oxidation (+15.99)		TRUE
1078	HC04Navy_B_B01	ACTG_HUMAN	Actin, cytoplasmic 2 OS=Homo sapiens GN=ACTG1 PE=1 SV=1	EITALAPSTMK	2	581.312	0.148715				FALSE
1079	HC04Navy_B_B01	ACTG_HUMAN	Actin, cytoplasmic 2 OS=Homo sapiens GN=ACTG1 PE=1 SV=1	EITALAPSTmK	2	589.308	0.289392		m10: Oxidation (+15.99)		FALSE
1080	HC04Navy_B_B01	ACTG_HUMAN	Actin, cytoplasmic 2 OS=Homo sapiens GN=ACTG1 PE=1 SV=1	EITALAPSTmK	2	589.323	2.19283		m10: Oxidation (+15.99)		FALSE
1081	HC04Navy_B_B01	ACTG_HUMAN	Actin, cytoplasmic 2 OS=Homo sapiens GN=ACTG1 PE=1 SV=1	EITALAPSTmK	2	589.308	0.289392		m10: Oxidation (+15.99)		FALSE
1082	HC04Navy_B_B01	ACTG_HUMAN	Actin, cytoplasmic 2 OS=Homo sapiens GN=ACTG1 PE=1 SV=1	EITALAPSTMK	2	581.312	0.148715				FALSE
1083	HC04Navy_B_B01	ACTG_HUMAN	Actin, cytoplasmic 2 OS=Homo sapiens GN=ACTG1 PE=1 SV=1	EITALAPSTMK	2	581.312	0.148715				FALSE
1084	HC04Navy_B_B01	ACTG_HUMAN	Actin, cytoplasmic 2 OS=Homo sapiens GN=ACTG1 PE=1 SV=1	GILTLK	2	322.718	0.793564				FALSE
1085	HC04Navy_B_B01	ACTG_HUMAN	Actin, cytoplasmic 2 OS=Homo sapiens GN=ACTG1 PE=1 SV=1	GILTLK	2	322.718	0.793564				FALSE
1086	HC04Navy_B_B01	ACTG_HUMAN	Actin, cytoplasmic 2 OS=Homo sapiens GN=ACTG1 PE=1 SV=1	GILTLK	2	322.729	2.77763				FALSE
1087	HC04Navy_B_B01	ACTG_HUMAN	Actin, cytoplasmic 2 OS=Homo sapiens GN=ACTG1 PE=1 SV=1	GQVITIGNER	2	543.799	0.114777				FALSE
1088	HC04Navy_B_B01	ACTG_HUMAN	Actin, cytoplasmic 2 OS=Homo sapiens GN=ACTG1 PE=1 SV=1	GQVITIGNER	2	543.805	1.27305				FALSE
1089	HC04Navy_B_B01	ACTG_HUMAN	Actin, cytoplasmic 2 OS=Homo sapiens GN=ACTG1 PE=1 SV=1	GYSFTTTAER	2	566.768	0.178875				FALSE
1090	HC04Navy_B_B01	ACTG_HUMAN	Actin, cytoplasmic 2 OS=Homo sapiens GN=ACTG1 PE=1 SV=1	GYSFTTTAER	2	566.778	2.056				FALSE
1091	HC04Navy_B_B01	ACTG_HUMAN	Actin, cytoplasmic 2 OS=Homo sapiens GN=ACTG1 PE=1 SV=1	GYSFTTTAER	2	566.768	0.178875				FALSE
1092	HC04Navy_B_B01	ACTG_HUMAN	Actin, cytoplasmic 2 OS=Homo sapiens GN=ACTG1 PE=1 SV=1	GYSFTTTAER	2	566.768	0.178875				FALSE
1093	HC04Navy_B_B01	ACTG_HUMAN	Actin, cytoplasmic 2 OS=Homo sapiens GN=ACTG1 PE=1 SV=1	IIAPPER	2	398.236	0.792987				FALSE
1094	HC04Navy_B_B01	ACTG_HUMAN	Actin, cytoplasmic 2 OS=Homo sapiens GN=ACTG1 PE=1 SV=1	IIAPPER	2	398.236	0.792987				FALSE
1095	HC04Navy_B_B01	ACTG_HUMAN	Actin, cytoplasmic 2 OS=Homo sapiens GN=ACTG1 PE=1 SV=1	LcYVALDFEQEMATAASSSSLEK	3	850.752	2.67272	c2: Carbamidomethyl (+57.02)			FALSE
1096	HC04Navy_B_B01	ACTG_HUMAN	Actin, cytoplasmic 2 OS=Homo sapiens GN=ACTG1 PE=1 SV=1	LcYVALDFEQEMATAASSSSLEK	3	850.752	2.67272	c2: Carbamidomethyl (+57.02)			FALSE
1097	HC04Navy_B_B01	ACTG_HUMAN	Actin, cytoplasmic 2 OS=Homo sapiens GN=ACTG1 PE=1 SV=1	LcYVALDFEQEMATAASSSSLEK	3	850.752	2.67272	c2: Carbamidomethyl (+57.02)			FALSE
1098	HC04Navy_B_B01	ACTG_HUMAN	Actin, cytoplasmic 2 OS=Homo sapiens GN=ACTG1 PE=1 SV=1	LcYVALDFEQEMATAASSSSLEK	3	850.752	2.67272	c2: Carbamidomethyl (+57.02)			FALSE
1099	HC04Navy_B_B01	ACTG_HUMAN	Actin, cytoplasmic 2 OS=Homo sapiens GN=ACTG1 PE=1 SV=1	LcYVALDFEQEMATAASSSSLEK	2	1275.63	2.80048	c2: Carbamidomethyl (+57.02)			FALSE
1100	HC04Navy_B_B01	ACTG_HUMAN	Actin, cytoplasmic 2 OS=Homo sapiens GN=ACTG1 PE=1 SV=1	LcYVALDFEQEMATAASSSSLEK	3	850.752	2.67272	c2: Carbamidomethyl (+57.02)			FALSE
1101	HC04Navy_B_B01	ACTG_HUMAN	Actin, cytoplasmic 2 OS=Homo sapiens GN=ACTG1 PE=1 SV=1	LcYVALDFEQEMATAASSSSLEK	3	850.752	2.67272	c2: Carbamidomethyl (+57.02)			FALSE
1102	HC04Navy_B_B01	ACTG_HUMAN	Actin, cytoplasmic 2 OS=Homo sapiens GN=ACTG1 PE=1 SV=1	LcYVALDFEQEMATAASSSSLEK	3	850.752	2.67272	c2: Carbamidomethyl (+57.02)			FALSE
1103	HC04Navy_B_B01	ACTG_HUMAN	Actin, cytoplasmic 2 OS=Homo sapiens GN=ACTG1 PE=1 SV=1	LcYVALDFEQEMATAASSSSLEK	3	850.752	2.67272	c2: Carbamidomethyl (+57.02)			FALSE
1104	HC04Navy_B_B01	ACTG_HUMAN	Actin, cytoplasmic 2 OS=Homo sapiens GN=ACTG1 PE=1 SV=1	LcYVALDFEQEMATAASSSSLEK	3	850.752	2.67272	c2: Carbamidomethyl (+57.02)			FALSE
1105	HC04Navy_B_B01	ACTG_HUMAN	Actin, cytoplasmic 2 OS=Homo sapiens GN=ACTG1 PE=1 SV=1	LcYVALDFEQEMATAASSSSLEK	3	850.752	2.67272	c2: Carbamidomethyl (+57.02)			FALSE
1106	HC04Navy_B_B01	ACTG_HUMAN	Actin, cytoplasmic 2 OS=Homo sapiens GN=ACTG1 PE=1 SV=1	LcYVALDFEQEMATAASSSSLEK	3	850.752	2.67272	c2: Carbamidomethyl (+57.02)			FALSE
1107	HC04Navy_B_B01	ACTG_HUMAN	Actin, cytoplasmic 2 OS=Homo sapiens GN=ACTG1 PE=1 SV=1	LcYVALDFEQEMATAASSSSLEK	3	850.752	2.67272	c2: Carbamidomethyl (+57.02)			FALSE
1108	HC04Navy_B_B01	ACTG_HUMAN	Actin, cytoplasmic 2 OS=Homo sapiens GN=ACTG1 PE=1 SV=1	LcYVALDFEQEMATAASSSSLEK	3	850.752	2.67272	c2: Carbamidomethyl (+57.02)			FALSE
1109	HC04Navy_B_B01	ACTG_HUMAN	Actin, cytoplasmic 2 OS=Homo sapiens GN=ACTG1 PE=1 SV=1	LcYVALDFEQEMATAASSSSLEK	2	1275.63	2.80048	c2: Carbamidomethyl (+57.02)			FALSE
1110	HC04Navy_B_B01	ACTG_HUMAN	Actin, cytoplasmic 2 OS=Homo sapiens GN=ACTG1 PE=1 SV=1	LcYVALDFEQEMATAASSSSLEK	3	850.752	2.67272	c2: Carbamidomethyl (+57.02)			FALSE
1111	HC04Navy_B_B01	ACTG_HUMAN	Actin, cytoplasmic 2 OS=Homo sapiens GN=ACTG1 PE=1 SV=1	LcYVALDFEQEMATAASSSSLEK	3	850.752	2.67272	c2: Carbamidomethyl (+57.02)			FALSE
1112	HC04Navy_B_B01	ACTG_HUMAN	Actin, cytoplasmic 2 OS=Homo sapiens GN=ACTG1 PE=1 SV=1	LcYVALDFEQEMATAASSSSLEK	3	850.752	2.67272	c2: Carbamidomethyl (+57.02)			FALSE
1113	HC04Navy_B_B01	ACTG_HUMAN	Actin, cytoplasmic 2 OS=Homo sapiens GN=ACTG1 PE=1 SV=1	LcYVALDFEQEMATAASSSSLEK	3	850.752	2.67272	c2: Carbamidomethyl (+57.02)			FALSE
1114	HC04Navy_B_B01	ACTG_HUMAN	Actin, cytoplasmic 2 OS=Homo sapiens GN=ACTG1 PE=1 SV=1	LcYVALDFEQEMATAASSSSLEK	3	850.752	2.67272	c2: Carbamidomethyl (+57.02)			FALSE
1115	HC04Navy_B_B01	ACTG_HUMAN	Actin, cytoplasmic 2 OS=Homo sapiens GN=ACTG1 PE=1 SV=1	LcYVALDFEQEMATAASSSSLEK	2	1275.63	2.80048	c2: Carbamidomethyl (+57.02)			FALSE
1116	HC04Navy_B_B01	ACTG_HUMAN	Actin, cytoplasmic 2 OS=Homo sapiens GN=ACTG1 PE=1 SV=1	LcYVALDFEQEMATAASSSSLEK	3	850.752	2.67272	c2: Carbamidomethyl (+57.02)			FALSE
1117	HC04Navy_B_B01	ACTG_HUMAN	Actin, cytoplasmic 2 OS=Homo sapiens GN=ACTG1 PE=1 SV=1	LcYVALDFEQEMATAASSSSLEK	3	850.752	2.67272	c2: Carbamidomethyl (+57.02)			FALSE
1118	HC04Navy_B_B01	ACTG_HUMAN	Actin, cytoplasmic 2 OS=Homo sapiens GN=ACTG1 PE=1 SV=1	LcYVALDFEQEMATAASSSSLEK	3	850.752	2.67272	c2: Carbamidomethyl (+57.02)			FALSE
1119	HC04Navy_B_B01	ACTG_HUMAN	Actin, cytoplasmic 2 OS=Homo sapiens GN=ACTG1 PE=1 SV=1	LcYVALDFEQEMATAASSSSLEK	3	850.752	2.67272	c2: Carbamidomethyl (+57.02)			FALSE
1120	HC04Navy_B_B01	ACTG_HUMAN	Actin, cytoplasmic 2 OS=Homo sapiens GN=ACTG1 PE=1 SV=1	LcYVALDFEQEMATAASSSSLEK	3	850.752	2.67272	c2: Carbamidomethyl (+57.02)			FALSE
1121	HC04Navy_B_B01	ACTG_HUMAN	Actin, cytoplasmic 2 OS=Homo sapiens GN=ACTG1 PE=1 SV=1	LcYVALDFEQEMATAASSSSLEK	3	850.752	2.67272	c2: Carbamidomethyl (+57.02)			FALSE
1122	HC04Navy_B_B01	ACTG_HUMAN	Actin, cytoplasmic 2 OS=Homo sapiens GN=ACTG1 PE=1 SV=1	LcYVALDFEQEMATAASSSSLEK	3	850.752	2.67272	c2: Carbamidomethyl (+57.02)			FALSE
1123	HC04Navy_B_B01	ACTG_HUMAN	Actin, cytoplasmic 2 OS=Homo sapiens GN=ACTG1 PE=1 SV=1	LcYVALDFEQEMATAASSSSLEK	3	850.752	2.67272	c2: Carbamidomethyl (+57.02)			FALSE
1124	HC04Navy_B_B01	ACTG_HUMAN	Actin, cytoplasmic 2 OS=Homo sapiens GN=ACTG1 PE=1 SV=1	LcYVALDFEQEMATAASSSSLEK	3	850.752	2.67272	c2: Carbamidomethyl (+57.02)			FALSE
1125	HC04Navy_B_B01	ACTG_HUMAN	Actin, cytoplasmic 2 OS=Homo sapiens GN=ACTG1 PE=1 SV=1	LcYVALDFEQEMATAASSSSLEK	2	1275.63	2.80048	c2: Carbamidomethyl (+57.02)			FALSE
1126	HC04Navy_B_B01	ACTG_HUMAN	Actin, cytoplasmic 2 OS=Homo sapiens GN=ACTG1 PE=1 SV=1	LcYVALDFEQEMATAASSSSLEK	2	1275.63	2.80048	c2: Carbamidomethyl (+57.02)			FALSE
1127	HC04Navy_B_B01	ACTG_HUMAN	Actin, cytoplasmic 2 OS=Homo sapiens GN=ACTG1 PE=1 SV=1	LcYVALDFEQEMATAASSSSLEK	3	850.752	2.67272	c2: Carbamidomethyl (+57.02)			FALSE
1128	HC04Navy_B_B01	ACTG_HUMAN	Actin, cytoplasmic 2 OS=Homo sapiens GN=ACTG1 PE=1 SV=1	LcYVALDFEQEMATAASSSSLEK	3	850.752	2.67272	c2: Carbamidomethyl (+57.02)			FALSE
1129	HC04Navy_B_B01	ACTG_HUMAN	Actin, cytoplasmic 2 OS=Homo sapiens GN=ACTG1 PE=1 SV=1	LcYVALDFEQEMATAASSSSLEK	3	850.752	2.67272	c2: Carbamidomethyl (+57.02)			FALSE
1130	HC04Navy_B_B01	ACTG_HUMAN	Actin, cytoplasmic 2 OS=Homo sapiens GN=ACTG1 PE=1 SV=1	LcYVALDFEQEMATAASSSSLEK	3	850.752	2.67272	c2: Carbamidomethyl (+57.02)			FALSE
1131	HC04Navy_B_B01	ACTG_HUMAN	Actin, cytoplasmic 2 OS=Homo sapiens GN=ACTG1 PE=1 SV=1	LcYVALDFEQEMATAASSSSLEK	2	1275.63	2.80048	c2: Carbamidomethyl (+57.02)			FALSE
1132	HC04Navy_B_B01	ACTG_HUMAN	Actin, cytoplasmic 2 OS=Homo sapiens GN=ACTG1 PE=1 SV=1	LcYVALDFEQEMATAASSSSLEK	3	850.752	2.67272	c2: Carbamidomethyl (+57.02)			FALSE
1133	HC04Navy_B_B01	ACTG_HUMAN	Actin, cytoplasmic 2 OS=Homo sapiens GN=ACTG1 PE=1 SV=1	LcYVALDFEQEMATAASSSSLEK	2	1275.63	2.80048	c2: Carbamidomethyl (+57.02)			FALSE
1134	HC04Navy_B_B01	ACTG_HUMAN	Actin, cytoplasmic 2 OS=Homo sapiens GN=ACTG1 PE=1 SV=1	LcYVALDFEQEMATAASSSSLEK	2	1275.63	2.80048	c2: Carbamidomethyl (+57.02)			FALSE
1135	HC04Navy_B_B01	ACTG_HUMAN	Actin, cytoplasmic 2 OS=Homo sapiens GN=ACTG1 PE=1 SV=1	LcYVALDFEQEMATAASSSSLEK	2	1275.63	2.80048	c2: Carbamidomethyl (+57.02)			FALSE
1136	HC04Navy_B_B01	ACTG_HUMAN	Actin, cytoplasmic 2 OS=Homo sapiens GN=ACTG1 PE=1 SV=1	LcYVALDFEQEMATAASSSSLEK	2	1275.63	2.80048	c2: Carbamidomethyl (+57.02)			FALSE
1137	HC04Navy_B_B01	ACTG_HUMAN	Actin, cytoplasmic 2 OS=Homo sapiens GN=ACTG1 PE=1 SV=1	LcYVALDFEQEMATAASSSSLEK	2	1275.63	2.80048	c2: Carbamidomethyl (+57.02)			FALSE
1138	HC04Navy_B_B01	ACTG_HUMAN	Actin, cytoplasmic 2 OS=Homo sapiens GN=ACTG1 PE=1 SV=1	LcYVALDFEQEMATAASSSSLEK	2	1275.63	2.80048	c2: Carbamidomethyl (+57.02)			FALSE
1139	HC04Navy_B_B01	ACTG_HUMAN	Actin, cytoplasmic 2 OS=Homo sapiens GN=ACTG1 PE=1 SV=1	qEYDESGPSIVHR	2	750.354	1.70978		n-term: Ammonia-loss (-17.03)		FALSE
1140	HC04Navy_B_B01	ACTG_HUMAN	Actin, cytoplasmic 2 OS=Homo sapiens GN=ACTG1 PE=1 SV=1	qEYDESGPSIVHR	2	750.339	0.383541		n-term: Ammonia-loss (-17.03)		FALSE
1141	HC04Navy_B_B01	ACTG_HUMAN	Actin, cytoplasmic 2 OS=Homo sapiens GN=ACTG1 PE=1 SV=1	SYELPDGQVITIGNER	3	597.639	0.601938				FALSE
1142	HC04Navy_B_B01	ACTG_HUMAN	Actin, cytoplasmic 2 OS=Homo sapiens GN=ACTG1 PE=1 SV=1	SYELPDGQVITIGNER	3	597.639	0.601938				FALSE
1143	HC04Navy_B_B01	ACTG_HUMAN	Actin, cytoplasmic 2 OS=Homo sapiens GN=ACTG1 PE=1 SV=1	SYELPDGQVITIGNER	3	597.639	0.601938				FALSE
1144	HC04Navy_B_B01	ACTG_HUMAN	Actin, cytoplasmic 2 OS=Homo sapiens GN=ACTG1 PE=1 SV=1	SYELPDGQVITIGNER	2	895.951	0.128612				FALSE
1145	HC04Navy_B_B01	ACTG_HUMAN	Actin, cytoplasmic 2 OS=Homo sapiens GN=ACTG1 PE=1 SV=1	SYELPDGQVITIGNER	2	895.951	0.128612				FALSE
1146	HC04Navy_B_B01	ACTG_HUMAN	Actin, cytoplasmic 2 OS=Homo sapiens GN=ACTG1 PE=1 SV=1	SYELPDGQVITIGNER	2	895.951	0.128612				FALSE
1147	HC04Navy_B_B01	ACTG_HUMAN	Actin, cytoplasmic 2 OS=Homo sapiens GN=ACTG1 PE=1 SV=1	SYELPDGQVITIGNER	2	895.951	0.128612				FALSE
1148	HC04Navy_B_B01	ACTG_HUMAN	Actin, cytoplasmic 2 OS=Homo sapiens GN=ACTG1 PE=1 SV=1	TERGYSFTTTAER	2	751.874	1052.65				FALSE
1149	HC04Navy_B_B01	ACTG_HUMAN	Actin, cytoplasmic 2 OS=Homo sapiens GN=ACTG1 PE=1 SV=1	TTGIVMDSGDGVTH	2	695.33	1.54772				FALSE
1150	HC04Navy_B_B01	PLIN2_HUMAN	Perilipin-2 OS=Homo sapiens GN=PLIN2 PE=1 SV=2	SELLVEQYLPLTEEELEK	2	1081.59	2.94229				TRUE
1151	HC04Navy_B_B01	RL19_HUMAN	60S ribosomal protein L19 OS=Homo sapiens GN=RPL19 PE=1 SV=1	LLADQAEAR	2	493.774	1.52407				TRUE
1152	HC04Navy_B_B01	RL19_HUMAN	60S ribosomal protein L19 OS=Homo sapiens GN=RPL19 PE=1 SV=1	LLADQAEAR	2	493.774	1.52407				TRUE
1153	HC04Navy_B_B01	RL19_HUMAN	60S ribosomal protein L19 OS=Homo sapiens GN=RPL19 PE=1 SV=1	VWLDPNETNEIANANSR	2	971.959	0.764399				TRUE
1154	HC04Navy_B_B01	RL19_HUMAN	60S ribosomal protein L19 OS=Homo sapiens GN=RPL19 PE=1 SV=1	VWLDPNETNEIANANSR	2	971.959	0.764399				TRUE
1155	HC04Navy_B_B01	TOM70_HUMAN	Mitochondrial import receptor subunit TOM70 OS=Homo sapiens GN=TOMM70 PE=1 SV=1	GLELISK	2	380.232	0.614936				TRUE
1156	HC04Navy_B_B01	TBL2_HUMAN	Transducin beta-like protein 2 OS=Homo sapiens GN=TBL2 PE=1 SV=1	FVAScGFTPDVK	2	664.325	0.680297	c5: Carbamidomethyl (+57.02)			TRUE
1157	HC04Navy_B_B01	TBL2_HUMAN	Transducin beta-like protein 2 OS=Homo sapiens GN=TBL2 PE=1 SV=1	FVAScGFTPDVK	2	664.325	0.680297	c5: Carbamidomethyl (+57.02)			TRUE
1158	HC04Navy_B_B01	TBL2_HUMAN	Transducin beta-like protein 2 OS=Homo sapiens GN=TBL2 PE=1 SV=1	LQQQLTQAQETLK	2	764.915	0.6002				TRUE
1159	HC04Navy_B_B01	TBL2_HUMAN	Transducin beta-like protein 2 OS=Homo sapiens GN=TBL2 PE=1 SV=1	LQQQLTQAQETLK	2	764.915	0.6002				TRUE
1160	HC04Navy_B_B01	CMC2_HUMAN	Calcium-binding mitochondrial carrier protein Aralar2 OS=Homo sapiens GN=SLC25A13 PE=1 SV=2	AcFLR	2	333.671	0.435723	c2: Carbamidomethyl (+57.02)			FALSE
1161	HC04Navy_B_B01	CMC2_HUMAN	Calcium-binding mitochondrial carrier protein Aralar2 OS=Homo sapiens GN=SLC25A13 PE=1 SV=2	AGQTTYSGVIDcFR	2	787.869	0.271268	c12: Carbamidomethyl (+57.02)			FALSE
1162	HC04Navy_B_B01	CMC2_HUMAN	Calcium-binding mitochondrial carrier protein Aralar2 OS=Homo sapiens GN=SLC25A13 PE=1 SV=2	AGQTTYSGVIDcFR	2	787.869	0.271268	c12: Carbamidomethyl (+57.02)			FALSE
1163	HC04Navy_B_B01	CMC2_HUMAN	Calcium-binding mitochondrial carrier protein Aralar2 OS=Homo sapiens GN=SLC25A13 PE=1 SV=2	ASFANEDGQVSPGSLLLAGAIAGMPAASLVTPADVIK	3	1180.33	3.24619				TRUE
1164	HC04Navy_B_B01	CMC2_HUMAN	Calcium-binding mitochondrial carrier protein Aralar2 OS=Homo sapiens GN=SLC25A13 PE=1 SV=2	FGLGSVAGAVGATAVYPIDLVK	3	702.413	2.90088				TRUE
1165	HC04Navy_B_B01	CMC2_HUMAN	Calcium-binding mitochondrial carrier protein Aralar2 OS=Homo sapiens GN=SLC25A13 PE=1 SV=2	FGLGSVAGAVGATAVYPIDLVK	3	702.413	2.90088				TRUE
1166	HC04Navy_B_B01	CMC2_HUMAN	Calcium-binding mitochondrial carrier protein Aralar2 OS=Homo sapiens GN=SLC25A13 PE=1 SV=2	GLLPQLLGVAPEK	2	667.937	4.64449				FALSE
1167	HC04Navy_B_B01	CMC2_HUMAN	Calcium-binding mitochondrial carrier protein Aralar2 OS=Homo sapiens GN=SLC25A13 PE=1 SV=2	GLLPQLLGVAPEK	2	667.937	4.64449				FALSE
1168	HC04Navy_B_B01	CMC2_HUMAN	Calcium-binding mitochondrial carrier protein Aralar2 OS=Homo sapiens GN=SLC25A13 PE=1 SV=2	IYSTLAGTR	2	491.268	0.696971				FALSE
1169	HC04Navy_B_B01	CMC2_HUMAN	Calcium-binding mitochondrial carrier protein Aralar2 OS=Homo sapiens GN=SLC25A13 PE=1 SV=2	IYSTLAGTR	2	491.268	0.696971				FALSE
1170	HC04Navy_B_B01	CMC2_HUMAN	Calcium-binding mitochondrial carrier protein Aralar2 OS=Homo sapiens GN=SLC25A13 PE=1 SV=2	LAVATFAGIENK	2	617.342	0.532176				TRUE
1171	HC04Navy_B_B01	CMC2_HUMAN	Calcium-binding mitochondrial carrier protein Aralar2 OS=Homo sapiens GN=SLC25A13 PE=1 SV=2	LAVATFAGIENK	2	617.342	0.532176				TRUE
1172	HC04Navy_B_B01	CMC2_HUMAN	Calcium-binding mitochondrial carrier protein Aralar2 OS=Homo sapiens GN=SLC25A13 PE=1 SV=2	LQVAGEITTGPR	2	621.34	0.979626				FALSE
1173	HC04Navy_B_B01	CMC2_HUMAN	Calcium-binding mitochondrial carrier protein Aralar2 OS=Homo sapiens GN=SLC25A13 PE=1 SV=2	LTVNDFVR	2	482.262	0.829491				FALSE
1174	HC04Navy_B_B01	CMC2_HUMAN	Calcium-binding mitochondrial carrier protein Aralar2 OS=Homo sapiens GN=SLC25A13 PE=1 SV=2	LTVNDFVR	2	482.27	0.724142				FALSE
1175	HC04Navy_B_B01	CMC2_HUMAN	Calcium-binding mitochondrial carrier protein Aralar2 OS=Homo sapiens GN=SLC25A13 PE=1 SV=2	MTLADIER	2	474.741	0.642128				TRUE
1176	HC04Navy_B_B01	CMC2_HUMAN	Calcium-binding mitochondrial carrier protein Aralar2 OS=Homo sapiens GN=SLC25A13 PE=1 SV=2	PVLLQVAESAYR	2	673.376	0.147538				TRUE
1177	HC04Navy_B_B01	CMC2_HUMAN	Calcium-binding mitochondrial carrier protein Aralar2 OS=Homo sapiens GN=SLC25A13 PE=1 SV=2	STGSFVGELMYK	2	659.817	0.582107				TRUE
1178	HC04Navy_B_B01	CMC2_HUMAN	Calcium-binding mitochondrial carrier protein Aralar2 OS=Homo sapiens GN=SLC25A13 PE=1 SV=2	STGSFVGELMYK	2	659.817	0.582107				TRUE
1179	HC04Navy_B_B01	CMC2_HUMAN	Calcium-binding mitochondrial carrier protein Aralar2 OS=Homo sapiens GN=SLC25A13 PE=1 SV=2	TVELLSGVVDQTK	2	694.88	0.694935				TRUE
1180	HC04Navy_B_B01	CMC2_HUMAN	Calcium-binding mitochondrial carrier protein Aralar2 OS=Homo sapiens GN=SLC25A13 PE=1 SV=2	TVELLSGVVDQTK	2	694.88	0.694935				TRUE
1181	HC04Navy_B_B01	CMC2_HUMAN	Calcium-binding mitochondrial carrier protein Aralar2 OS=Homo sapiens GN=SLC25A13 PE=1 SV=2	VSALSVVR	2	415.753	1.19735				TRUE
1182	HC04Navy_B_B01	CMC2_HUMAN	Calcium-binding mitochondrial carrier protein Aralar2 OS=Homo sapiens GN=SLC25A13 PE=1 SV=2	VSALSVVR	2	415.753	1.19735				TRUE
1183	HC04Navy_B_B01	CMC2_HUMAN	Calcium-binding mitochondrial carrier protein Aralar2 OS=Homo sapiens GN=SLC25A13 PE=1 SV=2	VSALSVVR	2	415.763	1.21061				TRUE
1184	HC04Navy_B_B01	CMC2_HUMAN	Calcium-binding mitochondrial carrier protein Aralar2 OS=Homo sapiens GN=SLC25A13 PE=1 SV=2	VTAIDFR	2	411.233	1.0331				TRUE
1185	HC04Navy_B_B01	CMC2_HUMAN	Calcium-binding mitochondrial carrier protein Aralar2 OS=Homo sapiens GN=SLC25A13 PE=1 SV=2	VTAIDFR	2	411.226	0.670369				TRUE
1186	HC04Navy_B_B01	CMC2_HUMAN	Calcium-binding mitochondrial carrier protein Aralar2 OS=Homo sapiens GN=SLC25A13 PE=1 SV=2	YLNIFGESQPNPK	2	753.889	0.781139				TRUE
1187	HC04Navy_B_B01	CMC2_HUMAN	Calcium-binding mitochondrial carrier protein Aralar2 OS=Homo sapiens GN=SLC25A13 PE=1 SV=2	YLNIFGESQPNPK	2	753.889	0.781139				TRUE
1188	HC04Navy_B_B01	LRRC1_HUMAN	Leucine-rich repeat-containing protein 1 OS=Homo sapiens GN=LRRC1 PE=1 SV=1	ALQVADFSGNPLTR	2	744.883	1.45654				TRUE
1189	HC04Navy_B_B01	ACTBM_HUMAN	Putative beta-actin-like protein 3 OS=Homo sapiens GN=POTEKP PE=5 SV=1	GQVITIGNER	2	543.799	0.114777				FALSE
1190	HC04Navy_B_B01	ACTBM_HUMAN	Putative beta-actin-like protein 3 OS=Homo sapiens GN=POTEKP PE=5 SV=1	GQVITIGNER	2	543.805	1.27305				FALSE
1191	HC04Navy_B_B01	ACTBM_HUMAN	Putative beta-actin-like protein 3 OS=Homo sapiens GN=POTEKP PE=5 SV=1	qEYDESGPSIVHR	2	750.354	1.70978		n-term: Ammonia-loss (-17.03)		FALSE
1192	HC04Navy_B_B01	ACTBM_HUMAN	Putative beta-actin-like protein 3 OS=Homo sapiens GN=POTEKP PE=5 SV=1	qEYDESGPSIVHR	2	750.339	0.383541		n-term: Ammonia-loss (-17.03)		FALSE
1193	HC04Navy_B_B01	ACTBM_HUMAN	Putative beta-actin-like protein 3 OS=Homo sapiens GN=POTEKP PE=5 SV=1	SYELPDGQVITIGNER	3	597.639	0.601938				FALSE
1194	HC04Navy_B_B01	ACTBM_HUMAN	Putative beta-actin-like protein 3 OS=Homo sapiens GN=POTEKP PE=5 SV=1	SYELPDGQVITIGNER	3	597.639	0.601938				FALSE
1195	HC04Navy_B_B01	ACTBM_HUMAN	Putative beta-actin-like protein 3 OS=Homo sapiens GN=POTEKP PE=5 SV=1	SYELPDGQVITIGNER	3	597.639	0.601938				FALSE
1196	HC04Navy_B_B01	ACTBM_HUMAN	Putative beta-actin-like protein 3 OS=Homo sapiens GN=POTEKP PE=5 SV=1	SYELPDGQVITIGNER	2	895.951	0.128612				FALSE
1197	HC04Navy_B_B01	ACTBM_HUMAN	Putative beta-actin-like protein 3 OS=Homo sapiens GN=POTEKP PE=5 SV=1	SYELPDGQVITIGNER	2	895.951	0.128612				FALSE
1198	HC04Navy_B_B01	ACTBM_HUMAN	Putative beta-actin-like protein 3 OS=Homo sapiens GN=POTEKP PE=5 SV=1	SYELPDGQVITIGNER	2	895.951	0.128612				FALSE
1199	HC04Navy_B_B01	ACTBM_HUMAN	Putative beta-actin-like protein 3 OS=Homo sapiens GN=POTEKP PE=5 SV=1	SYELPDGQVITIGNER	2	895.951	0.128612				FALSE
1200	HC04Navy_B_B01	TMM33_HUMAN	Transmembrane protein 33 OS=Homo sapiens GN=TMEM33 PE=1 SV=2	ALLANALTSALR	2	607.39	3.80253				TRUE
1201	HC04Navy_B_B01	PCX2_HUMAN	Pecanex-like protein 2 OS=Homo sapiens GN=PCNX2 PE=2 SV=3	AEALIR	2	336.71	1.34913				TRUE
1202	HC04Navy_B_B01	RHOA_HUMAN	Transforming protein RhoA OS=Homo sapiens GN=RHOA PE=1 SV=1	EVFEMATR	2	491.735	0.250851				TRUE
1203	HC04Navy_B_B01	RHOA_HUMAN	Transforming protein RhoA OS=Homo sapiens GN=RHOA PE=1 SV=1	EVFEMATR	2	491.735	0.250851				TRUE
1204	HC04Navy_B_B01	RHOA_HUMAN	Transforming protein RhoA OS=Homo sapiens GN=RHOA PE=1 SV=1	LVIVGDGAcGK	2	544.791	0.15622	c9: Carbamidomethyl (+57.02)			TRUE
1205	HC04Navy_B_B01	RHOA_HUMAN	Transforming protein RhoA OS=Homo sapiens GN=RHOA PE=1 SV=1	LVIVGDGAcGK	2	544.791	0.15622	c9: Carbamidomethyl (+57.02)			TRUE
1206	HC04Navy_B_B01	LDHA_HUMAN	L-lactate dehydrogenase A chain OS=Homo sapiens GN=LDHA PE=1 SV=2	DLADELALVDVIEDK	3	553.314	4.48171				TRUE
1207	HC04Navy_B_B01	LDHA_HUMAN	L-lactate dehydrogenase A chain OS=Homo sapiens GN=LDHA PE=1 SV=2	DLADELALVDVIEDK	2	829.466	4.324				TRUE
1208	HC04Navy_B_B01	LDHA_HUMAN	L-lactate dehydrogenase A chain OS=Homo sapiens GN=LDHA PE=1 SV=2	DLADELALVDVIEDK	2	829.466	4.324				TRUE
1209	HC04Navy_B_B01	LDHA_HUMAN	L-lactate dehydrogenase A chain OS=Homo sapiens GN=LDHA PE=1 SV=2	DLADELALVDVIEDK	2	829.445	1.84857				TRUE
1210	HC04Navy_B_B01	LDHA_HUMAN	L-lactate dehydrogenase A chain OS=Homo sapiens GN=LDHA PE=1 SV=2	DQLIYNLLK	2	560.346	4.04708				TRUE
1211	HC04Navy_B_B01	LDHA_HUMAN	L-lactate dehydrogenase A chain OS=Homo sapiens GN=LDHA PE=1 SV=2	FIIPNVVK	2	465.294	0.00366153				TRUE
1212	HC04Navy_B_B01	LDHA_HUMAN	L-lactate dehydrogenase A chain OS=Homo sapiens GN=LDHA PE=1 SV=2	FIIPNVVK	2	465.294	0.00366153				TRUE
1213	HC04Navy_B_B01	LDHA_HUMAN	L-lactate dehydrogenase A chain OS=Homo sapiens GN=LDHA PE=1 SV=2	VIGSGcNLDSAR	2	624.801	0.416883	c6: Carbamidomethyl (+57.02)			TRUE
1214	HC04Navy_B_B01	POTEE_HUMAN	POTE ankyrin domain family member E OS=Homo sapiens GN=POTEE PE=1 SV=3	AGFAGDDAPR	2	488.733	1.04384				FALSE
1215	HC04Navy_B_B01	POTEE_HUMAN	POTE ankyrin domain family member E OS=Homo sapiens GN=POTEE PE=1 SV=3	AGFAGDDAPR	2	488.733	1.04384				FALSE
1216	HC04Navy_B_B01	POTEE_HUMAN	POTE ankyrin domain family member E OS=Homo sapiens GN=POTEE PE=1 SV=3	AVFPSIVGR	2	473.284	1.03055				FALSE
1217	HC04Navy_B_B01	POTEE_HUMAN	POTE ankyrin domain family member E OS=Homo sapiens GN=POTEE PE=1 SV=3	AVFPSIVGR	2	473.278	0.305968				FALSE
1218	HC04Navy_B_B01	POTEE_HUMAN	POTE ankyrin domain family member E OS=Homo sapiens GN=POTEE PE=1 SV=3	AVFPSIVGR	2	473.278	0.305968				FALSE
1219	HC04Navy_B_B01	POTEE_HUMAN	POTE ankyrin domain family member E OS=Homo sapiens GN=POTEE PE=1 SV=3	GILTLK	2	322.718	0.793564				FALSE
1220	HC04Navy_B_B01	POTEE_HUMAN	POTE ankyrin domain family member E OS=Homo sapiens GN=POTEE PE=1 SV=3	GILTLK	2	322.718	0.793564				FALSE
1221	HC04Navy_B_B01	POTEE_HUMAN	POTE ankyrin domain family member E OS=Homo sapiens GN=POTEE PE=1 SV=3	GILTLK	2	322.729	2.77763				FALSE
1222	HC04Navy_B_B01	POTEE_HUMAN	POTE ankyrin domain family member E OS=Homo sapiens GN=POTEE PE=1 SV=3	GQVITIGNER	2	543.799	0.114777				FALSE
1223	HC04Navy_B_B01	POTEE_HUMAN	POTE ankyrin domain family member E OS=Homo sapiens GN=POTEE PE=1 SV=3	GQVITIGNER	2	543.805	1.27305				FALSE
1224	HC04Navy_B_B01	POTEE_HUMAN	POTE ankyrin domain family member E OS=Homo sapiens GN=POTEE PE=1 SV=3	LcYVALDFEQEMATAASSSSLEK	3	850.752	2.67272	c2: Carbamidomethyl (+57.02)			FALSE
1225	HC04Navy_B_B01	POTEE_HUMAN	POTE ankyrin domain family member E OS=Homo sapiens GN=POTEE PE=1 SV=3	LcYVALDFEQEMATAASSSSLEK	3	850.752	2.67272	c2: Carbamidomethyl (+57.02)			FALSE
1226	HC04Navy_B_B01	POTEE_HUMAN	POTE ankyrin domain family member E OS=Homo sapiens GN=POTEE PE=1 SV=3	LcYVALDFEQEMATAASSSSLEK	3	850.752	2.67272	c2: Carbamidomethyl (+57.02)			FALSE
1227	HC04Navy_B_B01	POTEE_HUMAN	POTE ankyrin domain family member E OS=Homo sapiens GN=POTEE PE=1 SV=3	LcYVALDFEQEMATAASSSSLEK	3	850.752	2.67272	c2: Carbamidomethyl (+57.02)			FALSE
1228	HC04Navy_B_B01	POTEE_HUMAN	POTE ankyrin domain family member E OS=Homo sapiens GN=POTEE PE=1 SV=3	LcYVALDFEQEMATAASSSSLEK	2	1275.63	2.80048	c2: Carbamidomethyl (+57.02)			FALSE
1229	HC04Navy_B_B01	POTEE_HUMAN	POTE ankyrin domain family member E OS=Homo sapiens GN=POTEE PE=1 SV=3	LcYVALDFEQEMATAASSSSLEK	3	850.752	2.67272	c2: Carbamidomethyl (+57.02)			FALSE
1230	HC04Navy_B_B01	POTEE_HUMAN	POTE ankyrin domain family member E OS=Homo sapiens GN=POTEE PE=1 SV=3	LcYVALDFEQEMATAASSSSLEK	3	850.752	2.67272	c2: Carbamidomethyl (+57.02)			FALSE
1231	HC04Navy_B_B01	POTEE_HUMAN	POTE ankyrin domain family member E OS=Homo sapiens GN=POTEE PE=1 SV=3	LcYVALDFEQEMATAASSSSLEK	3	850.752	2.67272	c2: Carbamidomethyl (+57.02)			FALSE
1232	HC04Navy_B_B01	POTEE_HUMAN	POTE ankyrin domain family member E OS=Homo sapiens GN=POTEE PE=1 SV=3	LcYVALDFEQEMATAASSSSLEK	3	850.752	2.67272	c2: Carbamidomethyl (+57.02)			FALSE
1233	HC04Navy_B_B01	POTEE_HUMAN	POTE ankyrin domain family member E OS=Homo sapiens GN=POTEE PE=1 SV=3	LcYVALDFEQEMATAASSSSLEK	3	850.752	2.67272	c2: Carbamidomethyl (+57.02)			FALSE
1234	HC04Navy_B_B01	POTEE_HUMAN	POTE ankyrin domain family member E OS=Homo sapiens GN=POTEE PE=1 SV=3	LcYVALDFEQEMATAASSSSLEK	3	850.752	2.67272	c2: Carbamidomethyl (+57.02)			FALSE
1235	HC04Navy_B_B01	POTEE_HUMAN	POTE ankyrin domain family member E OS=Homo sapiens GN=POTEE PE=1 SV=3	LcYVALDFEQEMATAASSSSLEK	3	850.752	2.67272	c2: Carbamidomethyl (+57.02)			FALSE
1236	HC04Navy_B_B01	POTEE_HUMAN	POTE ankyrin domain family member E OS=Homo sapiens GN=POTEE PE=1 SV=3	LcYVALDFEQEMATAASSSSLEK	3	850.752	2.67272	c2: Carbamidomethyl (+57.02)			FALSE
1237	HC04Navy_B_B01	POTEE_HUMAN	POTE ankyrin domain family member E OS=Homo sapiens GN=POTEE PE=1 SV=3	LcYVALDFEQEMATAASSSSLEK	3	850.752	2.67272	c2: Carbamidomethyl (+57.02)			FALSE
1238	HC04Navy_B_B01	POTEE_HUMAN	POTE ankyrin domain family member E OS=Homo sapiens GN=POTEE PE=1 SV=3	LcYVALDFEQEMATAASSSSLEK	2	1275.63	2.80048	c2: Carbamidomethyl (+57.02)			FALSE
1239	HC04Navy_B_B01	POTEE_HUMAN	POTE ankyrin domain family member E OS=Homo sapiens GN=POTEE PE=1 SV=3	LcYVALDFEQEMATAASSSSLEK	3	850.752	2.67272	c2: Carbamidomethyl (+57.02)			FALSE
1240	HC04Navy_B_B01	POTEE_HUMAN	POTE ankyrin domain family member E OS=Homo sapiens GN=POTEE PE=1 SV=3	LcYVALDFEQEMATAASSSSLEK	3	850.752	2.67272	c2: Carbamidomethyl (+57.02)			FALSE
1241	HC04Navy_B_B01	POTEE_HUMAN	POTE ankyrin domain family member E OS=Homo sapiens GN=POTEE PE=1 SV=3	LcYVALDFEQEMATAASSSSLEK	3	850.752	2.67272	c2: Carbamidomethyl (+57.02)			FALSE
1242	HC04Navy_B_B01	POTEE_HUMAN	POTE ankyrin domain family member E OS=Homo sapiens GN=POTEE PE=1 SV=3	LcYVALDFEQEMATAASSSSLEK	3	850.752	2.67272	c2: Carbamidomethyl (+57.02)			FALSE
1243	HC04Navy_B_B01	POTEE_HUMAN	POTE ankyrin domain family member E OS=Homo sapiens GN=POTEE PE=1 SV=3	LcYVALDFEQEMATAASSSSLEK	3	850.752	2.67272	c2: Carbamidomethyl (+57.02)			FALSE
1244	HC04Navy_B_B01	POTEE_HUMAN	POTE ankyrin domain family member E OS=Homo sapiens GN=POTEE PE=1 SV=3	LcYVALDFEQEMATAASSSSLEK	2	1275.63	2.80048	c2: Carbamidomethyl (+57.02)			FALSE
1245	HC04Navy_B_B01	POTEE_HUMAN	POTE ankyrin domain family member E OS=Homo sapiens GN=POTEE PE=1 SV=3	LcYVALDFEQEMATAASSSSLEK	3	850.752	2.67272	c2: Carbamidomethyl (+57.02)			FALSE
1246	HC04Navy_B_B01	POTEE_HUMAN	POTE ankyrin domain family member E OS=Homo sapiens GN=POTEE PE=1 SV=3	LcYVALDFEQEMATAASSSSLEK	3	850.752	2.67272	c2: Carbamidomethyl (+57.02)			FALSE
1247	HC04Navy_B_B01	POTEE_HUMAN	POTE ankyrin domain family member E OS=Homo sapiens GN=POTEE PE=1 SV=3	LcYVALDFEQEMATAASSSSLEK	3	850.752	2.67272	c2: Carbamidomethyl (+57.02)			FALSE
1248	HC04Navy_B_B01	POTEE_HUMAN	POTE ankyrin domain family member E OS=Homo sapiens GN=POTEE PE=1 SV=3	LcYVALDFEQEMATAASSSSLEK	3	850.752	2.67272	c2: Carbamidomethyl (+57.02)			FALSE
1249	HC04Navy_B_B01	POTEE_HUMAN	POTE ankyrin domain family member E OS=Homo sapiens GN=POTEE PE=1 SV=3	LcYVALDFEQEMATAASSSSLEK	3	850.752	2.67272	c2: Carbamidomethyl (+57.02)			FALSE
1250	HC04Navy_B_B01	POTEE_HUMAN	POTE ankyrin domain family member E OS=Homo sapiens GN=POTEE PE=1 SV=3	LcYVALDFEQEMATAASSSSLEK	3	850.752	2.67272	c2: Carbamidomethyl (+57.02)			FALSE
1251	HC04Navy_B_B01	POTEE_HUMAN	POTE ankyrin domain family member E OS=Homo sapiens GN=POTEE PE=1 SV=3	LcYVALDFEQEMATAASSSSLEK	3	850.752	2.67272	c2: Carbamidomethyl (+57.02)			FALSE
1252	HC04Navy_B_B01	POTEE_HUMAN	POTE ankyrin domain family member E OS=Homo sapiens GN=POTEE PE=1 SV=3	LcYVALDFEQEMATAASSSSLEK	3	850.752	2.67272	c2: Carbamidomethyl (+57.02)			FALSE
1253	HC04Navy_B_B01	POTEE_HUMAN	POTE ankyrin domain family member E OS=Homo sapiens GN=POTEE PE=1 SV=3	LcYVALDFEQEMATAASSSSLEK	3	850.752	2.67272	c2: Carbamidomethyl (+57.02)			FALSE
1254	HC04Navy_B_B01	POTEE_HUMAN	POTE ankyrin domain family member E OS=Homo sapiens GN=POTEE PE=1 SV=3	LcYVALDFEQEMATAASSSSLEK	2	1275.63	2.80048	c2: Carbamidomethyl (+57.02)			FALSE
1255	HC04Navy_B_B01	POTEE_HUMAN	POTE ankyrin domain family member E OS=Homo sapiens GN=POTEE PE=1 SV=3	LcYVALDFEQEMATAASSSSLEK	2	1275.63	2.80048	c2: Carbamidomethyl (+57.02)			FALSE
1256	HC04Navy_B_B01	POTEE_HUMAN	POTE ankyrin domain family member E OS=Homo sapiens GN=POTEE PE=1 SV=3	LcYVALDFEQEMATAASSSSLEK	3	850.752	2.67272	c2: Carbamidomethyl (+57.02)			FALSE
1257	HC04Navy_B_B01	POTEE_HUMAN	POTE ankyrin domain family member E OS=Homo sapiens GN=POTEE PE=1 SV=3	LcYVALDFEQEMATAASSSSLEK	3	850.752	2.67272	c2: Carbamidomethyl (+57.02)			FALSE
1258	HC04Navy_B_B01	POTEE_HUMAN	POTE ankyrin domain family member E OS=Homo sapiens GN=POTEE PE=1 SV=3	LcYVALDFEQEMATAASSSSLEK	3	850.752	2.67272	c2: Carbamidomethyl (+57.02)			FALSE
1259	HC04Navy_B_B01	POTEE_HUMAN	POTE ankyrin domain family member E OS=Homo sapiens GN=POTEE PE=1 SV=3	LcYVALDFEQEMATAASSSSLEK	3	850.752	2.67272	c2: Carbamidomethyl (+57.02)			FALSE
1260	HC04Navy_B_B01	POTEE_HUMAN	POTE ankyrin domain family member E OS=Homo sapiens GN=POTEE PE=1 SV=3	LcYVALDFEQEMATAASSSSLEK	2	1275.63	2.80048	c2: Carbamidomethyl (+57.02)			FALSE
1261	HC04Navy_B_B01	POTEE_HUMAN	POTE ankyrin domain family member E OS=Homo sapiens GN=POTEE PE=1 SV=3	LcYVALDFEQEMATAASSSSLEK	3	850.752	2.67272	c2: Carbamidomethyl (+57.02)			FALSE
1262	HC04Navy_B_B01	POTEE_HUMAN	POTE ankyrin domain family member E OS=Homo sapiens GN=POTEE PE=1 SV=3	LcYVALDFEQEMATAASSSSLEK	2	1275.63	2.80048	c2: Carbamidomethyl (+57.02)			FALSE
1263	HC04Navy_B_B01	POTEE_HUMAN	POTE ankyrin domain family member E OS=Homo sapiens GN=POTEE PE=1 SV=3	LcYVALDFEQEMATAASSSSLEK	2	1275.63	2.80048	c2: Carbamidomethyl (+57.02)			FALSE
1264	HC04Navy_B_B01	POTEE_HUMAN	POTE ankyrin domain family member E OS=Homo sapiens GN=POTEE PE=1 SV=3	LcYVALDFEQEMATAASSSSLEK	2	1275.63	2.80048	c2: Carbamidomethyl (+57.02)			FALSE
1265	HC04Navy_B_B01	POTEE_HUMAN	POTE ankyrin domain family member E OS=Homo sapiens GN=POTEE PE=1 SV=3	LcYVALDFEQEMATAASSSSLEK	2	1275.63	2.80048	c2: Carbamidomethyl (+57.02)			FALSE
1266	HC04Navy_B_B01	POTEE_HUMAN	POTE ankyrin domain family member E OS=Homo sapiens GN=POTEE PE=1 SV=3	LcYVALDFEQEMATAASSSSLEK	2	1275.63	2.80048	c2: Carbamidomethyl (+57.02)			FALSE
1267	HC04Navy_B_B01	POTEE_HUMAN	POTE ankyrin domain family member E OS=Homo sapiens GN=POTEE PE=1 SV=3	LcYVALDFEQEMATAASSSSLEK	2	1275.63	2.80048	c2: Carbamidomethyl (+57.02)			FALSE
1268	HC04Navy_B_B01	POTEE_HUMAN	POTE ankyrin domain family member E OS=Homo sapiens GN=POTEE PE=1 SV=3	qEYDESGPSIVHR	2	750.354	1.70978		n-term: Ammonia-loss (-17.03)		FALSE
1269	HC04Navy_B_B01	POTEE_HUMAN	POTE ankyrin domain family member E OS=Homo sapiens GN=POTEE PE=1 SV=3	qEYDESGPSIVHR	2	750.339	0.383541		n-term: Ammonia-loss (-17.03)		FALSE
1270	HC04Navy_B_B01	POTEE_HUMAN	POTE ankyrin domain family member E OS=Homo sapiens GN=POTEE PE=1 SV=3	SYELPDGQVITIGNER	3	597.639	0.601938				FALSE
1271	HC04Navy_B_B01	POTEE_HUMAN	POTE ankyrin domain family member E OS=Homo sapiens GN=POTEE PE=1 SV=3	SYELPDGQVITIGNER	3	597.639	0.601938				FALSE
1272	HC04Navy_B_B01	POTEE_HUMAN	POTE ankyrin domain family member E OS=Homo sapiens GN=POTEE PE=1 SV=3	SYELPDGQVITIGNER	3	597.639	0.601938				FALSE
1273	HC04Navy_B_B01	POTEE_HUMAN	POTE ankyrin domain family member E OS=Homo sapiens GN=POTEE PE=1 SV=3	SYELPDGQVITIGNER	2	895.951	0.128612				FALSE
1274	HC04Navy_B_B01	POTEE_HUMAN	POTE ankyrin domain family member E OS=Homo sapiens GN=POTEE PE=1 SV=3	SYELPDGQVITIGNER	2	895.951	0.128612				FALSE
1275	HC04Navy_B_B01	POTEE_HUMAN	POTE ankyrin domain family member E OS=Homo sapiens GN=POTEE PE=1 SV=3	SYELPDGQVITIGNER	2	895.951	0.128612				FALSE
1276	HC04Navy_B_B01	POTEE_HUMAN	POTE ankyrin domain family member E OS=Homo sapiens GN=POTEE PE=1 SV=3	SYELPDGQVITIGNER	2	895.951	0.128612				FALSE
1277	HC04Navy_B_B01	POTEE_HUMAN	POTE ankyrin domain family member E OS=Homo sapiens GN=POTEE PE=1 SV=3	TTGIVMDSGDGVTH	2	695.33	1.54772				FALSE
1278	HC04Navy_B_B01	RL28_HUMAN	60S ribosomal protein L28 OS=Homo sapiens GN=RPL28 PE=1 SV=3	ATLSSIR	2	374.219	0.718623				TRUE
1279	HC04Navy_B_B01	RL28_HUMAN	60S ribosomal protein L28 OS=Homo sapiens GN=RPL28 PE=1 SV=3	NcSSFLIK	2	484.745	0.460682	c2: Carbamidomethyl (+57.02)			TRUE
1280	HC04Navy_B_B01	RL28_HUMAN	60S ribosomal protein L28 OS=Homo sapiens GN=RPL28 PE=1 SV=3	NcSSFLIK	2	484.745	0.460682	c2: Carbamidomethyl (+57.02)			TRUE
1281	HC04Navy_B_B01	RL28_HUMAN	60S ribosomal protein L28 OS=Homo sapiens GN=RPL28 PE=1 SV=3	QTYSTEPNNLK	2	647.81	1.14377				TRUE
1282	HC04Navy_B_B01	RS2_HUMAN	40S ribosomal protein S2 OS=Homo sapiens GN=RPS2 PE=1 SV=2	ATFDAISK	2	426.727	0.206944				TRUE
1283	HC04Navy_B_B01	RS2_HUMAN	40S ribosomal protein S2 OS=Homo sapiens GN=RPS2 PE=1 SV=2	GTGIVSAPVPK	2	513.304	0.26352				TRUE
1284	HC04Navy_B_B01	RS2_HUMAN	40S ribosomal protein S2 OS=Homo sapiens GN=RPS2 PE=1 SV=2	GTGIVSAPVPK	2	513.304	0.26352				TRUE
1285	HC04Navy_B_B01	RS2_HUMAN	40S ribosomal protein S2 OS=Homo sapiens GN=RPS2 PE=1 SV=2	LIPAPR	2	333.72	0.633282				TRUE
1286	HC04Navy_B_B01	RS2_HUMAN	40S ribosomal protein S2 OS=Homo sapiens GN=RPS2 PE=1 SV=2	SLEEIYLFSLPIK	2	776.458	2.77833				TRUE
1287	HC04Navy_B_B01	RS2_HUMAN	40S ribosomal protein S2 OS=Homo sapiens GN=RPS2 PE=1 SV=2	SLEEIYLFSLPIK	2	776.458	2.77833				TRUE
1288	HC04Navy_B_B01	SNTB1_HUMAN	Beta-1-syntrophin OS=Homo sapiens GN=SNTB1 PE=1 SV=3	MPILISK	2	401.247	0.417998				TRUE
1289	HC04Navy_B_B01	SNTB1_HUMAN	Beta-1-syntrophin OS=Homo sapiens GN=SNTB1 PE=1 SV=3	MPILISK	2	401.251	0.748549				TRUE
1290	HC04Navy_B_B01	K1C23_HUMAN	Keratin, type I cytoskeletal 23 OS=Homo sapiens GN=KRT23 PE=1 SV=2	LVLcQVNEIQK	2	672.364	1.07282	c4: Carbamidomethyl (+57.02)			TRUE
1291	HC04Navy_B_B01	K1C23_HUMAN	Keratin, type I cytoskeletal 23 OS=Homo sapiens GN=KRT23 PE=1 SV=2	SALENMLSETQSR	2	733.352	0.105688				TRUE
1292	HC04Navy_B_B01	K1C23_HUMAN	Keratin, type I cytoskeletal 23 OS=Homo sapiens GN=KRT23 PE=1 SV=2	SALENMLSETQSR	2	733.352	0.105688				TRUE
1293	HC04Navy_B_B01	K1C23_HUMAN	Keratin, type I cytoskeletal 23 OS=Homo sapiens GN=KRT23 PE=1 SV=2	TLDNLTIVTTDLEQEVEGMR	3	759.728	1.88984				TRUE
1294	HC04Navy_B_B01	K1C23_HUMAN	Keratin, type I cytoskeletal 23 OS=Homo sapiens GN=KRT23 PE=1 SV=2	TLDNLTIVTTDLEQEVEGMR	3	759.728	1.88984				TRUE
1295	HC04Navy_B_B01	K1C23_HUMAN	Keratin, type I cytoskeletal 23 OS=Homo sapiens GN=KRT23 PE=1 SV=2	TLDNLTIVTTDLEQEVEGMR	3	759.743	3.87282				TRUE
1296	HC04Navy_B_B01	K1C23_HUMAN	Keratin, type I cytoskeletal 23 OS=Homo sapiens GN=KRT23 PE=1 SV=2	VLEDMR	2	389.694	2101.38				TRUE
1297	HC04Navy_B_B01	IPO5_HUMAN	Importin-5 OS=Homo sapiens GN=IPO5 PE=1 SV=4	LVLEQVVTSIASVADTAEEK	3	701.401	3.13072				TRUE
1298	HC04Navy_B_B01	IPO5_HUMAN	Importin-5 OS=Homo sapiens GN=IPO5 PE=1 SV=4	LVLEQVVTSIASVADTAEEK	3	701.392	1.91065				TRUE
1299	HC04Navy_B_B01	GSTK1_HUMAN	Glutathione S-transferase kappa 1 OS=Homo sapiens GN=GSTK1 PE=1 SV=3	GSLSAmR	2	369.197	3.68451		m6: Oxidation (+15.99)		TRUE
1300	HC04Navy_B_B01	GSTK1_HUMAN	Glutathione S-transferase kappa 1 OS=Homo sapiens GN=GSTK1 PE=1 SV=3	NEDITEPQSILAAAEK	2	864.928	0.89556				TRUE
1301	HC04Navy_B_B01	H2B1B_HUMAN,H2B1J_HUMAN,H2B1O_HUMAN,H2B2E_HUMAN	Histone H2B type 1-B OS=Homo sapiens GN=HIST1H2BB PE=1 SV=2	AMGIMNSFVNDIFER	2	872.454	4.69448				FALSE
1302	HC04Navy_B_B01	H2B1B_HUMAN,H2B1J_HUMAN,H2B1O_HUMAN,H2B2E_HUMAN	Histone H2B type 1-B OS=Homo sapiens GN=HIST1H2BB PE=1 SV=2	AMGImNSFVNDIFER	2	880.454	4.98264		m5: Oxidation (+15.99)		FALSE
1303	HC04Navy_B_B01	H2B1B_HUMAN,H2B1J_HUMAN,H2B1O_HUMAN,H2B2E_HUMAN	Histone H2B type 1-B OS=Homo sapiens GN=HIST1H2BB PE=1 SV=2	EIQTAVR	2	408.731	0.334049				FALSE
1304	HC04Navy_B_B01	H2B1B_HUMAN,H2B1J_HUMAN,H2B1O_HUMAN,H2B2E_HUMAN	Histone H2B type 1-B OS=Homo sapiens GN=HIST1H2BB PE=1 SV=2	EIQTAVR	2	408.731	0.334049				FALSE
1305	HC04Navy_B_B01	H2B1B_HUMAN,H2B1J_HUMAN,H2B1O_HUMAN,H2B2E_HUMAN	Histone H2B type 1-B OS=Homo sapiens GN=HIST1H2BB PE=1 SV=2	ESYSIYVYK	2	576.292	1.28251				TRUE
1306	HC04Navy_B_B01	H2B1B_HUMAN,H2B1J_HUMAN,H2B1O_HUMAN,H2B2E_HUMAN	Histone H2B type 1-B OS=Homo sapiens GN=HIST1H2BB PE=1 SV=2	ESYSIYVYK	2	576.292	1.28251				TRUE
1307	HC04Navy_B_B01	H2B1B_HUMAN,H2B1J_HUMAN,H2B1O_HUMAN,H2B2E_HUMAN	Histone H2B type 1-B OS=Homo sapiens GN=HIST1H2BB PE=1 SV=2	ESYSIYVYK	2	576.292	1.28251				TRUE
1308	HC04Navy_B_B01	H2B1B_HUMAN,H2B1J_HUMAN,H2B1O_HUMAN,H2B2E_HUMAN	Histone H2B type 1-B OS=Homo sapiens GN=HIST1H2BB PE=1 SV=2	LLLPGELAK	2	477.31	1.15369				FALSE
1309	HC04Navy_B_B01	H2B1B_HUMAN,H2B1J_HUMAN,H2B1O_HUMAN,H2B2E_HUMAN	Histone H2B type 1-B OS=Homo sapiens GN=HIST1H2BB PE=1 SV=2	LLLPGELAK	2	477.31	1.15369				FALSE
1310	HC04Navy_B_B01	H2B1B_HUMAN,H2B1J_HUMAN,H2B1O_HUMAN,H2B2E_HUMAN	Histone H2B type 1-B OS=Homo sapiens GN=HIST1H2BB PE=1 SV=2	LLLPGELAK	2	477.31	1.15369				FALSE
1311	HC04Navy_B_B01	H2B1B_HUMAN,H2B1J_HUMAN,H2B1O_HUMAN,H2B2E_HUMAN	Histone H2B type 1-B OS=Homo sapiens GN=HIST1H2BB PE=1 SV=2	LLLPGELAK	2	477.317	2.60173				FALSE
1312	HC04Navy_B_B01	H2B1B_HUMAN,H2B1J_HUMAN,H2B1O_HUMAN,H2B2E_HUMAN	Histone H2B type 1-B OS=Homo sapiens GN=HIST1H2BB PE=1 SV=2	LLLPGELAK	2	477.301	0.84401				FALSE
1313	HC04Navy_B_B01	H2B1B_HUMAN,H2B1J_HUMAN,H2B1O_HUMAN,H2B2E_HUMAN	Histone H2B type 1-B OS=Homo sapiens GN=HIST1H2BB PE=1 SV=2	LLLPGELAK	2	477.31	1.15369				FALSE
1314	HC04Navy_B_B01	H2B1B_HUMAN,H2B1J_HUMAN,H2B1O_HUMAN,H2B2E_HUMAN	Histone H2B type 1-B OS=Homo sapiens GN=HIST1H2BB PE=1 SV=2	LLLPGELAK	2	477.31	1.15369				FALSE
1315	HC04Navy_B_B01	H2B1B_HUMAN,H2B1J_HUMAN,H2B1O_HUMAN,H2B2E_HUMAN	Histone H2B type 1-B OS=Homo sapiens GN=HIST1H2BB PE=1 SV=2	LLLPGELAK	2	477.301	0.84401				FALSE
1316	HC04Navy_B_B01	H2B1B_HUMAN,H2B1J_HUMAN,H2B1O_HUMAN,H2B2E_HUMAN	Histone H2B type 1-B OS=Homo sapiens GN=HIST1H2BB PE=1 SV=2	LPGELAK	2	364.219	0.569637				FALSE
1317	HC04Navy_B_B01	H2B1B_HUMAN,H2B1J_HUMAN,H2B1O_HUMAN,H2B2E_HUMAN	Histone H2B type 1-B OS=Homo sapiens GN=HIST1H2BB PE=1 SV=2	qVHPDTGISSK	2	574.79	260.454		n-term: Ammonia-loss (-17.03)		FALSE
1318	HC04Navy_B_B01	H2B1B_HUMAN,H2B1J_HUMAN,H2B1O_HUMAN,H2B2E_HUMAN	Histone H2B type 1-B OS=Homo sapiens GN=HIST1H2BB PE=1 SV=2	qVHPDTGISSK	2	576.292	0.634821		n-term: Ammonia-loss (-17.03)		FALSE
1319	HC04Navy_B_B01	H2B1B_HUMAN,H2B1J_HUMAN,H2B1O_HUMAN,H2B2E_HUMAN	Histone H2B type 1-B OS=Homo sapiens GN=HIST1H2BB PE=1 SV=2	qVHPDTGISSK	2	576.292	0.634821		n-term: Ammonia-loss (-17.03)		FALSE
1320	HC04Navy_B_B01	H2B1B_HUMAN,H2B1J_HUMAN,H2B1O_HUMAN,H2B2E_HUMAN	Histone H2B type 1-B OS=Homo sapiens GN=HIST1H2BB PE=1 SV=2	VRLLLPGELAK	2	596.356	1413.1				FALSE
1321	HC04Navy_B_B01	H2B1B_HUMAN,H2B1J_HUMAN,H2B1O_HUMAN,H2B2E_HUMAN	Histone H2B type 1-B OS=Homo sapiens GN=HIST1H2BB PE=1 SV=2	VRLLLPGELAK	2	596.356	1413.1				FALSE
1322	HC04Navy_B_B01	H2B1B_HUMAN,H2B1J_HUMAN,H2B1O_HUMAN,H2B2E_HUMAN	Histone H2B type 1-B OS=Homo sapiens GN=HIST1H2BB PE=1 SV=2	VRLLLPGELAK	2	606.368	244.791				FALSE
1323	HC04Navy_B_B01	SP16H_HUMAN	FACT complex subunit SPT16 OS=Homo sapiens GN=SUPT16H PE=1 SV=1	YTEGVQSLNWTK	2	713.35	0.581178				TRUE
1324	HC04Navy_B_B01	RAP1B_HUMAN	Ras-related protein Rap-1b OS=Homo sapiens GN=RAP1B PE=1 SV=1	LVVLGSGGVGK	2	493.306	0.0491572				TRUE
1325	HC04Navy_B_B01	RAP1B_HUMAN	Ras-related protein Rap-1b OS=Homo sapiens GN=RAP1B PE=1 SV=1	LVVLGSGGVGK	2	493.306	0.0491572				TRUE
1326	HC04Navy_B_B01	RAP1B_HUMAN	Ras-related protein Rap-1b OS=Homo sapiens GN=RAP1B PE=1 SV=1	YDPTIEDSYR	2	629.783	0.0881078				TRUE
1327	HC04Navy_B_B01	KTN1_HUMAN	Kinectin OS=Homo sapiens GN=KTN1 PE=1 SV=1	EcmAGTSGSEEVK	2	700.784	0.439853	c2: Carbamidomethyl (+57.02)	m3: Oxidation (+15.99)		TRUE
1328	HC04Navy_B_B01	KTN1_HUMAN	Kinectin OS=Homo sapiens GN=KTN1 PE=1 SV=1	EcmAGTSGSEEVK	2	700.784	0.439853	c2: Carbamidomethyl (+57.02)	m3: Oxidation (+15.99)		TRUE
1329	HC04Navy_B_B01	KTN1_HUMAN	Kinectin OS=Homo sapiens GN=KTN1 PE=1 SV=1	EcMAGTSGSEEVK	2	692.783	0.878673	c2: Carbamidomethyl (+57.02)			TRUE
1330	HC04Navy_B_B01	KTN1_HUMAN	Kinectin OS=Homo sapiens GN=KTN1 PE=1 SV=1	NAEQAATQLK	2	537.278	0.820661				TRUE
1331	HC04Navy_B_B01	KTN1_HUMAN	Kinectin OS=Homo sapiens GN=KTN1 PE=1 SV=1	QMQSSFTSSEQELER	2	893.894	0.598505				TRUE
1332	HC04Navy_B_B01	KTN1_HUMAN	Kinectin OS=Homo sapiens GN=KTN1 PE=1 SV=1	QPTPPSEAAASK	2	592.296	0.836809				TRUE
1333	HC04Navy_B_B01	KTN1_HUMAN	Kinectin OS=Homo sapiens GN=KTN1 PE=1 SV=1	QPTPPSEAAASK	2	592.31	1.59413				TRUE
1334	HC04Navy_B_B01	KTN1_HUMAN	Kinectin OS=Homo sapiens GN=KTN1 PE=1 SV=1	QPTPPSEAAASK	2	592.296	0.836809				TRUE
1335	HC04Navy_B_B01	KTN1_HUMAN	Kinectin OS=Homo sapiens GN=KTN1 PE=1 SV=1	SVEELLEAELLK	2	686.91	4.11387				TRUE
1336	HC04Navy_B_B01	KTN1_HUMAN	Kinectin OS=Homo sapiens GN=KTN1 PE=1 SV=1	TVEELLETGLIQVATK	3	582.012	2.83304				TRUE
1337	HC04Navy_B_B01	KTN1_HUMAN	Kinectin OS=Homo sapiens GN=KTN1 PE=1 SV=1	VQELQNLLK	2	542.821	0.114246				TRUE
1338	HC04Navy_B_B01	KTN1_HUMAN	Kinectin OS=Homo sapiens GN=KTN1 PE=1 SV=1	VQLQEAER	2	486.756	0.638804				TRUE
1339	HC04Navy_B_B01	KTN1_HUMAN	Kinectin OS=Homo sapiens GN=KTN1 PE=1 SV=1	WLQDLQEENESLK	2	816.397	0.264781				TRUE
1340	HC04Navy_B_B01	KTN1_HUMAN	Kinectin OS=Homo sapiens GN=KTN1 PE=1 SV=1	WLQDLQEENESLK	2	816.408	1.08255				TRUE
1341	HC04Navy_B_B01	H90B3_HUMAN	Putative heat shock protein HSP 90-beta-3 OS=Homo sapiens GN=HSP90AB3P PE=5 SV=1	DNSTMGYMMAK	2	624.763	1.11984				FALSE
1342	HC04Navy_B_B01	H90B3_HUMAN	Putative heat shock protein HSP 90-beta-3 OS=Homo sapiens GN=HSP90AB3P PE=5 SV=1	DNSTMGYMMAK	2	624.763	1.11984				FALSE
1343	HC04Navy_B_B01	H90B3_HUMAN	Putative heat shock protein HSP 90-beta-3 OS=Homo sapiens GN=HSP90AB3P PE=5 SV=1	EDQTEYLEER	2	656.288	0.00915638				FALSE
1344	HC04Navy_B_B01	H90B3_HUMAN	Putative heat shock protein HSP 90-beta-3 OS=Homo sapiens GN=HSP90AB3P PE=5 SV=1	EDQTEYLEER	2	656.288	0.00915638				FALSE
1345	HC04Navy_B_B01	H90B3_HUMAN	Putative heat shock protein HSP 90-beta-3 OS=Homo sapiens GN=HSP90AB3P PE=5 SV=1	EDQTEYLEER	2	656.305	2.58011				FALSE
1346	HC04Navy_B_B01	H90B3_HUMAN	Putative heat shock protein HSP 90-beta-3 OS=Homo sapiens GN=HSP90AB3P PE=5 SV=1	eLISNASDALDK	2	638.323	1433		n-term: Dehydrated (-18.01)		FALSE
1347	HC04Navy_B_B01	H90B3_HUMAN	Putative heat shock protein HSP 90-beta-3 OS=Homo sapiens GN=HSP90AB3P PE=5 SV=1	eLISNASDALDK	2	638.323	1433		n-term: Dehydrated (-18.01)		FALSE
1348	HC04Navy_B_B01	H90B3_HUMAN	Putative heat shock protein HSP 90-beta-3 OS=Homo sapiens GN=HSP90AB3P PE=5 SV=1	EQVANSAFVER	2	625.326	2.29247				FALSE
1349	HC04Navy_B_B01	H90B3_HUMAN	Putative heat shock protein HSP 90-beta-3 OS=Homo sapiens GN=HSP90AB3P PE=5 SV=1	EQVANSAFVER	2	625.318	1.05077				FALSE
1350	HC04Navy_B_B01	H90B3_HUMAN	Putative heat shock protein HSP 90-beta-3 OS=Homo sapiens GN=HSP90AB3P PE=5 SV=1	EQVANSAFVER	2	625.309	0.523142				FALSE
1351	HC04Navy_B_B01	H90B3_HUMAN	Putative heat shock protein HSP 90-beta-3 OS=Homo sapiens GN=HSP90AB3P PE=5 SV=1	GVVDSEDLPLNISR	3	505.272	1.17063				FALSE
1352	HC04Navy_B_B01	H90B3_HUMAN	Putative heat shock protein HSP 90-beta-3 OS=Homo sapiens GN=HSP90AB3P PE=5 SV=1	GVVDSEDLPLNISR	2	757.391	0.656276				FALSE
1353	HC04Navy_B_B01	H90B3_HUMAN	Putative heat shock protein HSP 90-beta-3 OS=Homo sapiens GN=HSP90AB3P PE=5 SV=1	GVVDSEDLPLNISR	2	757.391	0.656276				FALSE
1354	HC04Navy_B_B01	H90B3_HUMAN	Putative heat shock protein HSP 90-beta-3 OS=Homo sapiens GN=HSP90AB3P PE=5 SV=1	IDIIPNPQER	2	597.829	0.261888				FALSE
1355	HC04Navy_B_B01	H90B3_HUMAN	Putative heat shock protein HSP 90-beta-3 OS=Homo sapiens GN=HSP90AB3P PE=5 SV=1	IDIIPNPQER	2	597.829	0.261888				FALSE
1356	HC04Navy_B_B01	H90B3_HUMAN	Putative heat shock protein HSP 90-beta-3 OS=Homo sapiens GN=HSP90AB3P PE=5 SV=1	SLVSVTK	2	367.212	3.78353				FALSE
1357	HC04Navy_B_B01	H90B3_HUMAN	Putative heat shock protein HSP 90-beta-3 OS=Homo sapiens GN=HSP90AB3P PE=5 SV=1	SLVSVTK	2	367.223	0.854407				FALSE
1358	HC04Navy_B_B01	H90B3_HUMAN	Putative heat shock protein HSP 90-beta-3 OS=Homo sapiens GN=HSP90AB3P PE=5 SV=1	YESLTDPSK	2	520.251	0.0779981				FALSE
1359	HC04Navy_B_B01	COX41_HUMAN	Cytochrome c oxidase subunit 4 isoform 1, mitochondrial OS=Homo sapiens GN=COX4I1 PE=1 SV=1	ASWSSLSMDEK	2	620.778	0.124239				TRUE
1360	HC04Navy_B_B01	COX41_HUMAN	Cytochrome c oxidase subunit 4 isoform 1, mitochondrial OS=Homo sapiens GN=COX4I1 PE=1 SV=1	ASWSSLSMDEK	2	620.778	0.124239				TRUE
1361	HC04Navy_B_B01	COX41_HUMAN	Cytochrome c oxidase subunit 4 isoform 1, mitochondrial OS=Homo sapiens GN=COX4I1 PE=1 SV=1	ESFAEMNR	2	492.227	2.35277				TRUE
1362	HC04Navy_B_B01	COX41_HUMAN	Cytochrome c oxidase subunit 4 isoform 1, mitochondrial OS=Homo sapiens GN=COX4I1 PE=1 SV=1	ESFAEMNR	2	492.218	0.535618				TRUE
1363	HC04Navy_B_B01	COX41_HUMAN	Cytochrome c oxidase subunit 4 isoform 1, mitochondrial OS=Homo sapiens GN=COX4I1 PE=1 SV=1	ESFAEmNR	2	500.207	1.21343		m6: Oxidation (+15.99)		TRUE
1364	HC04Navy_B_B01	COX41_HUMAN	Cytochrome c oxidase subunit 4 isoform 1, mitochondrial OS=Homo sapiens GN=COX4I1 PE=1 SV=1	ESFAEMNR	2	492.218	0.535618				TRUE
1365	HC04Navy_B_B01	COX41_HUMAN	Cytochrome c oxidase subunit 4 isoform 1, mitochondrial OS=Homo sapiens GN=COX4I1 PE=1 SV=1	ESFAEmNR	2	500.207	1.21343		m6: Oxidation (+15.99)		TRUE
1366	HC04Navy_B_B01	COX41_HUMAN	Cytochrome c oxidase subunit 4 isoform 1, mitochondrial OS=Homo sapiens GN=COX4I1 PE=1 SV=1	MLDmK	2	327.158	1.45257		m4: Oxidation (+15.99)		TRUE
1367	HC04Navy_B_B01	COX41_HUMAN	Cytochrome c oxidase subunit 4 isoform 1, mitochondrial OS=Homo sapiens GN=COX4I1 PE=1 SV=1	MLDmK	2	327.151	0.710571		m4: Oxidation (+15.99)		TRUE
1368	HC04Navy_B_B01	COX41_HUMAN	Cytochrome c oxidase subunit 4 isoform 1, mitochondrial OS=Homo sapiens GN=COX4I1 PE=1 SV=1	MLDmK	2	327.151	0.710571		m4: Oxidation (+15.99)		TRUE
1369	HC04Navy_B_B01	COX41_HUMAN	Cytochrome c oxidase subunit 4 isoform 1, mitochondrial OS=Homo sapiens GN=COX4I1 PE=1 SV=1	MLDmK	2	327.151	0.710571		m4: Oxidation (+15.99)		TRUE
1370	HC04Navy_B_B01	COX41_HUMAN	Cytochrome c oxidase subunit 4 isoform 1, mitochondrial OS=Homo sapiens GN=COX4I1 PE=1 SV=1	MLDmK	2	327.158	1.45257		m4: Oxidation (+15.99)		TRUE
1371	HC04Navy_B_B01	COX41_HUMAN	Cytochrome c oxidase subunit 4 isoform 1, mitochondrial OS=Homo sapiens GN=COX4I1 PE=1 SV=1	SEDFSLPAYMDR	2	715.828	1.61987				TRUE
1372	HC04Navy_B_B01	COX41_HUMAN	Cytochrome c oxidase subunit 4 isoform 1, mitochondrial OS=Homo sapiens GN=COX4I1 PE=1 SV=1	SEDFSLPAYMDR	2	715.828	1.61987				TRUE
1373	HC04Navy_B_B01	COX41_HUMAN	Cytochrome c oxidase subunit 4 isoform 1, mitochondrial OS=Homo sapiens GN=COX4I1 PE=1 SV=1	VELYR	2	340.195	0.811652				TRUE
1374	HC04Navy_B_B01	COX41_HUMAN	Cytochrome c oxidase subunit 4 isoform 1, mitochondrial OS=Homo sapiens GN=COX4I1 PE=1 SV=1	VNPIQGLASK	2	513.801	0.0659135				TRUE
1375	HC04Navy_B_B01	COX41_HUMAN	Cytochrome c oxidase subunit 4 isoform 1, mitochondrial OS=Homo sapiens GN=COX4I1 PE=1 SV=1	VNPIQGLASK	2	513.801	0.0659135				TRUE
1376	HC04Navy_B_B01	COX41_HUMAN	Cytochrome c oxidase subunit 4 isoform 1, mitochondrial OS=Homo sapiens GN=COX4I1 PE=1 SV=1	VNPIQGLASK	2	513.801	0.0659135				TRUE
1377	HC04Navy_B_B01	ROA3_HUMAN	Heterogeneous nuclear ribonucleoprotein A3 OS=Homo sapiens GN=HNRNPA3 PE=1 SV=2	EDTEEYNLR	2	584.758	0.134818				TRUE
1378	HC04Navy_B_B01	ROA3_HUMAN	Heterogeneous nuclear ribonucleoprotein A3 OS=Homo sapiens GN=HNRNPA3 PE=1 SV=2	EDTEEYNLR	2	584.758	0.134818				TRUE
1379	HC04Navy_B_B01	ROA3_HUMAN	Heterogeneous nuclear ribonucleoprotein A3 OS=Homo sapiens GN=HNRNPA3 PE=1 SV=2	IETIEVMEDR	2	617.807	0.737522				TRUE
1380	HC04Navy_B_B01	ROA3_HUMAN	Heterogeneous nuclear ribonucleoprotein A3 OS=Homo sapiens GN=HNRNPA3 PE=1 SV=2	IETIEVMEDR	2	617.807	0.737522				TRUE
1381	HC04Navy_B_B01	ROA3_HUMAN	Heterogeneous nuclear ribonucleoprotein A3 OS=Homo sapiens GN=HNRNPA3 PE=1 SV=2	IETIEVMEDR	2	617.798	0.682398				TRUE
1382	HC04Navy_B_B01	ROA3_HUMAN	Heterogeneous nuclear ribonucleoprotein A3 OS=Homo sapiens GN=HNRNPA3 PE=1 SV=2	IFVGGIK	2	367.241	1.85951				FALSE
1383	HC04Navy_B_B01	ROA3_HUMAN	Heterogeneous nuclear ribonucleoprotein A3 OS=Homo sapiens GN=HNRNPA3 PE=1 SV=2	IFVGGIK	2	367.233	0.242746				FALSE
1384	HC04Navy_B_B01	ROA3_HUMAN	Heterogeneous nuclear ribonucleoprotein A3 OS=Homo sapiens GN=HNRNPA3 PE=1 SV=2	IFVGGIK	2	367.233	0.242746				FALSE
1385	HC04Navy_B_B01	ROA3_HUMAN	Heterogeneous nuclear ribonucleoprotein A3 OS=Homo sapiens GN=HNRNPA3 PE=1 SV=2	IFVGGIK	2	367.233	0.242746				FALSE
1386	HC04Navy_B_B01	ROA3_HUMAN	Heterogeneous nuclear ribonucleoprotein A3 OS=Homo sapiens GN=HNRNPA3 PE=1 SV=2	IFVGGIK	2	367.233	0.242746				FALSE
1387	HC04Navy_B_B01	ROA3_HUMAN	Heterogeneous nuclear ribonucleoprotein A3 OS=Homo sapiens GN=HNRNPA3 PE=1 SV=2	IFVGGIK	2	367.233	0.242746				FALSE
1388	HC04Navy_B_B01	ROA3_HUMAN	Heterogeneous nuclear ribonucleoprotein A3 OS=Homo sapiens GN=HNRNPA3 PE=1 SV=2	WGTLTDcVVMR	2	669.32	0.0102497	c7: Carbamidomethyl (+57.02)			FALSE
1389	HC04Navy_B_B01	ROA3_HUMAN	Heterogeneous nuclear ribonucleoprotein A3 OS=Homo sapiens GN=HNRNPA3 PE=1 SV=2	WGTLTDcVVMR	2	669.32	0.0102497	c7: Carbamidomethyl (+57.02)			FALSE
1390	HC04Navy_B_B01	RS3A_HUMAN	40S ribosomal protein S3a OS=Homo sapiens GN=RPS3A PE=1 SV=2	APAMFNIR	2	460.244	0.0437683				TRUE
1391	HC04Navy_B_B01	RS3A_HUMAN	40S ribosomal protein S3a OS=Homo sapiens GN=RPS3A PE=1 SV=2	LITEDVQGK	2	501.774	0.600476				TRUE
1392	HC04Navy_B_B01	RS3A_HUMAN	40S ribosomal protein S3a OS=Homo sapiens GN=RPS3A PE=1 SV=2	LITEDVQGK	2	501.774	0.600476				TRUE
1393	HC04Navy_B_B01	RL5_HUMAN	60S ribosomal protein L5 OS=Homo sapiens GN=RPL5 PE=1 SV=3	DIIcQIAYAR	2	611.818	0.307216	c4: Carbamidomethyl (+57.02)			TRUE
1394	HC04Navy_B_B01	RL5_HUMAN	60S ribosomal protein L5 OS=Homo sapiens GN=RPL5 PE=1 SV=3	DIIcQIAYAR	2	611.818	0.307216	c4: Carbamidomethyl (+57.02)			TRUE
1395	HC04Navy_B_B01	SNP23_HUMAN	Synaptosomal-associated protein 23 OS=Homo sapiens GN=SNAP23 PE=1 SV=1	ILGLAIESQDAGIK	2	714.399	1.32015				TRUE
1396	HC04Navy_B_B01	SNP23_HUMAN	Synaptosomal-associated protein 23 OS=Homo sapiens GN=SNAP23 PE=1 SV=1	ILGLAIESQDAGIK	2	714.399	1.32015				TRUE
1397	HC04Navy_B_B01	U520_HUMAN	U5 small nuclear ribonucleoprotein 200 kDa helicase OS=Homo sapiens GN=SNRNP200 PE=1 SV=2	DILcGAADEVLAVLK	2	793.941	1.8396	c4: Carbamidomethyl (+57.02)			TRUE
1398	HC04Navy_B_B01	U520_HUMAN	U5 small nuclear ribonucleoprotein 200 kDa helicase OS=Homo sapiens GN=SNRNP200 PE=1 SV=2	LTAIDILTTcAADIQR	3	592.34	3.83578	c10: Carbamidomethyl (+57.02)			TRUE
1399	HC04Navy_B_B01	U520_HUMAN	U5 small nuclear ribonucleoprotein 200 kDa helicase OS=Homo sapiens GN=SNRNP200 PE=1 SV=2	VPIPVK	2	326.726	0.790874				TRUE
1400	HC04Navy_B_B01	S12A9_HUMAN	Solute carrier family 12 member 9 OS=Homo sapiens GN=SLC12A9 PE=1 SV=1	DDLFGVILAPAK	2	629.367	77.71				TRUE
1401	HC04Navy_B_B01	S12A9_HUMAN	Solute carrier family 12 member 9 OS=Homo sapiens GN=SLC12A9 PE=1 SV=1	DDLFGVILAPAK	2	629.886	4.90643				TRUE
1402	HC04Navy_B_B01	TIM16_HUMAN	Mitochondrial import inner membrane translocase subunit TIM16 OS=Homo sapiens GN=PAM16 PE=1 SV=2	LSPEEVQK	2	465.256	1.15091				TRUE
1403	HC04Navy_B_B01	TIM16_HUMAN	Mitochondrial import inner membrane translocase subunit TIM16 OS=Homo sapiens GN=PAM16 PE=1 SV=2	SAAASNLSGLSLQEAQQILNVSK	3	777.113	3.89644				TRUE
1404	HC04Navy_B_B01	TIM16_HUMAN	Mitochondrial import inner membrane translocase subunit TIM16 OS=Homo sapiens GN=PAM16 PE=1 SV=2	SAAASNLSGLSLQEAQQILNVSK	3	777.113	3.89644				TRUE
1405	HC04Navy_B_B01	FKB11_HUMAN	Peptidyl-prolyl cis-trans isomerase FKBP11 OS=Homo sapiens GN=FKBP11 PE=1 SV=1	DPLVIELGQK	2	556.324	0.435609				TRUE
1406	HC04Navy_B_B01	FKB11_HUMAN	Peptidyl-prolyl cis-trans isomerase FKBP11 OS=Homo sapiens GN=FKBP11 PE=1 SV=1	DPLVIELGQK	2	556.324	0.435609				TRUE
1407	HC04Navy_B_B01	FKB11_HUMAN	Peptidyl-prolyl cis-trans isomerase FKBP11 OS=Homo sapiens GN=FKBP11 PE=1 SV=1	EAGLETESPVR	2	594.308	1.54781				TRUE
1408	HC04Navy_B_B01	FKB11_HUMAN	Peptidyl-prolyl cis-trans isomerase FKBP11 OS=Homo sapiens GN=FKBP11 PE=1 SV=1	EAGLETESPVR	2	594.308	1.54781				TRUE
1409	HC04Navy_B_B01	FKB11_HUMAN	Peptidyl-prolyl cis-trans isomerase FKBP11 OS=Homo sapiens GN=FKBP11 PE=1 SV=1	IIDTSLTR	2	459.778	2.69052				TRUE
1410	HC04Navy_B_B01	FKB11_HUMAN	Peptidyl-prolyl cis-trans isomerase FKBP11 OS=Homo sapiens GN=FKBP11 PE=1 SV=1	QVIPGLEQSLLDMcVGEK	3	672.708	4.79453	c14: Carbamidomethyl (+57.02)			TRUE
1411	HC04Navy_B_B01	FKB11_HUMAN	Peptidyl-prolyl cis-trans isomerase FKBP11 OS=Homo sapiens GN=FKBP11 PE=1 SV=1	QVIPGLEQSLLDMcVGEK	3	672.708	4.79453	c14: Carbamidomethyl (+57.02)			TRUE
1412	HC04Navy_B_B01	RL11_HUMAN	60S ribosomal protein L11 OS=Homo sapiens GN=RPL11 PE=1 SV=2	AEEILEK	2	416.233	1.7439				TRUE
1413	HC04Navy_B_B01	RL11_HUMAN	60S ribosomal protein L11 OS=Homo sapiens GN=RPL11 PE=1 SV=2	AEEILEK	2	416.225	0.225905				TRUE
1414	HC04Navy_B_B01	RL11_HUMAN	60S ribosomal protein L11 OS=Homo sapiens GN=RPL11 PE=1 SV=2	VLEQLTGQTPVFSK	2	773.921	0.796848				TRUE
1415	HC04Navy_B_B01	RL11_HUMAN	60S ribosomal protein L11 OS=Homo sapiens GN=RPL11 PE=1 SV=2	VLEQLTGQTPVFSK	2	773.921	0.796848				TRUE
1416	HC04Navy_B_B01	RL11_HUMAN	60S ribosomal protein L11 OS=Homo sapiens GN=RPL11 PE=1 SV=2	VLEQLTGQTPVFSK	2	773.936	1.13388				TRUE
1417	HC04Navy_B_B01	RL11_HUMAN	60S ribosomal protein L11 OS=Homo sapiens GN=RPL11 PE=1 SV=2	YDGIILPGK	2	488.277	0.319124				TRUE
1418	HC04Navy_B_B01	RL11_HUMAN	60S ribosomal protein L11 OS=Homo sapiens GN=RPL11 PE=1 SV=2	YDGIILPGK	2	488.277	0.319124				TRUE
1419	HC04Navy_B_B01	PDIA3_HUMAN	Protein disulfide-isomerase A3 OS=Homo sapiens GN=PDIA3 PE=1 SV=4	FLQDYFDGNLK	2	680.332	0.0737497				TRUE
1420	HC04Navy_B_B01	PDIA3_HUMAN	Protein disulfide-isomerase A3 OS=Homo sapiens GN=PDIA3 PE=1 SV=4	GIVPLAK	2	349.233	0.0775358				TRUE
1421	HC04Navy_B_B01	PDIA3_HUMAN	Protein disulfide-isomerase A3 OS=Homo sapiens GN=PDIA3 PE=1 SV=4	GIVPLAK	2	349.233	0.0775358				TRUE
1422	HC04Navy_B_B01	PDIA3_HUMAN	Protein disulfide-isomerase A3 OS=Homo sapiens GN=PDIA3 PE=1 SV=4	LAPEYEAAATR	2	596.306	0.421807				TRUE
1423	HC04Navy_B_B01	PDIA3_HUMAN	Protein disulfide-isomerase A3 OS=Homo sapiens GN=PDIA3 PE=1 SV=4	LAPEYEAAATR	2	596.306	0.421807				TRUE
1424	HC04Navy_B_B01	PDIA3_HUMAN	Protein disulfide-isomerase A3 OS=Homo sapiens GN=PDIA3 PE=1 SV=4	LAPEYEAAATR	2	596.306	0.421807				TRUE
1425	HC04Navy_B_B01	PDIA3_HUMAN	Protein disulfide-isomerase A3 OS=Homo sapiens GN=PDIA3 PE=1 SV=4	LNFAVASR	2	439.246	0.377647				TRUE
1426	HC04Navy_B_B01	PDIA3_HUMAN	Protein disulfide-isomerase A3 OS=Homo sapiens GN=PDIA3 PE=1 SV=4	LNFAVASR	2	439.255	1.63723				TRUE
1427	HC04Navy_B_B01	PDIA3_HUMAN	Protein disulfide-isomerase A3 OS=Homo sapiens GN=PDIA3 PE=1 SV=4	LNFAVASR	2	439.255	1.63723				TRUE
1428	HC04Navy_B_B01	PDIA3_HUMAN	Protein disulfide-isomerase A3 OS=Homo sapiens GN=PDIA3 PE=1 SV=4	LNFAVASR	2	439.255	1.63723				TRUE
1429	HC04Navy_B_B01	PDIA3_HUMAN	Protein disulfide-isomerase A3 OS=Homo sapiens GN=PDIA3 PE=1 SV=4	MDATANDVPSPYEVR	2	832.878	0.558978				TRUE
1430	HC04Navy_B_B01	PDIA3_HUMAN	Protein disulfide-isomerase A3 OS=Homo sapiens GN=PDIA3 PE=1 SV=4	MDATANDVPSPYEVR	2	832.878	0.558978				TRUE
1431	HC04Navy_B_B01	PDIA3_HUMAN	Protein disulfide-isomerase A3 OS=Homo sapiens GN=PDIA3 PE=1 SV=4	qAGPASVPLR	2	496.732	1424.06		n-term: Ammonia-loss (-17.03)		TRUE
1432	HC04Navy_B_B01	PDIA3_HUMAN	Protein disulfide-isomerase A3 OS=Homo sapiens GN=PDIA3 PE=1 SV=4	qAGPASVPLR	2	496.732	1424.06		n-term: Ammonia-loss (-17.03)		TRUE
1433	HC04Navy_B_B01	PDIA3_HUMAN	Protein disulfide-isomerase A3 OS=Homo sapiens GN=PDIA3 PE=1 SV=4	SEPIPESNDGPVK	2	684.833	0.42847				TRUE
1434	HC04Navy_B_B01	PDIA3_HUMAN	Protein disulfide-isomerase A3 OS=Homo sapiens GN=PDIA3 PE=1 SV=4	SEPIPESNDGPVK	2	684.833	0.42847				TRUE
1435	HC04Navy_B_B01	PDIA3_HUMAN	Protein disulfide-isomerase A3 OS=Homo sapiens GN=PDIA3 PE=1 SV=4	SEPIPESNDGPVK	2	684.833	0.42847				TRUE
1436	HC04Navy_B_B01	PDIA3_HUMAN	Protein disulfide-isomerase A3 OS=Homo sapiens GN=PDIA3 PE=1 SV=4	YGVSGYPTLK	2	542.792	0.977888				TRUE
1437	HC04Navy_B_B01	PDIA3_HUMAN	Protein disulfide-isomerase A3 OS=Homo sapiens GN=PDIA3 PE=1 SV=4	YGVSGYPTLK	2	542.792	0.977888				TRUE
1438	HC04Navy_B_B01	GRP75_HUMAN	Stress-70 protein, mitochondrial OS=Homo sapiens GN=HSPA9 PE=1 SV=2	AQFEGIVTDLIR	3	454.605	4.37808				TRUE
1439	HC04Navy_B_B01	GRP75_HUMAN	Stress-70 protein, mitochondrial OS=Homo sapiens GN=HSPA9 PE=1 SV=2	AQFEGIVTDLIR	2	681.406	4.61898				TRUE
1440	HC04Navy_B_B01	GRP75_HUMAN	Stress-70 protein, mitochondrial OS=Homo sapiens GN=HSPA9 PE=1 SV=2	AQFEGIVTDLIR	2	681.406	4.61898				TRUE
1441	HC04Navy_B_B01	GRP75_HUMAN	Stress-70 protein, mitochondrial OS=Homo sapiens GN=HSPA9 PE=1 SV=2	DAGQISGLNVLR	2	621.844	0.0934224				TRUE
1442	HC04Navy_B_B01	GRP75_HUMAN	Stress-70 protein, mitochondrial OS=Homo sapiens GN=HSPA9 PE=1 SV=2	DAGQISGLNVLR	2	621.844	0.0934224				TRUE
1443	HC04Navy_B_B01	GRP75_HUMAN	Stress-70 protein, mitochondrial OS=Homo sapiens GN=HSPA9 PE=1 SV=2	GVFEVK	2	339.691	1.04905				TRUE
1444	HC04Navy_B_B01	GRP75_HUMAN	Stress-70 protein, mitochondrial OS=Homo sapiens GN=HSPA9 PE=1 SV=2	LVGmPAK	2	366.206	0.828993		m4: Oxidation (+15.99)		TRUE
1445	HC04Navy_B_B01	GRP75_HUMAN	Stress-70 protein, mitochondrial OS=Homo sapiens GN=HSPA9 PE=1 SV=2	LVGmPAK	2	366.211	0.324341		m4: Oxidation (+15.99)		TRUE
1446	HC04Navy_B_B01	GRP75_HUMAN	Stress-70 protein, mitochondrial OS=Homo sapiens GN=HSPA9 PE=1 SV=2	TTPSVVAFTADGER	2	725.862	0.0153134				TRUE
1447	HC04Navy_B_B01	GRP75_HUMAN	Stress-70 protein, mitochondrial OS=Homo sapiens GN=HSPA9 PE=1 SV=2	TTPSVVAFTADGER	2	725.862	0.0153134				TRUE
1448	HC04Navy_B_B01	GRP75_HUMAN	Stress-70 protein, mitochondrial OS=Homo sapiens GN=HSPA9 PE=1 SV=2	VINEPTAAALAYGLDK	2	823.435	1.01333				TRUE
1449	HC04Navy_B_B01	GRP75_HUMAN	Stress-70 protein, mitochondrial OS=Homo sapiens GN=HSPA9 PE=1 SV=2	VINEPTAAALAYGLDK	2	823.435	1.01333				TRUE
1450	HC04Navy_B_B01	GRP75_HUMAN	Stress-70 protein, mitochondrial OS=Homo sapiens GN=HSPA9 PE=1 SV=2	VQQTVQDLFGR	2	645.841	0.409406				TRUE
1451	HC04Navy_B_B01	GRP75_HUMAN	Stress-70 protein, mitochondrial OS=Homo sapiens GN=HSPA9 PE=1 SV=2	VQQTVQDLFGR	2	645.841	0.409406				TRUE
1452	HC04Navy_B_B01	ERLN1_HUMAN	Erlin-1 OS=Homo sapiens GN=ERLIN1 PE=1 SV=1	EALEPSGENVIQNK	2	764.384	0.207368				TRUE
1453	HC04Navy_B_B01	ERLN1_HUMAN	Erlin-1 OS=Homo sapiens GN=ERLIN1 PE=1 SV=1	EALEPSGENVIQNK	2	764.384	0.207368				TRUE
1454	HC04Navy_B_B01	ERLN1_HUMAN	Erlin-1 OS=Homo sapiens GN=ERLIN1 PE=1 SV=1	IPEAIR	2	349.712	0.379116				TRUE
1455	HC04Navy_B_B01	ERLN1_HUMAN	Erlin-1 OS=Homo sapiens GN=ERLIN1 PE=1 SV=1	ISEIEDAAFLAR	2	667.847	0.510764				FALSE
1456	HC04Navy_B_B01	ERLN1_HUMAN	Erlin-1 OS=Homo sapiens GN=ERLIN1 PE=1 SV=1	LLIAAQK	2	378.746	1.56481				FALSE
1457	HC04Navy_B_B01	ERLN1_HUMAN	Erlin-1 OS=Homo sapiens GN=ERLIN1 PE=1 SV=1	LLIAAQK	2	378.746	1.56481				FALSE
1458	HC04Navy_B_B01	ERLN1_HUMAN	Erlin-1 OS=Homo sapiens GN=ERLIN1 PE=1 SV=1	SVQTTLQTDEVK	2	674.849	0.33435				FALSE
1459	HC04Navy_B_B01	ERLN1_HUMAN	Erlin-1 OS=Homo sapiens GN=ERLIN1 PE=1 SV=1	SVQTTLQTDEVK	2	674.849	0.33435				FALSE
1460	HC04Navy_B_B01	MYADM_HUMAN	Myeloid-associated differentiation marker OS=Homo sapiens GN=MYADM PE=1 SV=2	ALTQPLGLLR	2	541.331	1.65213				TRUE
1461	HC04Navy_B_B01	G3P_HUMAN	Glyceraldehyde-3-phosphate dehydrogenase OS=Homo sapiens GN=GAPDH PE=1 SV=3	GALQNIIPASTGAAK	2	706.389	1.29928				TRUE
1462	HC04Navy_B_B01	G3P_HUMAN	Glyceraldehyde-3-phosphate dehydrogenase OS=Homo sapiens GN=GAPDH PE=1 SV=3	GALQNIIPASTGAAK	2	706.389	1.29928				TRUE
1463	HC04Navy_B_B01	G3P_HUMAN	Glyceraldehyde-3-phosphate dehydrogenase OS=Homo sapiens GN=GAPDH PE=1 SV=3	IISNAScTTNcLAPLAK	2	917.464	0.0612686	c7: Carbamidomethyl (+57.02), c11: Carbamidomethyl (+57.02)			TRUE
1464	HC04Navy_B_B01	G3P_HUMAN	Glyceraldehyde-3-phosphate dehydrogenase OS=Homo sapiens GN=GAPDH PE=1 SV=3	IISNAScTTNcLAPLAK	2	917.464	0.0612686	c7: Carbamidomethyl (+57.02), c11: Carbamidomethyl (+57.02)			TRUE
1465	HC04Navy_B_B01	G3P_HUMAN	Glyceraldehyde-3-phosphate dehydrogenase OS=Homo sapiens GN=GAPDH PE=1 SV=3	LTGMAFR	2	398.215	0.546317				TRUE
1466	HC04Navy_B_B01	G3P_HUMAN	Glyceraldehyde-3-phosphate dehydrogenase OS=Homo sapiens GN=GAPDH PE=1 SV=3	LTGMAFR	2	398.215	0.546317				TRUE
1467	HC04Navy_B_B01	G3P_HUMAN	Glyceraldehyde-3-phosphate dehydrogenase OS=Homo sapiens GN=GAPDH PE=1 SV=3	VPTANVSVVDLTcR	2	765.912	1.44589	c13: Carbamidomethyl (+57.02)			TRUE
1468	HC04Navy_B_B01	G3P_HUMAN	Glyceraldehyde-3-phosphate dehydrogenase OS=Homo sapiens GN=GAPDH PE=1 SV=3	VPTANVSVVDLTcR	2	765.893	0.999943	c13: Carbamidomethyl (+57.02)			TRUE
1469	HC04Navy_B_B01	RLA0_HUMAN	60S acidic ribosomal protein P0 OS=Homo sapiens GN=RPLP0 PE=1 SV=1	AFLADPSAFVAAAPVAAATTAAPAAAAAPAK	3	918.201	4.49122				TRUE
1470	HC04Navy_B_B01	RLA0_HUMAN	60S acidic ribosomal protein P0 OS=Homo sapiens GN=RPLP0 PE=1 SV=1	AFLADPSAFVAAAPVAAATTAAPAAAAAPAK	3	918.201	4.49122				TRUE
1471	HC04Navy_B_B01	RLA0_HUMAN	60S acidic ribosomal protein P0 OS=Homo sapiens GN=RPLP0 PE=1 SV=1	AGAIAPcEVTVPAQNTGLGPEK	2	1090.56	0.221147	c7: Carbamidomethyl (+57.02)			FALSE
1472	HC04Navy_B_B01	RLA0_HUMAN	60S acidic ribosomal protein P0 OS=Homo sapiens GN=RPLP0 PE=1 SV=1	AGAIAPcEVTVPAQNTGLGPEK	2	1090.56	0.221147	c7: Carbamidomethyl (+57.02)			FALSE
1473	HC04Navy_B_B01	RLA0_HUMAN	60S acidic ribosomal protein P0 OS=Homo sapiens GN=RPLP0 PE=1 SV=1	cFIVGADNVGSK	2	633.809	0.198087	c1: Carbamidomethyl (+57.02)			FALSE
1474	HC04Navy_B_B01	RLA0_HUMAN	60S acidic ribosomal protein P0 OS=Homo sapiens GN=RPLP0 PE=1 SV=1	cFIVGADNVGSK	2	633.809	0.198087	c1: Carbamidomethyl (+57.02)			FALSE
1475	HC04Navy_B_B01	RLA0_HUMAN	60S acidic ribosomal protein P0 OS=Homo sapiens GN=RPLP0 PE=1 SV=1	DMLLANK	2	402.718	0.0901147				FALSE
1476	HC04Navy_B_B01	RLA0_HUMAN	60S acidic ribosomal protein P0 OS=Homo sapiens GN=RPLP0 PE=1 SV=1	DMLLANK	2	402.718	0.0901147				FALSE
1477	HC04Navy_B_B01	RLA0_HUMAN	60S acidic ribosomal protein P0 OS=Homo sapiens GN=RPLP0 PE=1 SV=1	GNVGFVFTK	2	484.761	0.421287				FALSE
1478	HC04Navy_B_B01	RLA0_HUMAN	60S acidic ribosomal protein P0 OS=Homo sapiens GN=RPLP0 PE=1 SV=1	IIQLLDDYPK	2	609.337	0.814354				FALSE
1479	HC04Navy_B_B01	RLA0_HUMAN	60S acidic ribosomal protein P0 OS=Homo sapiens GN=RPLP0 PE=1 SV=1	IIQLLDDYPK	2	609.337	0.814354				FALSE
1480	HC04Navy_B_B01	KPYM_HUMAN	Pyruvate kinase PKM OS=Homo sapiens GN=PKM PE=1 SV=4	AEGSDVANAVLDGADcIMLSGETAK	3	832.088	4.22328	c16: Carbamidomethyl (+57.02)			TRUE
1481	HC04Navy_B_B01	KPYM_HUMAN	Pyruvate kinase PKM OS=Homo sapiens GN=PKM PE=1 SV=4	AEGSDVANAVLDGADcIMLSGETAK	3	832.088	4.22328	c16: Carbamidomethyl (+57.02)			TRUE
1482	HC04Navy_B_B01	KPYM_HUMAN	Pyruvate kinase PKM OS=Homo sapiens GN=PKM PE=1 SV=4	DPVQEAWAEDVDLR	2	821.891	0.26569				TRUE
1483	HC04Navy_B_B01	KPYM_HUMAN	Pyruvate kinase PKM OS=Homo sapiens GN=PKM PE=1 SV=4	GDLGIEIPAEK	2	571.309	0.167981				TRUE
1484	HC04Navy_B_B01	KPYM_HUMAN	Pyruvate kinase PKM OS=Homo sapiens GN=PKM PE=1 SV=4	GDLGIEIPAEK	2	571.309	0.167981				TRUE
1485	HC04Navy_B_B01	KPYM_HUMAN	Pyruvate kinase PKM OS=Homo sapiens GN=PKM PE=1 SV=4	GDYPLEAVR	2	510.258	0.682174				TRUE
1486	HC04Navy_B_B01	KPYM_HUMAN	Pyruvate kinase PKM OS=Homo sapiens GN=PKM PE=1 SV=4	GDYPLEAVR	2	510.258	0.682174				TRUE
1487	HC04Navy_B_B01	KPYM_HUMAN	Pyruvate kinase PKM OS=Homo sapiens GN=PKM PE=1 SV=4	GIFPVLcK	2	467.273	1.83858	c7: Carbamidomethyl (+57.02)			TRUE
1488	HC04Navy_B_B01	KPYM_HUMAN	Pyruvate kinase PKM OS=Homo sapiens GN=PKM PE=1 SV=4	GVNLPGAAVDLPAVSEK	2	818.937	1.45206				TRUE
1489	HC04Navy_B_B01	KPYM_HUMAN	Pyruvate kinase PKM OS=Homo sapiens GN=PKM PE=1 SV=4	GVNLPGAAVDLPAVSEK	2	818.937	1.45206				TRUE
1490	HC04Navy_B_B01	KPYM_HUMAN	Pyruvate kinase PKM OS=Homo sapiens GN=PKM PE=1 SV=4	ITLDNAYMEK	2	599.294	0.024403				TRUE
1491	HC04Navy_B_B01	KPYM_HUMAN	Pyruvate kinase PKM OS=Homo sapiens GN=PKM PE=1 SV=4	ITLDNAYMEK	2	599.294	0.024403				TRUE
1492	HC04Navy_B_B01	KPYM_HUMAN	Pyruvate kinase PKM OS=Homo sapiens GN=PKM PE=1 SV=4	LAPITSDPTEATAVGAVEASFK	3	725.744	4.66232				TRUE
1493	HC04Navy_B_B01	KPYM_HUMAN	Pyruvate kinase PKM OS=Homo sapiens GN=PKM PE=1 SV=4	LAPITSDPTEATAVGAVEASFK	3	725.744	4.66232				TRUE
1494	HC04Navy_B_B01	KPYM_HUMAN	Pyruvate kinase PKM OS=Homo sapiens GN=PKM PE=1 SV=4	LDIDSPPITAR	2	599.326	0.103958				TRUE
1495	HC04Navy_B_B01	KPYM_HUMAN	Pyruvate kinase PKM OS=Homo sapiens GN=PKM PE=1 SV=4	LDIDSPPITAR	2	599.326	0.103958				TRUE
1496	HC04Navy_B_B01	KPYM_HUMAN	Pyruvate kinase PKM OS=Homo sapiens GN=PKM PE=1 SV=4	NTGIIcTIGPASR	2	680.356	0.0409952	c6: Carbamidomethyl (+57.02)			TRUE
1497	HC04Navy_B_B01	KPYM_HUMAN	Pyruvate kinase PKM OS=Homo sapiens GN=PKM PE=1 SV=4	NTGIIcTIGPASR	2	680.356	0.0409952	c6: Carbamidomethyl (+57.02)			TRUE
1498	HC04Navy_B_B01	LMNB1_HUMAN	Lamin-B1 OS=Homo sapiens GN=LMNB1 PE=1 SV=2	AGGPTTPLSPTR	2	576.292	263.525				TRUE
1499	HC04Navy_B_B01	LMNB1_HUMAN	Lamin-B1 OS=Homo sapiens GN=LMNB1 PE=1 SV=2	AGGPTTPLSPTR	2	577.81	0.282938				TRUE
1500	HC04Navy_B_B01	LMNB1_HUMAN	Lamin-B1 OS=Homo sapiens GN=LMNB1 PE=1 SV=2	AGGPTTPLSPTR	2	577.81	0.282938				TRUE
1501	HC04Navy_B_B01	LMNB1_HUMAN	Lamin-B1 OS=Homo sapiens GN=LMNB1 PE=1 SV=2	ALYETELADAR	2	626.332	2.87747				TRUE
1502	HC04Navy_B_B01	LMNB1_HUMAN	Lamin-B1 OS=Homo sapiens GN=LMNB1 PE=1 SV=2	ALYETELADAR	2	626.318	0.646243				TRUE
1503	HC04Navy_B_B01	LMNB1_HUMAN	Lamin-B1 OS=Homo sapiens GN=LMNB1 PE=1 SV=2	ALYETELADAR	2	626.318	0.646243				TRUE
1504	HC04Navy_B_B01	LMNB1_HUMAN	Lamin-B1 OS=Homo sapiens GN=LMNB1 PE=1 SV=2	cQSLTEDLEFR	2	699.327	0.794413	c1: Carbamidomethyl (+57.02)			TRUE
1505	HC04Navy_B_B01	LMNB1_HUMAN	Lamin-B1 OS=Homo sapiens GN=LMNB1 PE=1 SV=2	DAALATALGDK	2	523.282	0.5051				TRUE
1506	HC04Navy_B_B01	LMNB1_HUMAN	Lamin-B1 OS=Homo sapiens GN=LMNB1 PE=1 SV=2	DQMQQQLNDYEQLLDVK	2	1054.56	5.75399				TRUE
1507	HC04Navy_B_B01	LMNB1_HUMAN	Lamin-B1 OS=Homo sapiens GN=LMNB1 PE=1 SV=2	DQMQQQLNDYEQLLDVK	2	1054.56	5.75399				TRUE
1508	HC04Navy_B_B01	LMNB1_HUMAN	Lamin-B1 OS=Homo sapiens GN=LMNB1 PE=1 SV=2	IESLSSQLSNLQK	2	723.886	1.03004				TRUE
1509	HC04Navy_B_B01	LMNB1_HUMAN	Lamin-B1 OS=Homo sapiens GN=LMNB1 PE=1 SV=2	IESLSSQLSNLQK	2	723.906	1.7444				TRUE
1510	HC04Navy_B_B01	LMNB1_HUMAN	Lamin-B1 OS=Homo sapiens GN=LMNB1 PE=1 SV=2	IESLSSQLSNLQK	2	723.886	1.03004				TRUE
1511	HC04Navy_B_B01	LMNB1_HUMAN	Lamin-B1 OS=Homo sapiens GN=LMNB1 PE=1 SV=2	IESLSSQLSNLQK	2	723.906	1.7444				TRUE
1512	HC04Navy_B_B01	LMNB1_HUMAN	Lamin-B1 OS=Homo sapiens GN=LMNB1 PE=1 SV=2	IGDTSVSYK	2	485.24	1.55192				TRUE
1513	HC04Navy_B_B01	LMNB1_HUMAN	Lamin-B1 OS=Homo sapiens GN=LMNB1 PE=1 SV=2	IGDTSVSYK	2	485.24	1.55192				TRUE
1514	HC04Navy_B_B01	LMNB1_HUMAN	Lamin-B1 OS=Homo sapiens GN=LMNB1 PE=1 SV=2	IQELEDLLAK	2	586.323	1.53829				TRUE
1515	HC04Navy_B_B01	LMNB1_HUMAN	Lamin-B1 OS=Homo sapiens GN=LMNB1 PE=1 SV=2	IQELEDLLAK	2	586.333	0.260539				TRUE
1516	HC04Navy_B_B01	LMNB1_HUMAN	Lamin-B1 OS=Homo sapiens GN=LMNB1 PE=1 SV=2	LLEGEEER	2	487.749	1.26003				FALSE
1517	HC04Navy_B_B01	LMNB1_HUMAN	Lamin-B1 OS=Homo sapiens GN=LMNB1 PE=1 SV=2	LLEGEEER	2	487.741	0.370222				FALSE
1518	HC04Navy_B_B01	LMNB1_HUMAN	Lamin-B1 OS=Homo sapiens GN=LMNB1 PE=1 SV=2	LSSEMNTSTVNSAR	2	748.85	0.448889				TRUE
1519	HC04Navy_B_B01	LMNB1_HUMAN	Lamin-B1 OS=Homo sapiens GN=LMNB1 PE=1 SV=2	LSSEmNTSTVNSAR	2	756.865	1.78985		m5: Oxidation (+15.99)		TRUE
1520	HC04Navy_B_B01	LMNB1_HUMAN	Lamin-B1 OS=Homo sapiens GN=LMNB1 PE=1 SV=2	LSSEMNTSTVNSAR	2	748.85	0.448889				TRUE
1521	HC04Navy_B_B01	LMNB1_HUMAN	Lamin-B1 OS=Homo sapiens GN=LMNB1 PE=1 SV=2	LSSEMNTSTVNSAR	2	748.869	2.00763				TRUE
1522	HC04Navy_B_B01	LMNB1_HUMAN	Lamin-B1 OS=Homo sapiens GN=LMNB1 PE=1 SV=2	LSSEMNTSTVNSAR	2	748.869	2.00763				TRUE
1523	HC04Navy_B_B01	LMNB1_HUMAN	Lamin-B1 OS=Homo sapiens GN=LMNB1 PE=1 SV=2	LSSEmNTSTVNSAR	2	756.857	0.715822		m5: Oxidation (+15.99)		TRUE
1524	HC04Navy_B_B01	LMNB1_HUMAN	Lamin-B1 OS=Homo sapiens GN=LMNB1 PE=1 SV=2	NQNSWGTGEDVK	2	667.799	0.405672				TRUE
1525	HC04Navy_B_B01	LMNB1_HUMAN	Lamin-B1 OS=Homo sapiens GN=LMNB1 PE=1 SV=2	QLADETLLK	2	516.286	95.9855				TRUE
1526	HC04Navy_B_B01	LMNB1_HUMAN	Lamin-B1 OS=Homo sapiens GN=LMNB1 PE=1 SV=2	SLETENSALQLQVTER	2	909.46	0.587589				TRUE
1527	HC04Navy_B_B01	LMNB1_HUMAN	Lamin-B1 OS=Homo sapiens GN=LMNB1 PE=1 SV=2	SLETENSALQLQVTER	2	909.46	0.587589				TRUE
1528	HC04Navy_B_B01	LMNB1_HUMAN	Lamin-B1 OS=Homo sapiens GN=LMNB1 PE=1 SV=2	SMYEEEINETR	2	700.801	0.345529				TRUE
1529	HC04Navy_B_B01	LMNB1_HUMAN	Lamin-B1 OS=Homo sapiens GN=LMNB1 PE=1 SV=2	SMYEEEINETR	2	700.801	0.345529				TRUE
1530	HC04Navy_B_B01	CMC1_HUMAN	Calcium-binding mitochondrial carrier protein Aralar1 OS=Homo sapiens GN=SLC25A12 PE=1 SV=2	AcFLR	2	333.671	0.435723	c2: Carbamidomethyl (+57.02)			FALSE
1531	HC04Navy_B_B01	CMC1_HUMAN	Calcium-binding mitochondrial carrier protein Aralar1 OS=Homo sapiens GN=SLC25A12 PE=1 SV=2	AGQTTYSGVIDcFR	2	787.869	0.271268	c12: Carbamidomethyl (+57.02)			FALSE
1532	HC04Navy_B_B01	CMC1_HUMAN	Calcium-binding mitochondrial carrier protein Aralar1 OS=Homo sapiens GN=SLC25A12 PE=1 SV=2	AGQTTYSGVIDcFR	2	787.869	0.271268	c12: Carbamidomethyl (+57.02)			FALSE
1533	HC04Navy_B_B01	CMC1_HUMAN	Calcium-binding mitochondrial carrier protein Aralar1 OS=Homo sapiens GN=SLC25A12 PE=1 SV=2	GLIPQLIGVAPEK	2	667.937	4.64449				FALSE
1534	HC04Navy_B_B01	CMC1_HUMAN	Calcium-binding mitochondrial carrier protein Aralar1 OS=Homo sapiens GN=SLC25A12 PE=1 SV=2	GLIPQLIGVAPEK	2	667.937	4.64449				FALSE
1535	HC04Navy_B_B01	CMC1_HUMAN	Calcium-binding mitochondrial carrier protein Aralar1 OS=Homo sapiens GN=SLC25A12 PE=1 SV=2	IYSTLAGTR	2	491.268	0.696971				FALSE
1536	HC04Navy_B_B01	CMC1_HUMAN	Calcium-binding mitochondrial carrier protein Aralar1 OS=Homo sapiens GN=SLC25A12 PE=1 SV=2	IYSTLAGTR	2	491.268	0.696971				FALSE
1537	HC04Navy_B_B01	CMC1_HUMAN	Calcium-binding mitochondrial carrier protein Aralar1 OS=Homo sapiens GN=SLC25A12 PE=1 SV=2	LQVAGEITTGPR	2	621.34	0.979626				FALSE
1538	HC04Navy_B_B01	CMC1_HUMAN	Calcium-binding mitochondrial carrier protein Aralar1 OS=Homo sapiens GN=SLC25A12 PE=1 SV=2	LTVNDFVR	2	482.262	0.829491				FALSE
1539	HC04Navy_B_B01	CMC1_HUMAN	Calcium-binding mitochondrial carrier protein Aralar1 OS=Homo sapiens GN=SLC25A12 PE=1 SV=2	LTVNDFVR	2	482.27	0.724142				FALSE
1540	HC04Navy_B_B01	CMC1_HUMAN	Calcium-binding mitochondrial carrier protein Aralar1 OS=Homo sapiens GN=SLC25A12 PE=1 SV=2	VSALNVLR	2	436.27	0.272019				TRUE
1541	HC04Navy_B_B01	CMC1_HUMAN	Calcium-binding mitochondrial carrier protein Aralar1 OS=Homo sapiens GN=SLC25A12 PE=1 SV=2	VSALNVLR	2	436.27	0.272019				TRUE
1542	HC04Navy_B_B01	AIFM1_HUMAN	Apoptosis-inducing factor 1, mitochondrial OS=Homo sapiens GN=AIFM1 PE=1 SV=1	AALSASEGEEVPQDK	2	765.86	0.951939				TRUE
1543	HC04Navy_B_B01	AIFM1_HUMAN	Apoptosis-inducing factor 1, mitochondrial OS=Homo sapiens GN=AIFM1 PE=1 SV=1	ALGTEVIQLFPEK	2	722.941	4.91676				TRUE
1544	HC04Navy_B_B01	AIFM1_HUMAN	Apoptosis-inducing factor 1, mitochondrial OS=Homo sapiens GN=AIFM1 PE=1 SV=1	ALGTEVIQLFPEK	2	722.941	4.91676				TRUE
1545	HC04Navy_B_B01	AIFM1_HUMAN	Apoptosis-inducing factor 1, mitochondrial OS=Homo sapiens GN=AIFM1 PE=1 SV=1	ELWFSDDPNVTK	2	725.843	0.36684				TRUE
1546	HC04Navy_B_B01	AIFM1_HUMAN	Apoptosis-inducing factor 1, mitochondrial OS=Homo sapiens GN=AIFM1 PE=1 SV=1	ELWFSDDPNVTK	2	725.854	1.06465				TRUE
1547	HC04Navy_B_B01	AIFM1_HUMAN	Apoptosis-inducing factor 1, mitochondrial OS=Homo sapiens GN=AIFM1 PE=1 SV=1	ISGLGLTPEQK	2	571.825	0.19586				TRUE
1548	HC04Navy_B_B01	AIFM1_HUMAN	Apoptosis-inducing factor 1, mitochondrial OS=Homo sapiens GN=AIFM1 PE=1 SV=1	ISGLGLTPEQK	2	571.825	0.19586				TRUE
1549	HC04Navy_B_B01	AIFM1_HUMAN	Apoptosis-inducing factor 1, mitochondrial OS=Homo sapiens GN=AIFM1 PE=1 SV=1	LNDGSQITYEK	2	634.319	1.22169				TRUE
1550	HC04Navy_B_B01	AIFM1_HUMAN	Apoptosis-inducing factor 1, mitochondrial OS=Homo sapiens GN=AIFM1 PE=1 SV=1	LNDGSQITYEK	2	634.31	0.272223				TRUE
1551	HC04Navy_B_B01	AIFM1_HUMAN	Apoptosis-inducing factor 1, mitochondrial OS=Homo sapiens GN=AIFM1 PE=1 SV=1	VMPNAIVQSVGVSSGK	2	786.92	0.534281				TRUE
1552	HC04Navy_B_B01	ACADV_HUMAN	Very long-chain specific acyl-CoA dehydrogenase, mitochondrial OS=Homo sapiens GN=ACADVL PE=1 SV=1	VPSENVLGEVGSGFK	2	759.898	0.651481				TRUE
1553	HC04Navy_B_B01	ENPL_HUMAN	Endoplasmin OS=Homo sapiens GN=HSP90B1 PE=1 SV=1	EEASDYLELDTIK	2	763.382	1.96836				TRUE
1554	HC04Navy_B_B01	ENPL_HUMAN	Endoplasmin OS=Homo sapiens GN=HSP90B1 PE=1 SV=1	EEASDYLELDTIK	2	763.367	0.0830317				TRUE
1555	HC04Navy_B_B01	ENPL_HUMAN	Endoplasmin OS=Homo sapiens GN=HSP90B1 PE=1 SV=1	EEASDYLELDTIK	2	763.36	0.92581				TRUE
1556	HC04Navy_B_B01	ENPL_HUMAN	Endoplasmin OS=Homo sapiens GN=HSP90B1 PE=1 SV=1	eLISNASDALDK	2	638.323	1433		n-term: Dehydrated (-18.01)		FALSE
1557	HC04Navy_B_B01	ENPL_HUMAN	Endoplasmin OS=Homo sapiens GN=HSP90B1 PE=1 SV=1	eLISNASDALDK	2	638.323	1433		n-term: Dehydrated (-18.01)		FALSE
1558	HC04Navy_B_B01	ENPL_HUMAN	Endoplasmin OS=Homo sapiens GN=HSP90B1 PE=1 SV=1	GLFDEYGSK	2	508.251	2.2471				TRUE
1559	HC04Navy_B_B01	ENPL_HUMAN	Endoplasmin OS=Homo sapiens GN=HSP90B1 PE=1 SV=1	GLFDEYGSK	2	508.251	2.2471				TRUE
1560	HC04Navy_B_B01	ENPL_HUMAN	Endoplasmin OS=Homo sapiens GN=HSP90B1 PE=1 SV=1	GVVDSDDLPLNVSR	2	743.393	1.66965				TRUE
1561	HC04Navy_B_B01	ENPL_HUMAN	Endoplasmin OS=Homo sapiens GN=HSP90B1 PE=1 SV=1	GVVDSDDLPLNVSR	2	743.375	0.7146				TRUE
1562	HC04Navy_B_B01	ENPL_HUMAN	Endoplasmin OS=Homo sapiens GN=HSP90B1 PE=1 SV=1	GVVDSDDLPLNVSR	2	743.393	1.66965				TRUE
1563	HC04Navy_B_B01	ENPL_HUMAN	Endoplasmin OS=Homo sapiens GN=HSP90B1 PE=1 SV=1	GVVDSDDLPLNVSR	2	743.375	0.7146				TRUE
1564	HC04Navy_B_B01	ENPL_HUMAN	Endoplasmin OS=Homo sapiens GN=HSP90B1 PE=1 SV=1	LIINSLYK	2	482.299	0.370463				TRUE
1565	HC04Navy_B_B01	ENPL_HUMAN	Endoplasmin OS=Homo sapiens GN=HSP90B1 PE=1 SV=1	LIINSLYK	2	482.299	0.370463				TRUE
1566	HC04Navy_B_B01	ENPL_HUMAN	Endoplasmin OS=Homo sapiens GN=HSP90B1 PE=1 SV=1	SGTSEFLNK	2	491.752	1.31231				TRUE
1567	HC04Navy_B_B01	ENPL_HUMAN	Endoplasmin OS=Homo sapiens GN=HSP90B1 PE=1 SV=1	SGYLLPDTK	2	497.275	1.76259				TRUE
1568	HC04Navy_B_B01	ENPL_HUMAN	Endoplasmin OS=Homo sapiens GN=HSP90B1 PE=1 SV=1	SILFVPTSAPR	2	594.334	1.38556				TRUE
1569	HC04Navy_B_B01	ENPL_HUMAN	Endoplasmin OS=Homo sapiens GN=HSP90B1 PE=1 SV=1	TLDMIK	2	360.704	0.823477				TRUE
1570	HC04Navy_B_B01	HSPB1_HUMAN	Heat shock protein beta-1 OS=Homo sapiens GN=HSPB1 PE=1 SV=2	LATQSNEITIPVTFESR	2	953.501	0.175855				TRUE
1571	HC04Navy_B_B01	HSPB1_HUMAN	Heat shock protein beta-1 OS=Homo sapiens GN=HSPB1 PE=1 SV=2	LATQSNEITIPVTFESR	2	953.501	0.175855				TRUE
1572	HC04Navy_B_B01	HSPB1_HUMAN	Heat shock protein beta-1 OS=Homo sapiens GN=HSPB1 PE=1 SV=2	LFDQAFGLPR	2	582.309	0.771366				TRUE
1573	HC04Navy_B_B01	HSPB1_HUMAN	Heat shock protein beta-1 OS=Homo sapiens GN=HSPB1 PE=1 SV=2	LFDQAFGLPR	2	582.309	0.771366				TRUE
1574	HC04Navy_B_B01	IPO4_HUMAN	Importin-4 OS=Homo sapiens GN=IPO4 PE=1 SV=2	APAALPALcDLLASAADPQIR	3	712.059	1.40475	c9: Carbamidomethyl (+57.02)			TRUE
1575	HC04Navy_B_B01	IPO4_HUMAN	Importin-4 OS=Homo sapiens GN=IPO4 PE=1 SV=2	NVALGNAIR	2	464.268	0.746442				TRUE
1576	HC04Navy_B_B01	SSRD_HUMAN	Translocon-associated protein subunit delta OS=Homo sapiens GN=SSR4 PE=1 SV=1	FFDEESYSLLR	2	703.344	1.35022				TRUE
1577	HC04Navy_B_B01	SSRD_HUMAN	Translocon-associated protein subunit delta OS=Homo sapiens GN=SSR4 PE=1 SV=1	FFDEESYSLLR	2	703.344	1.35022				TRUE
1578	HC04Navy_B_B01	SSRD_HUMAN	Translocon-associated protein subunit delta OS=Homo sapiens GN=SSR4 PE=1 SV=1	VQNMALYADVGGK	2	683.352	0.967703				TRUE
1579	HC04Navy_B_B01	SSRD_HUMAN	Translocon-associated protein subunit delta OS=Homo sapiens GN=SSR4 PE=1 SV=1	VQNMALYADVGGK	2	683.352	0.967703				TRUE
1580	HC04Navy_B_B01	H14_HUMAN	Histone H1.4 OS=Homo sapiens GN=HIST1H1E PE=1 SV=2	ALAAAGYDVEK	2	554.284	0.530473				FALSE
1581	HC04Navy_B_B01	H14_HUMAN	Histone H1.4 OS=Homo sapiens GN=HIST1H1E PE=1 SV=2	ALAAAGYDVEK	2	554.303	2.89763				FALSE
1582	HC04Navy_B_B01	H14_HUMAN	Histone H1.4 OS=Homo sapiens GN=HIST1H1E PE=1 SV=2	ALAAAGYDVEK	2	554.284	0.530473				FALSE
1583	HC04Navy_B_B01	H14_HUMAN	Histone H1.4 OS=Homo sapiens GN=HIST1H1E PE=1 SV=2	ALAAAGYDVEK	2	554.303	2.89763				FALSE
1584	HC04Navy_B_B01	H14_HUMAN	Histone H1.4 OS=Homo sapiens GN=HIST1H1E PE=1 SV=2	ALAAAGYDVEK	2	554.284	0.530473				FALSE
1585	HC04Navy_B_B01	H14_HUMAN	Histone H1.4 OS=Homo sapiens GN=HIST1H1E PE=1 SV=2	ALAAAGYDVEK	2	554.284	0.530473				FALSE
1586	HC04Navy_B_B01	H14_HUMAN	Histone H1.4 OS=Homo sapiens GN=HIST1H1E PE=1 SV=2	ASGPPVSELITK	2	599.838	0.0748126				FALSE
1587	HC04Navy_B_B01	H14_HUMAN	Histone H1.4 OS=Homo sapiens GN=HIST1H1E PE=1 SV=2	ASGPPVSELITK	2	599.838	0.0748126				FALSE
1588	HC04Navy_B_B01	H14_HUMAN	Histone H1.4 OS=Homo sapiens GN=HIST1H1E PE=1 SV=2	ASGPPVSELITK	2	599.838	0.0748126				FALSE
1589	HC04Navy_B_B01	H14_HUMAN	Histone H1.4 OS=Homo sapiens GN=HIST1H1E PE=1 SV=2	ASGPPVSELITK	2	599.838	0.0748126				FALSE
1590	HC04Navy_B_B01	H14_HUMAN	Histone H1.4 OS=Homo sapiens GN=HIST1H1E PE=1 SV=2	ASGPPVSELITK	2	599.838	0.0748126				FALSE
1591	HC04Navy_B_B01	H14_HUMAN	Histone H1.4 OS=Homo sapiens GN=HIST1H1E PE=1 SV=2	ASGPPVSELITK	2	599.838	0.0748126				FALSE
1592	HC04Navy_B_B01	H14_HUMAN	Histone H1.4 OS=Homo sapiens GN=HIST1H1E PE=1 SV=2	GTGASGSFK	2	406.193	1.92501				FALSE
1593	HC04Navy_B_B01	H14_HUMAN	Histone H1.4 OS=Homo sapiens GN=HIST1H1E PE=1 SV=2	GTGASGSFK	2	406.193	1.92501				FALSE
1594	HC04Navy_B_B01	H14_HUMAN	Histone H1.4 OS=Homo sapiens GN=HIST1H1E PE=1 SV=2	GTGASGSFK	2	406.204	0.771237				FALSE
1595	HC04Navy_B_B01	H14_HUMAN	Histone H1.4 OS=Homo sapiens GN=HIST1H1E PE=1 SV=2	GTGASGSFK	2	406.204	0.771237				FALSE
1596	HC04Navy_B_B01	H14_HUMAN	Histone H1.4 OS=Homo sapiens GN=HIST1H1E PE=1 SV=2	GTLVQTK	2	373.72	0.869294				FALSE
1597	HC04Navy_B_B01	H14_HUMAN	Histone H1.4 OS=Homo sapiens GN=HIST1H1E PE=1 SV=2	sETAPAAPAAPAPAEK	2	757.9	392.566		n-term: Acetyl (+42.01)		TRUE
1598	HC04Navy_B_B01	H14_HUMAN	Histone H1.4 OS=Homo sapiens GN=HIST1H1E PE=1 SV=2	sETAPAAPAAPAPAEK	2	757.876	395.75		n-term: Acetyl (+42.01)		TRUE
1599	HC04Navy_B_B01	H14_HUMAN	Histone H1.4 OS=Homo sapiens GN=HIST1H1E PE=1 SV=2	SETAPAAPAAPAPAEK	2	739.872	0.723537				TRUE
1600	HC04Navy_B_B01	H14_HUMAN	Histone H1.4 OS=Homo sapiens GN=HIST1H1E PE=1 SV=2	SGVSLAALK	2	423.258	0.143043				FALSE
1601	HC04Navy_B_B01	H14_HUMAN	Histone H1.4 OS=Homo sapiens GN=HIST1H1E PE=1 SV=2	SGVSLAALK	2	423.258	0.143043				FALSE
1602	HC04Navy_B_B01	H14_HUMAN	Histone H1.4 OS=Homo sapiens GN=HIST1H1E PE=1 SV=2	SGVSLAALK	2	423.258	0.143043				FALSE
1603	HC04Navy_B_B01	H14_HUMAN	Histone H1.4 OS=Homo sapiens GN=HIST1H1E PE=1 SV=2	SGVSLAALK	2	423.258	0.143043				FALSE
1604	HC04Navy_B_B01	TBB6_HUMAN	Tubulin beta-6 chain OS=Homo sapiens GN=TUBB6 PE=1 SV=1	EVDEQMLAIQSK	2	695.844	0.548327				FALSE
1605	HC04Navy_B_B01	TBB6_HUMAN	Tubulin beta-6 chain OS=Homo sapiens GN=TUBB6 PE=1 SV=1	FPGQLNADLR	2	565.802	0.113847				FALSE
1606	HC04Navy_B_B01	TBB6_HUMAN	Tubulin beta-6 chain OS=Homo sapiens GN=TUBB6 PE=1 SV=1	FPGQLNADLR	2	565.802	0.113847				FALSE
1607	HC04Navy_B_B01	TBB6_HUMAN	Tubulin beta-6 chain OS=Homo sapiens GN=TUBB6 PE=1 SV=1	FPGQLNADLR	2	565.802	0.113847				FALSE
1608	HC04Navy_B_B01	TBB6_HUMAN	Tubulin beta-6 chain OS=Homo sapiens GN=TUBB6 PE=1 SV=1	FPGQLNADLR	2	565.802	0.113847				FALSE
1609	HC04Navy_B_B01	TBB6_HUMAN	Tubulin beta-6 chain OS=Homo sapiens GN=TUBB6 PE=1 SV=1	FPGQLNADLR	2	565.802	0.113847				FALSE
1610	HC04Navy_B_B01	TBB6_HUMAN	Tubulin beta-6 chain OS=Homo sapiens GN=TUBB6 PE=1 SV=1	FPGQLNADLR	2	565.802	0.113847				FALSE
1611	HC04Navy_B_B01	TBB6_HUMAN	Tubulin beta-6 chain OS=Homo sapiens GN=TUBB6 PE=1 SV=1	FPGQLNADLR	2	565.802	0.113847				FALSE
1612	HC04Navy_B_B01	TBB6_HUMAN	Tubulin beta-6 chain OS=Homo sapiens GN=TUBB6 PE=1 SV=1	FPGQLNADLR	2	565.802	0.113847				FALSE
1613	HC04Navy_B_B01	TBB6_HUMAN	Tubulin beta-6 chain OS=Homo sapiens GN=TUBB6 PE=1 SV=1	IGNSTAIQELFK	2	660.867	0.802905				FALSE
1614	HC04Navy_B_B01	TBB6_HUMAN	Tubulin beta-6 chain OS=Homo sapiens GN=TUBB6 PE=1 SV=1	LAVNMVPFPR	2	572.319	0.176961				FALSE
1615	HC04Navy_B_B01	TBB6_HUMAN	Tubulin beta-6 chain OS=Homo sapiens GN=TUBB6 PE=1 SV=1	LAVNMVPFPR	2	572.319	0.176961				FALSE
1616	HC04Navy_B_B01	TBB6_HUMAN	Tubulin beta-6 chain OS=Homo sapiens GN=TUBB6 PE=1 SV=1	LAVNMVPFPR	2	572.319	0.176961				FALSE
1617	HC04Navy_B_B01	TBB6_HUMAN	Tubulin beta-6 chain OS=Homo sapiens GN=TUBB6 PE=1 SV=1	mASTFIGNSTAIQELFK	2	937.51	4.1355		m1: Oxidation (+15.99)		FALSE
1618	HC04Navy_B_B01	TBB6_HUMAN	Tubulin beta-6 chain OS=Homo sapiens GN=TUBB6 PE=1 SV=1	mASTFIGNSTAIQELFK	2	937.51	4.1355		m1: Oxidation (+15.99)		FALSE
1619	HC04Navy_B_B01	TBB6_HUMAN	Tubulin beta-6 chain OS=Homo sapiens GN=TUBB6 PE=1 SV=1	NmmAAcDPR	2	549.213	0.133253	c6: Carbamidomethyl (+57.02)	m2: Oxidation (+15.99), m3: Oxidation (+15.99)		FALSE
1620	HC04Navy_B_B01	TBB6_HUMAN	Tubulin beta-6 chain OS=Homo sapiens GN=TUBB6 PE=1 SV=1	NmMAAcDPR	2	541.228	2.49478	c6: Carbamidomethyl (+57.02)	m2: Oxidation (+15.99)		FALSE
1621	HC04Navy_B_B01	TBB6_HUMAN	Tubulin beta-6 chain OS=Homo sapiens GN=TUBB6 PE=1 SV=1	NmmAAcDPR	2	549.213	0.133253	c6: Carbamidomethyl (+57.02)	m2: Oxidation (+15.99), m3: Oxidation (+15.99)		FALSE
1622	HC04Navy_B_B01	TBB6_HUMAN	Tubulin beta-6 chain OS=Homo sapiens GN=TUBB6 PE=1 SV=1	NMMAAcDPR	2	533.217	0.0555232	c6: Carbamidomethyl (+57.02)			FALSE
1623	HC04Navy_B_B01	TBB6_HUMAN	Tubulin beta-6 chain OS=Homo sapiens GN=TUBB6 PE=1 SV=1	NMmAAcDPR	2	541.21	0.860781	c6: Carbamidomethyl (+57.02)	m3: Oxidation (+15.99)		FALSE
1624	HC04Navy_B_B01	TBB6_HUMAN	Tubulin beta-6 chain OS=Homo sapiens GN=TUBB6 PE=1 SV=1	NMmAAcDPR	2	541.21	0.860781	c6: Carbamidomethyl (+57.02)	m3: Oxidation (+15.99)		FALSE
1625	HC04Navy_B_B01	TBB6_HUMAN	Tubulin beta-6 chain OS=Homo sapiens GN=TUBB6 PE=1 SV=1	NMMAAcDPR	2	533.217	0.0555232	c6: Carbamidomethyl (+57.02)			FALSE
1626	HC04Navy_B_B01	TBB6_HUMAN	Tubulin beta-6 chain OS=Homo sapiens GN=TUBB6 PE=1 SV=1	NSSYFVEWIPNNVK	2	848.96	4.79153				FALSE
1627	HC04Navy_B_B01	TBB6_HUMAN	Tubulin beta-6 chain OS=Homo sapiens GN=TUBB6 PE=1 SV=1	NSSYFVEWIPNNVK	2	848.96	4.79153				FALSE
1628	HC04Navy_B_B01	TBB6_HUMAN	Tubulin beta-6 chain OS=Homo sapiens GN=TUBB6 PE=1 SV=1	SLGGGTGSGMGTLLISK	2	768.405	0.448527				FALSE
1629	HC04Navy_B_B01	TOM5_HUMAN	Mitochondrial import receptor subunit TOM5 homolog OS=Homo sapiens GN=TOMM5 PE=1 SV=1	EDVISSIR	2	459.752	0.889392				TRUE
1630	HC04Navy_B_B01	TOM5_HUMAN	Mitochondrial import receptor subunit TOM5 homolog OS=Homo sapiens GN=TOMM5 PE=1 SV=1	EDVISSIR	2	459.752	0.889392				TRUE
1631	HC04Navy_B_B01	TOM5_HUMAN	Mitochondrial import receptor subunit TOM5 homolog OS=Homo sapiens GN=TOMM5 PE=1 SV=1	IEGLAPK	2	364.219	0.569637				TRUE
1632	HC04Navy_B_B01	TOM5_HUMAN	Mitochondrial import receptor subunit TOM5 homolog OS=Homo sapiens GN=TOMM5 PE=1 SV=1	IEGLAPK	2	364.224	0.953984				TRUE
1633	HC04Navy_B_B01	TOM5_HUMAN	Mitochondrial import receptor subunit TOM5 homolog OS=Homo sapiens GN=TOMM5 PE=1 SV=1	LDPEEmK	2	439.205	0.712355		m6: Oxidation (+15.99)		TRUE
1634	HC04Navy_B_B01	TOM5_HUMAN	Mitochondrial import receptor subunit TOM5 homolog OS=Homo sapiens GN=TOMM5 PE=1 SV=1	LDPEEmK	2	439.197	1.02181		m6: Oxidation (+15.99)		TRUE
1635	HC04Navy_B_B01	TMX1_HUMAN	Thioredoxin-related transmembrane protein 1 OS=Homo sapiens GN=TMX1 PE=1 SV=1	VDVTEQPGLSGR	2	629.326	0.105838				TRUE
1636	HC04Navy_B_B01	TMX1_HUMAN	Thioredoxin-related transmembrane protein 1 OS=Homo sapiens GN=TMX1 PE=1 SV=1	VDVTEQPGLSGR	2	629.326	0.105838				TRUE
1637	HC04Navy_B_B01	TMX1_HUMAN	Thioredoxin-related transmembrane protein 1 OS=Homo sapiens GN=TMX1 PE=1 SV=1	VITDENWR	2	516.763	0.824234				TRUE
1638	HC04Navy_B_B01	TMX1_HUMAN	Thioredoxin-related transmembrane protein 1 OS=Homo sapiens GN=TMX1 PE=1 SV=1	VITDENWR	2	516.771	2.36277				TRUE
1639	HC04Navy_B_B01	ROA2_HUMAN	Heterogeneous nuclear ribonucleoproteins A2/B1 OS=Homo sapiens GN=HNRNPA2B1 PE=1 SV=2	DYFEEYGK	2	525.726	0.432424				TRUE
1640	HC04Navy_B_B01	ROA2_HUMAN	Heterogeneous nuclear ribonucleoproteins A2/B1 OS=Homo sapiens GN=HNRNPA2B1 PE=1 SV=2	DYFEEYGK	2	525.726	0.432424				TRUE
1641	HC04Navy_B_B01	ROA2_HUMAN	Heterogeneous nuclear ribonucleoproteins A2/B1 OS=Homo sapiens GN=HNRNPA2B1 PE=1 SV=2	GGGGNFGPGPGSNFR	2	689.316	0.281414				TRUE
1642	HC04Navy_B_B01	ROA2_HUMAN	Heterogeneous nuclear ribonucleoproteins A2/B1 OS=Homo sapiens GN=HNRNPA2B1 PE=1 SV=2	GGGGNFGPGPGSNFR	2	689.316	0.281414				TRUE
1643	HC04Navy_B_B01	ROA2_HUMAN	Heterogeneous nuclear ribonucleoproteins A2/B1 OS=Homo sapiens GN=HNRNPA2B1 PE=1 SV=2	GGNFGFGDSR	2	507.226	0.108254				TRUE
1644	HC04Navy_B_B01	ROA2_HUMAN	Heterogeneous nuclear ribonucleoproteins A2/B1 OS=Homo sapiens GN=HNRNPA2B1 PE=1 SV=2	GGNFGFGDSR	2	507.238	2.49162				TRUE
1645	HC04Navy_B_B01	ROA2_HUMAN	Heterogeneous nuclear ribonucleoproteins A2/B1 OS=Homo sapiens GN=HNRNPA2B1 PE=1 SV=2	IDTIEIITDR	2	593.823	169.077				TRUE
1646	HC04Navy_B_B01	ROA2_HUMAN	Heterogeneous nuclear ribonucleoproteins A2/B1 OS=Homo sapiens GN=HNRNPA2B1 PE=1 SV=2	IDTIEIITDR	2	594.826	0.134553				TRUE
1647	HC04Navy_B_B01	ROA2_HUMAN	Heterogeneous nuclear ribonucleoproteins A2/B1 OS=Homo sapiens GN=HNRNPA2B1 PE=1 SV=2	IDTIEIITDR	2	594.826	0.134553				TRUE
1648	HC04Navy_B_B01	ROA2_HUMAN	Heterogeneous nuclear ribonucleoproteins A2/B1 OS=Homo sapiens GN=HNRNPA2B1 PE=1 SV=2	IDTIEIITDR	2	594.826	0.134553				TRUE
1649	HC04Navy_B_B01	ROA2_HUMAN	Heterogeneous nuclear ribonucleoproteins A2/B1 OS=Homo sapiens GN=HNRNPA2B1 PE=1 SV=2	IDTIEIITDR	2	594.826	0.134553				TRUE
1650	HC04Navy_B_B01	ROA2_HUMAN	Heterogeneous nuclear ribonucleoproteins A2/B1 OS=Homo sapiens GN=HNRNPA2B1 PE=1 SV=2	LFVGGIK	2	367.241	1.85951				FALSE
1651	HC04Navy_B_B01	ROA2_HUMAN	Heterogeneous nuclear ribonucleoproteins A2/B1 OS=Homo sapiens GN=HNRNPA2B1 PE=1 SV=2	LFVGGIK	2	367.233	0.242746				FALSE
1652	HC04Navy_B_B01	ROA2_HUMAN	Heterogeneous nuclear ribonucleoproteins A2/B1 OS=Homo sapiens GN=HNRNPA2B1 PE=1 SV=2	LFVGGIK	2	367.233	0.242746				FALSE
1653	HC04Navy_B_B01	ROA2_HUMAN	Heterogeneous nuclear ribonucleoproteins A2/B1 OS=Homo sapiens GN=HNRNPA2B1 PE=1 SV=2	LFVGGIK	2	367.233	0.242746				FALSE
1654	HC04Navy_B_B01	ROA2_HUMAN	Heterogeneous nuclear ribonucleoproteins A2/B1 OS=Homo sapiens GN=HNRNPA2B1 PE=1 SV=2	LFVGGIK	2	367.233	0.242746				FALSE
1655	HC04Navy_B_B01	ROA2_HUMAN	Heterogeneous nuclear ribonucleoproteins A2/B1 OS=Homo sapiens GN=HNRNPA2B1 PE=1 SV=2	LFVGGIK	2	367.233	0.242746				FALSE
1656	HC04Navy_B_B01	ROA2_HUMAN	Heterogeneous nuclear ribonucleoproteins A2/B1 OS=Homo sapiens GN=HNRNPA2B1 PE=1 SV=2	LTDcVVMR	2	497.254	1.62815	c4: Carbamidomethyl (+57.02)			FALSE
1657	HC04Navy_B_B01	ROA2_HUMAN	Heterogeneous nuclear ribonucleoproteins A2/B1 OS=Homo sapiens GN=HNRNPA2B1 PE=1 SV=2	LTDcVVMR	2	497.246	0.00473562	c4: Carbamidomethyl (+57.02)			FALSE
1658	HC04Navy_B_B01	ROA2_HUMAN	Heterogeneous nuclear ribonucleoproteins A2/B1 OS=Homo sapiens GN=HNRNPA2B1 PE=1 SV=2	LTDcVVMR	2	497.246	0.00473562	c4: Carbamidomethyl (+57.02)			FALSE
1659	HC04Navy_B_B01	ROA2_HUMAN	Heterogeneous nuclear ribonucleoproteins A2/B1 OS=Homo sapiens GN=HNRNPA2B1 PE=1 SV=2	NFGFGDSR	2	429.715	4561.06				TRUE
1660	HC04Navy_B_B01	ROA2_HUMAN	Heterogeneous nuclear ribonucleoproteins A2/B1 OS=Homo sapiens GN=HNRNPA2B1 PE=1 SV=2	NMGGPYGGGNYGPGGSGGSGGYGGR	2	1095.45	0.287451				TRUE
1661	HC04Navy_B_B01	ROA2_HUMAN	Heterogeneous nuclear ribonucleoproteins A2/B1 OS=Homo sapiens GN=HNRNPA2B1 PE=1 SV=2	TLETVPLER	2	529.297	0.182854				TRUE
1662	HC04Navy_B_B01	ROA2_HUMAN	Heterogeneous nuclear ribonucleoproteins A2/B1 OS=Homo sapiens GN=HNRNPA2B1 PE=1 SV=2	TLETVPLER	2	529.297	0.182854				TRUE
1663	HC04Navy_B_B01	AGK_HUMAN	Acylglycerol kinase, mitochondrial OS=Homo sapiens GN=AGK PE=1 SV=2	EQPVFAMTGLR	2	624.82	0.609955				TRUE
1664	HC04Navy_B_B01	AGK_HUMAN	Acylglycerol kinase, mitochondrial OS=Homo sapiens GN=AGK PE=1 SV=2	EQPVFAMTGLR	2	624.82	0.609955				TRUE
1665	HC04Navy_B_B01	AGK_HUMAN	Acylglycerol kinase, mitochondrial OS=Homo sapiens GN=AGK PE=1 SV=2	GETVPLDVLQIK	2	656.399	2.96854				TRUE
1666	HC04Navy_B_B01	AGK_HUMAN	Acylglycerol kinase, mitochondrial OS=Homo sapiens GN=AGK PE=1 SV=2	GETVPLDVLQIK	2	656.399	2.96854				TRUE
1667	HC04Navy_B_B01	TOM22_HUMAN	Mitochondrial import receptor subunit TOM22 homolog OS=Homo sapiens GN=TOMM22 PE=1 SV=3	aAAVAAAGAGEPQSPDELLPK	2	1003.02	0.428989		n-term: Acetyl (+42.01)		TRUE
1668	HC04Navy_B_B01	TOM22_HUMAN	Mitochondrial import receptor subunit TOM22 homolog OS=Homo sapiens GN=TOMM22 PE=1 SV=3	aAAVAAAGAGEPQSPDELLPK	2	1003.02	0.428989		n-term: Acetyl (+42.01)		TRUE
1669	HC04Navy_B_B01	TOM22_HUMAN	Mitochondrial import receptor subunit TOM22 homolog OS=Homo sapiens GN=TOMM22 PE=1 SV=3	LQMEQQQQLQQR	2	779.403	1.27353				TRUE
1670	HC04Navy_B_B01	TOM22_HUMAN	Mitochondrial import receptor subunit TOM22 homolog OS=Homo sapiens GN=TOMM22 PE=1 SV=3	LQMEQQQQLQQR	2	779.386	0.988712				TRUE
1671	HC04Navy_B_B01	TOM22_HUMAN	Mitochondrial import receptor subunit TOM22 homolog OS=Homo sapiens GN=TOMM22 PE=1 SV=3	LQMEQQQQLQQR	2	779.386	0.988712				TRUE
1672	HC04Navy_B_B01	TOM22_HUMAN	Mitochondrial import receptor subunit TOM22 homolog OS=Homo sapiens GN=TOMM22 PE=1 SV=3	LQMEQQQQLQQR	2	779.403	1.27353				TRUE
1673	HC04Navy_B_B01	TOM22_HUMAN	Mitochondrial import receptor subunit TOM22 homolog OS=Homo sapiens GN=TOMM22 PE=1 SV=3	QILLGPNTGLSGGMPGALPSLPGKI	3	796.811	3.57932				TRUE
1674	HC04Navy_B_B01	EMD_HUMAN	Emerin OS=Homo sapiens GN=EMD PE=1 SV=1	mDNYADLSDTELTTLLR	2	1007	2.53328		n-term: Acetyl (+42.01)		TRUE
1675	HC04Navy_B_B01	EMD_HUMAN	Emerin OS=Homo sapiens GN=EMD PE=1 SV=1	TYGEPESAGPSR	2	625.781	0.809727				TRUE
1676	HC04Navy_B_B01	EF1A1_HUMAN	Elongation factor 1-alpha 1 OS=Homo sapiens GN=EEF1A1 PE=1 SV=1	EVSTYIK	2	420.239	2.48484				TRUE
1677	HC04Navy_B_B01	EF1A1_HUMAN	Elongation factor 1-alpha 1 OS=Homo sapiens GN=EEF1A1 PE=1 SV=1	EVSTYIK	2	420.239	2.48484				TRUE
1678	HC04Navy_B_B01	EF1A1_HUMAN	Elongation factor 1-alpha 1 OS=Homo sapiens GN=EEF1A1 PE=1 SV=1	IGGIGTVPVGR	2	513.322	2.70505				FALSE
1679	HC04Navy_B_B01	EF1A1_HUMAN	Elongation factor 1-alpha 1 OS=Homo sapiens GN=EEF1A1 PE=1 SV=1	IGGIGTVPVGR	2	513.304	0.83935				FALSE
1680	HC04Navy_B_B01	EF1A1_HUMAN	Elongation factor 1-alpha 1 OS=Homo sapiens GN=EEF1A1 PE=1 SV=1	IGGIGTVPVGR	2	513.304	0.83935				FALSE
1681	HC04Navy_B_B01	EF1A1_HUMAN	Elongation factor 1-alpha 1 OS=Homo sapiens GN=EEF1A1 PE=1 SV=1	IGGIGTVPVGR	2	513.322	2.70505				FALSE
1682	HC04Navy_B_B01	EF1A1_HUMAN	Elongation factor 1-alpha 1 OS=Homo sapiens GN=EEF1A1 PE=1 SV=1	LPLQDVYK	2	488.277	0.308863				FALSE
1683	HC04Navy_B_B01	EF1A1_HUMAN	Elongation factor 1-alpha 1 OS=Homo sapiens GN=EEF1A1 PE=1 SV=1	LPLQDVYK	2	488.287	1.65965				FALSE
1684	HC04Navy_B_B01	EF1A1_HUMAN	Elongation factor 1-alpha 1 OS=Homo sapiens GN=EEF1A1 PE=1 SV=1	QLIVGVNK	2	435.773	0.178487				FALSE
1685	HC04Navy_B_B01	EF1A1_HUMAN	Elongation factor 1-alpha 1 OS=Homo sapiens GN=EEF1A1 PE=1 SV=1	QLIVGVNK	2	435.773	0.178487				FALSE
1686	HC04Navy_B_B01	EF1A1_HUMAN	Elongation factor 1-alpha 1 OS=Homo sapiens GN=EEF1A1 PE=1 SV=1	QTVAVGVIK	2	457.784	0.673629				FALSE
1687	HC04Navy_B_B01	EF1A1_HUMAN	Elongation factor 1-alpha 1 OS=Homo sapiens GN=EEF1A1 PE=1 SV=1	QTVAVGVIK	2	457.791	0.883139				FALSE
1688	HC04Navy_B_B01	RDH13_HUMAN	Retinol dehydrogenase 13 OS=Homo sapiens GN=RDH13 PE=1 SV=2	SPELAAQPSTYLAVAEELADVSGK	3	816.103	2.50373				TRUE
1689	HC04Navy_B_B01	RDH13_HUMAN	Retinol dehydrogenase 13 OS=Homo sapiens GN=RDH13 PE=1 SV=2	SPELAAQPSTYLAVAEELADVSGK	3	816.114	3.85171				TRUE
1690	HC04Navy_B_B01	ITB4_HUMAN	Integrin beta-4 OS=Homo sapiens GN=ITGB4 PE=1 SV=5	LLELQEVDSLLR	2	714.428	2.74222				TRUE
1691	HC04Navy_B_B01	HMGA1_HUMAN	High mobility group protein HMG-I/HMG-Y OS=Homo sapiens GN=HMGA1 PE=1 SV=3	EPSEVPTPK	2	492.254	0.377813				TRUE
1692	HC04Navy_B_B01	HMGA1_HUMAN	High mobility group protein HMG-I/HMG-Y OS=Homo sapiens GN=HMGA1 PE=1 SV=3	EPSEVPTPK	2	492.261	1.07583				TRUE
1693	HC04Navy_B_B01	RM12_HUMAN	39S ribosomal protein L12, mitochondrial OS=Homo sapiens GN=MRPL12 PE=1 SV=2	IQDVGLVPMGGVMSGAVPAAAAQEAVEEDIPIAK	3	1111.94	3.30075				TRUE
1694	HC04Navy_B_B01	RM12_HUMAN	39S ribosomal protein L12, mitochondrial OS=Homo sapiens GN=MRPL12 PE=1 SV=2	IQDVGLVPMGGVMSGAVPAAAAQEAVEEDIPIAK	3	1111.94	3.30075				TRUE
1695	HC04Navy_B_B01	RM12_HUMAN	39S ribosomal protein L12, mitochondrial OS=Homo sapiens GN=MRPL12 PE=1 SV=2	LVESLPQEIK	2	578.329	0.956477				TRUE
1696	HC04Navy_B_B01	RM12_HUMAN	39S ribosomal protein L12, mitochondrial OS=Homo sapiens GN=MRPL12 PE=1 SV=2	NYIQGINLVQAK	2	680.878	0.640706				TRUE
1697	HC04Navy_B_B01	PRDX2_HUMAN	Peroxiredoxin-2 OS=Homo sapiens GN=PRDX2 PE=1 SV=5	EGGLGPLNIPLLADVTR	3	579.011	2.5414				TRUE
1698	HC04Navy_B_B01	PRDX2_HUMAN	Peroxiredoxin-2 OS=Homo sapiens GN=PRDX2 PE=1 SV=5	EGGLGPLNIPLLADVTR	2	868.008	2.00015				TRUE
1699	HC04Navy_B_B01	PRDX2_HUMAN	Peroxiredoxin-2 OS=Homo sapiens GN=PRDX2 PE=1 SV=5	EGGLGPLNIPLLADVTR	2	868.008	2.00015				TRUE
1700	HC04Navy_B_B01	PRDX2_HUMAN	Peroxiredoxin-2 OS=Homo sapiens GN=PRDX2 PE=1 SV=5	GLFIIDGK	2	431.755	0.078236				TRUE
1701	HC04Navy_B_B01	PRDX2_HUMAN	Peroxiredoxin-2 OS=Homo sapiens GN=PRDX2 PE=1 SV=5	GLFIIDGK	2	431.755	0.078236				TRUE
1702	HC04Navy_B_B01	PRDX2_HUMAN	Peroxiredoxin-2 OS=Homo sapiens GN=PRDX2 PE=1 SV=5	QITVNDLPVGR	2	606.344	0.524505				FALSE
1703	HC04Navy_B_B01	PRDX2_HUMAN	Peroxiredoxin-2 OS=Homo sapiens GN=PRDX2 PE=1 SV=5	qITVNDLPVGR	2	597.814	2.232		n-term: Ammonia-loss (-17.03)		FALSE
1704	HC04Navy_B_B01	PRDX2_HUMAN	Peroxiredoxin-2 OS=Homo sapiens GN=PRDX2 PE=1 SV=5	QITVNDLPVGR	2	606.344	0.524505				FALSE
1705	HC04Navy_B_B01	DDX3X_HUMAN	ATP-dependent RNA helicase DDX3X OS=Homo sapiens GN=DDX3X PE=1 SV=3	DLLDLLVEAK	2	564.85	3.72937				TRUE
1706	HC04Navy_B_B01	DDX3X_HUMAN	ATP-dependent RNA helicase DDX3X OS=Homo sapiens GN=DDX3X PE=1 SV=3	MLDMGFEPQIR	2	668.83	1.0169				FALSE
1707	HC04Navy_B_B01	DDX3X_HUMAN	ATP-dependent RNA helicase DDX3X OS=Homo sapiens GN=DDX3X PE=1 SV=3	MLDMGFEPQIR	2	668.82	0.472885				FALSE
1708	HC04Navy_B_B01	DDX3X_HUMAN	ATP-dependent RNA helicase DDX3X OS=Homo sapiens GN=DDX3X PE=1 SV=3	SSSFSSSR	2	435.716	3088.23				TRUE
1709	HC04Navy_B_B01	DDX3X_HUMAN	ATP-dependent RNA helicase DDX3X OS=Homo sapiens GN=DDX3X PE=1 SV=3	SSSFSSSR	2	433.712	2613.06				TRUE
1710	HC04Navy_B_B01	DDX3X_HUMAN	ATP-dependent RNA helicase DDX3X OS=Homo sapiens GN=DDX3X PE=1 SV=3	SSSFSSSR	2	435.716	3088.23				TRUE
1711	HC04Navy_B_B01	DDX3X_HUMAN	ATP-dependent RNA helicase DDX3X OS=Homo sapiens GN=DDX3X PE=1 SV=3	SSSFSSSR	2	433.712	2613.06				TRUE
1712	HC04Navy_B_B01	WDR36_HUMAN	WD repeat-containing protein 36 OS=Homo sapiens GN=WDR36 PE=1 SV=1	YAAPEQNNDPQQSK	2	795.355	1.01365				TRUE
1713	HC04Navy_B_B01	WDR36_HUMAN	WD repeat-containing protein 36 OS=Homo sapiens GN=WDR36 PE=1 SV=1	YAAPEQNNDPQQSK	2	795.355	1.01365				TRUE
1714	HC04Navy_B_B01	PGAM1_HUMAN	Phosphoglycerate mutase 1 OS=Homo sapiens GN=PGAM1 PE=1 SV=2	ALPFWNEEIVPQIK	2	842.494	4.25039				TRUE
1715	HC04Navy_B_B01	MATR3_HUMAN	Matrin-3 OS=Homo sapiens GN=MATR3 PE=1 SV=2	IGPYQPNVPVGIDYVIPK	2	985.091	4.86507				TRUE
1716	HC04Navy_B_B01	MATR3_HUMAN	Matrin-3 OS=Homo sapiens GN=MATR3 PE=1 SV=2	IGPYQPNVPVGIDYVIPK	2	985.091	4.86507				TRUE
1717	HC04Navy_B_B01	MATR3_HUMAN	Matrin-3 OS=Homo sapiens GN=MATR3 PE=1 SV=2	ITPENLPQILLQLK	2	810.511	2.61278				TRUE
1718	HC04Navy_B_B01	MATR3_HUMAN	Matrin-3 OS=Homo sapiens GN=MATR3 PE=1 SV=2	ITPENLPQILLQLK	3	540.686	4.40899				TRUE
1719	HC04Navy_B_B01	MATR3_HUMAN	Matrin-3 OS=Homo sapiens GN=MATR3 PE=1 SV=2	ITPENLPQILLQLK	3	540.677	2.64471				TRUE
1720	HC04Navy_B_B01	MATR3_HUMAN	Matrin-3 OS=Homo sapiens GN=MATR3 PE=1 SV=2	ITPENLPQILLQLK	2	810.511	2.61278				TRUE
1721	HC04Navy_B_B01	MATR3_HUMAN	Matrin-3 OS=Homo sapiens GN=MATR3 PE=1 SV=2	ITPENLPQILLQLK	2	810.511	2.61278				TRUE
1722	HC04Navy_B_B01	MATR3_HUMAN	Matrin-3 OS=Homo sapiens GN=MATR3 PE=1 SV=2	LcSLFYTNEEVAK	2	787.381	0.133079	c2: Carbamidomethyl (+57.02)			TRUE
1723	HC04Navy_B_B01	MATR3_HUMAN	Matrin-3 OS=Homo sapiens GN=MATR3 PE=1 SV=2	LcSLFYTNEEVAK	2	787.381	0.133079	c2: Carbamidomethyl (+57.02)			TRUE
1724	HC04Navy_B_B01	MATR3_HUMAN	Matrin-3 OS=Homo sapiens GN=MATR3 PE=1 SV=2	SFQQSSLSR	2	520.257	0.858539				TRUE
1725	HC04Navy_B_B01	DHX9_HUMAN	ATP-dependent RNA helicase A OS=Homo sapiens GN=DHX9 PE=1 SV=4	AAEcNIVVTQPR	2	679.346	0.256582	c4: Carbamidomethyl (+57.02)			TRUE
1726	HC04Navy_B_B01	DHX9_HUMAN	ATP-dependent RNA helicase A OS=Homo sapiens GN=DHX9 PE=1 SV=4	DFVNYLVR	2	513.269	0.896018				TRUE
1727	HC04Navy_B_B01	DHX9_HUMAN	ATP-dependent RNA helicase A OS=Homo sapiens GN=DHX9 PE=1 SV=4	DVVQAYPEVR	2	588.316	1.62098				TRUE
1728	HC04Navy_B_B01	DHX9_HUMAN	ATP-dependent RNA helicase A OS=Homo sapiens GN=DHX9 PE=1 SV=4	ELDALDANDELTPLGR	2	871.429	0.579141				TRUE
1729	HC04Navy_B_B01	DHX9_HUMAN	ATP-dependent RNA helicase A OS=Homo sapiens GN=DHX9 PE=1 SV=4	ELDALDANDELTPLGR	2	871.429	0.579141				TRUE
1730	HC04Navy_B_B01	DHX9_HUMAN	ATP-dependent RNA helicase A OS=Homo sapiens GN=DHX9 PE=1 SV=4	LAAQScALSLVR	2	644.862	1.07533	c6: Carbamidomethyl (+57.02)			TRUE
1731	HC04Navy_B_B01	DHX9_HUMAN	ATP-dependent RNA helicase A OS=Homo sapiens GN=DHX9 PE=1 SV=4	LAAQScALSLVR	2	644.85	0.864878	c6: Carbamidomethyl (+57.02)			TRUE
1732	HC04Navy_B_B01	DHX9_HUMAN	ATP-dependent RNA helicase A OS=Homo sapiens GN=DHX9 PE=1 SV=4	LAQFEPSQR	2	538.276	0.790102				TRUE
1733	HC04Navy_B_B01	DHX9_HUMAN	ATP-dependent RNA helicase A OS=Homo sapiens GN=DHX9 PE=1 SV=4	LPIEPR	2	362.719	0.473026				TRUE
1734	HC04Navy_B_B01	DHX9_HUMAN	ATP-dependent RNA helicase A OS=Homo sapiens GN=DHX9 PE=1 SV=4	QPAIISQLDPVNER	2	790.412	1.63994				TRUE
1735	HC04Navy_B_B01	DHX9_HUMAN	ATP-dependent RNA helicase A OS=Homo sapiens GN=DHX9 PE=1 SV=4	QPAIISQLDPVNER	2	790.412	1.63994				TRUE
1736	HC04Navy_B_B01	DHX9_HUMAN	ATP-dependent RNA helicase A OS=Homo sapiens GN=DHX9 PE=1 SV=4	RISAVSVAER	2	522.792	3961.32				TRUE
1737	HC04Navy_B_B01	DHX9_HUMAN	ATP-dependent RNA helicase A OS=Homo sapiens GN=DHX9 PE=1 SV=4	TTQVPQFILDDFIQNDR	2	1025.55	3.34151				TRUE
1738	HC04Navy_B_B01	DHX9_HUMAN	ATP-dependent RNA helicase A OS=Homo sapiens GN=DHX9 PE=1 SV=4	TTQVPQFILDDFIQNDR	2	1025.55	3.34151				TRUE
1739	HC04Navy_B_B01	DHX9_HUMAN	ATP-dependent RNA helicase A OS=Homo sapiens GN=DHX9 PE=1 SV=4	TTQVPQFILDDFIQNDR	3	684.034	3.06796				TRUE
1740	HC04Navy_B_B01	DHX9_HUMAN	ATP-dependent RNA helicase A OS=Homo sapiens GN=DHX9 PE=1 SV=4	TTQVPQFILDDFIQNDR	3	684.034	3.06796				TRUE
1741	HC04Navy_B_B01	DHX9_HUMAN	ATP-dependent RNA helicase A OS=Homo sapiens GN=DHX9 PE=1 SV=4	TTQVPQFILDDFIQNDR	3	684.034	3.06796				TRUE
1742	HC04Navy_B_B01	UCRIL_HUMAN	Putative cytochrome b-c1 complex subunit Rieske-like protein 1 OS=Homo sapiens GN=UQCRFS1P1 PE=5 SV=1	SGPFAPVLSATSR	2	645.348	0.360525				FALSE
1743	HC04Navy_B_B01	UCRIL_HUMAN	Putative cytochrome b-c1 complex subunit Rieske-like protein 1 OS=Homo sapiens GN=UQCRFS1P1 PE=5 SV=1	SGPFAPVLSATSR	2	645.348	0.360525				FALSE
1744	HC04Navy_B_B01	UCRIL_HUMAN	Putative cytochrome b-c1 complex subunit Rieske-like protein 1 OS=Homo sapiens GN=UQCRFS1P1 PE=5 SV=1	VPDFSEYR	2	506.746	1.18106				FALSE
1745	HC04Navy_B_B01	UCRIL_HUMAN	Putative cytochrome b-c1 complex subunit Rieske-like protein 1 OS=Homo sapiens GN=UQCRFS1P1 PE=5 SV=1	VPDFSEYR	2	506.746	1.18106				FALSE
1746	HC04Navy_B_B01	T120A_HUMAN	Transmembrane protein 120A OS=Homo sapiens GN=TMEM120A PE=1 SV=1	LQNNcTSSITR	2	647.314	0.0840932	c5: Carbamidomethyl (+57.02)			TRUE
1747	HC04Navy_B_B01	T120A_HUMAN	Transmembrane protein 120A OS=Homo sapiens GN=TMEM120A PE=1 SV=1	LQNNcTSSITR	2	647.314	0.0840932	c5: Carbamidomethyl (+57.02)			TRUE
1748	HC04Navy_B_B01	ATP8_HUMAN	ATP synthase protein 8 OS=Homo sapiens GN=MT-ATP8 PE=1 SV=1	IcSLHSLPPQS	2	619.811	0.295812	c2: Carbamidomethyl (+57.02)			TRUE
1749	HC04Navy_B_B01	NDUAA_HUMAN	NADH dehydrogenase [ubiquinone] 1 alpha subcomplex subunit 10, mitochondrial OS=Homo sapiens GN=NDUFA10 PE=1 SV=1	TFLPEMSEK	2	541.265	0.0388703				TRUE
1750	HC04Navy_B_B01	APMAP_HUMAN	Adipocyte plasma membrane-associated protein OS=Homo sapiens GN=APMAP PE=1 SV=2	ePPLLLGVLHPN	2	649.926	1415.07		n-term: Dehydrated (-18.01)		TRUE
1751	HC04Navy_B_B01	APMAP_HUMAN	Adipocyte plasma membrane-associated protein OS=Homo sapiens GN=APMAP PE=1 SV=2	GLFEVNPWK	2	545.321	5.7946				TRUE
1752	HC04Navy_B_B01	APMAP_HUMAN	Adipocyte plasma membrane-associated protein OS=Homo sapiens GN=APMAP PE=1 SV=2	LFSQETVMK	2	541.781	0.0499285				TRUE
1753	HC04Navy_B_B01	APMAP_HUMAN	Adipocyte plasma membrane-associated protein OS=Homo sapiens GN=APMAP PE=1 SV=2	LFSQETVMK	2	541.787	1.22547				TRUE
1754	HC04Navy_B_B01	APMAP_HUMAN	Adipocyte plasma membrane-associated protein OS=Homo sapiens GN=APMAP PE=1 SV=2	LLEYDTVTR	2	555.297	0.384998				TRUE
1755	HC04Navy_B_B01	APMAP_HUMAN	Adipocyte plasma membrane-associated protein OS=Homo sapiens GN=APMAP PE=1 SV=2	LLEYDTVTR	2	555.297	0.384998				TRUE
1756	HC04Navy_B_B01	APMAP_HUMAN	Adipocyte plasma membrane-associated protein OS=Homo sapiens GN=APMAP PE=1 SV=2	LLLSSETPIEGK	2	643.858	0.850423				TRUE
1757	HC04Navy_B_B01	APMAP_HUMAN	Adipocyte plasma membrane-associated protein OS=Homo sapiens GN=APMAP PE=1 SV=2	LLLSSETPIEGK	2	643.858	0.850423				TRUE
1758	HC04Navy_B_B01	APMAP_HUMAN	Adipocyte plasma membrane-associated protein OS=Homo sapiens GN=APMAP PE=1 SV=2	VLLDQLR	2	428.768	0.585143				TRUE
1759	HC04Navy_B_B01	APMAP_HUMAN	Adipocyte plasma membrane-associated protein OS=Homo sapiens GN=APMAP PE=1 SV=2	VLLDQLR	2	428.768	0.585143				TRUE
1760	HC04Navy_B_B01	NOP56_HUMAN	Nucleolar protein 56 OS=Homo sapiens GN=NOP56 PE=1 SV=4	EAMVQAEEAAAEITR	2	809.887	0.403519				TRUE
1761	HC04Navy_B_B01	NOP56_HUMAN	Nucleolar protein 56 OS=Homo sapiens GN=NOP56 PE=1 SV=4	EAMVQAEEAAAEITR	2	809.887	0.403519				TRUE
1762	HC04Navy_B_B01	NOP56_HUMAN	Nucleolar protein 56 OS=Homo sapiens GN=NOP56 PE=1 SV=4	EVEEISLLQPQVEESVLNLGK	3	785.112	3.04705				TRUE
1763	HC04Navy_B_B01	NOP56_HUMAN	Nucleolar protein 56 OS=Homo sapiens GN=NOP56 PE=1 SV=4	EVEEISLLQPQVEESVLNLGK	3	785.112	3.04705				TRUE
1764	HC04Navy_B_B01	NOP56_HUMAN	Nucleolar protein 56 OS=Homo sapiens GN=NOP56 PE=1 SV=4	EVEEISLLQPQVEESVLNLGK	3	785.126	4.82187				TRUE
1765	HC04Navy_B_B01	NOP56_HUMAN	Nucleolar protein 56 OS=Homo sapiens GN=NOP56 PE=1 SV=4	IDcFSEVPTSVFGEK	2	857.922	2.16567	c3: Carbamidomethyl (+57.02)			TRUE
1766	HC04Navy_B_B01	NOP56_HUMAN	Nucleolar protein 56 OS=Homo sapiens GN=NOP56 PE=1 SV=4	IDcFSEVPTSVFGEK	2	857.922	2.16567	c3: Carbamidomethyl (+57.02)			TRUE
1767	HC04Navy_B_B01	NOP56_HUMAN	Nucleolar protein 56 OS=Homo sapiens GN=NOP56 PE=1 SV=4	IINDNATYcR	2	620.29	0.438328	c9: Carbamidomethyl (+57.02)			TRUE
1768	HC04Navy_B_B01	NOP56_HUMAN	Nucleolar protein 56 OS=Homo sapiens GN=NOP56 PE=1 SV=4	MSQVAPSLSALIGEAVGAR	2	929.034	3.82148				TRUE
1769	HC04Navy_B_B01	NOP56_HUMAN	Nucleolar protein 56 OS=Homo sapiens GN=NOP56 PE=1 SV=4	MSQVAPSLSALIGEAVGAR	2	929.034	3.82148				TRUE
1770	HC04Navy_B_B01	NOP56_HUMAN	Nucleolar protein 56 OS=Homo sapiens GN=NOP56 PE=1 SV=4	MSQVAPSLSALIGEAVGAR	3	619.694	4.27574				TRUE
1771	HC04Navy_B_B01	NOP56_HUMAN	Nucleolar protein 56 OS=Homo sapiens GN=NOP56 PE=1 SV=4	MSQVAPSLSALIGEAVGAR	3	619.686	2.90763				TRUE
1772	HC04Navy_B_B01	NOP56_HUMAN	Nucleolar protein 56 OS=Homo sapiens GN=NOP56 PE=1 SV=4	VLLGVGDPK	2	449.281	1.60797				TRUE
1773	HC04Navy_B_B01	NOP56_HUMAN	Nucleolar protein 56 OS=Homo sapiens GN=NOP56 PE=1 SV=4	VLLGVGDPK	2	449.269	0.961928				TRUE
1774	HC04Navy_B_B01	NOP56_HUMAN	Nucleolar protein 56 OS=Homo sapiens GN=NOP56 PE=1 SV=4	VLLGVGDPK	2	449.281	1.60797				TRUE
1775	HC04Navy_B_B01	NOP56_HUMAN	Nucleolar protein 56 OS=Homo sapiens GN=NOP56 PE=1 SV=4	VVSLSEYR	2	476.761	0.577193				TRUE
1776	HC04Navy_B_B01	NOP56_HUMAN	Nucleolar protein 56 OS=Homo sapiens GN=NOP56 PE=1 SV=4	VVSLSEYR	2	476.761	0.577193				TRUE
1777	HC04Navy_B_B01	NOP56_HUMAN	Nucleolar protein 56 OS=Homo sapiens GN=NOP56 PE=1 SV=4	YPASTVQILGAEK	2	688.867	1.12987				TRUE
1778	HC04Navy_B_B01	NOP56_HUMAN	Nucleolar protein 56 OS=Homo sapiens GN=NOP56 PE=1 SV=4	YPASTVQILGAEK	2	688.867	1.12987				TRUE
1779	HC04Navy_B_B01	NOG1_HUMAN	Nucleolar GTP-binding protein 1 OS=Homo sapiens GN=GTPBP4 PE=1 SV=3	IFTDLQSEGFPVIETSTLTEEGVIK	3	918.504	3.04443				TRUE
1780	HC04Navy_B_B01	USMG5_HUMAN	Up-regulated during skeletal muscle growth protein 5 OS=Homo sapiens GN=USMG5 PE=1 SV=1	AGPESDAQYQFTGIK	2	806.381	0.655592				TRUE
1781	HC04Navy_B_B01	USMG5_HUMAN	Up-regulated during skeletal muscle growth protein 5 OS=Homo sapiens GN=USMG5 PE=1 SV=1	AGPESDAQYQFTGIK	2	806.381	0.655592				TRUE
1782	HC04Navy_B_B01	USMG5_HUMAN	Up-regulated during skeletal muscle growth protein 5 OS=Homo sapiens GN=USMG5 PE=1 SV=1	YFNSYTLTGR	2	611.298	0.0368677				TRUE
1783	HC04Navy_B_B01	RS26_HUMAN	40S ribosomal protein S26 OS=Homo sapiens GN=RPS26 PE=1 SV=3	DISEASVFDAYVLPK	2	827.458	4.41969				TRUE
1784	HC04Navy_B_B01	RS26_HUMAN	40S ribosomal protein S26 OS=Homo sapiens GN=RPS26 PE=1 SV=3	DISEASVFDAYVLPK	2	827.458	4.41969				TRUE
1785	HC04Navy_B_B01	RS26_HUMAN	40S ribosomal protein S26 OS=Homo sapiens GN=RPS26 PE=1 SV=3	NIVEAAAVR	2	471.782	2.23169				TRUE
1786	HC04Navy_B_B01	RS26_HUMAN	40S ribosomal protein S26 OS=Homo sapiens GN=RPS26 PE=1 SV=3	NIVEAAAVR	2	471.782	2.23169				TRUE
1787	HC04Navy_B_B01	RS26_HUMAN	40S ribosomal protein S26 OS=Homo sapiens GN=RPS26 PE=1 SV=3	NIVEAAAVR	2	471.771	0.0811446				TRUE
1788	HC04Navy_B_B01	RS26_HUMAN	40S ribosomal protein S26 OS=Homo sapiens GN=RPS26 PE=1 SV=3	NIVEAAAVR	2	471.771	0.0811446				TRUE
1789	HC04Navy_B_B01	ST1A1_HUMAN	Sulfotransferase 1A1 OS=Homo sapiens GN=SULT1A1 PE=1 SV=3	VPFLEFK	2	440.248	0.820727				TRUE
1790	HC04Navy_B_B01	ST1A1_HUMAN	Sulfotransferase 1A1 OS=Homo sapiens GN=SULT1A1 PE=1 SV=3	VPFLEFK	2	440.248	0.820727				TRUE
1791	HC04Navy_B_B01	COX7C_HUMAN	Cytochrome c oxidase subunit 7C, mitochondrial OS=Homo sapiens GN=COX7C PE=1 SV=1	NLPFSVENK	2	524.278	0.193017				TRUE
1792	HC04Navy_B_B01	COX7C_HUMAN	Cytochrome c oxidase subunit 7C, mitochondrial OS=Homo sapiens GN=COX7C PE=1 SV=1	NLPFSVENK	2	524.278	0.193017				TRUE
1793	HC04Navy_B_B01	RCC1_HUMAN	Regulator of chromosome condensation OS=Homo sapiens GN=RCC1 PE=1 SV=1	LPAVSSVAcGASVGYAVTK	2	918.963	1.7841	c9: Carbamidomethyl (+57.02)			TRUE
1794	HC04Navy_B_B01	RCC1_HUMAN	Regulator of chromosome condensation OS=Homo sapiens GN=RCC1 PE=1 SV=1	SGQVYSFGcNDEGALGR	2	908.888	1.26276	c9: Carbamidomethyl (+57.02)			TRUE
1795	HC04Navy_B_B01	1433F_HUMAN	14-3-3 protein eta OS=Homo sapiens GN=YWHAH PE=1 SV=4	DSTLIMQLLR	2	595.355	3.6172				FALSE
1796	HC04Navy_B_B01	1433F_HUMAN	14-3-3 protein eta OS=Homo sapiens GN=YWHAH PE=1 SV=4	DSTLIMQLLR	2	595.355	3.6172				FALSE
1797	HC04Navy_B_B01	1433F_HUMAN	14-3-3 protein eta OS=Homo sapiens GN=YWHAH PE=1 SV=4	ELETVcNDVLSLLDK	2	874.485	4.81163	c6: Carbamidomethyl (+57.02)			TRUE
1798	HC04Navy_B_B01	1433F_HUMAN	14-3-3 protein eta OS=Homo sapiens GN=YWHAH PE=1 SV=4	ELETVcNDVLSLLDK	2	874.474	3.6586	c6: Carbamidomethyl (+57.02)			TRUE
1799	HC04Navy_B_B01	1433F_HUMAN	14-3-3 protein eta OS=Homo sapiens GN=YWHAH PE=1 SV=4	NLLSVAYK	2	454.263	0.638267				FALSE
1800	HC04Navy_B_B01	1433F_HUMAN	14-3-3 protein eta OS=Homo sapiens GN=YWHAH PE=1 SV=4	NLLSVAYK	2	454.27	0.876763				FALSE
1801	HC04Navy_B_B01	1433F_HUMAN	14-3-3 protein eta OS=Homo sapiens GN=YWHAH PE=1 SV=4	VFYLK	2	335.2	0.470684				FALSE
1802	HC04Navy_B_B01	LAMP2_HUMAN	Lysosome-associated membrane glycoprotein 2 OS=Homo sapiens GN=LAMP2 PE=1 SV=2	cNSLSTLEK	2	526.262	0.840456	c1: Carbamidomethyl (+57.02)			TRUE
1803	HC04Navy_B_B01	LAMP2_HUMAN	Lysosome-associated membrane glycoprotein 2 OS=Homo sapiens GN=LAMP2 PE=1 SV=2	cNSLSTLEK	2	526.256	0.360304	c1: Carbamidomethyl (+57.02)			TRUE
1804	HC04Navy_B_B01	LAMP2_HUMAN	Lysosome-associated membrane glycoprotein 2 OS=Homo sapiens GN=LAMP2 PE=1 SV=2	GILTVDELLAIR	2	656.918	3.51645				TRUE
1805	HC04Navy_B_B01	LAMP2_HUMAN	Lysosome-associated membrane glycoprotein 2 OS=Homo sapiens GN=LAMP2 PE=1 SV=2	GILTVDELLAIR	2	656.918	3.51645				TRUE
1806	HC04Navy_B_B01	LAMP2_HUMAN	Lysosome-associated membrane glycoprotein 2 OS=Homo sapiens GN=LAMP2 PE=1 SV=2	IPLNDLFR	2	494.298	2.6551				TRUE
1807	HC04Navy_B_B01	LAMP2_HUMAN	Lysosome-associated membrane glycoprotein 2 OS=Homo sapiens GN=LAMP2 PE=1 SV=2	IPLNDLFR	2	494.282	0.422683				TRUE
1808	HC04Navy_B_B01	LAMP2_HUMAN	Lysosome-associated membrane glycoprotein 2 OS=Homo sapiens GN=LAMP2 PE=1 SV=2	IPLNDLFR	2	494.282	0.422683				TRUE
1809	HC04Navy_B_B01	ESYT1_HUMAN	Extended synaptotagmin-1 OS=Homo sapiens GN=ESYT1 PE=1 SV=1	DPPDPYVSLLLLPDK	2	841.472	1.88364				TRUE
1810	HC04Navy_B_B01	ESYT1_HUMAN	Extended synaptotagmin-1 OS=Homo sapiens GN=ESYT1 PE=1 SV=1	LLVPLVPDLQDVAQLR	3	597.046	3.68737				TRUE
1811	HC04Navy_B_B01	ESYT1_HUMAN	Extended synaptotagmin-1 OS=Homo sapiens GN=ESYT1 PE=1 SV=1	LLVPLVPDLQDVAQLR	2	895.061	3.16579				TRUE
1812	HC04Navy_B_B01	ESYT1_HUMAN	Extended synaptotagmin-1 OS=Homo sapiens GN=ESYT1 PE=1 SV=1	LLVPLVPDLQDVAQLR	2	895.061	3.16579				TRUE
1813	HC04Navy_B_B01	ESYT1_HUMAN	Extended synaptotagmin-1 OS=Homo sapiens GN=ESYT1 PE=1 SV=1	LLVPLVPDLQDVAQLR	3	597.046	3.68737				TRUE
1814	HC04Navy_B_B01	ESYT1_HUMAN	Extended synaptotagmin-1 OS=Homo sapiens GN=ESYT1 PE=1 SV=1	LLVPLVPDLQDVAQLR	3	597.046	3.68737				TRUE
1815	HC04Navy_B_B01	ESYT1_HUMAN	Extended synaptotagmin-1 OS=Homo sapiens GN=ESYT1 PE=1 SV=1	QLLDDEEQLTAK	2	701.856	0.100735				TRUE
1816	HC04Navy_B_B01	ESYT1_HUMAN	Extended synaptotagmin-1 OS=Homo sapiens GN=ESYT1 PE=1 SV=1	QLLDDEEQLTAK	2	701.856	0.100735				TRUE
1817	HC04Navy_B_B01	ESYT1_HUMAN	Extended synaptotagmin-1 OS=Homo sapiens GN=ESYT1 PE=1 SV=1	VQLDLAETDLSQGVAR	2	857.935	1.95088				TRUE
1818	HC04Navy_B_B01	TBA1C_HUMAN	Tubulin alpha-1C chain OS=Homo sapiens GN=TUBA1C PE=1 SV=1	AVFVDLEPTVIDEVR	2	851.495	4.51773				FALSE
1819	HC04Navy_B_B01	TBA1C_HUMAN	Tubulin alpha-1C chain OS=Homo sapiens GN=TUBA1C PE=1 SV=1	AVFVDLEPTVIDEVR	2	851.495	4.51773				FALSE
1820	HC04Navy_B_B01	TBA1C_HUMAN	Tubulin alpha-1C chain OS=Homo sapiens GN=TUBA1C PE=1 SV=1	AVFVDLEPTVIDEVR	2	851.495	4.51773				FALSE
1821	HC04Navy_B_B01	TBA1C_HUMAN	Tubulin alpha-1C chain OS=Homo sapiens GN=TUBA1C PE=1 SV=1	DVNAAIATIK	2	508.294	0.39051				FALSE
1822	HC04Navy_B_B01	TBA1C_HUMAN	Tubulin alpha-1C chain OS=Homo sapiens GN=TUBA1C PE=1 SV=1	DVNAAIATIK	2	508.294	0.39051				FALSE
1823	HC04Navy_B_B01	TBA1C_HUMAN	Tubulin alpha-1C chain OS=Homo sapiens GN=TUBA1C PE=1 SV=1	EDmAALEK	2	461.722	2.08452		m3: Oxidation (+15.99)		FALSE
1824	HC04Navy_B_B01	TBA1C_HUMAN	Tubulin alpha-1C chain OS=Homo sapiens GN=TUBA1C PE=1 SV=1	EDMAALEK	2	453.714	0.294229				FALSE
1825	HC04Navy_B_B01	TBA1C_HUMAN	Tubulin alpha-1C chain OS=Homo sapiens GN=TUBA1C PE=1 SV=1	EDmAALEK	2	461.709	0.714231		m3: Oxidation (+15.99)		FALSE
1826	HC04Navy_B_B01	TBA1C_HUMAN	Tubulin alpha-1C chain OS=Homo sapiens GN=TUBA1C PE=1 SV=1	EDmAALEK	2	461.709	0.714231		m3: Oxidation (+15.99)		FALSE
1827	HC04Navy_B_B01	TBA1C_HUMAN	Tubulin alpha-1C chain OS=Homo sapiens GN=TUBA1C PE=1 SV=1	EDMAALEK	2	453.714	0.294229				FALSE
1828	HC04Navy_B_B01	TBA1C_HUMAN	Tubulin alpha-1C chain OS=Homo sapiens GN=TUBA1C PE=1 SV=1	EIIDLVLDR	2	543.331	3.28394				FALSE
1829	HC04Navy_B_B01	TBA1C_HUMAN	Tubulin alpha-1C chain OS=Homo sapiens GN=TUBA1C PE=1 SV=1	FDLMYAK	2	444.225	1.11775				FALSE
1830	HC04Navy_B_B01	TBA1C_HUMAN	Tubulin alpha-1C chain OS=Homo sapiens GN=TUBA1C PE=1 SV=1	FDLMYAK	2	444.225	1.11775				FALSE
1831	HC04Navy_B_B01	TBA1C_HUMAN	Tubulin alpha-1C chain OS=Homo sapiens GN=TUBA1C PE=1 SV=1	LSVDYGK	2	391.205	0.678882				FALSE
1832	HC04Navy_B_B01	TBA1C_HUMAN	Tubulin alpha-1C chain OS=Homo sapiens GN=TUBA1C PE=1 SV=1	LSVDYGK	2	391.213	1.25295				FALSE
1833	HC04Navy_B_B01	TBA1C_HUMAN	Tubulin alpha-1C chain OS=Homo sapiens GN=TUBA1C PE=1 SV=1	LSVDYGK	2	391.213	1.25295				FALSE
1834	HC04Navy_B_B01	TBA1C_HUMAN	Tubulin alpha-1C chain OS=Homo sapiens GN=TUBA1C PE=1 SV=1	qLFHPEQLITGK	2	697.398	2.99036		n-term: Ammonia-loss (-17.03)		FALSE
1835	HC04Navy_B_B01	TBA1C_HUMAN	Tubulin alpha-1C chain OS=Homo sapiens GN=TUBA1C PE=1 SV=1	TIGGGDDSFNTFFSETGAGK	3	669.986	2.45844				FALSE
1836	HC04Navy_B_B01	TBA1C_HUMAN	Tubulin alpha-1C chain OS=Homo sapiens GN=TUBA1C PE=1 SV=1	TIGGGDDSFNTFFSETGAGK	3	669.986	2.45844				FALSE
1837	HC04Navy_B_B01	TBA1C_HUMAN	Tubulin alpha-1C chain OS=Homo sapiens GN=TUBA1C PE=1 SV=1	TIGGGDDSFNTFFSETGAGK	2	1004.48	3.40448				FALSE
1838	HC04Navy_B_B01	TBA1C_HUMAN	Tubulin alpha-1C chain OS=Homo sapiens GN=TUBA1C PE=1 SV=1	TIGGGDDSFNTFFSETGAGK	2	1004.48	3.40448				FALSE
1839	HC04Navy_B_B01	TBA1C_HUMAN	Tubulin alpha-1C chain OS=Homo sapiens GN=TUBA1C PE=1 SV=1	TIGGGDDSFNTFFSETGAGK	2	1004.48	3.40448				FALSE
1840	HC04Navy_B_B01	TBA1C_HUMAN	Tubulin alpha-1C chain OS=Homo sapiens GN=TUBA1C PE=1 SV=1	VGINYQPPTVVPGGDLAK	2	912.988	0.948038				FALSE
1841	HC04Navy_B_B01	TBA1C_HUMAN	Tubulin alpha-1C chain OS=Homo sapiens GN=TUBA1C PE=1 SV=1	VGINYQPPTVVPGGDLAK	3	608.996	0.568921				FALSE
1842	HC04Navy_B_B01	TBA1C_HUMAN	Tubulin alpha-1C chain OS=Homo sapiens GN=TUBA1C PE=1 SV=1	VGINYQPPTVVPGGDLAK	2	912.988	0.948038				FALSE
1843	HC04Navy_B_B01	TBA1C_HUMAN	Tubulin alpha-1C chain OS=Homo sapiens GN=TUBA1C PE=1 SV=1	VGINYQPPTVVPGGDLAK	2	912.988	0.948038				FALSE
1844	HC04Navy_B_B01	TBA1C_HUMAN	Tubulin alpha-1C chain OS=Homo sapiens GN=TUBA1C PE=1 SV=1	VGINYQPPTVVPGGDLAK	3	609.005	0.856589				FALSE
1845	HC04Navy_B_B01	TBA1C_HUMAN	Tubulin alpha-1C chain OS=Homo sapiens GN=TUBA1C PE=1 SV=1	VGINYQPPTVVPGGDLAK	2	913.011	1.61351				FALSE
1846	HC04Navy_B_B01	TBA1C_HUMAN	Tubulin alpha-1C chain OS=Homo sapiens GN=TUBA1C PE=1 SV=1	VGINYQPPTVVPGGDLAK	2	912.988	0.948038				FALSE
1847	HC04Navy_B_B01	TBA1C_HUMAN	Tubulin alpha-1C chain OS=Homo sapiens GN=TUBA1C PE=1 SV=1	VGINYQPPTVVPGGDLAK	3	608.99	1.62305				FALSE
1848	HC04Navy_B_B01	TBA1C_HUMAN	Tubulin alpha-1C chain OS=Homo sapiens GN=TUBA1C PE=1 SV=1	YMAccLLYR	2	625.281	0.281528	c4: Carbamidomethyl (+57.02), c5: Carbamidomethyl (+57.02)			FALSE
1849	HC04Navy_B_B01	TBA1C_HUMAN	Tubulin alpha-1C chain OS=Homo sapiens GN=TUBA1C PE=1 SV=1	YMAccLLYR	2	625.281	0.281528	c4: Carbamidomethyl (+57.02), c5: Carbamidomethyl (+57.02)			FALSE
1850	HC04Navy_B_B01	BRX1_HUMAN	Ribosome biogenesis protein BRX1 homolog OS=Homo sapiens GN=BRIX1 PE=1 SV=2	LFVINEVcEMK	2	691.342	0.644394	c8: Carbamidomethyl (+57.02)			TRUE
1851	HC04Navy_B_B01	RL1D1_HUMAN	Ribosomal L1 domain-containing protein 1 OS=Homo sapiens GN=RSL1D1 PE=1 SV=3	ALPASETPK	2	456.256	218.546				TRUE
1852	HC04Navy_B_B01	RL1D1_HUMAN	Ribosomal L1 domain-containing protein 1 OS=Homo sapiens GN=RSL1D1 PE=1 SV=3	ALPASETPK	2	457.257	0.817981				TRUE
1853	HC04Navy_B_B01	RL1D1_HUMAN	Ribosomal L1 domain-containing protein 1 OS=Homo sapiens GN=RSL1D1 PE=1 SV=3	ALPASETPK	2	457.25	0.693705				TRUE
1854	HC04Navy_B_B01	RL1D1_HUMAN	Ribosomal L1 domain-containing protein 1 OS=Homo sapiens GN=RSL1D1 PE=1 SV=3	ALPASETPK	2	456.256	218.546				TRUE
1855	HC04Navy_B_B01	RL1D1_HUMAN	Ribosomal L1 domain-containing protein 1 OS=Homo sapiens GN=RSL1D1 PE=1 SV=3	ATNESEDEIPQLVPIGK	2	920.459	1.2342				TRUE
1856	HC04Navy_B_B01	RL1D1_HUMAN	Ribosomal L1 domain-containing protein 1 OS=Homo sapiens GN=RSL1D1 PE=1 SV=3	DDVAPESGDTTVK	2	667.312	0.462103				TRUE
1857	HC04Navy_B_B01	RL1D1_HUMAN	Ribosomal L1 domain-containing protein 1 OS=Homo sapiens GN=RSL1D1 PE=1 SV=3	DDVAPESGDTTVK	2	667.305	0.719644				TRUE
1858	HC04Navy_B_B01	RL1D1_HUMAN	Ribosomal L1 domain-containing protein 1 OS=Homo sapiens GN=RSL1D1 PE=1 SV=3	EINDcIGGTVLNISK	2	816.932	1.88789	c5: Carbamidomethyl (+57.02)			TRUE
1859	HC04Navy_B_B01	RL1D1_HUMAN	Ribosomal L1 domain-containing protein 1 OS=Homo sapiens GN=RSL1D1 PE=1 SV=3	EINDcIGGTVLNISK	2	816.913	0.371304	c5: Carbamidomethyl (+57.02)			TRUE
1860	HC04Navy_B_B01	RL1D1_HUMAN	Ribosomal L1 domain-containing protein 1 OS=Homo sapiens GN=RSL1D1 PE=1 SV=3	EINDcIGGTVLNISK	2	816.913	0.371304	c5: Carbamidomethyl (+57.02)			TRUE
1861	HC04Navy_B_B01	RL1D1_HUMAN	Ribosomal L1 domain-containing protein 1 OS=Homo sapiens GN=RSL1D1 PE=1 SV=3	LLPSLIGR	2	434.787	0.743239				TRUE
1862	HC04Navy_B_B01	RL1D1_HUMAN	Ribosomal L1 domain-containing protein 1 OS=Homo sapiens GN=RSL1D1 PE=1 SV=3	LLPSLIGR	2	434.78	0.994521				TRUE
1863	HC04Navy_B_B01	RL1D1_HUMAN	Ribosomal L1 domain-containing protein 1 OS=Homo sapiens GN=RSL1D1 PE=1 SV=3	TVSQIISLQTLK	2	665.892	1.24516				TRUE
1864	HC04Navy_B_B01	RL1D1_HUMAN	Ribosomal L1 domain-containing protein 1 OS=Homo sapiens GN=RSL1D1 PE=1 SV=3	TVSQIISLQTLK	2	665.892	1.24516				TRUE
1865	HC04Navy_B_B01	SNAA_HUMAN	Alpha-soluble NSF attachment protein OS=Homo sapiens GN=NAPA PE=1 SV=3	EAEAMALLAEAER	2	702.378	4.7666				TRUE
1866	HC04Navy_B_B01	SNAA_HUMAN	Alpha-soluble NSF attachment protein OS=Homo sapiens GN=NAPA PE=1 SV=3	VAGYAALLEQYQK	2	727.393	0.786227				TRUE
1867	HC04Navy_B_B01	LMAN1_HUMAN	Protein ERGIC-53 OS=Homo sapiens GN=LMAN1 PE=1 SV=2	DIDNLVQR	2	486.767	1.68172				TRUE
1868	HC04Navy_B_B01	LMAN1_HUMAN	Protein ERGIC-53 OS=Homo sapiens GN=LMAN1 PE=1 SV=2	DIDNLVQR	2	486.767	1.68172				TRUE
1869	HC04Navy_B_B01	LMAN1_HUMAN	Protein ERGIC-53 OS=Homo sapiens GN=LMAN1 PE=1 SV=2	YVSSLTEEISK	2	628.333	1.44935				TRUE
1870	HC04Navy_B_B01	LMAN1_HUMAN	Protein ERGIC-53 OS=Homo sapiens GN=LMAN1 PE=1 SV=2	YVSSLTEEISK	2	628.32	0.62313				TRUE
1871	HC04Navy_B_B01	LMAN1_HUMAN	Protein ERGIC-53 OS=Homo sapiens GN=LMAN1 PE=1 SV=2	YVSSLTEEISK	2	628.327	0.408247				TRUE
1872	HC04Navy_B_B01	sp|P11195|VP4_ROTHP	Outer capsid protein VP4 OS=Rotavirus A (strain Human/United States/P/1974 G3-P1A[8]-I1-R1-C1-M1-A1-N1-T1-E1-H1) PE=3 SV=2	IDTLNEVPFDVNK	2	752.392	0.60502				TRUE
1873	HC04Navy_B_B01	sp|P11195|VP4_ROTHP	Outer capsid protein VP4 OS=Rotavirus A (strain Human/United States/P/1974 G3-P1A[8]-I1-R1-C1-M1-A1-N1-T1-E1-H1) PE=3 SV=2	VWTFHGETPR	2	615.313	1.12225				TRUE
1874	HC04Navy_B_B01	PHB_HUMAN	Prohibitin OS=Homo sapiens GN=PHB PE=1 SV=1	AAELIANSLATAGDGLIELR	2	999.554	0.708335				TRUE
1875	HC04Navy_B_B01	PHB_HUMAN	Prohibitin OS=Homo sapiens GN=PHB PE=1 SV=1	AAELIANSLATAGDGLIELR	2	999.579	3.22261				TRUE
1876	HC04Navy_B_B01	PHB_HUMAN	Prohibitin OS=Homo sapiens GN=PHB PE=1 SV=1	AAELIANSLATAGDGLIELR	2	999.579	3.22261				TRUE
1877	HC04Navy_B_B01	PHB_HUMAN	Prohibitin OS=Homo sapiens GN=PHB PE=1 SV=1	AAELIANSLATAGDGLIELR	3	666.727	4.01872				TRUE
1878	HC04Navy_B_B01	PHB_HUMAN	Prohibitin OS=Homo sapiens GN=PHB PE=1 SV=1	AAELIANSLATAGDGLIELR	2	999.579	3.22261				TRUE
1879	HC04Navy_B_B01	PHB_HUMAN	Prohibitin OS=Homo sapiens GN=PHB PE=1 SV=1	AAELIANSLATAGDGLIELR	3	666.727	4.01872				TRUE
1880	HC04Navy_B_B01	PHB_HUMAN	Prohibitin OS=Homo sapiens GN=PHB PE=1 SV=1	AAELIANSLATAGDGLIELR	3	666.727	4.01872				TRUE
1881	HC04Navy_B_B01	PHB_HUMAN	Prohibitin OS=Homo sapiens GN=PHB PE=1 SV=1	AAELIANSLATAGDGLIELR	3	666.727	4.01872				TRUE
1882	HC04Navy_B_B01	PHB_HUMAN	Prohibitin OS=Homo sapiens GN=PHB PE=1 SV=1	AAELIANSLATAGDGLIELR	3	666.727	4.01872				TRUE
1883	HC04Navy_B_B01	PHB_HUMAN	Prohibitin OS=Homo sapiens GN=PHB PE=1 SV=1	AAIISAEGDSK	2	531.283	1.18374				TRUE
1884	HC04Navy_B_B01	PHB_HUMAN	Prohibitin OS=Homo sapiens GN=PHB PE=1 SV=1	AAIISAEGDSK	2	531.767	92.4612				TRUE
1885	HC04Navy_B_B01	PHB_HUMAN	Prohibitin OS=Homo sapiens GN=PHB PE=1 SV=1	AAIISAEGDSK	2	531.283	1.18374				TRUE
1886	HC04Navy_B_B01	PHB_HUMAN	Prohibitin OS=Homo sapiens GN=PHB PE=1 SV=1	AVIFDR	2	360.704	0.246874				TRUE
1887	HC04Navy_B_B01	PHB_HUMAN	Prohibitin OS=Homo sapiens GN=PHB PE=1 SV=1	AVIFDR	2	360.704	0.246874				TRUE
1888	HC04Navy_B_B01	PHB_HUMAN	Prohibitin OS=Homo sapiens GN=PHB PE=1 SV=1	AVIFDR	2	360.712	1.81069				TRUE
1889	HC04Navy_B_B01	PHB_HUMAN	Prohibitin OS=Homo sapiens GN=PHB PE=1 SV=1	AVIFDR	2	360.718	3.49043				TRUE
1890	HC04Navy_B_B01	PHB_HUMAN	Prohibitin OS=Homo sapiens GN=PHB PE=1 SV=1	DLQNVNITLR	2	593.326	1.18617				TRUE
1891	HC04Navy_B_B01	PHB_HUMAN	Prohibitin OS=Homo sapiens GN=PHB PE=1 SV=1	DLQNVNITLR	2	593.326	1.18617				TRUE
1892	HC04Navy_B_B01	PHB_HUMAN	Prohibitin OS=Homo sapiens GN=PHB PE=1 SV=1	DLQNVNITLR	2	593.314	3.18018				TRUE
1893	HC04Navy_B_B01	PHB_HUMAN	Prohibitin OS=Homo sapiens GN=PHB PE=1 SV=1	DLQNVNITLR	2	593.326	1.18617				TRUE
1894	HC04Navy_B_B01	PHB_HUMAN	Prohibitin OS=Homo sapiens GN=PHB PE=1 SV=1	EFTEAVEAK	2	512.256	0.589736				TRUE
1895	HC04Navy_B_B01	PHB_HUMAN	Prohibitin OS=Homo sapiens GN=PHB PE=1 SV=1	EFTEAVEAK	2	512.256	0.589736				TRUE
1896	HC04Navy_B_B01	PHB_HUMAN	Prohibitin OS=Homo sapiens GN=PHB PE=1 SV=1	EFTEAVEAK	2	512.256	0.589736				TRUE
1897	HC04Navy_B_B01	PHB_HUMAN	Prohibitin OS=Homo sapiens GN=PHB PE=1 SV=1	EFTEAVEAK	2	512.256	0.589736				TRUE
1898	HC04Navy_B_B01	PHB_HUMAN	Prohibitin OS=Homo sapiens GN=PHB PE=1 SV=1	FDAGELITQR	2	575.305	1.2485				TRUE
1899	HC04Navy_B_B01	PHB_HUMAN	Prohibitin OS=Homo sapiens GN=PHB PE=1 SV=1	FDAGELITQR	2	575.305	1.2485				TRUE
1900	HC04Navy_B_B01	PHB_HUMAN	Prohibitin OS=Homo sapiens GN=PHB PE=1 SV=1	FDAGELITQR	2	575.294	0.697904				TRUE
1901	HC04Navy_B_B01	PHB_HUMAN	Prohibitin OS=Homo sapiens GN=PHB PE=1 SV=1	FDAGELITQR	2	575.294	0.697904				TRUE
1902	HC04Navy_B_B01	PHB_HUMAN	Prohibitin OS=Homo sapiens GN=PHB PE=1 SV=1	FDAGELITQR	2	575.317	3.21666				TRUE
1903	HC04Navy_B_B01	PHB_HUMAN	Prohibitin OS=Homo sapiens GN=PHB PE=1 SV=1	IFTSIGEDYDER	2	722.852	2.64482				TRUE
1904	HC04Navy_B_B01	PHB_HUMAN	Prohibitin OS=Homo sapiens GN=PHB PE=1 SV=1	IFTSIGEDYDER	2	722.829	0.585321				TRUE
1905	HC04Navy_B_B01	PHB_HUMAN	Prohibitin OS=Homo sapiens GN=PHB PE=1 SV=1	IFTSIGEDYDER	2	722.829	0.585321				TRUE
1906	HC04Navy_B_B01	PHB_HUMAN	Prohibitin OS=Homo sapiens GN=PHB PE=1 SV=1	IFTSIGEDYDER	2	722.829	0.585321				TRUE
1907	HC04Navy_B_B01	PHB_HUMAN	Prohibitin OS=Homo sapiens GN=PHB PE=1 SV=1	NITYLPAGQSVLLQLPQ	3	619.042	4.3672				TRUE
1908	HC04Navy_B_B01	PHB_HUMAN	Prohibitin OS=Homo sapiens GN=PHB PE=1 SV=1	NITYLPAGQSVLLQLPQ	3	619.042	4.3672				TRUE
1909	HC04Navy_B_B01	PHB_HUMAN	Prohibitin OS=Homo sapiens GN=PHB PE=1 SV=1	NITYLPAGQSVLLQLPQ	3	619.042	4.3672				TRUE
1910	HC04Navy_B_B01	PHB_HUMAN	Prohibitin OS=Homo sapiens GN=PHB PE=1 SV=1	NITYLPAGQSVLLQLPQ	3	619.042	4.3672				TRUE
1911	HC04Navy_B_B01	PHB_HUMAN	Prohibitin OS=Homo sapiens GN=PHB PE=1 SV=1	NITYLPAGQSVLLQLPQ	2	928.056	3.96284				TRUE
1912	HC04Navy_B_B01	PHB_HUMAN	Prohibitin OS=Homo sapiens GN=PHB PE=1 SV=1	NITYLPAGQSVLLQLPQ	2	928.056	3.96284				TRUE
1913	HC04Navy_B_B01	PHB_HUMAN	Prohibitin OS=Homo sapiens GN=PHB PE=1 SV=1	NITYLPAGQSVLLQLPQ	2	928.056	3.96284				TRUE
1914	HC04Navy_B_B01	PHB_HUMAN	Prohibitin OS=Homo sapiens GN=PHB PE=1 SV=1	NITYLPAGQSVLLQLPQ	2	928.056	3.96284				TRUE
1915	HC04Navy_B_B01	PHB_HUMAN	Prohibitin OS=Homo sapiens GN=PHB PE=1 SV=1	NVPVITGSK	2	457.764	1.07649				TRUE
1916	HC04Navy_B_B01	PHB_HUMAN	Prohibitin OS=Homo sapiens GN=PHB PE=1 SV=1	NVPVITGSK	2	457.764	1.07649				TRUE
1917	HC04Navy_B_B01	PHB_HUMAN	Prohibitin OS=Homo sapiens GN=PHB PE=1 SV=1	QVSDDLTER	2	531.767	2.04315				TRUE
1918	HC04Navy_B_B01	PHB_HUMAN	Prohibitin OS=Homo sapiens GN=PHB PE=1 SV=1	SLATAGDGLIELR	2	658.371	0.974661				TRUE
1919	HC04Navy_B_B01	PHB_HUMAN	Prohibitin OS=Homo sapiens GN=PHB PE=1 SV=1	SLATAGDGLIELR	2	658.371	0.974661				TRUE
1920	HC04Navy_B_B01	PHB_HUMAN	Prohibitin OS=Homo sapiens GN=PHB PE=1 SV=1	VFESIGK	2	390.22	0.500757				TRUE
1921	HC04Navy_B_B01	PHB_HUMAN	Prohibitin OS=Homo sapiens GN=PHB PE=1 SV=1	VFESIGK	2	390.22	0.500757				TRUE
1922	HC04Navy_B_B01	PHB_HUMAN	Prohibitin OS=Homo sapiens GN=PHB PE=1 SV=1	VLPSITTEILK	2	607.39	2.63982				TRUE
1923	HC04Navy_B_B01	PHB_HUMAN	Prohibitin OS=Homo sapiens GN=PHB PE=1 SV=1	VLPSITTEILK	2	607.39	2.63982				TRUE
1924	HC04Navy_B_B01	PHB_HUMAN	Prohibitin OS=Homo sapiens GN=PHB PE=1 SV=1	VLPSITTEILK	2	607.378	0.690342				TRUE
1925	HC04Navy_B_B01	PHB_HUMAN	Prohibitin OS=Homo sapiens GN=PHB PE=1 SV=1	VLPSITTEILK	2	607.378	0.690342				TRUE
1926	HC04Navy_B_B01	ACTBL_HUMAN	Beta-actin-like protein 2 OS=Homo sapiens GN=ACTBL2 PE=1 SV=2	DLTDYLMK	2	499.75	0.655252				FALSE
1927	HC04Navy_B_B01	ACTBL_HUMAN	Beta-actin-like protein 2 OS=Homo sapiens GN=ACTBL2 PE=1 SV=2	DLTDYLmK	2	507.744	0.051802		m7: Oxidation (+15.99)		FALSE
1928	HC04Navy_B_B01	ACTBL_HUMAN	Beta-actin-like protein 2 OS=Homo sapiens GN=ACTBL2 PE=1 SV=2	DLTDYLMK	2	499.744	0.550187				FALSE
1929	HC04Navy_B_B01	ACTBL_HUMAN	Beta-actin-like protein 2 OS=Homo sapiens GN=ACTBL2 PE=1 SV=2	DLTDYLMK	2	499.744	0.550187				FALSE
1930	HC04Navy_B_B01	ACTBL_HUMAN	Beta-actin-like protein 2 OS=Homo sapiens GN=ACTBL2 PE=1 SV=2	DLTDYLMK	2	499.744	0.550187				FALSE
1931	HC04Navy_B_B01	ACTBL_HUMAN	Beta-actin-like protein 2 OS=Homo sapiens GN=ACTBL2 PE=1 SV=2	DLTDYLmK	2	507.744	0.051802		m7: Oxidation (+15.99)		FALSE
1932	HC04Navy_B_B01	ACTBL_HUMAN	Beta-actin-like protein 2 OS=Homo sapiens GN=ACTBL2 PE=1 SV=2	GQVITIGNER	2	543.799	0.114777				FALSE
1933	HC04Navy_B_B01	ACTBL_HUMAN	Beta-actin-like protein 2 OS=Homo sapiens GN=ACTBL2 PE=1 SV=2	GQVITIGNER	2	543.805	1.27305				FALSE
1934	HC04Navy_B_B01	ACTBL_HUMAN	Beta-actin-like protein 2 OS=Homo sapiens GN=ACTBL2 PE=1 SV=2	IIAPPER	2	398.236	0.792987				FALSE
1935	HC04Navy_B_B01	ACTBL_HUMAN	Beta-actin-like protein 2 OS=Homo sapiens GN=ACTBL2 PE=1 SV=2	IIAPPER	2	398.236	0.792987				FALSE
1936	HC04Navy_B_B01	ACTBL_HUMAN	Beta-actin-like protein 2 OS=Homo sapiens GN=ACTBL2 PE=1 SV=2	SYELPDGQVITIGNER	3	597.639	0.601938				FALSE
1937	HC04Navy_B_B01	ACTBL_HUMAN	Beta-actin-like protein 2 OS=Homo sapiens GN=ACTBL2 PE=1 SV=2	SYELPDGQVITIGNER	3	597.639	0.601938				FALSE
1938	HC04Navy_B_B01	ACTBL_HUMAN	Beta-actin-like protein 2 OS=Homo sapiens GN=ACTBL2 PE=1 SV=2	SYELPDGQVITIGNER	3	597.639	0.601938				FALSE
1939	HC04Navy_B_B01	ACTBL_HUMAN	Beta-actin-like protein 2 OS=Homo sapiens GN=ACTBL2 PE=1 SV=2	SYELPDGQVITIGNER	2	895.951	0.128612				FALSE
1940	HC04Navy_B_B01	ACTBL_HUMAN	Beta-actin-like protein 2 OS=Homo sapiens GN=ACTBL2 PE=1 SV=2	SYELPDGQVITIGNER	2	895.951	0.128612				FALSE
1941	HC04Navy_B_B01	ACTBL_HUMAN	Beta-actin-like protein 2 OS=Homo sapiens GN=ACTBL2 PE=1 SV=2	SYELPDGQVITIGNER	2	895.951	0.128612				FALSE
1942	HC04Navy_B_B01	ACTBL_HUMAN	Beta-actin-like protein 2 OS=Homo sapiens GN=ACTBL2 PE=1 SV=2	SYELPDGQVITIGNER	2	895.951	0.128612				FALSE
1943	HC04Navy_B_B01	ACTBL_HUMAN	Beta-actin-like protein 2 OS=Homo sapiens GN=ACTBL2 PE=1 SV=2	TTGIVMDSGDGVTH	2	695.33	1.54772				FALSE
1944	HC04Navy_B_B01	ETFA_HUMAN	Electron transfer flavoprotein subunit alpha, mitochondrial OS=Homo sapiens GN=ETFA PE=1 SV=1	GLLPEELTPLILATQK	2	868.536	2.58949				TRUE
1945	HC04Navy_B_B01	ETFA_HUMAN	Electron transfer flavoprotein subunit alpha, mitochondrial OS=Homo sapiens GN=ETFA PE=1 SV=1	GLLPEELTPLILATQK	3	579.362	2.97398				TRUE
1946	HC04Navy_B_B01	ETFA_HUMAN	Electron transfer flavoprotein subunit alpha, mitochondrial OS=Homo sapiens GN=ETFA PE=1 SV=1	GLLPEELTPLILATQK	2	868.536	2.58949				TRUE
1947	HC04Navy_B_B01	ETFA_HUMAN	Electron transfer flavoprotein subunit alpha, mitochondrial OS=Homo sapiens GN=ETFA PE=1 SV=1	GLLPEELTPLILATQK	3	579.362	2.97398				TRUE
1948	HC04Navy_B_B01	ETFA_HUMAN	Electron transfer flavoprotein subunit alpha, mitochondrial OS=Homo sapiens GN=ETFA PE=1 SV=1	LEVAPISDIIAIK	2	691.449	4.43909				TRUE
1949	HC04Navy_B_B01	PRP8_HUMAN	Pre-mRNA-processing-splicing factor 8 OS=Homo sapiens GN=PRPF8 PE=1 SV=2	ALDIPLVK	2	434.774	0.976782				TRUE
1950	HC04Navy_B_B01	PRP8_HUMAN	Pre-mRNA-processing-splicing factor 8 OS=Homo sapiens GN=PRPF8 PE=1 SV=2	EAVVNTQELLDLLVK	3	562.008	3.48663				TRUE
1951	HC04Navy_B_B01	PRP8_HUMAN	Pre-mRNA-processing-splicing factor 8 OS=Homo sapiens GN=PRPF8 PE=1 SV=2	EAVVNTQELLDLLVK	2	842.494	1.73684				TRUE
1952	HC04Navy_B_B01	PRP8_HUMAN	Pre-mRNA-processing-splicing factor 8 OS=Homo sapiens GN=PRPF8 PE=1 SV=2	EAVVNTQELLDLLVK	3	561.997	1.52827				TRUE
1953	HC04Navy_B_B01	PRP8_HUMAN	Pre-mRNA-processing-splicing factor 8 OS=Homo sapiens GN=PRPF8 PE=1 SV=2	EAVVNTQELLDLLVK	2	842.494	1.73684				TRUE
1954	HC04Navy_B_B01	PRP8_HUMAN	Pre-mRNA-processing-splicing factor 8 OS=Homo sapiens GN=PRPF8 PE=1 SV=2	EAVVNTQELLDLLVK	2	842.494	1.73684				TRUE
1955	HC04Navy_B_B01	PRP8_HUMAN	Pre-mRNA-processing-splicing factor 8 OS=Homo sapiens GN=PRPF8 PE=1 SV=2	EAVVNTQELLDLLVK	2	842.494	1.73684				TRUE
1956	HC04Navy_B_B01	PRP8_HUMAN	Pre-mRNA-processing-splicing factor 8 OS=Homo sapiens GN=PRPF8 PE=1 SV=2	VPGLPTPIENMILR	2	775.469	3.46859				TRUE
1957	HC04Navy_B_B01	ALDH2_HUMAN	Aldehyde dehydrogenase, mitochondrial OS=Homo sapiens GN=ALDH2 PE=1 SV=2	VAEQTPLTALYVANLIK	2	922.553	2.481				TRUE
1958	HC04Navy_B_B01	ALDH2_HUMAN	Aldehyde dehydrogenase, mitochondrial OS=Homo sapiens GN=ALDH2 PE=1 SV=2	VAEQTPLTALYVANLIK	3	615.375	3.18413				TRUE
1959	HC04Navy_B_B01	ALDH2_HUMAN	Aldehyde dehydrogenase, mitochondrial OS=Homo sapiens GN=ALDH2 PE=1 SV=2	VAEQTPLTALYVANLIK	2	922.553	2.481				TRUE
1960	HC04Navy_B_B01	ALDH2_HUMAN	Aldehyde dehydrogenase, mitochondrial OS=Homo sapiens GN=ALDH2 PE=1 SV=2	VAEQTPLTALYVANLIK	3	615.375	3.18413				TRUE
1961	HC04Navy_B_B01	ALDH2_HUMAN	Aldehyde dehydrogenase, mitochondrial OS=Homo sapiens GN=ALDH2 PE=1 SV=2	VTLELGGK	2	408.742	0.532696				FALSE
1962	HC04Navy_B_B01	RL27_HUMAN	60S ribosomal protein L27 OS=Homo sapiens GN=RPL27 PE=1 SV=2	VVLVLAGR	2	413.778	0.18509				TRUE
1963	HC04Navy_B_B01	RL27_HUMAN	60S ribosomal protein L27 OS=Homo sapiens GN=RPL27 PE=1 SV=2	YSVDIPLDK	2	525.277	0.465026				TRUE
1964	HC04Navy_B_B01	RL27_HUMAN	60S ribosomal protein L27 OS=Homo sapiens GN=RPL27 PE=1 SV=2	YSVDIPLDK	2	525.277	0.465026				TRUE
1965	HC04Navy_B_B01	SYIC_HUMAN	Isoleucine--tRNA ligase, cytoplasmic OS=Homo sapiens GN=IARS PE=1 SV=2	KDSLPVCPVDASGCFTTEVTDFAGQYVK	3	988.495	467.818				TRUE
1966	HC04Navy_B_B01	H4_HUMAN	Histone H4 OS=Homo sapiens GN=HIST1H4A PE=1 SV=2	ISGLIYEETR	2	590.815	0.205661				TRUE
1967	HC04Navy_B_B01	H4_HUMAN	Histone H4 OS=Homo sapiens GN=HIST1H4A PE=1 SV=2	ISGLIYEETR	2	590.815	0.205661				TRUE
1968	HC04Navy_B_B01	H4_HUMAN	Histone H4 OS=Homo sapiens GN=HIST1H4A PE=1 SV=2	ISGLIYEETR	2	590.815	0.205661				TRUE
1969	HC04Navy_B_B01	H4_HUMAN	Histone H4 OS=Homo sapiens GN=HIST1H4A PE=1 SV=2	ISGLIYEETR	2	590.806	1.35519				TRUE
1970	HC04Navy_B_B01	H4_HUMAN	Histone H4 OS=Homo sapiens GN=HIST1H4A PE=1 SV=2	ISGLIYEETR	2	590.815	0.205661				TRUE
1971	HC04Navy_B_B01	H4_HUMAN	Histone H4 OS=Homo sapiens GN=HIST1H4A PE=1 SV=2	ISGLIYEETR	2	590.815	0.205661				TRUE
1972	HC04Navy_B_B01	H4_HUMAN	Histone H4 OS=Homo sapiens GN=HIST1H4A PE=1 SV=2	ISGLIYEETR	2	590.815	0.205661				TRUE
1973	HC04Navy_B_B01	H4_HUMAN	Histone H4 OS=Homo sapiens GN=HIST1H4A PE=1 SV=2	KRISGLIYEETR	2	747.877	2044.65				TRUE
1974	HC04Navy_B_B01	H4_HUMAN	Histone H4 OS=Homo sapiens GN=HIST1H4A PE=1 SV=2	TVTAMDVVYALK	2	655.862	1.15966				TRUE
1975	HC04Navy_B_B01	H4_HUMAN	Histone H4 OS=Homo sapiens GN=HIST1H4A PE=1 SV=2	TVTAMDVVYALK	2	655.862	1.15966				TRUE
1976	HC04Navy_B_B01	H4_HUMAN	Histone H4 OS=Homo sapiens GN=HIST1H4A PE=1 SV=2	TVTAMDVVYALK	2	655.883	4.36086				TRUE
1977	HC04Navy_B_B01	H4_HUMAN	Histone H4 OS=Homo sapiens GN=HIST1H4A PE=1 SV=2	TVTAMDVVYALK	2	655.883	4.36086				TRUE
1978	HC04Navy_B_B01	H4_HUMAN	Histone H4 OS=Homo sapiens GN=HIST1H4A PE=1 SV=2	TVTAMDVVYALK	2	655.883	4.36086				TRUE
1979	HC04Navy_B_B01	H4_HUMAN	Histone H4 OS=Homo sapiens GN=HIST1H4A PE=1 SV=2	TVTAMDVVYALK	2	655.883	4.36086				TRUE
1980	HC04Navy_B_B01	H4_HUMAN	Histone H4 OS=Homo sapiens GN=HIST1H4A PE=1 SV=2	TVTAMDVVYALK	2	655.883	4.36086				TRUE
1981	HC04Navy_B_B01	H4_HUMAN	Histone H4 OS=Homo sapiens GN=HIST1H4A PE=1 SV=2	TVTAMDVVYALK	2	655.883	4.36086				TRUE
1982	HC04Navy_B_B01	H4_HUMAN	Histone H4 OS=Homo sapiens GN=HIST1H4A PE=1 SV=2	TVTAMDVVYALK	2	655.896	6.292				TRUE
1983	HC04Navy_B_B01	H4_HUMAN	Histone H4 OS=Homo sapiens GN=HIST1H4A PE=1 SV=2	TVTAMDVVYALK	2	655.883	4.36086				TRUE
1984	HC04Navy_B_B01	H4_HUMAN	Histone H4 OS=Homo sapiens GN=HIST1H4A PE=1 SV=2	TVTAMDVVYALK	2	655.883	4.36086				TRUE
1985	HC04Navy_B_B01	H4_HUMAN	Histone H4 OS=Homo sapiens GN=HIST1H4A PE=1 SV=2	TVTAMDVVYALK	2	655.883	4.36086				TRUE
1986	HC04Navy_B_B01	H4_HUMAN	Histone H4 OS=Homo sapiens GN=HIST1H4A PE=1 SV=2	TVTAMDVVYALK	3	437.592	4.61337				TRUE
1987	HC04Navy_B_B01	H4_HUMAN	Histone H4 OS=Homo sapiens GN=HIST1H4A PE=1 SV=2	TVTAMDVVYALK	3	437.592	4.61337				TRUE
1988	HC04Navy_B_B01	H4_HUMAN	Histone H4 OS=Homo sapiens GN=HIST1H4A PE=1 SV=2	TVTAmDVVYALK	2	663.848	0.594936		m5: Oxidation (+15.99)		TRUE
1989	HC04Navy_B_B01	H4_HUMAN	Histone H4 OS=Homo sapiens GN=HIST1H4A PE=1 SV=2	TVTAMDVVYALK	3	437.592	4.61337				TRUE
1990	HC04Navy_B_B01	H4_HUMAN	Histone H4 OS=Homo sapiens GN=HIST1H4A PE=1 SV=2	TVTAMDVVYALK	3	437.592	4.61337				TRUE
1991	HC04Navy_B_B01	H4_HUMAN	Histone H4 OS=Homo sapiens GN=HIST1H4A PE=1 SV=2	TVTAmDVVYALK	2	663.859	1.05643		m5: Oxidation (+15.99)		TRUE
1992	HC04Navy_B_B01	H4_HUMAN	Histone H4 OS=Homo sapiens GN=HIST1H4A PE=1 SV=2	TVTAmDVVYALK	2	663.848	0.594936		m5: Oxidation (+15.99)		TRUE
1993	HC04Navy_B_B01	H4_HUMAN	Histone H4 OS=Homo sapiens GN=HIST1H4A PE=1 SV=2	TVTAMDVVYALK	3	437.592	4.61337				TRUE
1994	HC04Navy_B_B01	H4_HUMAN	Histone H4 OS=Homo sapiens GN=HIST1H4A PE=1 SV=2	TVTAMDVVYALK	2	655.883	4.36086				TRUE
1995	HC04Navy_B_B01	H4_HUMAN	Histone H4 OS=Homo sapiens GN=HIST1H4A PE=1 SV=2	TVTAmDVVYALK	2	663.848	0.594936		m5: Oxidation (+15.99)		TRUE
1996	HC04Navy_B_B01	H4_HUMAN	Histone H4 OS=Homo sapiens GN=HIST1H4A PE=1 SV=2	TVTAmDVVYALK	2	663.848	0.594936		m5: Oxidation (+15.99)		TRUE
1997	HC04Navy_B_B01	H4_HUMAN	Histone H4 OS=Homo sapiens GN=HIST1H4A PE=1 SV=2	TVTAMDVVYALK	3	437.592	4.61337				TRUE
1998	HC04Navy_B_B01	H4_HUMAN	Histone H4 OS=Homo sapiens GN=HIST1H4A PE=1 SV=2	TVTAmDVVYALK	2	663.848	0.594936		m5: Oxidation (+15.99)		TRUE
1999	HC04Navy_B_B01	H4_HUMAN	Histone H4 OS=Homo sapiens GN=HIST1H4A PE=1 SV=2	VFLENVIR	2	495.29	0.491417				TRUE
[truncated: 263,364+ more rows]
