# Supplementary material for: The Selection of a Hepatocyte Cell Line Susceptible to Plasmodium falciparum Sporozoite Invasion That Is Associated With Expression of Glypican-3
Source: Front Microbiol. 2019 Feb 28;10:127. doi: 10.3389/fmicb.2019.00127 (PMC6413710; doi:10.3389/fmicb.2019.00127)
Supplement: Supplementary file 7 [file Table_7.xlsx]

## Sheet: LEGEND
Table S7. Genes identified in RNA-seq analysis of HC-04, HC-04.J7, and HepG2 grown in IMDM.
BaseMean: The average normalized count value for this gene.
log2FoldChange: The effect size estimate reported on a logarithmic base 2 scale.
lfcSE: The standard error estimate for the log2 fold change estimate.
stat: The Wald test statistic computed by DESeq2.
padj: The Walk test p-value adjusted p-value using the Benjamini-Hochberg procedure.
Note:
HC-04 (original is coded in the tab headings as "HC-04N", a reference to the original provision of the cell line by the Navy, i.e,. US Naval Medical Research Center)

## Sheet: HC04J7_vs_HepG2
gene	baseMean	log2FoldChange	lfcSE	stat	padj	HC-04J7-I1-L04-i710-i503_S38_L004	HC-04J7-I1-L05-i710-i503_S56_L005	HC-04J7-I1-L06-i710-i503_S74_L006	HC-04J7-I2-L04-i711-i504_S39_L004	HC-04J7-I2-L05-i711-i504_S57_L005	HC-04J7-I2-L06-i711-i504_S75_L006	HC-04J7-I3-L04-i712-i505_S40_L004	HC-04J7-I3-L05-i712-i505_S58_L005	HC-04J7-I3-L06-i712-i505_S76_L006	HC-04N-I1-L04-i704-i503_S32_L004	HC-04N-I1-L05-i704-i503_S50_L005	HC-04N-I1-L06-i704-i503_S68_L006	HC-04N-I2-L04-i705-i504_S33_L004	HC-04N-I2-L05-i705-i504_S51_L005	HC-04N-I2-L06-i705-i504_S69_L006	HC-04N-I3-L04-i706-i505_S34_L004	HC-04N-I3-L05-i706-i505_S52_L005	HC-04N-I3-L06-i706-i505_S70_L006	HepG2-I1-L04-i709-i505_S26_L004	HepG2-I1-L05-i709-i505_S44_L005	HepG2-I1-L06-i709-i505_S62_L006	HepG2-I2-L04-i710-i506_S27_L004	HepG2-I2-L05-i710-i506_S45_L005	HepG2-I2-L06-i710-i506_S63_L006	HepG2-I3-L04-i711-i507_S28_L004	HepG2-I3-L05-i711-i507_S46_L005	HepG2-I3-L06-i711-i507_S64_L006
ENSG00000006652	1138.55	1.15706	0.0275526	41.9946	0	1650	1591	1590	1867	1895	1881	1505	1508	1566	998	1036	1037	1107	1093	1107	902	945	954	599	633	627	883	889	908	741	780	786
ENSG00000007062	320.039	3.64296	0.0819343	44.462	0	467	496	499	629	614	640	471	512	519	404	413	357	366	382	401	365	369	358	29	38	32	66	53	62	35	44	34
ENSG00000007372	310.503	2.92332	0.0680474	42.96	0	519	485	500	629	593	661	453	453	488	350	338	318	341	379	359	314	317	296	63	60	60	73	63	85	73	68	92
ENSG00000012504	293.282	-2.61676	0.0628315	-41.6472	0	121	102	72	90	110	97	95	95	91	197	193	193	229	207	212	173	204	174	517	471	537	669	691	711	586	614	635
ENSG00000049130	742.901	4.06912	0.0759073	53.6065	0	874	835	806	1169	1109	1150	912	991	915	1268	1143	1239	1207	1268	1276	1076	1083	1041	45	48	39	84	65	94	56	53	45
ENSG00000049449	777.576	2.48684	0.0456327	54.497	0	1291	1343	1268	1601	1594	1442	1291	1217	1267	682	710	696	799	792	826	708	723	682	183	218	199	287	335	300	216	267	225
ENSG00000050344	754.803	2.57066	0.0473799	54.2563	0	955	990	898	1283	1280	1229	967	1003	999	988	1043	1028	1090	1144	1093	910	924	913	147	128	148	226	228	224	179	175	182
ENSG00000050405	676.236	1.79957	0.0393457	45.7375	0	1100	1099	1085	1260	1270	1201	1056	1035	1038	610	598	537	624	646	617	568	539	576	263	302	300	356	398	367	311	306	350
ENSG00000065809	1632.6	1.12472	0.0248978	45.1735	0	1962	2049	2053	2374	2411	2384	1993	2014	1997	1716	1819	1857	1903	1888	1851	1674	1688	1716	815	790	786	1164	1189	1110	979	1068	1052
ENSG00000067057	384.489	2.62455	0.0671968	39.0576	0	556	587	522	772	744	763	567	531	544	461	464	489	441	468	463	390	372	393	81	98	75	81	122	99	121	108	128
ENSG00000070404	1375.34	2.90713	0.0558544	52.0484	0	1880	1891	1860	2666	2803	2707	1975	1965	1987	1474	1555	1470	1969	2001	1869	1483	1551	1576	236	221	250	327	320	316	317	336	328
ENSG00000075223	185.123	4.66251	0.122027	38.2087	0	441	407	390	547	534	538	439	385	453	93	81	90	97	98	70	84	92	92	16	18	20	17	28	15	16	20	15
ENSG00000075624	30139.1	1.26793	0.0161139	78.6854	0	38053	39078	38629	46818	48211	48203	37635	38096	38337	31481	32413	32282	32416	33038	33148	30992	31214	31540	14182	14528	14294	19109	19501	19882	18128	18793	18469
ENSG00000079459	2219.76	-1.73339	0.0273909	-63.2833	0	1028	1124	1114	1310	1293	1297	948	1009	1003	1788	1867	1850	2019	2101	2096	1661	1700	1705	2951	3052	3076	4289	4348	4454	3961	4023	4012
ENSG00000081051	16292.4	-7.46632	0.0409266	-182.432	0	226	243	243	246	239	215	232	227	188	8609	9093	9034	9651	9793	9527	8294	8110	8298	33526	34315	34344	47633	48571	48537	40766	41008	41303
ENSG00000089063	1159.79	-1.13782	0.0271883	-41.8495	0	825	804	764	935	978	999	743	757	705	873	829	850	934	909	887	812	803	797	1484	1509	1504	2104	2145	2174	1921	1967	1943
ENSG00000090382	4528.51	-0.905663	0.0239563	-37.8047	0	3664	3820	3705	3936	4192	4183	3509	3504	3512	2780	2875	2895	2988	2950	3115	2745	2718	2900	5801	5973	5741	8068	8127	8255	7528	7620	7734
ENSG00000091262	367.63	-2.05601	0.0533397	-38.5456	0	145	130	175	219	228	194	184	160	167	199	189	196	229	188	238	196	193	206	597	633	667	781	841	805	782	842	783
ENSG00000091490	696.211	2.94202	0.0520998	56.469	0	1082	1137	1113	1198	1200	1234	996	999	1030	855	840	884	829	831	835	814	763	817	111	130	113	176	181	157	170	130	152
ENSG00000091513	10114	-1.38044	0.028719	-48.067	0	5812	5895	5984	6285	6166	6087	5260	5159	5305	9743	9693	9912	10352	10356	10462	8570	8953	8860	12469	12776	12696	16675	16729	17106	15952	16366	16750
ENSG00000091583	3231.59	-3.62775	0.0374692	-96.8195	0	604	590	560	606	590	589	597	565	598	1909	1896	1885	2136	2111	1996	1884	1790	1818	6032	6152	6055	8680	8646	8633	7544	7636	7418
ENSG00000095739	799.594	2.88644	0.04892	59.0033	0	1411	1463	1488	1719	1683	1651	1256	1237	1263	735	696	732	840	827	884	660	717	714	180	170	162	216	241	245	209	182	197
ENSG00000099937	624.977	-2.72289	0.0467815	-58.2044	0	199	205	219	253	225	220	181	173	175	339	383	386	345	362	362	296	286	335	1197	1082	1167	1565	1557	1619	1376	1391	1418
ENSG00000099994	289.997	-3.28294	0.069796	-47.0362	0	69	66	59	76	96	89	62	54	67	124	135	148	133	131	120	109	113	137	582	524	559	746	792	761	773	770	785
ENSG00000100060	500.766	5.80103	0.136119	42.6173	0	706	659	720	988	1036	1076	662	708	750	672	722	649	752	779	737	597	587	617	11	8	7	17	28	21	11	14	15
ENSG00000100219	1541.1	-1.42051	0.031077	-45.7092	0	964	1017	904	1134	1145	1235	873	901	954	908	942	934	1068	1137	1129	834	869	901	2190	2281	2303	3123	3048	3209	2818	2829	2948
ENSG00000100867	8798.15	-1.63118	0.0264467	-61.6779	0	4886	4801	5019	5734	5706	5714	4599	4679	4618	5706	5600	5633	6305	6523	6496	5537	5634	5685	13298	13672	13510	16519	16945	16866	17324	17574	17589
ENSG00000100934	2840.33	-1.29012	0.0239477	-53.8725	0	1789	1762	1830	2260	2305	2254	1844	1818	1872	1876	1870	1848	1944	1885	1880	1842	1811	1707	4138	4057	4147	5647	5597	5466	4827	5051	4954
ENSG00000103381	1299.63	-0.978246	0.0257842	-37.9398	0	984	995	963	1199	1167	1158	918	921	906	917	909	890	926	958	934	849	898	903	1676	1754	1664	2288	2426	2226	2119	2164	2059
ENSG00000103512	1399.36	-1.55582	0.0412151	-37.7488	0	900	917	867	889	949	978	746	728	743	890	899	889	815	873	864	847	866	906	2236	2123	2207	2785	2966	2866	2564	2595	2634
ENSG00000104371	585.58	3.74286	0.0638744	58.5972	0	1158	1180	1163	1273	1344	1305	1049	1125	1072	482	451	491	608	572	562	433	452	432	61	59	75	93	121	101	105	111	84
ENSG00000104635	2439.98	-1.79361	0.0244677	-73.3052	0	1149	1115	1064	1235	1261	1360	1043	1044	1085	2291	2287	2227	2355	2372	2323	2042	2077	2091	3362	3379	3403	4541	4674	4771	4062	4125	4078
ENSG00000104760	682.176	-1.75542	0.0373682	-46.9764	0	328	322	349	361	415	385	295	323	322	579	542	577	569	621	611	484	533	513	1033	1001	941	1325	1352	1353	1239	1183	1172
ENSG00000104763	1296.67	-1.37364	0.0294613	-46.6252	0	696	732	722	922	833	859	691	711	711	1158	1212	1076	1291	1238	1279	1076	1131	1129	1594	1714	1592	2323	2328	2334	2091	2053	2046
ENSG00000106034	2054.9	1.21301	0.0239134	50.725	0	2614	2521	2473	3018	3004	2889	2453	2495	2507	2262	2391	2320	2485	2462	2468	2240	2199	2343	947	975	1002	1296	1326	1323	1161	1219	1236
ENSG00000106263	4795.37	0.738712	0.017039	43.3541	0	5320	5415	5313	6302	6443	6495	5044	5184	5058	5372	5493	5411	5649	5856	5888	4943	5142	5100	2702	2825	2818	3690	3807	3744	3702	3771	3645
ENSG00000107984	903.239	-6.53671	0.113883	-57.3982	0	18	19	18	17	29	21	16	19	15	942	939	937	1054	1019	998	805	867	823	1433	1487	1365	2047	1998	2053	1895	1904	2027
ENSG00000108244	1951.47	4.26237	0.0434916	98.0045	0	3329	3298	3314	3544	3928	3768	3085	3041	3153	2289	2256	2230	2435	2515	2345	2092	2179	2260	158	166	155	194	222	198	165	179	172
ENSG00000109072	244.419	-3.97516	0.0979695	-40.5755	0	43	34	34	61	55	48	22	25	25	91	122	109	101	116	108	101	110	100	479	457	476	635	670	640	721	727	715
ENSG00000109181	488.449	-4.85124	0.0763496	-63.5399	0	46	39	57	49	48	65	39	37	37	112	130	121	123	128	130	106	113	109	1136	1097	1075	1504	1590	1594	1397	1453	1359
ENSG00000109654	408.437	3.81992	0.0767025	49.8017	0	579	605	582	740	749	740	613	610	597	493	544	510	569	572	564	503	497	523	47	31	38	65	53	63	37	43	40
ENSG00000111674	877.705	1.36811	0.0340753	40.1496	0	1154	1224	1136	1402	1371	1360	1023	1115	1116	926	1015	1016	961	1012	1008	909	888	902	392	362	420	506	546	561	498	476	517
ENSG00000111859	1868.38	1.69987	0.02905	58.5153	0	2351	2404	2395	2851	2983	2938	2175	2280	2225	2336	2443	2456	2325	2360	2399	2145	2192	2207	621	706	630	861	898	911	752	812	847
ENSG00000113083	1021.57	1.52523	0.0363841	41.9203	0	1113	1186	1177	1465	1465	1521	1176	1138	1067	1443	1450	1431	1403	1416	1424	1213	1235	1274	348	387	352	492	505	509	425	465	491
ENSG00000114270	509.644	2.55134	0.0549158	46.4591	0	744	707	742	976	967	993	776	788	753	511	573	496	612	655	643	505	568	532	127	140	121	144	154	154	151	142	149
ENSG00000115365	1231.24	-1.02909	0.0273909	-37.5705	0	868	855	788	969	1021	958	765	867	780	1065	1109	1117	1133	1127	1112	946	978	999	1441	1546	1534	2048	2103	2026	1865	1843	1871
ENSG00000115419	6395.05	1.8087	0.0349588	51.7382	0	7896	7831	7912	11219	11243	11274	8749	8897	8913	7101	7145	7124	7913	8032	7928	6702	6836	6723	2193	2252	2214	3000	3114	3245	2631	2848	2711
ENSG00000116016	3165.49	1.39946	0.0219766	63.6794	0	4097	4192	4277	5201	5220	5375	3939	4041	4154	3358	3455	3455	3448	3433	3445	3116	3190	3111	1421	1520	1459	1953	1926	1871	1736	1782	1841
ENSG00000117525	369.56	3.3377	0.0645826	51.6811	0	672	738	754	816	859	872	713	728	651	296	295	295	282	276	300	260	300	293	58	65	60	86	87	80	85	83	78
ENSG00000117601	390.254	-2.64719	0.0536001	-49.3878	0	106	127	135	152	165	164	105	101	118	251	236	243	273	279	279	228	211	195	674	682	695	883	880	950	866	895	906
ENSG00000118705	4014.14	-0.713343	0.0186402	-38.2691	0	3158	3265	3273	3563	3891	3830	2918	2958	3070	3441	3428	3396	3507	3622	3571	3102	3138	3155	4566	4696	4661	5948	6250	6128	5829	5715	5870
ENSG00000118785	10336.8	2.64758	0.0293209	90.2966	0	15183	15785	15729	16911	17241	17285	14360	14583	14415	11870	11981	12034	14100	14346	14287	11889	11847	12078	2144	2108	2051	2813	2872	2766	2701	2677	2808
ENSG00000118971	452.797	6.0413	0.155579	38.8311	0	800	813	790	805	803	733	710	702	690	659	623	630	527	531	517	543	556	594	8	12	12	12	28	12	6	9	7
ENSG00000119139	2151.26	-0.901096	0.0233181	-38.6436	0	1570	1576	1636	1774	1907	1894	1477	1461	1546	1695	1863	1845	1873	1871	1811	1688	1719	1666	2664	2658	2675	3495	3521	3420	3097	3322	3189
ENSG00000120885	486.24	-2.90259	0.0617183	-47.0297	0	79	101	73	95	118	121	81	106	100	622	686	676	651	703	651	563	571	558	662	626	630	744	817	781	807	793	739
ENSG00000120889	971.25	-1.40793	0.0348978	-40.3445	0	579	597	598	623	638	696	518	513	554	796	833	792	776	779	828	730	728	759	1304	1466	1375	1721	1808	1745	1581	1613	1654
ENSG00000121039	1054.04	2.12126	0.0312139	67.959	0	1725	1772	1769	2144	2214	2188	1761	1766	1807	839	842	865	875	958	969	783	766	782	352	359	371	526	525	505	455	472	428
ENSG00000122786	3619.87	0.993516	0.0217126	45.7575	0	4540	4644	4763	5684	5932	5789	4478	4476	4478	3249	3355	3386	3671	3774	3863	3267	3294	3320	2052	2154	2223	2888	2885	2871	2567	2558	2537
ENSG00000123191	528.957	-1.56529	0.0404584	-38.6888	0	302	303	296	317	329	345	282	278	293	430	423	411	392	394	390	354	379	375	765	779	791	995	967	1059	954	987	930
ENSG00000123561	340.975	-4.00648	0.0797606	-50.2313	0	36	42	50	45	45	52	44	44	45	251	261	243	295	299	302	252	250	279	573	572	585	837	855	887	735	759	777
ENSG00000123562	3098.11	-1.06444	0.0280019	-38.0132	0	1994	1964	1946	2127	2163	2224	1883	1979	1975	2896	3011	3006	3275	3410	3303	2738	2968	2872	3627	3646	3514	4985	5086	4882	4255	4434	4390
ENSG00000124766	764.066	2.30827	0.0414487	55.6897	0	1168	1151	1132	1536	1587	1584	1186	1230	1265	679	710	727	777	788	783	694	722	693	214	213	229	317	304	304	262	288	286
ENSG00000124882	943.768	3.16187	0.044504	71.0469	0	1497	1610	1544	1968	2116	1952	1569	1560	1502	951	966	940	1059	991	993	909	918	884	173	157	182	198	238	240	165	185	191
ENSG00000125730	9025.75	-1.14616	0.0287099	-39.9221	0	5639	5943	5695	6719	6814	6793	5123	5318	5385	8690	8794	8670	8190	8161	8179	7547	7774	7764	11385	11412	11326	14217	14341	14310	14129	14204	14043
ENSG00000125844	2483.2	-1.66192	0.0256517	-64.7878	0	1378	1395	1410	1633	1632	1719	1333	1338	1331	1432	1420	1442	1519	1457	1517	1460	1425	1522	4030	3960	4072	5143	5278	5172	4646	4929	4897
ENSG00000129353	402.528	2.38349	0.0584799	40.7573	0	649	608	675	677	773	726	624	603	549	487	460	417	469	429	469	383	398	372	114	99	96	131	156	148	130	131	139
ENSG00000130829	1069.58	-2.46246	0.0640431	-38.4501	0	373	366	349	537	604	585	392	403	419	312	367	344	439	452	479	338	374	375	2029	2024	2032	2453	2606	2564	2784	2915	2895
ENSG00000131016	5435.5	1.75473	0.0430539	40.7565	0	8359	8513	8539	9385	9750	9514	7915	7956	7812	5399	5400	5373	4915	5211	5017	5020	5211	5001	2410	2332	2333	3006	2986	2899	2395	2421	2469
ENSG00000132031	578.566	-2.65999	0.0557119	-47.7454	0	170	145	140	213	206	200	158	143	169	502	480	468	589	612	561	442	408	439	830	874	886	1281	1224	1318	1145	1206	1141
ENSG00000133985	327.026	2.93201	0.061504	47.6719	0	580	598	582	703	716	721	600	571	579	287	263	264	278	300	342	258	264	262	69	70	65	85	94	100	77	97	93
ENSG00000134824	452.017	-2.82948	0.0578042	-48.9493	0	138	121	165	168	215	189	132	162	131	98	97	102	124	135	130	110	105	106	931	944	938	1261	1212	1162	1193	1360	1204
ENSG00000134962	518.404	-2.31872	0.0536327	-43.2333	0	216	217	196	204	211	220	180	195	155	416	382	412	328	353	423	344	377	356	825	816	877	1143	1123	1175	1061	1070	993
ENSG00000135218	739.793	1.90034	0.045559	41.7116	0	1129	1219	1207	1395	1317	1412	1134	1257	1124	675	671	674	664	687	580	644	610	687	312	288	255	395	364	387	354	347	339
ENSG00000136167	1450.27	7.28098	0.106278	68.5089	0	4043	4031	4067	4009	4147	4047	3501	3514	3553	526	469	543	504	514	563	504	541	500	17	20	14	44	34	29	22	25	24
ENSG00000136238	2566.2	1.13325	0.0292653	38.7234	0	3327	3260	3397	3497	3627	3574	2924	2968	3025	2862	2816	2843	3088	3068	3137	2796	2759	2791	1253	1261	1321	1644	1784	1702	1512	1593	1630
ENSG00000137501	1073.22	5.46412	0.0794624	68.7636	0	2151	2083	2175	2350	2395	2295	1959	2072	2134	975	1021	964	1011	938	1049	966	1055	1028	39	39	42	55	43	86	50	41	57
ENSG00000137801	807.165	-3.01947	0.040941	-73.7516	0	235	235	220	268	275	263	245	216	219	291	258	282	272	261	247	276	267	275	1636	1698	1710	2239	2270	2264	2072	1993	1985
ENSG00000138119	347.468	3.31159	0.0731461	45.2736	0	678	720	715	742	778	715	669	643	712	272	300	270	267	258	255	268	244	286	71	63	59	83	64	90	74	69	79
ENSG00000138207	1866.3	-1.40425	0.0277885	-50.5335	0	1076	1156	1108	1443	1407	1428	1044	1105	1119	1219	1256	1261	1317	1422	1319	1257	1161	1206	2710	2709	2794	3413	3498	3451	3462	3556	3489
ENSG00000138448	6874.4	2.41112	0.0315989	76.3039	0	9400	9711	9843	13292	13363	13374	10587	10444	10595	7303	7416	7437	7920	8150	7913	6890	6953	7033	1727	1849	1858	2468	2458	2431	2108	2094	2092
ENSG00000138449	1329.3	3.43429	0.0407136	84.3523	0	1959	2066	2035	2321	2374	2357	2054	1991	2079	1594	1682	1655	1763	1699	1750	1558	1522	1554	157	178	181	219	233	217	196	197	227
ENSG00000138772	547.223	2.82454	0.0528768	53.4175	0	843	871	895	948	973	1001	825	867	868	579	609	594	702	701	633	588	572	562	111	101	122	144	151	151	127	137	115
ENSG00000140416	1804.84	1.14408	0.0280736	40.7531	0	2475	2641	2548	2767	2819	2970	2419	2428	2369	1605	1597	1586	1811	1770	1763	1585	1655	1572	995	1035	968	1272	1385	1401	1245	1226	1235
ENSG00000141485	430.373	-2.0992	0.0482322	-43.5228	0	217	228	194	233	252	238	192	176	177	202	190	185	230	190	223	165	185	187	815	786	780	989	1020	926	951	994	992
ENSG00000141576	453.063	4.34521	0.0918065	47.3301	0	770	791	827	838	902	886	628	711	652	582	541	584	511	505	569	505	566	506	45	27	27	46	38	43	26	48	49
ENSG00000141753	359.624	-4.52722	0.0800922	-56.5251	0	30	43	41	58	61	44	47	31	42	44	38	35	57	67	51	45	56	43	823	834	861	1100	1135	1164	1147	1097	1110
ENSG00000144355	591.014	1.73801	0.041975	41.4059	0	829	967	818	1108	1142	1111	891	896	917	470	519	555	558	574	583	493	509	547	237	251	247	320	324	322	322	317	292
ENSG00000145192	10124.1	-1.34331	0.0318378	-42.1924	0	5967	6107	5974	7290	7556	7470	5643	5690	5717	8172	8223	8391	8969	9148	9102	7098	7268	7177	13055	13261	13538	17104	17604	17434	18129	18714	18505
ENSG00000146386	391.949	3.03931	0.0706148	43.0406	0	762	663	675	804	886	816	707	715	714	300	312	297	447	411	408	301	317	311	81	87	72	97	104	101	101	98	90
ENSG00000146648	503.959	3.3393	0.0689923	48.401	0	780	764	771	950	919	890	739	706	790	626	673	672	570	585	591	587	584	649	64	77	89	84	78	89	87	72	90
ENSG00000147255	475.908	-4.36411	0.0750796	-58.1264	0	38	47	55	43	57	54	50	46	44	442	390	416	394	437	425	377	364	351	836	821	836	1186	1120	1144	1042	1041	1032
ENSG00000147257	11362.3	3.49662	0.0376019	92.9905	0	14527	14748	14793	15434	15532	15619	13383	13525	13637	17622	17927	17918	18446	18955	18504	16788	16995	17111	1039	1086	1052	1595	1592	1671	1309	1277	1248
ENSG00000148175	394.505	-2.49609	0.0516229	-48.3524	0	159	152	140	165	187	189	139	168	158	126	150	147	131	134	134	120	137	118	780	823	797	1050	1064	1091	908	899	906
ENSG00000148180	519.122	-5.21812	0.0923418	-56.5087	0	33	28	31	47	39	50	30	34	34	182	212	199	237	223	215	170	206	218	1084	1102	1096	1361	1437	1475	1595	1576	1559
ENSG00000148672	4295.84	-1.33685	0.0237035	-56.3988	0	2536	2603	2641	2936	2910	3020	2328	2382	2316	3763	3818	3879	3931	3788	3758	3443	3572	3485	5479	5660	5711	7788	7721	7755	6786	6866	6852
ENSG00000149485	1104.01	-1.3594	0.0306513	-44.3506	0	761	781	768	812	909	861	695	702	651	614	622	592	571	676	675	621	558	596	1694	1667	1712	2235	2251	2228	2044	2129	2070
ENSG00000149564	373.43	1.86715	0.0491295	38.0046	0	543	576	631	718	735	755	557	575	620	328	300	334	347	332	364	297	294	312	137	146	130	178	202	191	199	200	202
ENSG00000149591	1489.66	2.79708	0.0646097	43.2919	0	2342	2357	2314	3374	3571	3490	2412	2437	2405	1315	1345	1346	1596	1761	1603	1158	1189	1219	307	319	292	404	401	420	453	486	497
ENSG00000150782	476.601	3.20062	0.0621732	51.4791	0	829	805	815	893	941	920	694	747	689	551	527	571	559	599	556	465	492	455	56	74	69	104	92	109	92	105	108
ENSG00000152952	1987.74	1.6011	0.0326943	48.9718	0	2252	2247	2314	2807	2853	2869	2291	2285	2278	2776	2810	2810	2821	2834	2923	2346	2422	2274	659	701	683	919	960	1011	836	867	776
ENSG00000162267	354.048	-3.76123	0.0828161	-45.4167	0	79	68	65	48	69	65	39	53	50	213	206	223	241	234	220	186	163	206	640	670	699	862	854	808	948	948	938
ENSG00000163235	509.211	2.34783	0.0512191	45.8388	0	728	727	741	799	781	821	683	663	684	635	683	651	639	690	647	609	582	624	138	130	141	168	161	159	138	146	138
ENSG00000163347	1702.6	1.25128	0.0304293	41.121	0	2158	2261	2281	2683	2763	2679	2134	2136	2171	1842	1823	1763	1839	1786	1901	1659	1667	1687	832	792	859	1210	1184	1247	980	999	954
ENSG00000163631	39076.4	-6.91063	0.0307998	-224.373	0	780	794	823	801	846	917	758	762	746	20629	20448	20381	23567	23887	23707	19972	20714	20448	78086	78845	79163	111536	113259	112609	102659	105039	104432
ENSG00000163694	264.338	3.2075	0.0821687	39.0355	0	375	380	341	482	475	524	407	402	417	319	337	334	313	342	334	292	319	331	29	40	35	47	55	62	48	53	48
ENSG00000164733	2526.03	-1.01245	0.0229048	-44.2027	0	1426	1406	1525	1750	1761	1738	1397	1393	1433	3004	3004	3058	3067	3211	3126	2670	2678	2716	2515	2666	2705	3404	3415	3434	3326	3447	3321
ENSG00000165389	1812.8	-1.97092	0.0356958	-55.2143	0	902	893	998	1092	1102	1102	807	821	850	871	826	842	989	948	1042	758	760	748	2896	3007	3118	4210	4339	4345	4045	4109	4016
ENSG00000165410	838.374	-1.46544	0.0383821	-38.1802	0	484	517	480	648	605	625	478	502	462	518	493	545	614	622	614	482	512	544	1176	1180	1186	1817	1803	1706	1507	1516	1568
ENSG00000166450	278.269	-3.66461	0.0892311	-41.0687	0	59	45	50	72	84	61	43	51	56	68	71	56	74	63	54	71	71	55	690	685	647	862	915	834	679	664	669
ENSG00000166598	12937.4	-0.8742	0.0220964	-39.563	0	9137	9362	9237	10378	10617	10647	8811	8918	8867	11855	12184	12027	12592	12819	12578	11087	11172	11349	14773	15047	15155	20556	20808	20857	17446	17876	17424
ENSG00000166825	1072.56	-1.98017	0.040351	-49.0736	0	515	497	473	635	659	643	439	431	433	735	710	750	667	688	651	610	634	653	1739	1724	1767	2284	2279	2278	2218	2312	2198
ENSG00000166851	1669.17	-1.18353	0.0293226	-40.3625	0	1001	1113	1112	1240	1295	1354	1076	1060	1027	1341	1357	1445	1340	1357	1354	1234	1236	1235	2114	2185	2216	2869	2812	2815	2859	2933	2832
ENSG00000167244	4589.66	-8.93061	0.101037	-88.3897	0	26	26	37	37	20	26	28	21	27	647	673	672	585	616	615	717	706	647	11431	11822	11775	15026	15283	15332	13857	14085	13790
ENSG00000167460	5717.74	1.20803	0.0191185	63.1864	0	7554	7646	7629	8677	8715	8696	6992	7021	7106	5966	5940	5883	6259	6450	6443	5731	5838	5905	2833	2898	2875	3789	3850	3945	3456	3617	3465
ENSG00000169499	521.978	3.60262	0.0641507	56.1587	0	790	894	822	1020	1090	1061	857	896	909	576	554	580	543	600	586	533	550	575	61	80	58	102	69	80	72	78	95
ENSG00000170540	3827.35	-1.34046	0.0326482	-41.0578	0	2260	2255	2254	2740	2651	2682	2318	2185	2313	3190	3222	3175	3439	3424	3326	2656	2703	2701	4966	5002	4966	7391	7319	7434	6107	6359	6280
ENSG00000171345	1104.09	-8.93051	0.211575	-42.2096	0	4	3	4	8	3	6	6	11	6	551	599	569	771	712	713	494	500	491	2217	2137	2163	2923	3021	2913	3233	3320	3368
ENSG00000171557	6466.53	-9.39084	0.0958371	-97.9875	0	32	32	21	31	27	31	24	32	26	761	769	717	867	920	824	784	818	799	15292	15444	15355	22744	23220	22904	19790	20209	19950
ENSG00000171560	4821.66	-9.78718	0.121149	-80.7862	0	17	17	11	14	11	15	10	21	30	502	502	521	524	527	505	476	550	546	11759	12071	12233	16505	16649	16633	14917	15019	14994
ENSG00000171564	3576.1	-9.9201	0.147697	-67.1654	0	14	6	12	12	5	11	12	16	12	237	235	238	254	255	276	268	265	301	8386	8835	8744	12475	12470	12508	11465	11830	11815
ENSG00000171759	1690.18	-1.35806	0.0264748	-51.2962	0	894	891	936	1070	1142	1073	916	935	894	1639	1646	1564	1722	1704	1672	1484	1633	1619	2133	2089	2171	2883	2846	2847	2457	2613	2679
ENSG00000172955	389.449	-2.78721	0.0555327	-50.1905	0	111	127	124	154	140	136	108	128	103	211	188	211	208	199	194	183	193	179	744	755	705	1008	1067	1044	845	877	867
ENSG00000174498	408.777	-2.50818	0.0588513	-42.6189	0	126	144	137	207	203	196	163	167	136	150	154	180	135	168	173	150	155	129	812	818	818	920	1003	1005	979	1044	1074
ENSG00000175899	6756.39	-2.25185	0.0456555	-49.3225	0	2967	2958	2920	2928	2941	2916	2440	2492	2520	4676	4822	4716	4191	4363	4294	4148	4187	4221	11620	11749	11778	15242	15533	15259	13266	13551	13269
ENSG00000182985	536.728	2.80502	0.0555286	50.5148	0	661	687	685	860	766	800	682	666	680	758	782	786	786	802	815	742	753	745	78	87	94	123	127	137	113	85	97
ENSG00000183044	1289.1	-1.58721	0.0389262	-40.7748	0	780	794	791	816	812	827	728	719	696	841	856	837	809	804	799	749	801	794	2087	2064	2120	2505	2620	2660	2305	2406	2407
ENSG00000185432	313.297	-2.42206	0.0568073	-42.6364	0	123	104	117	140	143	139	95	95	134	181	193	200	193	210	196	148	173	178	526	519	556	779	791	737	686	684	645
ENSG00000187244	393.542	-2.3585	0.0517999	-45.531	0	124	145	122	196	191	217	145	146	135	242	219	229	267	255	251	201	213	233	660	686	708	831	913	922	882	873	884
ENSG00000196177	1138.43	-1.51064	0.0356715	-42.3485	0	623	661	692	721	720	730	587	648	647	845	875	943	936	910	879	796	766	860	1606	1651	1708	2181	2247	2297	1883	1940	1908
ENSG00000196557	608.316	2.14902	0.0534182	40.2302	0	850	877	842	1125	1232	1266	922	957	887	656	700	650	613	624	630	557	573	564	172	201	189	229	233	252	260	234	267
ENSG00000196562	325.837	-3.84372	0.0686303	-56.0061	0	57	54	78	70	58	65	65	46	65	39	59	48	52	50	52	50	51	49	759	783	759	1004	1039	1001	915	910	942
ENSG00000197249	19673.9	-1.30774	0.0195298	-66.961	0	11943	12265	12164	14036	14460	14147	10589	10869	10889	16474	16774	16776	17946	18003	18049	15169	15087	15213	25293	26195	25952	34155	34907	34686	32058	33048	32615
ENSG00000198099	736.256	-3.80001	0.0580135	-65.5022	0	150	162	120	133	147	153	121	122	153	133	167	173	188	160	193	169	152	174	1584	1566	1631	2410	2307	2386	1925	2043	2039
ENSG00000198363	9121.67	1.01879	0.0129188	78.8617	0	11078	11140	11116	13250	13567	13638	10679	10785	11005	9799	9943	9793	10419	10380	10322	9254	9180	9286	4904	4883	4822	6678	6784	6862	6051	6121	6034
ENSG00000198648	1488.51	1.49864	0.0338381	44.2885	0	2055	2088	2107	2351	2383	2339	1976	2039	2035	1449	1493	1591	1702	1691	1636	1414	1529	1525	686	677	690	893	880	879	745	799	696
ENSG00000198848	883.62	-7.70695	0.144155	-53.4631	0	6	8	13	18	13	9	16	16	7	219	223	221	254	296	283	199	228	257	1993	2028	2050	2710	2773	2665	2762	2756	2711
ENSG00000211445	1505.89	1.33614	0.0299759	44.5739	0	1889	1922	1933	2271	2304	2299	1677	1706	1736	1756	1773	1754	1820	1952	2048	1621	1611	1642	653	657	672	879	863	931	818	816	816
ENSG00000234477	749.728	4.24395	0.0654048	64.8875	0	1201	1307	1313	1485	1459	1513	1066	1194	1168	893	881	848	911	1023	947	804	827	815	53	44	62	89	96	82	64	59	77
ENSG00000251381	767.431	6.41645	0.136516	47.0013	0	1069	1145	1140	1231	1162	1245	983	1004	1031	1119	1180	1131	1173	1176	1234	1118	1072	1185	10	9	7	20	22	18	11	13	9
ENSG00000265972	661.718	-1.74025	0.0438072	-39.7251	0	350	365	384	326	393	389	324	316	338	477	485	470	519	466	521	408	452	425	1015	1002	985	1413	1417	1375	1221	1228	1156
ENSG00000272620	672.746	5.7512	0.130304	44.1368	0	878	913	928	897	925	885	739	802	757	1150	1225	1198	1055	1072	1102	1045	1124	1047	10	14	10	26	16	19	19	19	13
ENSG00000100473	190.542	-3.11905	0.083548	-37.3325	8.17676e-303	57	49	44	75	65	65	43	52	50	40	61	55	49	51	61	37	51	37	375	363	426	592	608	590	502	495	459
ENSG00000182621	636.261	-1.53096	0.0410433	-37.301	2.63093e-302	394	352	338	457	458	488	363	331	359	405	383	395	458	429	423	385	372	420	1045	963	971	1347	1299	1299	1126	1148	1132
ENSG00000164543	908.399	1.50403	0.0403386	37.2852	4.72151e-302	1166	1169	1171	1486	1506	1499	1140	1150	1146	981	957	957	1117	1216	1200	884	937	930	359	384	371	516	545	558	453	457	437
ENSG00000106546	552.752	1.66474	0.0446981	37.2441	2.17083e-301	784	735	741	997	1001	1014	719	741	769	521	579	586	620	651	610	553	523	522	212	226	220	309	334	322	242	266	261
ENSG00000256340	289.582	-2.06689	0.0555548	-37.2045	9.41986e-301	118	137	129	176	162	165	118	126	139	152	131	147	177	167	162	156	139	146	505	484	459	698	630	722	587	642	665
ENSG00000129682	140.423	4.18608	0.11301	37.0418	3.94015e-298	354	392	352	449	466	446	321	392	370	17	22	20	21	21	24	10	15	15	15	18	17	23	22	25	27	32	18
ENSG00000157557	946.635	1.42206	0.0384432	36.9912	2.556e-297	1149	1237	1212	1330	1355	1430	1063	1108	1179	1189	1225	1227	1232	1227	1201	1028	974	1054	363	392	371	515	572	556	487	452	483
ENSG00000154864	874.298	1.94601	0.0527632	36.8821	1.43137e-295	1245	1265	1227	1303	1423	1333	1207	1218	1169	1093	1064	1099	924	978	985	1009	984	1042	286	273	295	416	380	392	323	307	333
ENSG00000122644	718.292	1.38994	0.0377131	36.8556	3.78054e-295	947	910	905	1022	1145	1091	929	861	957	798	797	792	935	859	867	742	781	739	294	296	311	433	458	414	390	394	405
ENSG00000174938	197.113	-2.56135	0.0695838	-36.8096	2.04657e-294	70	52	69	93	114	98	67	81	75	41	58	65	60	52	60	64	51	46	399	388	398	505	530	512	488	535	534
ENSG00000013297	251.342	3.33044	0.0910312	36.5857	7.56778e-291	332	366	371	473	486	463	355	383	341	305	275	304	339	326	309	342	348	308	31	27	34	57	52	41	30	47	40
ENSG00000005187	353.741	-1.80711	0.0494145	-36.5704	1.31492e-290	190	181	200	206	222	227	160	163	197	177	239	220	226	206	218	188	191	179	558	587	605	764	829	763	708	703	669
ENSG00000197747	1060.12	2.05102	0.0563043	36.4274	2.42473e-288	1558	1720	1669	1583	1676	1650	1415	1452	1469	1087	1120	1136	1155	1256	1294	1245	1336	1273	315	337	316	441	431	456	379	398	416
ENSG00000127955	208.357	3.50267	0.0966515	36.2402	2.17936e-285	347	334	314	426	416	406	340	319	314	239	229	212	231	274	287	208	245	215	25	28	31	44	34	28	49	24	24
ENSG00000179889	1363.36	-1.05311	0.0290754	-36.2201	4.48806e-285	978	871	959	1150	1108	1075	939	971	864	1075	1105	1197	1082	1170	1124	963	1053	986	1721	1724	1724	2327	2363	2413	2133	2215	2139
ENSG00000135744	3279.3	-1.11232	0.0307687	-36.1511	5.42541e-284	2067	2184	2141	2822	2971	2932	2242	2143	2233	2377	2352	2321	2673	2584	2601	2049	2127	2118	4231	4357	4363	5663	5918	5703	5594	5807	5817
ENSG00000167711	732.353	-1.82061	0.0504452	-36.0909	4.74205e-283	354	340	321	476	495	503	333	368	355	420	448	429	495	539	533	417	406	406	1147	1141	1089	1465	1470	1519	1536	1620	1652
ENSG00000198796	400.304	2.55868	0.0709853	36.0451	2.46136e-282	689	661	647	704	710	748	629	685	708	430	450	413	377	352	363	386	371	433	97	109	97	133	134	156	106	121	115
ENSG00000148584	763.549	-1.62076	0.0450512	-35.9759	2.96793e-281	387	367	412	461	539	460	395	404	384	624	609	593	583	601	544	590	547	607	1137	1175	1171	1447	1509	1534	1296	1242	1314
ENSG00000167767	152.576	3.31402	0.0921983	35.9445	9.12382e-281	340	337	316	402	391	435	321	317	322	79	80	94	76	82	88	64	65	63	35	42	39	30	29	40	40	35	33
ENSG00000067082	1117.98	1.12633	0.0313796	35.8936	5.66014e-280	1274	1340	1395	1727	1741	1695	1315	1362	1399	1252	1229	1197	1244	1294	1256	1146	1175	1173	587	570	601	695	809	819	670	677	707
ENSG00000198624	288.845	-2.06591	0.0576007	-35.8661	1.50707e-279	129	151	125	128	146	166	129	138	115	166	158	172	167	185	177	176	169	170	497	447	505	575	633	648	618	655	626
ENSG00000196975	5007.02	0.599302	0.0167659	35.7453	1.13585e-277	5352	5292	5258	6330	6598	6358	4975	5130	5121	5775	5674	5707	6167	6243	6184	5370	5430	5213	2936	3114	3101	4111	4372	4292	3917	3934	3947
ENSG00000092929	899.163	1.82525	0.0511295	35.6986	6.00028e-277	1238	1308	1189	1854	1868	1842	1297	1343	1344	791	945	879	830	891	917	741	755	791	347	370	314	453	478	428	445	466	471
ENSG00000186868	337.849	1.91039	0.0535885	35.6493	3.45917e-276	532	471	484	615	591	611	469	479	509	350	351	340	378	341	351	310	358	348	135	127	108	176	151	163	143	135	144
ENSG00000167972	295.401	5.95104	0.167245	35.5827	3.69329e-275	495	478	518	685	709	713	468	503	523	329	360	358	306	303	285	304	302	307	7	5	4	12	12	6	12	14	11
ENSG00000071205	224.751	3.70563	0.104613	35.4224	1.09222e-272	346	322	366	351	359	374	332	293	298	305	295	304	317	331	313	286	287	318	23	17	11	34	37	42	21	25	27
ENSG00000152558	11652	0.996287	0.0281488	35.3936	3.02193e-272	12419	12559	12188	16445	16773	16860	12338	12417	12480	14319	14446	14444	15472	15654	15636	12737	13033	12760	5836	5605	5712	8095	8240	8270	7155	7138	7015
ENSG00000110400	188.827	-2.47377	0.0698948	-35.3928	3.08635e-272	72	75	53	80	99	95	70	51	86	85	84	79	81	66	97	83	83	78	352	371	357	485	457	470	421	458	454
ENSG00000021826	335.681	-2.34324	0.0662738	-35.357	1.08962e-271	118	110	115	142	121	129	124	120	125	276	250	245	242	271	262	268	315	286	554	567	531	709	751	730	620	614	599
ENSG00000131981	1112.68	1.43508	0.040653	35.3008	7.89036e-271	1390	1507	1462	1659	1695	1648	1316	1382	1327	1235	1270	1271	1476	1493	1504	1161	1185	1148	448	441	462	584	575	596	635	677	600
ENSG00000103353	947.78	-1.17833	0.0334111	-35.2675	2.54372e-270	659	689	653	724	715	766	603	601	591	763	717	721	703	682	713	638	654	673	1302	1354	1298	1690	1728	1694	1571	1582	1526
ENSG00000142149	279.228	2.55324	0.0724354	35.2485	4.95122e-270	432	426	419	468	503	476	403	403	382	322	336	358	294	326	313	337	317	347	47	51	65	71	103	81	88	89	82
ENSG00000163586	156.066	-4.44391	0.126104	-35.2401	6.62029e-270	18	10	12	20	11	27	19	20	18	76	77	63	100	106	94	86	75	74	340	343	320	408	417	404	390	369	416
ENSG00000150540	561.891	-1.5171	0.0431487	-35.1598	1.11585e-268	340	334	344	399	368	367	276	303	312	346	436	428	437	464	419	369	365	352	735	784	847	1169	1122	1119	1002	1043	1022
ENSG00000115414	35670	-1.59423	0.0453939	-35.1199	4.51244e-268	19808	20212	19921	21291	21542	21758	17880	18200	18361	30042	30118	30029	25887	26388	26012	27059	27493	27575	53862	54786	54320	66900	68433	68545	59267	59981	60262
ENSG00000129103	936.934	1.21205	0.0345586	35.0723	2.38776e-267	1197	1189	1256	1384	1449	1440	1051	1144	1095	1037	1049	1051	1081	1138	1122	965	941	954	451	419	418	615	560	599	600	627	612
ENSG00000197157	2732.93	0.665017	0.0189839	35.0306	1.02378e-266	3180	3266	3130	3822	3982	3916	2991	3167	3116	2686	2670	2695	2853	2972	2893	2554	2585	2459	1753	1788	1867	2344	2372	2446	2332	2304	2307
ENSG00000116962	488.452	-1.82778	0.0522235	-34.9992	3.06019e-266	224	299	269	323	309	283	249	245	259	274	271	268	233	258	215	239	221	231	795	872	908	1068	1087	1175	980	1010	934
ENSG00000163581	1327.99	0.981208	0.0282088	34.7837	5.63665e-263	1523	1497	1552	1827	1749	1838	1465	1550	1557	1517	1590	1486	1635	1669	1590	1506	1443	1471	694	674	740	953	936	882	844	906	843
ENSG00000006453	800.023	1.27791	0.036766	34.7578	1.38076e-262	1187	1168	1137	1322	1318	1230	1047	1018	1007	781	824	789	815	828	809	719	698	716	389	406	386	564	549	588	484	508	493
ENSG00000237054	931.531	-1.06022	0.0305294	-34.7277	3.91551e-262	701	640	673	742	781	748	657	625	657	680	635	661	743	753	747	654	679	659	1212	1210	1186	1597	1657	1584	1540	1621	1556
ENSG00000089050	505.205	-1.37426	0.0396118	-34.6932	1.29158e-261	336	344	296	395	393	398	301	285	329	288	308	333	354	341	315	277	273	301	744	798	796	980	1011	1011	896	890	936
ENSG00000069702	621.494	-1.31416	0.037934	-34.6435	7.21176e-261	366	334	372	423	423	434	338	345	339	547	645	568	580	620	564	501	570	535	764	794	846	1080	1060	1070	960	956	962
ENSG00000277443	1240.27	1.56148	0.0451719	34.5674	9.99286e-260	1572	1473	1581	2057	2181	2138	1501	1598	1574	1391	1317	1442	1625	1671	1597	1191	1269	1209	464	461	493	685	722	672	597	644	631
ENSG00000196208	330.947	-2.19908	0.0636661	-34.5409	2.48685e-259	130	116	138	152	155	153	107	144	110	282	256	309	259	242	238	251	217	232	545	562	552	726	716	659	598	598	628
ENSG00000167552	236.176	2.19511	0.063683	34.4694	2.92532e-258	457	442	414	532	527	517	425	448	422	141	118	139	171	192	169	141	153	152	67	70	80	122	119	122	123	109	116
ENSG00000104419	331.138	2.32647	0.0677125	34.358	1.34677e-256	361	420	386	462	508	457	340	381	355	524	499	565	527	536	509	455	423	443	67	68	70	101	86	78	82	85	103
ENSG00000100342	170.135	-3.11704	0.0908659	-34.3037	8.65897e-256	53	39	67	55	53	55	46	33	46	55	39	36	37	31	40	36	46	55	340	388	349	450	438	534	444	506	482
ENSG00000078898	680.143	-9.39266	0.27492	-34.1651	9.94772e-254	2	3	0	5	5	0	2	7	4	10	5	13	4	9	4	9	15	9	1652	1777	1730	2276	2242	2346	2332	2407	2311
ENSG00000227227	299.25	2.25523	0.066024	34.1577	1.27588e-253	445	423	421	517	531	551	506	502	455	330	316	306	298	296	333	295	324	323	84	94	95	105	120	120	94	113	99
ENSG00000169692	551.681	2.1888	0.0641347	34.1282	3.4725e-253	763	793	718	1070	1184	1217	799	797	847	528	522	564	650	605	677	518	525	483	187	153	170	208	236	192	205	232	220
ENSG00000109321	468.833	1.6165	0.0474054	34.0996	9.18387e-253	635	606	693	809	827	845	661	661	647	427	447	453	513	530	493	475	455	475	172	181	186	263	249	242	275	271	270
ENSG00000172115	4348.6	0.760875	0.0223149	34.0972	9.89293e-253	4659	4810	4973	5940	5986	5998	4580	4589	4504	4756	4734	4830	5351	5539	5425	4564	4633	4745	2375	2457	2521	3481	3553	3476	3138	3301	3229
ENSG00000116285	4381.95	1.06893	0.0313887	34.0545	4.22526e-252	5193	5379	5400	5687	5969	5843	4802	5026	5024	5111	5343	5375	5119	5284	5404	5107	4974	4968	2240	2152	2269	2958	3041	3040	2527	2516	2636
ENSG00000057019	3625.18	1.22037	0.035841	34.0496	4.97589e-252	5146	5171	5001	5946	6201	6001	4927	5122	5181	3197	3242	3308	3200	3192	3219	3180	3127	3226	1965	1981	2056	2765	2885	2835	2200	2276	2240
ENSG00000123983	2599.66	-0.865731	0.0254447	-34.0241	1.18087e-251	1973	2037	2028	2370	2372	2403	1909	1999	1905	1998	1983	2010	1980	2074	2105	1723	1741	1776	3214	3217	3300	4568	4622	4515	3947	3871	3850
ENSG00000100441	661.096	-1.1474	0.033853	-33.8937	9.86052e-250	431	441	423	579	576	586	438	469	457	448	443	475	438	481	468	402	375	443	866	923	929	1211	1230	1281	1113	1151	1161
ENSG00000176928	199.404	3.57194	0.10565	33.8093	1.71661e-248	287	280	257	357	372	377	298	272	263	249	243	243	315	288	283	261	241	261	19	20	23	39	43	25	23	19	24
ENSG00000160613	920.06	1.74729	0.051716	33.7862	3.72208e-248	1215	1285	1348	1864	1955	1900	1335	1381	1311	811	833	882	905	946	935	780	713	735	348	374	336	475	511	493	512	519	514
ENSG00000178772	770.046	-1.25013	0.037018	-33.7708	6.23409e-248	462	473	470	566	563	603	420	453	452	653	719	674	623	642	633	642	664	648	975	997	1027	1368	1352	1357	1239	1189	1235
ENSG00000244731	293.753	-1.84179	0.0546273	-33.7154	4.02668e-247	160	141	137	163	173	159	122	123	121	209	263	245	231	239	224	194	235	219	415	465	437	582	579	554	565	545	570
ENSG00000166833	174.103	-5.8465	0.173495	-33.6985	7.10117e-247	11	4	9	14	14	10	3	5	6	29	40	58	36	36	40	40	42	44	454	406	448	484	554	526	511	512	511
ENSG00000166145	249.225	2.47418	0.0735326	33.6474	3.94678e-246	320	314	328	429	407	405	307	360	308	354	339	340	319	355	341	297	286	328	62	60	52	68	55	71	85	61	64
ENSG00000111912	587.192	1.34579	0.0401953	33.4814	1.0406e-243	744	731	756	907	923	911	703	775	733	680	669	639	660	694	680	620	613	632	259	282	216	385	375	399	296	338	316
ENSG00000243955	171.759	-3.15987	0.0944482	-33.4561	2.41356e-243	39	41	32	38	48	33	35	36	26	132	158	144	198	183	191	136	135	143	270	259	266	341	379	410	329	364	357
ENSG00000172831	547.032	-1.71287	0.0512213	-33.4405	4.04565e-243	299	297	258	367	365	347	266	299	279	340	363	385	349	353	348	308	336	331	794	831	886	1080	1049	1018	1167	1214	1165
ENSG00000197977	379.781	-7.87803	0.23599	-33.383	2.75987e-242	4	6	2	7	5	6	2	3	4	157	134	173	114	136	130	140	139	137	817	919	845	1241	1197	1239	981	1011	1049
ENSG00000136870	468.817	-1.66468	0.0499383	-33.3347	1.37796e-241	278	252	237	250	294	281	222	229	238	345	364	364	360	386	356	335	379	379	625	662	672	1009	969	978	811	823	808
ENSG00000171444	306.426	2.26361	0.0679113	33.3318	1.50889e-241	400	404	424	525	485	451	387	379	394	413	428	372	370	400	386	385	404	426	76	90	73	114	96	86	87	102	87
ENSG00000188112	291.242	2.17267	0.0652479	33.2987	4.52221e-241	443	424	461	557	537	568	375	418	417	292	265	288	328	310	338	339	324	285	85	80	98	101	121	109	112	121	114
ENSG00000159873	458.012	-1.54037	0.0463312	-33.2468	2.53418e-240	256	277	259	317	321	302	234	274	257	304	297	326	334	343	317	322	267	271	640	664	677	998	993	973	784	842	805
ENSG00000001084	2198.38	0.812906	0.0244591	33.2352	3.71133e-240	2335	2339	2352	2678	2905	2807	2251	2200	2331	2691	2590	2555	2876	2948	2932	2534	2656	2667	1182	1213	1158	1648	1642	1628	1428	1449	1456
ENSG00000125872	217.477	2.93854	0.0886148	33.1608	4.37723e-239	330	371	362	506	542	493	326	328	340	221	210	238	209	231	210	208	167	189	37	35	45	57	66	72	58	48	55
ENSG00000137124	2594	0.720471	0.021728	33.1586	4.69341e-239	3037	3085	2982	3497	3469	3557	2930	2906	2868	2677	2687	2697	2988	2859	2900	2598	2700	2575	1607	1591	1692	2096	2176	2241	1910	2051	2063
ENSG00000132688	960.596	1.43287	0.0433121	33.0824	5.83552e-238	1433	1458	1596	1751	1907	1862	1411	1432	1379	664	670	672	793	811	831	776	737	785	490	506	510	677	716	670	547	648	565
ENSG00000071054	6707.38	-1.23553	0.0375351	-32.9165	1.39336e-235	4377	4468	4475	4678	4767	4663	3950	4020	3932	5517	5575	5552	5439	5581	5577	5615	5703	5649	8810	9103	8970	12149	11995	12048	10178	10476	10274
ENSG00000080618	283.397	-2.52501	0.076826	-32.8666	7.16341e-235	93	98	90	83	72	103	90	67	79	289	278	257	282	305	270	246	256	264	396	387	428	574	642	669	525	476	453
ENSG00000092108	930.547	-1.21821	0.0370878	-32.8467	1.37357e-234	666	597	591	664	658	715	592	578	598	701	711	737	761	816	750	710	693	647	1195	1202	1259	1737	1823	1712	1467	1450	1542
ENSG00000184009	18826.3	0.763272	0.0232433	32.8384	1.79673e-234	22551	22915	22684	28838	29145	29326	21669	22049	22059	18107	18465	18470	18615	18773	19090	16307	16547	16654	11674	11746	11921	15859	16190	15949	16025	16161	16308
ENSG00000092148	2612.1	-1.55503	0.0475389	-32.7107	1.1801e-232	1493	1426	1468	1721	1749	1724	1544	1611	1595	1691	1640	1660	1591	1685	1640	1693	1642	1614	4086	4296	4156	5677	5632	5659	4199	4514	4481
ENSG00000135069	3020.95	-0.763945	0.0234312	-32.6037	3.87529e-231	2221	2348	2342	2540	2629	2611	2250	2225	2236	2623	2584	2635	2918	2986	3017	2512	2524	2545	3350	3347	3298	4451	4723	4766	4318	4388	4301
ENSG00000099260	137.701	-4.26387	0.130978	-32.5541	1.94612e-230	16	16	13	17	24	16	16	17	10	66	82	96	96	101	111	108	86	93	271	253	255	342	372	387	296	333	314
ENSG00000144045	159.887	-3.10739	0.0954853	-32.5431	2.77254e-230	34	40	33	45	48	44	28	27	24	149	136	131	149	154	158	126	128	120	253	259	298	340	349	294	305	363	348
ENSG00000159176	742.97	1.45812	0.044902	32.4735	2.66141e-229	1032	1036	1018	1215	1303	1303	880	910	926	763	795	775	865	893	885	719	674	702	325	299	341	434	429	393	451	400	464
ENSG00000131746	120.181	-4.80944	0.148137	-32.4663	3.34802e-229	11	11	7	19	14	18	9	9	9	29	28	38	19	30	22	18	20	17	288	283	310	373	358	389	333	347	349
ENSG00000135549	201.231	4.34199	0.133779	32.4563	4.60627e-229	308	298	277	390	368	321	274	318	304	270	249	234	339	308	315	236	215	258	9	14	10	18	24	24	13	15	16
ENSG00000165449	202.415	3.09658	0.0954164	32.4533	5.06097e-229	270	298	282	331	349	355	256	268	251	285	265	327	247	284	302	235	251	276	31	39	36	31	46	28	39	31	33
ENSG00000145685	630.095	1.21039	0.0373602	32.3979	3.03928e-228	780	813	791	875	970	961	750	709	794	707	738	731	735	730	722	671	670	661	324	323	318	395	413	393	356	359	373
ENSG00000162909	927.843	0.957324	0.0295602	32.3856	4.50944e-228	1270	1258	1240	1508	1522	1514	1235	1234	1278	750	823	738	849	832	825	735	748	699	614	593	581	776	796	821	651	751	707
ENSG00000123240	567.626	1.54593	0.0477365	32.3847	4.62133e-228	802	758	788	871	816	847	697	759	780	650	644	586	689	689	643	630	639	588	230	194	224	340	316	333	278	296	271
ENSG00000092820	2080.5	0.765485	0.0237176	32.275	1.60279e-226	2438	2543	2531	3042	2992	3049	2368	2373	2284	2083	2076	2073	2275	2361	2194	1910	2067	1942	1233	1261	1312	1687	1803	1766	1576	1703	1734
ENSG00000122565	5122.83	0.681263	0.0211559	32.202	1.68117e-225	5389	5425	5404	6792	6663	6643	5444	5417	5433	5651	5960	5914	6526	6671	6485	5256	5292	5432	2931	3051	3048	4110	4213	4129	3889	3908	3978
ENSG00000172296	130.516	-4.05079	0.126184	-32.1024	4.13875e-224	19	17	15	25	18	21	25	13	17	76	65	80	79	50	70	67	51	60	279	274	246	384	367	390	298	331	287
ENSG00000182378	126.75	-3.53326	0.110399	-32.0043	9.57585e-223	19	33	21	24	36	33	14	33	20	54	78	60	57	59	55	65	61	68	244	245	236	307	329	347	356	328	341
ENSG00000150093	5373.16	0.718636	0.0224711	31.9805	2.04748e-222	6156	5977	5963	7196	7383	7335	6265	6276	6118	5616	5720	5740	5921	6016	5986	5331	5446	5336	3428	3353	3405	4667	4689	4626	3932	4064	3985
ENSG00000162458	442.645	1.78531	0.055852	31.965	3.34363e-222	631	607	573	863	843	855	577	685	568	438	469	454	457	514	483	409	414	418	161	174	164	203	191	240	223	220	237
ENSG00000103342	3515.02	-0.640742	0.020085	-31.9016	2.53071e-221	2934	2912	2945	3292	3436	3358	2785	2816	2862	2851	2848	2874	3087	3044	3051	2590	2708	2713	3906	3987	4136	5482	5527	5540	4689	5073	4907
ENSG00000141756	1354.57	-1.25869	0.039557	-31.8197	3.43123e-220	850	823	848	1134	1213	1190	873	905	913	835	861	923	847	907	914	774	781	709	1923	1927	1914	2385	2570	2534	2587	2599	2690
ENSG00000100938	683.178	-1.25561	0.0395085	-31.7807	1.18041e-219	495	430	488	504	547	525	441	424	428	465	419	426	536	511	533	461	400	420	955	986	937	1292	1303	1210	1180	1223	1276
ENSG00000006016	1348.51	-1.37861	0.0434411	-31.735	5.02385e-219	867	899	849	1203	1262	1193	860	915	887	522	564	544	635	652	641	535	497	550	1961	2120	2100	2737	2735	2914	2940	2931	3036
ENSG00000078804	282.325	-1.6852	0.0534591	-31.5232	4.09595e-216	146	145	157	165	185	183	146	141	132	212	213	225	179	210	187	182	206	189	446	444	437	561	561	536	512	516	537
ENSG00000266714	424.781	2.31922	0.0738012	31.4252	8.93579e-215	609	621	594	880	955	916	627	659	628	464	480	466	429	432	463	347	369	363	101	108	130	131	204	142	166	160	168
ENSG00000135127	265.407	2.02243	0.0644426	31.3834	3.30876e-214	361	341	338	465	494	476	390	382	385	319	309	311	319	318	309	238	264	281	74	83	92	103	107	107	104	129	105
ENSG00000197894	1989.94	-1.21993	0.0388792	-31.3774	3.98428e-214	1370	1410	1415	1597	1485	1460	1303	1281	1290	1293	1244	1228	1591	1550	1515	1329	1278	1302	2574	2698	2627	3642	3584	3877	3631	3685	3608
ENSG00000204580	856.997	1.35107	0.0431009	31.3467	1.03897e-213	1032	1071	1039	1489	1508	1491	1094	1106	1101	913	921	878	882	960	952	851	854	869	395	418	421	503	481	506	505	565	517
ENSG00000151690	197.364	2.17344	0.0696061	31.2249	4.70529e-212	339	347	354	412	411	407	309	315	318	149	191	173	146	168	168	150	143	166	82	66	70	95	78	92	64	98	75
ENSG00000129515	1057.74	-1.05296	0.0337292	-31.2181	5.79643e-212	759	726	719	887	822	895	728	735	733	811	827	825	920	937	941	697	691	694	1320	1347	1352	1872	1879	1873	1720	1690	1696
ENSG00000148200	385.346	-1.71807	0.0550812	-31.1915	1.32376e-211	190	203	195	220	229	226	212	176	224	280	282	280	259	266	252	272	265	296	614	624	624	759	790	793	697	691	645
ENSG00000106605	805.65	1.32033	0.0423719	31.1605	3.46948e-211	1151	1180	1222	1282	1397	1430	1064	1116	1116	653	671	694	845	883	837	645	722	630	402	428	397	568	547	518	502	541	543
ENSG00000163191	478.651	1.82102	0.0584408	31.1601	3.49727e-211	740	699	750	734	777	756	643	662	675	451	485	527	589	584	573	495	500	459	172	174	197	181	212	208	246	226	230
ENSG00000111424	163.443	2.68545	0.0862051	31.1519	4.50275e-211	290	280	298	315	316	321	297	276	269	153	134	175	162	139	143	137	151	157	45	32	42	41	55	56	46	58	45
ENSG00000100462	1245.95	-1.06276	0.0341413	-31.1283	9.35442e-211	888	929	915	1033	983	1085	915	901	845	813	818	816	950	936	956	802	820	867	1600	1735	1661	2111	2188	2082	2180	2251	2178
ENSG00000066654	831.853	-1.21895	0.0391642	-31.1241	1.06028e-210	561	539	552	648	677	682	561	502	538	604	582	614	637	595	581	541	578	515	1151	1187	1107	1630	1664	1660	1369	1345	1300
ENSG00000155463	1030.02	-0.89803	0.0288734	-31.1023	2.083e-210	833	828	820	948	892	875	754	721	780	736	767	763	809	825	781	677	681	733	1258	1307	1344	1733	1763	1754	1582	1687	1652
ENSG00000100916	247.692	-1.96805	0.063288	-31.0967	2.4733e-210	107	98	131	146	148	130	128	121	120	122	181	132	136	178	137	113	112	143	380	421	410	567	581	564	521	500	538
ENSG00000103018	2538.37	-0.762827	0.0245675	-31.0502	1.0455e-209	2080	2190	2113	2290	2446	2325	1949	2009	1976	1804	1900	1925	1993	2052	2124	1683	1824	1690	2980	3050	3003	4261	4239	4160	3882	3922	3919
ENSG00000138074	2930.19	0.79419	0.0256596	30.951	2.26586e-208	3568	3722	3727	4209	4542	4502	3354	3380	3435	2868	2886	2873	2965	3071	3094	2476	2627	2526	1830	1827	1916	2309	2443	2458	2365	2491	2440
ENSG00000136010	212.371	2.16729	0.0701866	30.8789	2.09939e-207	323	346	312	375	373	397	306	332	320	237	217	250	207	209	233	213	193	219	59	81	55	84	89	100	86	73	69
ENSG00000080824	25981	-0.459077	0.0149137	-30.7821	4.14617e-206	21562	21746	21719	24833	24863	24823	20924	21421	21290	24298	24772	24293	26112	26201	25914	23374	23468	23703	25892	26447	26284	35271	36141	35377	32431	32886	32892
ENSG00000151693	998.507	1.08693	0.035403	30.7016	4.92317e-205	1290	1328	1292	1478	1516	1477	1211	1221	1263	1064	1097	1066	1050	1038	1045	960	1025	928	535	544	550	785	723	768	620	632	608
ENSG00000177189	4856.91	-0.992347	0.0323796	-30.6473	2.60202e-204	3366	3347	3431	4103	4175	4138	3291	3414	3296	3937	4021	3873	3767	3982	3994	3782	3791	3918	6202	6216	6402	8585	8601	8496	6976	7020	7015
ENSG00000080546	386.115	-1.41103	0.0461546	-30.5719	2.61209e-203	227	220	238	253	257	264	215	223	219	293	273	304	341	341	343	311	310	265	508	578	498	737	732	707	611	671	663
ENSG00000118271	145.222	-5.65597	0.185108	-30.5549	4.36855e-203	8	9	6	9	6	10	9	7	7	32	37	53	44	47	36	31	35	48	299	332	318	403	416	406	506	462	489
ENSG00000115652	1502.17	0.872893	0.0285922	30.529	9.61633e-203	1849	1845	1877	2037	2023	2138	1698	1804	1752	1544	1591	1597	1679	1706	1705	1526	1487	1492	807	892	821	1107	1207	1238	1072	1134	1169
ENSG00000173482	844.21	1.49162	0.0488643	30.5258	1.0552e-202	1143	1202	1186	1228	1407	1271	1075	1089	1040	1034	951	951	889	957	868	932	893	890	400	388	335	478	473	521	420	405	412
ENSG00000198420	898.365	1.06204	0.0348299	30.4923	2.92737e-202	1209	1199	1269	1432	1453	1434	1117	1119	1136	890	877	898	894	812	877	774	796	778	527	533	519	707	746	669	605	619	585
ENSG00000204444	513.386	-1.74343	0.0571932	-30.4831	3.86221e-202	286	291	308	317	312	286	268	261	275	329	284	336	325	331	283	262	276	287	799	781	820	1000	1019	991	1183	1142	1118
ENSG00000112297	824.803	1.26955	0.041745	30.4121	3.35112e-201	1045	1085	1087	1154	1230	1149	1008	969	1028	942	989	988	941	941	928	874	896	948	370	386	385	532	553	567	416	447	456
ENSG00000106853	155.974	-2.26299	0.0744487	-30.3967	5.34164e-201	61	62	73	65	69	80	63	52	53	120	109	111	105	116	98	86	85	89	251	256	265	332	357	355	313	353	329
ENSG00000197635	2426.39	-1.22321	0.0402629	-30.3806	8.68862e-201	1565	1566	1640	1679	1712	1612	1431	1435	1532	2072	2135	2075	2087	2001	1986	2024	2138	2043	3104	3199	3203	4295	4363	4337	3784	3783	3570
ENSG00000027697	2531.4	0.828566	0.0272903	30.3612	1.55728e-200	3017	2984	2920	3527	3594	3650	3018	3079	3017	2505	2629	2490	2939	2969	2843	2392	2448	2380	1537	1457	1464	2168	2162	2068	1906	1852	1859
ENSG00000170099	293.327	-1.89259	0.0623582	-30.3503	2.16609e-200	165	153	131	156	162	146	106	113	123	261	225	264	240	233	237	201	226	194	449	443	438	531	531	592	560	580	589
ENSG00000132646	4794.15	-0.83879	0.0276552	-30.3303	3.95321e-200	3846	3864	3822	4723	4799	4741	3660	3772	3578	3092	3161	3140	3627	3511	3566	2911	2918	2879	5728	5746	5790	8388	8476	8582	7951	8058	8172
ENSG00000205269	143.393	-2.71917	0.0897836	-30.2858	1.52103e-199	48	32	40	58	51	57	36	46	45	106	93	92	91	77	106	91	65	82	258	225	258	337	389	349	335	293	313
ENSG00000150938	2197.95	0.804246	0.026648	30.1803	3.69011e-198	2579	2547	2609	3222	3237	3215	2565	2612	2619	2263	2159	2278	2198	2221	2320	2164	2189	2169	1364	1447	1382	1785	1911	1833	1609	1620	1643
ENSG00000152804	562.64	-1.44331	0.047981	-30.0809	7.36884e-197	318	291	295	356	383	395	285	336	262	526	522	469	577	531	508	431	464	452	678	715	695	1037	1132	1019	875	1010	912
ENSG00000139044	219.16	3.06082	0.101822	30.0604	1.36248e-196	251	221	228	337	351	363	229	297	274	375	345	356	323	321	372	302	322	305	41	24	26	36	32	33	42	37	37
ENSG00000183696	276.878	1.96934	0.0658442	29.9091	1.27301e-194	396	391	388	494	519	535	369	376	367	295	308	276	313	388	345	236	280	274	76	97	93	109	117	120	118	136	123
ENSG00000253645	132.062	3.73008	0.124727	29.906	1.39126e-194	212	226	237	250	295	292	210	234	196	118	153	162	139	158	153	115	125	146	16	12	21	22	19	20	17	19	18
ENSG00000100593	270.501	2.04206	0.0683091	29.8943	1.96819e-194	332	364	379	446	462	401	314	325	314	349	355	387	342	369	361	352	309	322	71	77	72	83	99	82	110	117	108
ENSG00000128245	1437.72	0.847542	0.0283548	29.8906	2.1919e-194	1803	1838	1813	2015	2082	2020	1653	1723	1723	1401	1381	1424	1623	1568	1490	1393	1385	1362	848	869	838	1202	1226	1146	1102	1038	1136
ENSG00000149177	372.061	1.62903	0.0546394	29.8142	2.14514e-193	532	550	534	637	625	643	541	467	482	391	348	431	392	381	397	360	382	365	174	154	167	206	213	217	181	184	142
ENSG00000015676	770.03	1.09182	0.0366479	29.7921	4.13077e-193	998	1021	985	1091	1107	1203	931	894	868	792	835	864	897	929	907	757	748	767	370	382	386	501	554	554	511	528	545
ENSG00000196792	765.192	-1.21896	0.0409448	-29.7708	7.76976e-193	486	513	483	637	622	627	482	513	501	533	529	542	597	572	515	516	455	496	1071	1132	1090	1512	1517	1469	1223	1168	1265
ENSG00000197457	97.3953	-3.89813	0.130952	-29.7676	8.52556e-193	12	14	15	20	29	22	14	11	16	24	39	32	35	25	26	31	27	22	216	204	221	251	282	273	285	306	266
ENSG00000103356	475.138	-1.24649	0.0418799	-29.7634	9.62058e-193	319	326	340	339	313	330	297	291	310	354	387	353	389	393	364	352	328	353	629	629	631	860	857	869	774	805	851
ENSG00000106244	1725.24	0.928023	0.0311836	29.76	1.06028e-192	2076	2129	2112	2705	2864	2733	2164	2141	2147	1502	1638	1613	1753	1763	1771	1579	1570	1608	1015	1021	1076	1263	1379	1294	1341	1378	1414
ENSG00000092203	823.45	-1.02607	0.034507	-29.7352	2.21061e-192	652	628	629	676	646	652	579	579	604	582	585	585	643	614	615	580	540	550	1082	1121	1111	1423	1507	1467	1299	1313	1343
ENSG00000164647	103.626	-4.74564	0.159796	-29.6982	6.6294e-192	4	12	9	12	9	9	9	15	14	28	31	33	32	35	34	21	37	24	228	208	255	336	304	344	288	272	296
ENSG00000100852	1770.8	-1.10389	0.0371914	-29.6812	1.09422e-191	1190	1150	1132	1622	1641	1600	1281	1238	1246	1231	1177	1190	1171	1208	1190	1128	1120	1061	2450	2491	2555	3365	3441	3395	2824	2796	2919
ENSG00000182718	1557.21	1.19275	0.0401963	29.6731	1.38939e-191	2203	2237	2192	2229	2355	2260	2036	2077	1977	1452	1511	1539	1693	1880	1703	1415	1445	1376	738	810	807	1083	1090	1086	1060	1030	1019
ENSG00000188554	684.969	-1.26543	0.0427094	-29.6289	5.14026e-191	431	477	447	532	501	463	388	457	370	542	550	506	555	559	541	491	537	541	904	978	941	1247	1279	1326	1063	1081	1086
ENSG00000198053	118.718	4.64174	0.15674	29.6142	7.9187e-191	216	249	230	338	370	352	248	275	252	68	57	82	77	86	81	59	66	67	15	6	13	16	9	11	10	14	8
ENSG00000173852	821.542	1.05583	0.0356651	29.6041	1.06303e-190	974	1052	964	1136	1171	1213	954	946	957	983	987	989	934	933	997	834	817	867	423	430	422	570	598	604	518	492	509
ENSG00000113448	103.955	-3.03597	0.102626	-29.583	1.98498e-190	38	22	33	35	31	33	24	29	36	27	31	40	31	28	27	30	36	30	236	215	214	286	292	329	245	259	259
ENSG00000092140	640.499	-1.21657	0.0411567	-29.5594	3.97232e-190	423	392	396	499	543	497	406	387	383	523	522	534	540	540	531	456	416	401	858	836	869	1178	1205	1183	979	1120	1007
ENSG00000108846	1155.02	1.00274	0.033971	29.5176	1.36154e-189	1408	1532	1556	1868	1731	1758	1426	1381	1392	1138	1197	1270	1149	1176	1205	1023	1085	1051	649	618	667	829	908	837	845	846	903
ENSG00000170485	483.439	1.24144	0.0420617	29.5147	1.47974e-189	624	621	623	800	758	755	567	610	615	513	517	559	546	502	519	502	485	460	245	259	224	308	337	326	269	296	292
ENSG00000148484	691.047	1.02512	0.0347388	29.5093	1.728e-189	824	875	891	967	1013	975	804	824	806	754	728	745	844	809	829	697	730	666	355	379	349	473	517	492	462	491	457
ENSG00000156968	379.844	-2.10693	0.0714173	-29.5018	2.1553e-189	172	221	223	168	190	176	145	151	173	204	195	222	186	192	187	204	198	202	618	614	641	975	960	969	761	792	804
ENSG00000107742	1131.62	1.30269	0.0441821	29.4845	3.57305e-189	1859	1825	1831	2609	2529	2623	1836	1813	1845	515	521	561	618	618	576	491	520	491	689	691	698	862	879	932	942	1015	953
ENSG00000197705	207.108	2.00615	0.068131	29.4455	1.1268e-188	267	277	318	355	367	370	300	281	298	229	215	255	247	234	242	216	212	219	66	62	66	97	87	77	73	85	101
ENSG00000112096	4042.54	0.694129	0.0235876	29.4278	1.89211e-188	4367	4632	4481	5289	5424	5422	4179	4463	4247	4559	4333	4600	4906	5041	4915	4031	4190	4101	2324	2408	2509	3464	3425	3483	2892	3093	3054
ENSG00000144331	171.942	5.57554	0.189898	29.3607	1.35576e-187	326	370	336	334	356	351	291	298	297	188	195	182	176	170	164	173	190	179	10	7	5	9	8	5	7	6	6
ENSG00000135220	1441.88	-1.12601	0.0384131	-29.3131	5.48168e-187	866	969	938	1226	1284	1302	992	981	991	982	939	992	1147	1135	1221	874	928	945	1764	1864	1927	2632	2759	2771	2452	2465	2496
ENSG00000134769	359.865	1.48208	0.0505732	29.3057	6.77806e-187	498	508	477	607	556	570	453	457	480	415	415	385	366	389	380	395	359	379	143	146	155	214	219	213	181	206	195
ENSG00000090857	499.033	-1.34857	0.0460365	-29.2935	9.65713e-187	333	356	383	421	351	378	295	284	315	302	293	290	300	293	281	280	290	287	757	763	755	1054	1000	1047	852	874	938
ENSG00000106804	1099.42	-1.22719	0.0420549	-29.1806	2.62442e-185	641	645	704	779	743	816	697	666	671	962	989	972	962	965	899	917	989	953	1396	1417	1444	1969	2041	1981	1550	1694	1627
ENSG00000179761	737.406	-0.981459	0.0337536	-29.0771	5.34952e-184	586	636	602	643	683	663	515	556	554	437	461	450	440	483	465	430	437	407	984	962	1081	1300	1327	1361	1243	1296	1327
ENSG00000257702	357.502	-1.5271	0.0525193	-29.077	5.35272e-184	189	187	211	269	272	288	210	210	194	209	196	212	210	238	239	200	218	218	538	544	551	640	686	734	757	712	744
ENSG00000071127	3167.5	0.750004	0.0258634	28.9986	5.20816e-183	3499	3727	3690	4528	4685	4593	3480	3586	3500	3313	3425	3321	3543	3661	3612	2948	2979	2955	1981	1947	1921	2515	2530	2546	2606	2593	2558
ENSG00000171490	3097.69	-0.732188	0.0252668	-28.9783	9.36835e-183	2552	2573	2617	2771	2920	2907	2325	2371	2321	2403	2457	2363	2584	2563	2688	2339	2410	2425	3593	3501	3516	4740	4899	4930	4732	4726	4771
ENSG00000100897	556.103	-1.26237	0.0435989	-28.9543	1.87481e-182	355	413	382	413	400	473	301	326	368	399	410	395	412	412	408	372	362	367	754	756	796	974	1002	966	994	1064	1024
ENSG00000267257	201.821	2.57087	0.0888947	28.9204	4.98229e-182	290	413	360	369	375	331	323	289	354	214	228	196	194	201	194	196	198	201	52	55	47	65	74	62	68	59	49
ENSG00000170027	3796.87	0.807584	0.0279294	28.9152	5.77372e-182	4762	4951	4973	5388	5335	5345	4408	4604	4460	3686	3704	3746	3833	3848	3904	3493	3614	3532	2398	2499	2494	3205	3241	3343	2765	2834	2838
ENSG00000171867	2037.64	-0.824089	0.0285913	-28.823	8.26193e-181	1649	1619	1680	1929	1978	1934	1508	1552	1528	1323	1395	1334	1629	1618	1582	1386	1400	1453	2500	2517	2491	3504	3622	3631	3105	3096	3154
ENSG00000255252	211.653	2.35925	0.0818861	28.8114	1.15258e-180	327	362	328	417	466	450	313	314	344	194	195	183	240	275	197	162	192	175	49	53	58	88	95	109	67	70	67
ENSG00000132640	342.988	-1.45964	0.0506776	-28.8024	1.48527e-180	186	237	200	218	268	222	178	175	174	269	239	267	265	295	274	256	252	279	471	467	493	649	672	691	583	593	558
ENSG00000134107	589.624	1.33064	0.0461988	28.8024	1.48527e-180	740	766	770	837	924	918	668	726	681	691	720	762	709	714	751	601	599	586	218	273	272	339	393	388	316	339	296
ENSG00000125870	1201.12	-1.04931	0.0364592	-28.7804	2.79116e-180	851	896	894	967	931	977	815	825	788	854	826	901	1061	1068	1065	831	866	888	1467	1596	1502	2200	2051	2143	1928	1896	1924
ENSG00000146072	1368.48	1.02324	0.0355937	28.7477	7.13208e-180	1825	1872	1767	2226	2309	2229	1779	1753	1732	1321	1321	1341	1223	1142	1276	1158	1211	1148	823	774	823	1079	1161	1134	983	991	943
ENSG00000146678	623.904	1.70621	0.059401	28.7235	1.42638e-179	729	731	748	943	972	979	716	718	669	907	896	920	898	928	928	637	684	649	193	223	208	287	271	258	248	266	273
ENSG00000125871	689.56	-1.35989	0.0475556	-28.5958	5.55499e-178	506	432	457	493	519	483	397	410	475	407	448	401	485	483	469	391	406	469	1100	975	1015	1391	1457	1366	1131	1261	1170
ENSG00000104613	658.119	-1.07699	0.0377032	-28.565	1.3347e-177	386	439	451	471	489	444	409	445	433	604	610	615	647	682	629	608	540	582	804	757	792	1015	1115	1033	955	1007	1015
ENSG00000196591	2235.79	0.656483	0.0229977	28.5455	2.32297e-177	2364	2391	2405	2959	3007	2926	2319	2354	2297	2491	2532	2525	2813	2668	2820	2356	2323	2375	1318	1313	1408	1873	1950	1927	1650	1667	1690
ENSG00000148935	132.18	-2.71671	0.0951734	-28.5449	2.36242e-177	36	48	46	42	39	48	52	30	34	71	78	84	114	102	93	79	67	88	213	236	228	278	286	309	316	321	313
ENSG00000101871	154.167	3.57574	0.125284	28.5411	2.61842e-177	223	237	243	257	244	284	226	217	218	219	223	225	230	192	199	204	134	190	17	18	17	32	27	28	11	18	15
ENSG00000108924	1585.54	-0.804967	0.0282041	-28.5408	2.6349e-177	1126	1225	1232	1377	1355	1370	1122	1153	1191	1437	1453	1375	1416	1419	1387	1283	1305	1392	1794	1858	1833	2518	2581	2543	2198	2227	2217
ENSG00000182534	924.075	0.895213	0.0313666	28.5403	2.66424e-177	1138	1175	1196	1279	1330	1368	1085	1063	1064	884	932	906	1039	1050	1015	920	936	901	540	544	543	691	727	698	693	695	696
ENSG00000140740	2188	-0.970858	0.0340458	-28.5163	5.282e-177	1685	1738	1773	1760	1739	1803	1528	1523	1599	1653	1547	1599	1735	1728	1752	1585	1558	1549	2701	2654	2815	3684	3794	3708	3648	3604	3632
ENSG00000257764	1922.93	-0.902649	0.0316834	-28.4896	1.12711e-176	1690	1595	1653	1769	1771	1810	1387	1481	1401	1238	1244	1203	1308	1260	1303	1132	1125	1049	2376	2492	2457	3512	3540	3540	3182	3329	3262
ENSG00000077942	1201.89	0.923695	0.0324887	28.4313	5.92271e-176	1448	1484	1511	1872	1972	1926	1460	1508	1481	1196	1184	1252	1191	1160	1174	1036	1061	1056	732	705	729	865	958	959	957	955	948
ENSG00000101343	691.151	-1.21456	0.0427637	-28.4016	1.37216e-175	485	462	474	576	536	519	462	469	412	460	534	460	480	513	480	470	443	453	972	905	961	1342	1417	1393	1125	1105	1140
ENSG00000107959	1274.94	1.17117	0.0412456	28.3951	1.6462e-175	1604	1565	1688	1675	1763	1772	1468	1432	1480	1505	1690	1574	1424	1531	1449	1409	1455	1439	643	627	606	794	808	812	731	762	721
ENSG00000168497	465.556	1.61488	0.0568963	28.3828	2.32806e-175	520	555	554	751	768	803	561	546	535	572	552	561	623	668	680	525	480	539	159	164	169	242	207	206	219	223	252
ENSG00000242265	22454.5	-0.854613	0.030116	-28.3774	2.70669e-175	18612	19140	18706	21681	21882	22025	17703	17913	17932	13617	13657	13554	13326	13779	13602	13341	13378	13327	30412	30784	30542	41650	41838	42412	34381	34902	34767
ENSG00000258525	90.7142	-4.79776	0.16928	-28.3421	7.35124e-175	12	11	6	9	12	7	8	7	13	13	3	8	14	11	10	5	5	5	197	214	217	308	343	330	246	290	261
ENSG00000102034	266.232	1.58861	0.0560964	28.3193	1.40121e-174	381	397	402	489	482	510	354	359	346	242	276	257	241	264	273	245	242	252	122	98	119	171	162	157	139	146	137
ENSG00000051108	419.846	-1.24893	0.0441284	-28.3021	2.27068e-174	287	285	267	293	349	302	251	290	243	308	282	327	336	345	366	267	288	286	541	577	559	774	819	818	691	707	706
ENSG00000179222	732.27	-1.29943	0.0459809	-28.2602	7.42607e-174	446	534	521	654	638	743	457	470	461	389	345	399	384	376	392	298	319	288	1070	1128	1161	1438	1490	1536	1426	1476	1494
ENSG00000214595	104.56	-2.72228	0.0963511	-28.2537	8.89494e-174	29	30	33	44	50	36	42	34	34	37	43	40	42	49	38	25	40	42	220	218	222	275	268	295	242	237	236
ENSG00000103449	165.187	5.32194	0.188799	28.1884	5.61293e-173	248	260	256	347	359	331	220	237	239	225	207	227	237	208	214	200	188	203	4	6	5	15	9	6	7	4	7
ENSG00000100883	1239.27	-1.10066	0.0390501	-28.1858	6.02703e-173	908	879	973	1026	959	987	832	834	823	858	908	840	985	965	942	833	810	830	1614	1633	1557	2439	2421	2390	1967	1964	1978
ENSG00000244694	103.881	-3.47994	0.123714	-28.129	2.98004e-172	23	26	13	22	25	22	17	24	15	52	80	58	86	64	51	54	60	68	195	204	184	290	275	228	227	262	249
ENSG00000105778	1020.97	0.916756	0.0325984	28.1228	3.54157e-172	1202	1269	1246	1337	1430	1428	1119	1205	1171	1112	1119	1171	1186	1158	1180	1058	1081	1077	556	599	579	791	819	782	678	700	623
ENSG00000204128	620.982	-0.942827	0.033528	-28.1206	3.75254e-172	462	458	444	520	543	524	440	452	457	472	513	482	514	466	497	458	470	482	771	807	770	1012	1056	1019	951	978	1009
ENSG00000084774	1208.21	1.14956	0.0409043	28.1036	6.04063e-172	1415	1431	1390	1833	1905	1870	1349	1399	1427	1538	1496	1461	1336	1354	1342	1210	1311	1333	625	623	570	755	790	787	752	732	735
ENSG00000146700	103.85	-2.88248	0.102744	-28.0549	2.36744e-171	31	30	29	35	34	36	30	32	35	35	41	40	57	64	53	44	38	39	196	197	215	248	257	246	292	263	265
ENSG00000131747	7211.97	-1.02155	0.036454	-28.0229	5.79578e-171	4892	4876	4815	5735	5828	5978	4984	5052	5166	6033	6090	6092	5811	5768	5620	5847	5837	5684	9238	9505	9315	12532	12623	12602	10659	10422	10432
ENSG00000164938	206.076	-2.32435	0.0830085	-28.0014	1.05818e-170	77	55	69	78	98	90	76	84	69	155	164	170	154	146	149	153	171	175	302	347	341	491	503	472	365	342	373
ENSG00000044574	15253.5	-0.603754	0.0215725	-27.9871	1.57145e-170	12352	12543	12695	13767	14066	14250	11717	11801	11631	13190	13695	13510	14739	14951	14898	13198	13249	13436	16160	16512	16255	22720	23024	22850	19675	19994	20142
ENSG00000122515	583.168	1.57373	0.0562694	27.9678	2.69051e-170	674	713	695	1016	1086	997	764	745	726	688	693	749	723	682	678	557	627	541	237	229	243	311	316	293	302	269	306
ENSG00000138413	5559.49	-0.670826	0.0239943	-27.9577	3.56612e-170	4313	4522	4323	4988	5006	4984	4166	4210	4297	4800	4970	4886	5549	5612	5564	4696	4604	4622	5805	5923	5987	8523	8620	8530	7507	7676	7554
ENSG00000242193	255.642	1.74591	0.0625221	27.9247	8.95723e-170	367	354	335	374	396	414	329	347	309	310	263	290	328	331	339	271	293	291	88	67	101	123	138	134	113	102	110
ENSG00000127838	1274.54	1.14634	0.0411146	27.8816	2.97111e-169	1501	1622	1511	2183	2212	2186	1525	1499	1504	1274	1347	1296	1435	1445	1410	1190	1241	1244	637	620	628	825	895	932	882	872	882
ENSG00000101335	188.411	5.47405	0.196834	27.8105	2.15625e-168	253	261	277	327	315	354	236	234	248	249	275	280	305	262	296	279	274	276	6	3	3	7	9	13	7	7	2
ENSG00000162817	538.173	-1.13658	0.0408699	-27.8097	2.19873e-168	372	353	349	452	425	464	361	343	349	335	388	363	417	462	440	414	387	411	719	676	714	948	1002	1016	877	876	898
ENSG00000151287	198.247	5.19571	0.186917	27.797	3.12248e-168	262	291	276	306	329	317	276	234	268	279	233	254	331	416	358	305	249	266	1	2	8	13	9	17	6	9	6
ENSG00000121064	126.139	-2.25005	0.0809718	-27.788	3.99228e-168	62	47	45	66	72	71	51	50	50	59	52	48	59	76	59	46	57	63	212	234	236	316	321	333	287	280	257
ENSG00000146918	1641.27	1.03615	0.0372932	27.7838	4.47344e-168	2065	2169	2237	2404	2439	2479	2084	2223	2022	1599	1675	1673	1612	1599	1607	1514	1648	1573	918	980	947	1276	1238	1376	1066	1102	1055
ENSG00000092010	607.515	-1.19097	0.0428793	-27.7748	5.72978e-168	458	442	438	462	447	529	401	408	392	367	366	356	447	453	464	348	375	376	864	869	837	1079	1114	1081	1099	1127	1131
ENSG00000167291	1128.1	0.902078	0.0324909	27.764	7.71879e-168	1309	1465	1380	1700	1748	1800	1320	1375	1333	1158	1175	1122	1088	1082	1135	1082	1102	1073	684	701	677	894	910	854	841	835	863
ENSG00000257017	112.824	-5.78625	0.20857	-27.7425	1.39973e-167	5	6	5	3	6	8	6	5	8	19	15	16	37	37	27	22	20	18	238	239	258	375	397	387	333	346	349
ENSG00000159593	1272.5	-0.812467	0.0292867	-27.7419	1.42045e-167	982	992	962	1177	1129	1107	960	973	933	1022	997	1026	1141	1176	1129	914	970	917	1536	1507	1441	2125	2119	2138	1851	1883	1829
ENSG00000196715	1424.07	0.838245	0.030216	27.7417	1.42317e-167	1644	1762	1727	2010	2007	2058	1622	1646	1636	1521	1563	1520	1454	1548	1518	1430	1420	1474	782	810	904	1183	1232	1156	989	1018	1067
ENSG00000136758	2993.41	0.709826	0.0256307	27.6944	5.2732e-167	3367	3373	3497	3886	4057	3868	3158	3248	3292	3357	3288	3285	3465	3405	3382	3174	3256	3136	1802	1885	1893	2504	2507	2602	2128	2202	2149
ENSG00000157617	371.192	1.46752	0.0530338	27.6713	9.97411e-167	544	602	562	664	654	664	533	503	544	314	321	366	350	342	291	292	333	311	186	201	171	277	237	260	194	195	209
ENSG00000112773	248.407	-2.07581	0.0750179	-27.6709	1.00586e-166	95	97	89	102	127	127	93	118	83	190	208	219	223	222	235	205	213	196	414	373	346	491	551	593	398	390	420
ENSG00000159788	613.488	1.15418	0.0417145	27.6684	1.07476e-166	734	713	781	964	957	933	730	765	721	687	710	690	690	668	655	647	644	647	295	283	328	372	415	379	417	396	431
ENSG00000151655	8734	-1.05835	0.0383206	-27.6185	4.27528e-166	6613	6670	6719	6721	6804	6748	5682	5960	5812	6650	6776	6777	6508	6628	6563	6426	6593	6554	11317	11541	11609	15388	15790	15881	13445	13652	13706
ENSG00000136040	95.8866	-3.05512	0.111059	-27.509	8.74209e-165	20	25	25	25	41	29	26	22	23	55	39	43	50	54	46	49	51	51	192	180	189	288	243	251	215	220	207
ENSG00000182831	666.008	-1.22924	0.0447223	-27.4861	1.64019e-164	418	477	437	498	499	472	420	435	428	462	513	508	517	546	525	468	501	454	912	916	909	1288	1352	1258	974	1102	1014
ENSG00000196924	10031	1.1913	0.0433852	27.4587	3.47676e-164	12350	12661	12771	16734	17034	16891	12653	12866	12861	10826	11231	10955	9423	9772	9540	9352	9758	9434	5319	5396	5357	6333	6528	6500	6462	7009	6908
ENSG00000166750	177.49	2.35123	0.0856349	27.4565	3.68093e-164	325	314	294	312	282	313	261	281	280	176	187	176	176	193	160	169	192	176	54	52	46	69	79	72	60	49	50
ENSG00000145730	576.388	1.34684	0.049085	27.4389	5.94575e-164	763	790	742	766	797	837	684	679	686	691	736	774	721	725	707	568	595	623	241	264	262	311	326	356	319	311	301
ENSG00000124214	1937.36	-0.688319	0.0251056	-27.417	1.08401e-163	1608	1587	1592	1769	1778	1819	1488	1461	1504	1581	1713	1658	1648	1729	1730	1507	1528	1483	2201	2340	2221	3012	3047	3019	2583	2718	2714
ENSG00000019186	839.833	0.90539	0.0330695	27.3784	3.11974e-163	934	995	938	1163	1147	1190	914	948	974	912	939	1032	989	1039	1032	868	878	899	497	481	478	609	602	648	504	561	590
ENSG00000135821	1654.25	-0.825558	0.0301559	-27.3763	3.29298e-163	1353	1362	1358	1427	1444	1417	1193	1236	1214	1260	1333	1252	1342	1375	1338	1223	1324	1284	1955	2020	2018	2616	2688	2665	2443	2636	2560
ENSG00000106105	1985.15	0.978096	0.0357347	27.371	3.79269e-163	2330	2367	2437	2585	2624	2598	2202	2213	2276	2278	2273	2305	2315	2317	2344	2281	2337	2403	1018	1085	1038	1411	1391	1497	1179	1236	1300
ENSG00000267128	139.976	4.0932	0.149636	27.3545	5.95532e-163	210	260	265	267	246	233	184	209	210	210	195	195	156	190	161	151	149	154	13	11	13	20	23	15	9	16	4
ENSG00000186529	181.95	-1.82616	0.0668658	-27.3109	1.95708e-162	90	111	84	91	117	93	70	84	73	143	151	136	144	157	141	126	140	129	267	278	276	355	369	337	320	373	343
ENSG00000128512	700.119	1.18846	0.0435892	27.2649	6.86272e-162	930	1013	1037	1202	1216	1230	993	980	998	596	629	586	568	538	610	578	553	583	414	441	452	532	537	537	443	450	444
ENSG00000141736	669.139	-1.31683	0.04835	-27.2355	1.52837e-161	387	406	371	596	559	562	438	417	386	424	446	434	478	529	497	383	400	412	983	945	946	1209	1210	1200	1225	1345	1278
ENSG00000169432	347.337	1.48568	0.0545803	27.2201	2.31577e-161	456	477	489	565	560	578	475	483	462	363	356	351	368	328	367	352	386	359	157	162	156	248	206	201	184	174	156
ENSG00000177984	151.068	3.93866	0.144718	27.216	2.5819e-161	183	197	171	301	303	280	216	201	206	197	205	198	249	257	253	196	167	173	14	12	9	15	10	13	15	27	20
ENSG00000256162	598.36	-1.22689	0.0451354	-27.1823	6.44631e-161	367	410	433	447	428	445	349	363	359	455	492	461	593	523	496	412	448	412	724	800	759	1022	1053	1055	997	1035	1114
ENSG00000076003	1074.43	1.0539	0.0387818	27.175	7.84159e-161	1395	1462	1362	1447	1615	1482	1319	1309	1250	1098	1104	1096	1187	1145	1201	1136	1177	1145	558	593	584	805	807	761	691	694	691
ENSG00000143845	82.3292	-3.42809	0.126173	-27.1696	9.06074e-161	6	17	20	21	26	22	19	19	16	37	34	38	36	29	42	28	37	34	166	164	178	212	243	204	221	202	217
ENSG00000109667	116.866	-5.26671	0.193927	-27.1582	1.23215e-160	5	8	5	3	7	13	8	4	7	103	103	109	93	87	90	68	85	86	218	215	186	289	315	300	265	286	270
ENSG00000135506	1288.37	-0.727679	0.0268069	-27.1452	1.75197e-160	1019	1009	1031	1198	1238	1246	961	990	955	1006	1047	1003	1190	1177	1192	957	965	992	1426	1503	1500	2016	1965	1953	1876	1992	1948
ENSG00000109265	115.832	3.65071	0.134526	27.1376	2.15119e-160	177	179	155	209	213	216	196	190	186	136	149	114	160	142	143	137	144	138	13	10	11	19	16	21	17	18	14
ENSG00000100461	152.833	4.72839	0.174285	27.1303	2.61593e-160	215	233	206	227	249	231	190	206	203	242	260	235	238	233	235	197	192	223	8	7	6	7	15	10	10	6	6
ENSG00000136738	1212.08	0.755421	0.0279028	27.0733	1.22517e-159	1406	1485	1441	1677	1764	1687	1364	1418	1359	1266	1265	1279	1229	1279	1387	1201	1119	1172	769	753	762	1069	1015	990	908	979	915
ENSG00000163110	2077.1	0.73299	0.0270973	27.0503	2.27606e-159	2520	2430	2341	3078	2991	2913	2449	2362	2422	2047	2071	2047	2116	2139	2158	1969	2063	2076	1368	1396	1301	1870	1743	1834	1596	1587	1615
ENSG00000151413	206.713	-1.64212	0.0607093	-27.0489	2.36201e-159	107	126	128	141	133	138	112	109	113	142	134	133	124	135	117	93	94	131	313	333	339	453	422	438	368	423	410
ENSG00000015413	409.957	1.87463	0.0693227	27.042	2.83538e-159	494	530	488	778	803	721	546	542	531	449	462	481	532	543	533	463	373	405	104	132	133	169	201	188	198	172	199
ENSG00000070882	1068.54	1.00159	0.0371402	26.9679	2.09979e-158	1306	1275	1287	1519	1485	1483	1244	1219	1232	1236	1294	1221	1163	1255	1220	1099	1189	1124	542	557	608	808	820	819	621	679	653
ENSG00000168994	89.7126	-3.07124	0.113942	-26.9545	3.00483e-158	21	14	24	30	37	26	36	27	25	25	16	30	32	34	23	23	20	21	198	194	164	226	242	282	243	233	262
ENSG00000120708	2609.98	0.777327	0.0288558	26.9383	4.64161e-158	3322	3513	3506	3723	3855	3836	2993	2995	2957	2518	2634	2548	2592	2622	2511	2253	2316	2264	1687	1690	1672	2227	2269	2292	2134	2129	2054
ENSG00000155093	161.459	-1.89094	0.0702755	-26.9075	1.06228e-157	77	79	78	122	127	105	83	81	75	81	69	60	46	65	78	50	54	67	274	292	292	370	369	379	378	358	385
ENSG00000172175	1098.94	0.974634	0.0363032	26.847	5.39634e-157	1303	1384	1437	1736	1689	1744	1358	1405	1455	1065	1136	1008	1113	1065	1054	969	1020	1027	696	646	679	900	912	907	713	748	752
ENSG00000131471	93.1351	-3.01605	0.112397	-26.8339	7.65417e-157	35	22	23	33	25	31	19	29	26	31	33	30	38	40	51	30	45	50	206	187	208	217	249	233	229	233	221
ENSG00000086475	1415.17	0.858716	0.0321056	26.7466	7.94862e-156	1763	1866	1792	1997	1973	2038	1641	1670	1624	1419	1451	1449	1401	1395	1588	1425	1419	1381	817	859	824	1092	1176	1138	1045	1112	1097
ENSG00000115758	12326.4	0.834703	0.0312201	26.7361	1.05145e-155	15321	15588	15588	16494	16579	16322	14074	14229	14316	12119	12088	12121	14261	14180	14008	12512	12881	12718	7191	7258	7266	9694	9691	9775	9318	9385	9436
ENSG00000005981	258.532	1.55637	0.0583726	26.6627	7.4633e-155	390	435	395	497	526	439	417	363	446	221	195	224	199	222	211	184	177	179	119	117	146	164	165	169	155	158	153
ENSG00000105887	2185.17	0.711879	0.0267416	26.6207	2.28183e-154	2416	2431	2483	3100	3032	3048	2448	2495	2543	2210	2251	2230	2508	2351	2327	2257	2196	2236	1339	1411	1400	1953	1895	1829	1712	1585	1709
ENSG00000188338	213.869	-1.72008	0.0646771	-26.5949	4.52081e-154	94	93	100	153	155	151	101	105	104	158	149	162	129	171	170	130	127	142	298	335	335	440	426	420	411	458	389
ENSG00000123384	1938.3	-1.51237	0.0568877	-26.5852	5.84917e-154	993	1050	1058	1399	1352	1409	1088	1037	1130	1573	1565	1645	1261	1216	1250	1358	1332	1308	2904	2974	3101	3585	3776	3753	3351	3370	3341
ENSG00000186204	76.6849	-3.66092	0.137745	-26.5775	7.16407e-154	9	21	14	12	19	17	17	17	14	28	24	24	23	15	24	25	25	18	169	158	155	206	231	215	199	213	250
ENSG00000084731	264.961	1.56643	0.0590049	26.5474	1.5911e-153	390	369	405	495	481	476	385	386	369	262	271	237	231	231	234	253	241	221	100	135	107	156	161	138	156	173	158
ENSG00000097033	1759.83	0.651061	0.0245246	26.5473	1.59241e-153	1940	2002	2107	2324	2379	2439	2025	1990	1972	1870	1818	1801	1946	1906	1939	1706	1665	1657	1142	1084	1110	1544	1543	1656	1435	1451	1430
ENSG00000115271	159.278	-6.91236	0.260388	-26.5464	1.62729e-153	5	3	5	4	4	5	2	2	2	56	60	71	52	61	65	62	40	51	340	337	311	504	508	544	446	456	477
ENSG00000155189	750.249	-1.0492	0.0395275	-26.5436	1.74809e-153	480	463	445	575	549	531	432	481	468	698	756	754	817	795	755	718	766	715	794	835	842	1264	1199	1240	1069	1081	980
ENSG00000179218	11938.9	-0.642971	0.0242451	-26.5196	3.29636e-153	9770	9651	9763	10891	11252	10949	9070	9071	9005	10144	10775	10314	11079	11295	11067	10054	10314	10330	13126	13293	13301	16561	16807	16755	16989	17160	17382
ENSG00000159388	197.107	-1.67709	0.0632881	-26.4992	5.64744e-153	95	100	116	133	119	136	99	93	98	154	143	141	133	161	135	121	146	113	270	323	274	398	408	432	359	358	383
ENSG00000113645	526.715	1.05791	0.0399417	26.4864	7.92033e-153	668	701	717	794	852	852	650	605	636	531	545	529	518	529	552	512	497	499	297	300	300	384	405	391	317	355	397
ENSG00000179546	105.596	5.08975	0.192276	26.4711	1.18672e-152	228	221	217	260	273	249	202	232	200	84	58	95	76	93	81	72	91	87	4	5	5	11	15	9	2	3	8
ENSG00000125818	1057.67	-0.719492	0.0271978	-26.4541	1.85734e-152	832	846	838	1050	1068	1070	795	828	776	831	820	831	878	872	837	766	797	802	1270	1300	1286	1699	1706	1608	1545	1549	1519
ENSG00000164713	716.027	1.11243	0.0420821	26.4347	3.09675e-152	908	900	998	1195	1160	1180	921	899	892	658	619	683	744	827	846	606	642	627	360	413	380	515	525	505	492	515	531
ENSG00000106927	5972.52	-1.25881	0.0476208	-26.434	3.14339e-152	3656	3838	3698	4724	4787	4718	3483	3584	3774	4235	4217	4345	5294	5198	5179	4000	4091	3939	7756	7892	7847	9694	9855	10083	11244	11725	11578
ENSG00000185155	85.5888	-3.0841	0.116732	-26.4204	4.49095e-152	19	22	20	24	33	27	25	19	19	43	44	41	36	51	51	38	40	38	158	153	192	207	218	233	221	220	182
ENSG00000136261	986.591	1.05943	0.0401095	26.4135	5.37982e-152	1250	1239	1166	1446	1405	1430	1107	1154	1144	1040	1046	1007	1216	1305	1308	1042	1010	958	535	490	473	671	699	647	646	682	672
ENSG00000075618	4029.57	1.26077	0.0477679	26.3936	9.10094e-152	4375	4507	4483	6658	6836	6813	4821	4956	4859	4593	4794	4908	4682	4946	4987	4022	4015	4136	1770	1908	1822	2305	2406	2399	2536	2587	2535
ENSG00000131389	424.05	1.21483	0.0460892	26.3582	2.31332e-151	622	647	633	706	680	746	570	612	549	374	374	388	365	354	335	350	356	376	247	238	239	312	304	298	289	306	282
ENSG00000197879	1188.19	1.04126	0.0395094	26.3547	2.52841e-151	1424	1437	1482	1819	1885	1868	1293	1402	1402	1322	1351	1306	1197	1238	1273	1231	1251	1237	602	620	697	815	857	782	821	834	840
ENSG00000092421	77.0222	-4.53382	0.172474	-26.287	1.50048e-150	4	6	11	9	14	11	14	13	3	8	11	7	10	7	4	13	9	13	200	168	204	252	266	260	190	208	244
ENSG00000073910	162.941	2.32301	0.0885006	26.2485	4.13083e-150	231	214	181	267	274	244	233	241	238	202	205	218	208	218	194	220	184	185	50	37	43	50	60	58	44	43	45
ENSG00000089048	1031.21	-0.824632	0.0314455	-26.2242	7.80327e-150	782	703	760	995	951	1016	775	785	776	791	846	800	810	834	906	749	797	730	1268	1263	1238	1655	1669	1599	1515	1620	1679
ENSG00000052802	2172.46	-0.724938	0.0276591	-26.2097	1.13689e-149	1595	1594	1568	1970	2024	2081	1552	1553	1510	2056	2104	2015	2166	2265	2223	1726	1850	1809	2283	2440	2319	3246	3396	3300	3060	2894	2909
ENSG00000146112	264.794	1.67478	0.0639233	26.1999	1.46871e-149	411	404	360	496	528	525	333	340	355	226	256	238	287	268	283	241	269	231	101	100	113	157	132	153	141	134	155
ENSG00000009335	1408.88	0.817751	0.0313256	26.1049	1.76438e-148	1673	1724	1759	1991	2049	2037	1500	1665	1730	1372	1550	1504	1487	1471	1462	1327	1393	1348	948	831	818	1196	1172	1119	1071	1037	1073
ENSG00000110092	2619.37	-0.633308	0.024341	-26.0182	1.69128e-147	2165	2251	2190	2659	2757	2764	2082	2107	2026	1969	2085	1975	1987	2060	2062	1874	2024	1947	3096	3041	3242	4119	4059	4103	3627	3789	3819
ENSG00000168140	131.111	-2.17726	0.0836989	-26.013	1.93095e-147	56	46	52	67	75	94	54	44	59	71	69	71	64	63	83	59	52	61	229	230	235	275	290	291	313	314	319
ENSG00000139926	173.8	2.14673	0.0828789	25.902	3.45063e-146	214	220	198	281	270	272	199	238	196	236	244	259	245	219	251	210	221	233	52	48	38	72	60	71	47	44	45
ENSG00000198791	981.934	-0.815266	0.0314766	-25.9007	3.56477e-146	691	682	609	818	821	828	663	648	665	972	990	947	1082	1059	1068	942	919	956	1047	1029	981	1532	1488	1468	1292	1336	1297
ENSG00000134285	112.349	3.58251	0.138319	25.9003	3.59098e-146	152	158	154	184	205	206	173	161	156	144	179	147	162	154	175	123	143	123	7	9	16	17	23	16	16	12	15
ENSG00000203727	129.349	4.97391	0.192422	25.8489	1.35836e-145	185	216	181	234	251	259	225	185	217	148	165	145	169	174	227	156	140	152	5	4	5	9	12	10	3	7	8
ENSG00000247315	613.871	-0.996437	0.0385537	-25.8454	1.48124e-145	430	476	439	507	605	545	456	453	440	374	419	370	455	477	442	370	434	424	811	812	825	1111	1110	1071	967	1100	982
ENSG00000106366	1759.63	1.1609	0.0449192	25.8441	1.53006e-145	1988	2046	1985	2762	2702	2731	1911	1914	1951	2276	2261	2322	2120	2241	2251	1773	1753	1801	802	796	830	1123	1073	1112	1061	1136	1083
ENSG00000146731	8839.34	0.683724	0.026501	25.7999	4.78819e-145	9998	10222	10286	10972	11350	11070	9267	9389	9288	9760	10060	9964	10245	10374	10245	9529	9645	9708	5350	5563	5476	7364	7580	7468	6422	6424	6402
ENSG00000078674	1524.73	-1.21438	0.0470739	-25.7974	5.10256e-145	839	891	888	986	1045	1062	910	951	901	1523	1470	1588	1437	1512	1428	1381	1465	1376	1906	1856	1960	2711	2668	2684	2068	1995	2107
ENSG00000140743	578.946	-0.939879	0.036459	-25.7791	8.16383e-145	446	431	468	508	470	540	425	410	446	373	395	405	460	445	474	363	388	416	739	754	748	1022	1038	1023	904	929	904
ENSG00000164825	275.046	7.1699	0.278224	25.7702	1.02295e-144	529	540	507	451	451	480	415	432	419	313	245	283	380	383	400	367	390	354	4	0	2	7	3	4	0	4	6
ENSG00000150593	303.422	-1.46177	0.0567358	-25.7645	1.18481e-144	179	184	186	161	191	201	169	165	177	217	253	228	284	276	280	223	223	225	380	400	418	616	569	619	509	525	488
ENSG00000058668	143.616	-1.88338	0.0731163	-25.7588	1.36833e-144	82	88	79	88	85	81	75	83	73	57	56	52	55	59	67	62	46	49	256	264	286	353	355	360	282	291	296
ENSG00000221890	197.584	-1.68773	0.0655208	-25.7587	1.36833e-144	86	85	97	129	128	122	100	81	76	192	176	190	174	157	196	147	167	172	255	283	283	353	366	362	363	327	351
ENSG00000171940	778.031	-1.09433	0.0425016	-25.748	1.79986e-144	568	551	514	649	614	610	503	514	510	632	643	611	631	678	602	540	539	563	1019	1022	1056	1423	1411	1511	1110	1167	1175
ENSG00000100804	1372.9	-1.00223	0.0390244	-25.682	9.81561e-144	1021	1028	1038	1226	1158	1152	930	931	955	937	970	988	1153	1194	1057	943	920	981	1780	1755	1816	2157	2208	2234	2376	2334	2461
ENSG00000170915	417.103	1.31584	0.0513567	25.6215	4.63829e-143	491	520	517	615	552	589	414	505	428	536	516	522	566	554	588	486	504	479	159	219	169	211	249	235	197	228	215
ENSG00000184697	190.499	2.38776	0.093311	25.5892	1.05917e-142	172	187	204	279	273	278	217	180	169	310	307	312	328	341	319	311	286	262	38	29	23	55	48	43	45	51	46
ENSG00000184937	154.558	2.4424	0.0955092	25.5724	1.62488e-142	236	216	205	228	239	253	218	196	184	246	192	209	204	207	191	199	196	171	23	36	39	51	61	42	37	36	44
ENSG00000101608	1624.56	0.96259	0.0376569	25.5621	2.11195e-142	2192	2212	2283	2288	2370	2330	1979	2120	2042	1579	1466	1522	1628	1697	1678	1421	1497	1527	869	971	853	1355	1303	1293	1225	1291	1219
ENSG00000144677	204.672	-1.70448	0.0667436	-25.5378	3.93003e-142	96	96	111	116	92	123	100	94	102	182	177	170	171	175	189	175	173	181	309	289	314	410	390	375	309	331	340
ENSG00000033011	594.29	-1.10838	0.0434363	-25.5174	6.59803e-142	400	405	449	513	493	513	436	390	399	408	398	419	448	459	433	350	367	362	806	790	816	988	1052	971	1066	1126	1105
ENSG00000122545	1707	0.605905	0.0237526	25.509	8.16154e-142	1821	1858	1844	2248	2163	2233	1794	1819	1815	1869	1911	1836	1981	2099	2020	1805	1740	1779	1063	1072	1082	1509	1563	1500	1283	1326	1323
ENSG00000166900	869.278	0.926541	0.0363511	25.4887	1.36857e-141	1153	1084	1106	1225	1226	1146	1039	1048	1015	895	905	934	977	988	946	847	794	892	514	528	476	654	669	704	605	603	610
ENSG00000266709	174.226	-1.66179	0.0652632	-25.4629	2.63884e-141	107	115	116	109	116	117	98	76	95	113	89	84	96	94	92	87	74	95	295	266	306	376	386	364	353	349	345
ENSG00000250799	126.653	-2.17101	0.085313	-25.4476	3.88176e-141	47	57	42	70	68	65	47	51	50	78	75	90	114	99	86	56	77	72	184	196	208	277	293	274	279	293	265
ENSG00000196230	24068.5	0.477343	0.0187609	25.4434	4.30884e-141	26844	27722	27797	31845	32768	32757	25423	26272	25727	24053	24461	24402	23697	24213	24508	21825	22189	22126	17210	17388	17426	22283	22845	22728	22040	22657	22349
ENSG00000138075	85.0551	-2.76357	0.108719	-25.4194	7.92418e-141	22	31	27	28	32	35	28	30	27	36	29	41	39	38	41	34	31	26	155	152	208	219	229	233	191	201	199
ENSG00000048392	621.031	-1.04478	0.0411284	-25.403	1.20265e-140	399	377	399	520	479	477	390	448	413	518	537	562	588	603	589	503	522	527	710	762	803	1045	1130	1033	900	843	935
ENSG00000070081	315.118	-1.25496	0.0494608	-25.3729	2.57785e-140	208	216	202	251	244	222	180	196	235	191	228	215	248	229	257	212	187	226	417	444	437	565	585	581	572	593	533
ENSG00000103888	1382.2	1.11708	0.0440622	25.3523	4.33961e-140	1726	1809	1752	1986	2019	1961	1594	1586	1606	1623	1743	1729	1424	1469	1463	1527	1427	1481	716	715	709	916	905	937	842	864	880
ENSG00000169750	178.124	2.61172	0.103044	25.3456	5.13404e-140	185	193	212	314	319	303	232	241	213	230	198	239	302	267	316	225	225	234	28	39	39	40	42	43	51	41	41
ENSG00000153066	622.912	-1.02576	0.0405071	-25.3228	9.12581e-140	461	496	425	545	565	581	413	407	408	452	475	493	462	462	425	393	404	430	810	809	825	1037	1063	1209	977	1088	1040
ENSG00000180611	99.2805	4.3361	0.171247	25.3208	9.60026e-140	159	178	170	184	186	197	152	190	177	104	112	108	123	116	123	95	122	102	10	9	9	7	13	9	4	7	12
ENSG00000151632	1365.89	0.912934	0.0361765	25.2356	8.28052e-139	1035	1122	1025	1104	1111	1130	971	965	989	2282	2388	2391	2562	2633	2633	2340	2290	2280	429	500	482	622	631	614	594	622	605
ENSG00000245105	243.479	-2.11775	0.0839881	-25.2149	1.39348e-138	111	132	113	106	118	119	100	70	88	154	198	155	165	214	183	170	159	144	351	395	418	570	602	603	418	423	446
ENSG00000157214	82.8018	-5.33518	0.211951	-25.1718	4.12022e-138	5	4	3	8	9	6	10	0	6	18	23	27	19	19	11	22	24	22	188	168	191	259	303	272	227	238	245
ENSG00000102897	583.216	-1.12584	0.0447341	-25.1673	4.6057e-138	440	428	408	441	445	468	389	387	419	415	414	380	460	458	456	367	366	421	787	795	768	1126	1070	1181	900	927	933
ENSG00000132824	1364.22	-0.786457	0.0313012	-25.1255	1.31975e-137	1082	1081	1124	1165	1186	1160	991	992	982	1165	1203	1145	1199	1224	1151	1144	1125	1110	1534	1652	1595	2192	2195	2177	1896	1895	1960
ENSG00000169562	514.063	-1.31596	0.052422	-25.1033	2.3019e-137	289	331	331	373	418	401	318	314	327	316	322	325	414	427	397	352	350	340	669	749	711	929	863	896	996	973	1026
ENSG00000105976	1786.6	1.09681	0.0436952	25.1015	2.40069e-137	2478	2447	2628	2896	2807	2750	2457	2525	2465	1588	1579	1584	1506	1530	1508	1518	1631	1592	1047	1055	1060	1444	1446	1544	1146	1244	1161
ENSG00000129518	275.949	-1.70661	0.0680685	-25.072	5.02836e-137	166	152	153	156	154	170	143	183	129	145	144	165	198	216	203	172	161	143	427	384	412	567	609	535	586	567	589
ENSG00000132970	99.8108	-4.9565	0.197722	-25.068	5.54626e-137	4	4	8	7	12	7	8	3	8	96	74	82	83	71	92	94	74	94	213	162	182	224	279	233	202	205	214
ENSG00000135374	108.877	2.58952	0.10355	25.0074	2.52941e-136	151	180	182	217	193	206	183	187	145	111	122	108	126	109	114	114	112	115	23	24	21	34	36	34	28	37	40
ENSG00000143515	179.129	-1.5939	0.0638381	-24.9679	6.78237e-136	105	109	107	115	149	112	104	101	106	108	86	104	92	89	105	79	97	101	285	298	293	401	375	349	338	353	387
ENSG00000074590	76.3955	-3.43081	0.137535	-24.945	1.19949e-135	15	12	5	21	22	13	19	16	27	31	35	43	34	31	42	37	43	31	164	163	165	194	194	230	168	185	171
ENSG00000005020	992.827	0.924027	0.0370641	24.9305	1.71884e-135	1101	1131	1109	1296	1308	1364	1083	1069	1043	1279	1217	1203	1222	1260	1226	1061	1141	1129	572	533	576	746	703	687	551	600	626
ENSG00000174695	1530.07	-0.629156	0.0252735	-24.8939	4.27619e-135	1135	1153	1200	1395	1385	1423	1136	1235	1084	1442	1516	1448	1493	1560	1588	1386	1344	1397	1552	1669	1615	2202	2186	2290	2006	1929	2022
ENSG00000124006	662.382	-1.16571	0.0468402	-24.8869	5.08634e-135	376	339	354	538	514	505	396	376	380	650	663	674	702	681	698	540	570	610	834	827	741	983	1039	968	1047	1058	1042
ENSG00000106665	231.447	1.64718	0.066213	24.877	6.4978e-135	325	326	305	424	474	464	362	318	314	195	210	228	203	236	240	216	220	196	86	102	101	118	118	134	126	136	146
ENSG00000169604	62.782	-3.71426	0.149431	-24.8561	1.091e-134	8	16	17	12	10	16	12	8	22	4	4	4	2	3	3	6	2	4	138	171	145	208	202	226	171	169	181
ENSG00000196730	213.735	-1.47595	0.0595747	-24.7747	8.22671e-134	121	148	128	174	141	173	137	143	133	117	113	112	106	100	101	101	93	112	333	366	366	487	453	429	419	387	411
ENSG00000106537	272.375	-1.45877	0.0589621	-24.7407	1.907e-133	118	141	149	163	163	154	151	128	153	250	242	297	308	330	279	240	227	270	341	355	311	457	458	487	439	405	428
ENSG00000112972	3535.02	-0.883075	0.0357024	-24.7343	2.23176e-133	2474	2540	2428	2873	2873	2809	2242	2302	2365	3326	3460	3430	3703	3737	3727	3048	3170	3236	3770	3855	3806	5899	5859	5948	4535	4638	4726
ENSG00000154080	475.151	1.19745	0.0485063	24.6864	7.28733e-133	537	554	576	717	613	716	539	568	605	567	560	539	602	600	642	498	496	553	191	200	211	313	331	342	278	276	263
ENSG00000148677	731.43	0.852978	0.0345737	24.6713	1.05728e-132	871	910	851	952	1018	1033	830	819	829	765	756	790	898	885	883	707	756	759	416	388	402	583	578	573	530	530	558
ENSG00000099139	123.826	5.48194	0.222386	24.6506	1.75795e-132	202	234	258	231	233	237	200	207	220	141	176	129	129	158	140	121	131	143	1	7	5	4	4	11	3	4	7
ENSG00000122778	190.31	2.20709	0.0895443	24.648	1.86906e-132	319	325	356	381	391	352	304	305	308	180	196	207	134	154	128	159	156	157	62	66	55	91	109	77	62	80	67
ENSG00000266412	3492.63	-0.567199	0.0230168	-24.6429	2.12031e-132	2817	2849	2880	3203	3295	3346	2657	2720	2732	3191	3142	3238	3368	3374	3523	3101	3118	3055	3556	3715	3700	5174	5210	5193	4458	4460	4393
ENSG00000125149	404.691	-1.05485	0.0428108	-24.6397	2.28824e-132	305	275	294	327	330	330	277	297	264	335	301	303	295	348	324	269	279	282	514	513	546	731	729	686	628	708	630
ENSG00000109911	333.822	1.30434	0.0529614	24.6281	3.03774e-132	426	445	411	550	539	543	427	414	425	322	334	341	416	414	425	292	335	317	162	142	157	200	197	234	207	207	207
ENSG00000186834	758.808	-0.992932	0.0403436	-24.6119	4.52318e-132	566	558	528	642	667	659	563	532	560	488	483	469	589	647	605	554	561	545	1029	1014	970	1346	1371	1308	1173	1211	1211
ENSG00000164889	1937.48	1.19999	0.0487722	24.604	5.47748e-132	2362	2330	2420	3535	3614	3716	2563	2599	2556	1699	1826	1725	1827	1897	1854	1761	1742	1743	986	1034	1079	1279	1295	1317	1390	1410	1438
ENSG00000088930	1910.5	-0.733194	0.0298258	-24.5825	9.29005e-132	1539	1578	1556	1718	1753	1708	1457	1566	1505	1539	1506	1466	1578	1491	1595	1519	1503	1488	2238	2296	2196	3007	3184	3145	2669	2831	2726
ENSG00000147416	929.873	-1.09082	0.0444849	-24.5212	4.18366e-131	611	668	597	663	644	640	591	593	595	795	842	785	843	864	900	861	832	928	1085	1140	1131	1594	1568	1580	1354	1375	1322
ENSG00000103091	495.657	-0.953398	0.0388857	-24.5179	4.52893e-131	349	385	341	403	436	400	323	349	368	417	396	387	425	434	446	384	395	369	590	633	597	767	817	792	744	817	823
ENSG00000114115	63.9951	-3.97889	0.162391	-24.5019	6.70212e-131	10	10	7	16	18	15	9	7	11	5	6	3	5	8	9	7	11	3	156	134	136	190	178	216	232	198	204
ENSG00000143819	612.144	-0.890183	0.0363399	-24.496	7.72369e-131	420	449	452	562	504	522	420	411	398	533	527	557	569	565	555	511	543	491	687	769	724	970	892	936	904	932	944
ENSG00000103365	810.114	-0.912825	0.0372847	-24.4826	1.07256e-130	598	675	677	671	675	688	561	561	613	618	679	638	607	640	644	580	588	583	975	1034	979	1346	1304	1356	1301	1342	1297
ENSG00000163131	83.1567	3.81302	0.155768	24.4789	1.17238e-130	163	159	143	163	173	183	141	150	179	71	64	66	81	97	93	71	79	75	8	9	14	8	18	14	17	10	7
ENSG00000174990	107.373	-2.35735	0.0963511	-24.4663	1.59341e-130	46	54	43	36	47	59	33	39	45	41	57	53	52	66	52	46	62	55	168	199	215	235	254	236	231	273	275
ENSG00000047644	189.578	1.82816	0.0747766	24.4483	2.47013e-130	263	235	267	311	324	302	253	239	250	228	239	228	228	202	222	172	225	241	69	58	82	85	99	74	82	75	72
ENSG00000117016	231.651	1.56235	0.0639325	24.4376	3.203e-130	325	314	296	373	359	349	270	266	299	304	288	271	249	281	282	265	251	249	101	81	85	123	128	122	94	118	126
ENSG00000130635	105.895	5.66471	0.231984	24.4185	5.10146e-130	214	202	202	271	291	263	184	205	226	82	102	83	89	86	88	82	98	84	4	3	4	6	7	2	4	6	5
ENSG00000176845	98.7164	2.95142	0.120921	24.4078	6.61639e-130	129	174	144	214	219	206	149	178	163	88	93	99	121	121	117	87	96	89	13	24	11	30	25	19	30	33	21
ENSG00000146701	2290.88	0.907096	0.0371651	24.4072	6.69148e-130	2559	2690	2653	3497	3597	3702	2594	2643	2585	2257	2335	2291	2716	2634	2714	2162	2323	2239	1281	1275	1269	1658	1740	1703	1695	1828	1819
ENSG00000128342	304.12	1.28577	0.0526953	24.4	7.96448e-130	354	359	376	455	464	491	346	393	345	357	364	343	356	372	374	329	330	349	138	144	129	168	169	174	173	210	181
ENSG00000131791	873.712	-1.11304	0.0457359	-24.3363	3.76678e-129	584	532	611	642	699	652	546	632	621	720	687	707	789	720	739	612	677	669	1163	1165	1105	1638	1653	1573	1258	1309	1262
ENSG00000189159	2088.62	0.728731	0.0300083	24.2844	1.33153e-128	2378	2468	2407	2976	2952	3013	2294	2282	2341	2123	2169	2114	2394	2450	2347	2046	2018	1978	1188	1293	1262	1688	1740	1642	1755	1725	1834
ENSG00000109501	392.957	-1.33812	0.0551821	-24.2493	3.11898e-128	214	267	240	322	362	324	196	260	259	251	259	226	246	256	259	226	217	249	567	523	547	705	768	800	800	787	751
ENSG00000107798	1305.18	-0.64486	0.0266227	-24.2222	6.00492e-128	1125	1143	1061	1282	1270	1259	1029	1062	1021	1044	1106	1032	1097	1064	1087	949	960	974	1438	1519	1437	2082	2135	2059	1849	1840	1912
ENSG00000125779	561.488	-0.988415	0.0408154	-24.2167	6.84657e-128	457	441	447	496	468	491	438	417	412	392	300	341	383	365	362	358	337	372	713	760	718	1009	1037	1056	949	993	969
ENSG00000254726	233.033	1.51819	0.0627005	24.2134	7.40956e-128	299	327	348	381	417	386	323	337	353	235	245	243	212	198	233	239	226	204	102	104	117	140	133	131	118	135	141
ENSG00000175567	316.443	1.39933	0.0578011	24.2095	8.13011e-128	338	332	391	438	475	482	361	369	336	409	410	446	409	406	439	359	441	360	116	118	127	153	179	180	169	160	149
ENSG00000106392	1454.86	0.792207	0.0327284	24.2055	8.92915e-128	1455	1529	1471	2005	2042	1963	1465	1425	1506	1816	1773	1792	1906	1956	1832	1599	1617	1641	804	800	822	1116	1105	1148	926	957	985
ENSG00000224389	260.66	-1.73647	0.0717991	-24.1851	1.46255e-127	114	101	95	163	189	165	118	133	118	249	234	236	180	256	209	182	210	192	375	384	393	486	462	465	487	461	493
ENSG00000184384	257.035	1.5387	0.063686	24.1608	2.63025e-127	302	331	331	375	390	411	349	326	325	326	314	304	296	303	283	301	299	286	119	103	83	129	144	172	105	121	120
ENSG00000113249	110.946	3.66278	0.15168	24.1481	3.56993e-127	150	141	131	151	157	173	166	147	156	175	170	179	151	160	160	170	153	160	9	11	16	16	16	14	7	9	12
ENSG00000137331	921.892	1.16526	0.048327	24.1119	8.53421e-127	1112	1127	1074	1499	1517	1520	1129	1111	1057	925	890	936	1131	1194	1172	869	949	887	440	506	503	586	560	631	556	598	618
ENSG00000035403	1272.79	0.953858	0.0395624	24.1102	8.87422e-127	1583	1628	1661	1843	1849	1868	1454	1466	1513	1371	1426	1357	1209	1361	1310	1282	1242	1347	702	754	819	942	939	985	916	849	850
ENSG00000116833	141.323	2.2786	0.094528	24.1051	1.00297e-126	206	186	178	218	218	215	176	151	186	203	187	208	209	202	186	154	186	179	33	21	29	51	56	63	37	40	33
ENSG00000142556	319.41	-1.3044	0.0541389	-24.0936	1.31906e-126	183	215	200	196	195	247	198	195	204	271	250	247	268	252	258	256	262	254	449	460	412	589	590	587	504	481	519
ENSG00000168610	917.496	-0.898497	0.0372933	-24.0927	1.3458e-126	701	710	747	819	805	718	676	616	644	749	751	772	773	714	718	647	714	706	1129	1133	1129	1504	1397	1523	1422	1475	1451
ENSG00000156642	1088.95	-0.762895	0.0316794	-24.0817	1.75255e-126	819	882	814	1023	1053	1014	838	830	817	808	899	852	957	1053	920	826	792	799	1299	1192	1312	1753	1826	1798	1588	1599	1549
ENSG00000253293	111.83	5.14028	0.213568	24.0685	2.40399e-126	190	177	194	211	197	239	186	185	160	139	148	137	175	144	149	98	111	131	4	5	1	3	4	8	8	6	11
ENSG00000115091	4508.03	0.618841	0.0257192	24.0615	2.84583e-126	4935	4908	5006	5559	5792	5781	4856	4942	4787	4630	4625	4771	5411	5420	5482	4751	4879	4959	2825	2867	2811	3813	3968	4004	3416	3529	3566
ENSG00000186806	216.779	1.55331	0.0645757	24.054	3.3972e-126	340	323	323	396	435	409	288	297	293	207	201	212	217	194	184	177	182	178	99	109	82	118	163	117	140	116	125
ENSG00000164308	77.1809	-2.85524	0.118824	-24.0291	6.17678e-126	26	29	21	26	32	17	24	23	31	25	30	33	23	25	32	20	27	19	172	179	164	218	209	219	174	175	165
ENSG00000107796	93.1022	-2.63329	0.109597	-24.0271	6.47176e-126	25	20	31	38	35	34	29	22	19	84	86	92	64	96	87	72	78	60	140	150	142	204	182	217	196	189	169
ENSG00000128567	121.985	2.16091	0.0900247	24.0035	1.14053e-125	236	226	258	233	267	261	226	200	211	94	84	86	85	69	76	62	94	83	43	49	51	55	68	46	65	49	54
ENSG00000106636	1168.45	0.90515	0.0377131	24.0009	1.21e-125	1523	1509	1496	1727	1748	1737	1339	1327	1414	1129	1040	1053	1224	1277	1259	1123	1180	1210	645	673	711	868	924	917	903	894	944
ENSG00000163132	236.107	1.46291	0.060978	23.9908	1.54213e-125	364	425	407	568	533	564	390	425	439	91	89	101	109	132	122	86	84	108	116	158	132	175	181	196	183	179	188
ENSG00000128335	104.097	-2.35177	0.0981146	-23.9696	2.55937e-125	40	39	41	45	40	68	31	44	44	67	46	48	51	49	49	51	55	48	183	187	229	263	228	224	214	245	245
ENSG00000164951	116.609	1.85565	0.0775392	23.9317	6.33537e-125	243	272	250	295	306	285	220	238	231	33	23	27	30	23	27	28	28	25	47	70	49	99	90	85	84	63	69
ENSG00000158825	160.794	1.82363	0.0762671	23.9111	1.03667e-124	229	222	223	307	296	266	184	231	229	162	186	169	187	184	189	166	165	149	52	70	59	72	63	71	86	80	71
ENSG00000087586	2416.53	-0.678219	0.0283687	-23.9073	1.13289e-124	1903	1988	1894	2153	2039	2055	1819	1847	1708	2146	2215	2263	2364	2378	2398	2150	2228	2132	2671	2574	2477	3490	3585	3692	3236	3288	3314
ENSG00000103264	685.805	-0.912724	0.0382014	-23.8925	1.61451e-124	480	523	471	624	645	657	504	468	501	535	517	570	504	552	580	465	506	482	802	814	876	1111	1084	1172	1130	1126	1170
ENSG00000154978	682.49	0.93535	0.039215	23.8519	4.2554e-124	873	948	911	959	1044	1025	814	774	795	687	691	666	718	729	754	580	688	604	376	396	414	501	519	572	513	530	495
ENSG00000136280	303.997	1.62645	0.0682985	23.8139	1.05166e-123	379	380	340	522	565	576	356	371	384	346	366	347	357	403	387	309	351	278	106	132	102	154	155	143	157	160	153
ENSG00000086300	1092.55	0.959701	0.0403005	23.8137	1.05555e-123	1150	1165	1185	1548	1565	1492	1113	1142	1169	1339	1392	1392	1421	1429	1506	1202	1221	1202	546	540	530	825	808	833	606	626	688
ENSG00000130988	300.616	-1.22324	0.0514348	-23.7824	2.2221e-123	193	194	184	208	212	230	181	198	203	239	228	235	262	279	280	205	226	235	347	366	396	513	587	530	489	526	525
ENSG00000100911	754.012	-1.06017	0.0446222	-23.7588	3.88524e-123	593	618	590	604	601	637	563	562	504	464	447	439	549	592	543	422	441	431	1035	1008	1033	1339	1333	1385	1298	1325	1418
ENSG00000189067	1422.46	-0.907604	0.0382744	-23.713	1.15133e-122	1166	1140	1218	1282	1231	1268	1008	955	1016	981	984	1025	1041	1060	1007	974	1104	1046	1841	1882	1828	2476	2452	2430	2214	2196	2224
ENSG00000162591	97.9269	3.84406	0.16216	23.7054	1.37885e-122	119	134	133	150	172	183	130	138	147	136	136	135	135	142	145	118	142	143	7	17	9	11	8	22	12	3	3
ENSG00000173530	289.548	-1.49158	0.0630145	-23.6704	3.15681e-122	162	167	187	202	167	161	164	152	167	237	254	263	203	208	221	211	249	198	424	386	387	580	542	567	497	499	490
ENSG00000113790	592.28	-0.848441	0.0358518	-23.6652	3.56186e-122	474	457	423	506	505	578	415	409	448	499	501	483	481	505	497	442	474	457	698	716	719	909	1027	973	861	876	910
ENSG00000237399	337.591	1.17064	0.0494747	23.6615	3.8853e-122	402	395	412	503	493	480	346	386	356	433	404	422	421	431	447	381	380	361	152	153	146	228	224	204	186	204	200
ENSG00000176485	114.703	4.59821	0.194367	23.6573	4.28006e-122	173	149	152	187	205	220	148	154	143	158	147	127	180	218	205	141	160	161	4	1	3	6	12	11	8	4	15
ENSG00000070669	478.103	1.04503	0.0441793	23.6543	4.59269e-122	649	674	654	695	727	668	560	593	572	461	494	460	514	528	521	452	460	458	280	258	258	379	367	338	303	312	353
ENSG00000163947	519.407	-0.962184	0.0406837	-23.6503	5.03187e-122	422	389	489	479	483	479	413	389	399	285	292	305	282	297	279	272	270	319	747	748	710	973	962	985	902	863	891
ENSG00000176871	542.697	0.953317	0.0403117	23.6486	5.23228e-122	663	721	666	875	869	825	705	706	664	453	506	510	577	555	560	461	496	498	274	318	334	422	459	493	395	403	408
ENSG00000136689	76.934	-2.83931	0.120076	-23.646	5.55697e-122	24	23	15	31	26	32	21	16	15	47	64	47	54	58	53	34	52	46	127	131	150	179	163	173	171	188	186
ENSG00000198431	5035.92	0.643015	0.0272189	23.6238	9.37501e-122	5357	5400	5474	6044	6006	6008	5237	5257	5124	5971	6069	5948	5895	6067	6129	5839	5812	5999	3092	3117	3021	3956	3943	3982	3699	3825	3775
ENSG00000123146	223.734	1.63837	0.0693629	23.6202	1.01882e-121	244	248	276	334	338	356	240	257	292	275	291	318	332	343	302	264	253	247	70	96	69	99	101	90	100	108	106
ENSG00000015171	1108.86	0.672768	0.0284838	23.6193	1.03979e-121	1215	1247	1355	1478	1545	1551	1271	1268	1262	1115	1131	1126	1156	1154	1217	1076	1130	1090	755	754	716	988	969	965	851	869	876
ENSG00000073849	1562.21	-0.835885	0.0354948	-23.5495	5.4023e-121	1279	1355	1321	1394	1347	1385	1110	1162	1183	1167	1135	1200	1129	1179	1152	1159	1128	1157	1960	2016	1990	2566	2632	2519	2355	2445	2393
ENSG00000183098	354.074	-1.12886	0.0479393	-23.5476	5.63876e-121	256	231	245	346	359	298	263	277	255	172	199	182	182	213	202	175	166	186	554	503	503	702	747	732	631	617	610
ENSG00000257093	444.631	1.10802	0.0470627	23.5436	6.18734e-121	602	579	571	664	665	634	576	574	583	477	470	484	423	449	464	422	453	410	228	245	244	337	350	324	257	276	306
ENSG00000169174	627.828	-1.15065	0.0488781	-23.5413	6.52487e-121	397	370	418	534	594	583	402	428	394	464	474	462	469	470	503	376	387	369	848	816	922	1055	1094	1096	1164	1095	1116
ENSG00000167780	65.9138	-3.71029	0.157805	-23.5119	1.30143e-120	13	10	11	10	16	17	9	17	11	20	17	29	32	33	31	12	17	27	124	122	125	193	172	185	191	213	193
ENSG00000173930	133.862	-2.05436	0.0875711	-23.4593	4.46571e-120	63	44	62	87	92	87	73	55	47	82	62	69	55	57	61	53	60	51	220	262	275	316	338	303	292	267	276
ENSG00000187775	327.381	1.32365	0.0564233	23.4593	4.46571e-120	438	482	483	559	619	537	431	425	484	327	332	315	254	298	291	280	288	283	156	160	175	250	226	226	196	186	229
ENSG00000165795	165.403	-1.65254	0.0704592	-23.4538	5.07313e-120	92	113	109	98	95	96	72	83	80	89	125	112	129	123	129	114	119	105	238	228	248	341	330	318	317	341	314
ENSG00000150991	4509.67	0.491569	0.0209645	23.4477	5.84493e-120	5349	5315	5486	6338	6330	6400	4760	4970	5028	4222	4341	4259	4315	4317	4240	3792	3846	3820	3344	3306	3387	4295	4418	4501	4207	4211	4291
ENSG00000155158	60.6505	-4.73476	0.201966	-23.4433	6.46857e-120	9	8	10	9	5	12	3	2	1	3	5	8	4	10	8	3	9	6	148	173	132	206	207	211	169	162	181
ENSG00000204264	77.8683	-5.56112	0.237262	-23.4387	7.1935e-120	7	4	2	10	8	3	3	5	2	3	5	2	5	8	8	2	8	8	173	174	173	219	249	245	309	306	261
ENSG00000085721	962.843	-0.759394	0.0324148	-23.4274	9.36714e-120	726	850	815	959	896	906	722	775	702	734	705	712	797	715	763	686	680	699	1153	1146	1207	1646	1556	1645	1408	1438	1411
ENSG00000105398	377.47	-1.21328	0.0518109	-23.4175	1.1798e-119	201	167	168	172	191	192	154	193	148	567	499	527	590	600	563	499	493	519	337	348	341	475	469	473	417	419	452
ENSG00000107130	183.016	1.45427	0.0621223	23.4099	1.40931e-119	306	297	288	342	392	381	268	273	295	122	131	115	145	147	133	107	125	116	87	92	99	123	138	140	102	133	136
ENSG00000176087	246.282	7.4816	0.319749	23.3983	1.84423e-119	389	407	394	491	537	495	330	351	325	365	366	330	318	326	330	293	315	271	0	1	0	3	7	7	0	1	2
ENSG00000134330	459.353	1.02863	0.0439881	23.3842	2.56239e-119	590	537	613	663	679	611	526	579	556	474	468	502	561	552	532	470	445	447	247	225	252	324	336	333	297	320	329
ENSG00000111490	87.5771	3.65833	0.156562	23.3667	3.85133e-119	144	134	126	155	156	148	119	146	130	106	123	96	109	108	120	95	119	120	11	9	11	13	12	14	14	9	8
ENSG00000116133	6208.5	-0.628994	0.0269314	-23.3554	5.00735e-119	5250	5569	5398	5990	6133	6036	4643	4831	4885	4994	5346	5139	5072	5154	5040	4809	4753	4729	7055	7151	6986	9029	9301	9341	9004	9237	9241
ENSG00000110090	665.84	0.921176	0.0394774	23.3343	8.20293e-119	780	800	824	909	944	956	741	725	753	739	726	786	691	721	756	730	741	743	362	372	408	467	480	492	458	467	464
ENSG00000186205	422.635	-0.930852	0.039917	-23.3197	1.15071e-118	325	321	337	388	394	357	299	310	337	272	267	295	292	325	326	284	294	277	548	534	567	766	726	714	705	693	672
ENSG00000034510	4376.22	1.30297	0.0559432	23.2909	2.25007e-118	5461	5713	5836	6579	6835	6877	5869	6068	6057	3877	4062	4005	5339	5415	5435	4139	4277	4283	2216	2249	2240	2393	2492	2494	2758	2858	2896
ENSG00000158941	1029	-0.863317	0.0370908	-23.2757	3.19964e-118	702	705	669	886	892	986	642	708	682	1014	998	909	1002	1042	999	919	916	861	1114	1198	1150	1444	1520	1521	1571	1547	1557
ENSG00000146676	860.92	0.964345	0.0414394	23.2712	3.55141e-118	1039	1038	987	1278	1248	1141	1009	1016	974	905	978	983	967	985	945	901	981	909	508	456	494	675	680	657	534	517	529
ENSG00000124198	1442.46	-0.873211	0.037528	-23.2682	3.7983e-118	1007	1066	1087	1242	1266	1342	1059	1081	1003	1160	1209	1171	1144	1227	1200	1155	1155	1125	1853	1852	1828	2384	2480	2448	1993	1982	1968
ENSG00000083093	406.547	-1.13795	0.0489352	-23.2543	5.24986e-118	277	295	316	312	299	327	288	251	322	292	297	275	275	294	308	247	260	238	549	575	612	738	755	794	649	662	663
ENSG00000241635	92.8785	4.4829	0.193009	23.2264	1.00239e-117	175	175	179	157	148	186	140	140	151	106	137	103	116	113	110	97	93	107	9	3	6	2	9	7	7	7	16
ENSG00000196678	411.152	-1.06052	0.0456658	-23.2235	1.07145e-117	283	294	292	365	335	355	281	306	268	292	291	309	322	311	331	257	261	301	520	532	511	795	744	816	606	667	695
ENSG00000173334	875.05	0.81113	0.0349331	23.2195	1.17284e-117	980	1139	1025	1267	1390	1309	1068	1100	1034	876	861	868	906	885	892	755	780	777	559	555	528	787	773	802	647	668	635
ENSG00000117394	6854.89	0.664379	0.0286266	23.2084	1.51629e-117	8631	8681	8808	11554	11596	11686	8455	8615	8554	5365	5384	5365	5294	5555	5528	4703	4709	4710	4963	4971	5120	6552	6675	6570	6700	6798	6749
ENSG00000127946	342.44	1.25469	0.0540728	23.2037	1.69059e-117	555	521	557	623	675	647	488	535	532	237	260	240	204	213	206	228	262	220	220	208	213	244	285	281	220	255	249
ENSG00000156463	260.103	1.28479	0.0553838	23.198	1.92654e-117	334	357	354	412	435	439	301	321	360	259	270	276	281	272	262	251	261	249	117	150	139	169	168	138	161	173	159
ENSG00000139641	1425.24	0.58435	0.0251946	23.1935	2.13522e-117	1727	1683	1746	1922	2004	1982	1540	1623	1600	1400	1377	1406	1385	1455	1502	1285	1286	1211	991	985	1025	1312	1333	1310	1230	1241	1265
ENSG00000144285	203.03	2.08246	0.0898036	23.189	2.36276e-117	172	188	163	218	209	208	198	181	168	388	388	339	372	391	365	367	338	339	31	34	34	68	72	59	30	35	46
ENSG00000206532	125.405	5.69481	0.245586	23.1886	2.38084e-117	212	232	200	227	207	255	189	167	201	171	172	147	156	190	139	145	171	153	5	4	4	3	6	6	1	4	4
ENSG00000162437	135.111	-1.5725	0.067853	-23.175	3.26062e-117	112	106	80	111	109	107	81	95	89	21	19	22	24	27	25	16	23	28	234	262	250	347	362	322	307	302	297
ENSG00000257923	609.447	0.894844	0.0386258	23.167	3.92394e-117	760	760	842	1003	1027	1035	792	771	770	523	548	546	538	534	474	491	524	506	410	391	383	525	540	512	452	500	505
ENSG00000187555	2889.34	-1.03835	0.0448317	-23.161	4.50249e-117	2220	2216	2279	2239	2328	2217	1924	1932	1950	2239	2167	2277	2143	2187	2165	2130	2100	2198	3866	3876	3876	5253	5282	5280	4349	4238	4265
ENSG00000234745	152.299	-1.65984	0.0716823	-23.1555	5.10216e-117	80	79	73	100	99	118	88	76	90	96	84	83	110	97	117	74	86	95	207	228	250	308	304	308	307	330	328
ENSG00000137674	80.0839	4.3923	0.190122	23.1025	1.73877e-116	135	131	130	179	156	188	148	131	149	84	81	84	96	86	81	85	93	71	3	4	3	5	4	16	8	13	9
ENSG00000112183	95.1731	2.84904	0.123413	23.0855	2.57363e-116	129	122	136	184	192	180	162	139	165	93	95	110	120	122	113	93	106	121	21	19	14	21	38	29	22	14	20
ENSG00000115844	179.652	1.94505	0.0842791	23.0786	3.01215e-116	227	231	212	356	367	357	265	265	308	180	187	189	217	194	175	154	175	163	60	65	70	76	94	75	73	90	74
ENSG00000049541	510.046	1.0001	0.0433363	23.0775	3.08361e-116	630	677	661	738	789	781	590	592	582	522	499	546	602	589	594	497	481	454	273	271	281	338	355	380	383	397	379
ENSG00000108932	723.473	0.871267	0.0377666	23.0698	3.68298e-116	932	955	983	1143	1157	1092	866	856	927	695	657	680	675	684	677	636	611	578	473	451	506	648	634	640	518	512	546
ENSG00000146592	79.4348	4.3171	0.18719	23.0626	4.33796e-116	167	164	123	184	147	172	160	132	145	84	87	78	77	67	93	65	73	64	3	14	2	8	8	7	13	10	6
ENSG00000101846	162.287	1.77669	0.0770459	23.0601	4.5908e-116	215	257	273	280	275	311	233	224	205	147	168	177	172	161	181	136	160	162	75	62	71	87	83	62	89	69	72
ENSG00000105854	3295.36	0.585242	0.0254592	22.9874	2.4518e-115	4181	4214	4272	4738	4752	4619	3985	3986	3876	2760	2836	2758	2945	3079	2870	2625	2683	2668	2412	2431	2490	3405	3407	3292	2841	2987	2870
ENSG00000170537	106.237	-2.1856	0.095116	-22.9783	3.01932e-115	52	41	49	57	42	58	44	40	42	61	56	68	66	44	50	67	70	67	165	196	196	259	248	268	216	203	208
ENSG00000007171	65.9945	4.22548	0.184691	22.8787	2.97248e-114	151	130	132	168	204	194	119	128	146	41	33	46	30	58	40	39	45	40	5	6	8	4	12	11	12	8	8
ENSG00000117155	704.384	0.895541	0.039162	22.8676	3.82309e-114	821	832	773	1040	995	1038	831	785	822	776	753	780	827	764	795	701	739	743	419	397	400	557	578	606	432	467	464
ENSG00000000003	811.232	-0.816485	0.0357123	-22.8629	4.25592e-114	602	596	594	735	733	710	640	585	577	703	670	673	758	736	767	586	610	671	920	969	912	1418	1329	1285	1128	1215	1139
ENSG00000119711	191.155	-1.46301	0.0640035	-22.8582	4.72336e-114	114	111	137	115	128	139	109	100	76	131	156	156	143	146	162	147	156	147	258	277	279	354	364	363	320	315	342
ENSG00000067048	998.22	-0.861097	0.0376727	-22.8573	4.81541e-114	676	725	720	809	845	839	638	687	704	941	972	1022	1007	929	977	814	893	858	1180	1121	1157	1578	1567	1679	1288	1353	1303
ENSG00000134250	145.743	-7.70156	0.336947	-22.8569	4.84773e-114	2	3	1	1	2	3	1	3	3	7	11	10	4	7	14	9	6	7	361	390	400	549	509	558	390	440	408
ENSG00000147642	152.158	1.79136	0.0783728	22.857	4.84773e-114	213	184	192	243	258	245	174	204	200	171	200	187	170	210	194	165	166	182	52	51	55	69	55	73	77	61	66
ENSG00000112992	1011.48	0.779922	0.0341342	22.8487	5.83909e-114	1139	1162	1184	1280	1339	1303	1106	1143	1124	1118	1202	1167	1139	1170	1175	1082	1044	1138	573	604	662	806	767	836	677	735	704
ENSG00000143921	55.2958	-3.76437	0.164999	-22.8145	1.27365e-113	10	10	14	11	11	11	4	14	10	17	16	16	22	16	19	12	8	13	130	115	139	146	149	161	147	145	172
ENSG00000065911	971.081	-0.685094	0.0300311	-22.8128	1.32301e-113	770	780	744	954	901	929	718	712	771	813	803	801	908	838	932	797	804	785	1070	1069	1106	1550	1562	1491	1301	1350	1363
ENSG00000268104	110.217	4.06379	0.178249	22.7984	1.83429e-113	119	124	116	173	146	160	143	112	130	178	187	205	208	185	198	154	165	168	8	3	12	10	11	7	8	7	8
ENSG00000106245	643.426	1.01312	0.0444441	22.7953	1.96721e-113	787	842	853	929	927	954	797	738	790	625	640	635	774	755	814	610	599	602	349	311	338	472	453	479	476	489	467
ENSG00000173273	366.747	-1.40816	0.0617881	-22.7901	2.20898e-113	188	210	205	225	235	263	187	186	166	382	394	370	339	340	324	330	315	356	452	507	462	677	679	679	528	522	504
ENSG00000259627	378.398	1.2148	0.0533402	22.7745	3.15376e-113	545	554	559	577	603	619	484	525	454	358	386	395	394	363	372	309	334	322	193	198	201	266	288	325	217	220	245
ENSG00000164741	576.274	-1.31599	0.0578299	-22.7562	4.77542e-113	355	322	377	404	391	378	337	330	271	504	604	553	485	499	522	458	535	452	747	801	780	1005	1107	1030	851	818	837
ENSG00000106991	98.1283	3.17379	0.139527	22.7469	5.90148e-113	132	126	144	205	192	177	153	132	125	135	152	151	133	129	123	94	110	91	10	14	17	21	20	18	26	15	14
ENSG00000138678	647.887	0.83509	0.0367265	22.738	7.20216e-113	749	795	756	938	950	944	703	757	773	687	708	631	721	703	747	576	650	658	376	390	410	518	570	535	489	450	441
ENSG00000185164	537.47	-1.07561	0.0473421	-22.7199	1.0862e-112	396	401	444	430	461	445	395	373	370	311	333	347	331	337	349	327	407	383	736	737	762	930	992	1005	884	960	934
ENSG00000179933	497.568	-1.06195	0.0467497	-22.7157	1.19408e-112	364	373	374	402	435	376	320	337	380	351	373	336	430	428	365	304	305	326	634	609	615	922	879	901	861	843	876
ENSG00000096433	2831.05	0.869272	0.038355	22.6638	3.876e-112	3275	3308	3405	4354	4420	4338	3208	3408	3328	3125	3196	3192	2889	2789	2816	2568	2584	2639	1672	1825	1749	2156	2189	2208	2098	2178	2137
ENSG00000145246	58.5365	-4.25052	0.187581	-22.6596	4.25576e-112	12	8	8	5	7	5	12	7	7	18	21	10	21	25	24	17	26	26	125	134	120	199	178	175	161	135	146
ENSG00000185404	72.7081	-2.41735	0.106848	-22.6242	9.49777e-112	32	33	31	49	29	29	26	28	29	15	24	22	19	21	17	26	25	23	135	142	161	175	205	204	169	189	167
ENSG00000119185	1364.05	0.67804	0.029977	22.6187	1.07412e-111	1546	1598	1561	1748	1765	1750	1448	1451	1492	1407	1496	1437	1678	1683	1694	1337	1435	1394	852	814	829	1152	1171	1157	1072	1005	1058
ENSG00000165471	64.8451	-4.256	0.188176	-22.6171	1.11279e-111	9	7	9	11	6	8	8	2	6	44	55	46	51	47	50	46	55	47	126	118	117	144	153	165	149	155	149
ENSG00000116191	431.293	-1.14234	0.0505174	-22.6128	1.22306e-111	233	230	269	346	331	322	278	265	275	380	425	389	415	407	474	406	345	332	512	504	509	754	733	783	651	624	638
ENSG00000122863	563.55	1.16622	0.0516383	22.5843	2.32819e-111	749	728	760	825	865	836	710	708	695	613	645	613	486	588	577	543	615	609	275	315	303	354	384	378	367	341	386
ENSG00000068697	2625.98	-0.588196	0.0260582	-22.5724	3.04105e-111	2009	2046	2179	2402	2433	2488	1976	2001	2012	2355	2510	2346	2804	2789	2810	2245	2293	2293	2630	2700	2710	3815	3842	3869	3381	3381	3516
ENSG00000161544	64.9032	-3.12993	0.138794	-22.5509	4.94436e-111	14	13	18	13	12	28	28	17	17	28	19	26	32	30	19	26	23	23	114	123	133	150	183	175	169	201	176
ENSG00000101290	567.441	-1.03034	0.0457042	-22.5437	5.807e-111	437	460	466	426	476	482	393	418	388	380	389	418	383	395	410	382	364	349	746	797	782	982	1129	1077	858	904	910
ENSG00000183840	84.4881	3.72558	0.165409	22.5234	9.15755e-111	128	133	108	158	160	157	127	100	107	114	99	119	112	109	133	108	102	115	6	8	11	7	13	11	12	10	12
ENSG00000106078	339.25	1.24228	0.055174	22.5157	1.08935e-110	447	463	403	488	505	481	441	385	403	424	427	408	367	380	378	337	341	378	162	167	171	202	202	202	204	212	197
ENSG00000251095	59.8998	-3.33393	0.148144	-22.5046	1.39504e-110	12	12	9	12	18	14	12	12	17	38	36	31	44	34	44	36	34	36	99	122	118	149	149	159	130	150	129
ENSG00000120833	121.972	1.82168	0.0809861	22.4938	1.77913e-110	208	196	208	239	236	232	175	189	184	104	89	99	120	108	132	88	90	101	43	49	56	61	65	81	64	63	53
ENSG00000143570	1116.76	0.859464	0.0382623	22.4624	3.59928e-110	1284	1300	1341	1612	1716	1718	1292	1252	1281	1028	1142	1084	1305	1243	1382	1082	1091	1137	643	651	607	843	875	862	918	869	866
ENSG00000095787	1258	0.644662	0.0287112	22.4533	4.4092e-110	1414	1443	1461	1615	1664	1643	1371	1369	1385	1385	1316	1403	1416	1413	1430	1213	1270	1276	781	824	829	1065	1152	1160	963	967	930
ENSG00000064419	1031.03	0.943321	0.0420214	22.4486	4.90035e-110	1485	1448	1334	1468	1495	1446	1272	1337	1350	1013	993	965	968	926	1012	888	982	945	640	616	603	837	849	806	730	798	807
ENSG00000018408	759.042	-0.768992	0.0342999	-22.4197	9.37401e-110	524	513	536	658	685	678	563	540	524	713	771	711	759	737	730	675	701	708	818	833	881	1171	1139	1142	1058	999	963
ENSG00000175489	83.5997	2.87838	0.128754	22.3556	3.94003e-109	126	117	139	175	189	157	131	128	135	96	74	92	93	89	105	77	107	63	15	20	22	18	22	19	18	24	20
ENSG00000116675	105.684	2.1743	0.097395	22.3245	7.88616e-109	160	179	142	179	212	177	152	151	159	133	105	120	106	121	121	110	105	94	37	32	28	37	38	49	37	37	44
ENSG00000105953	995.378	0.880646	0.0394638	22.3153	9.68167e-109	1054	1042	1039	1404	1454	1413	1063	1071	1064	1269	1303	1227	1170	1208	1243	1034	1061	1067	530	575	558	666	706	727	647	675	721
ENSG00000197582	73.5393	-5.71125	0.255954	-22.3136	1.00336e-108	1	4	3	8	7	3	3	3	6	1	2	4	4	2	2	4	0	4	156	167	157	213	239	223	290	281	299
ENSG00000167005	2436.57	-0.641457	0.0287689	-22.2969	1.45395e-108	1801	1866	1807	2342	2434	2487	1829	1939	1853	2178	2156	2098	2417	2312	2469	1938	1992	1918	2641	2615	2693	3639	3844	3694	3288	3181	3377
ENSG00000105852	490.677	1.08626	0.0487316	22.2906	1.67377e-108	686	741	701	762	732	763	618	646	620	439	425	408	488	531	530	405	462	416	275	254	241	368	368	397	355	385	362
ENSG00000159840	1190.56	1.20475	0.054073	22.2802	2.10839e-108	1460	1433	1423	2295	2244	2270	1577	1558	1542	1117	1187	1228	1074	1072	1146	1003	1032	1057	607	618	614	871	831	852	812	882	808
ENSG00000164818	871.831	0.956809	0.0429668	22.2685	2.72834e-108	914	981	960	1317	1403	1407	976	1021	1039	988	1007	995	949	1017	1016	840	882	826	488	498	451	597	669	645	627	608	619
ENSG00000113594	104.55	-1.96791	0.0884249	-22.2552	3.6673e-108	50	44	46	61	53	60	50	54	45	65	65	66	81	70	69	52	63	60	165	178	174	259	237	251	184	204	184
ENSG00000175793	658.918	1.47139	0.066173	22.2355	5.67538e-108	756	758	809	1144	1218	1254	833	969	848	634	654	674	777	810	785	647	659	631	296	248	261	383	372	329	425	384	423
ENSG00000126878	482.195	1.10101	0.0495277	22.2302	6.37776e-108	672	701	666	731	794	737	555	590	635	445	444	427	460	508	538	479	425	448	239	256	286	403	338	318	350	346	338
ENSG00000149428	2727.8	-0.518641	0.0233337	-22.2272	6.82005e-108	2339	2345	2254	2730	2784	2832	2120	2171	2163	2404	2430	2437	2424	2416	2577	2238	2210	2265	2882	3029	2964	3641	3850	3803	3745	3711	3846
ENSG00000272391	927.117	0.913631	0.0411323	22.212	9.54449e-108	1099	1221	1184	1318	1275	1281	1057	998	944	1077	1087	1041	993	1071	1023	950	956	977	544	567	535	672	700	700	613	623	614
ENSG00000213949	516.677	-1.00613	0.0454436	-22.1402	4.70372e-107	316	382	354	404	425	418	354	356	348	449	445	434	438	500	453	406	429	407	660	615	678	894	930	896	726	733	700
ENSG00000138180	862.634	0.801801	0.0362199	22.137	5.03178e-107	1040	1063	1038	1092	1225	1179	1032	1021	1075	854	916	870	945	946	922	825	860	829	554	530	507	697	777	723	626	678	598
ENSG00000264235	764.914	0.942756	0.0425889	22.1362	5.11842e-107	989	931	1001	1128	1196	1082	896	953	968	758	764	753	830	891	847	671	696	665	363	426	420	629	660	668	555	592	534
ENSG00000182149	1252.54	-0.714616	0.0322943	-22.1282	6.10058e-107	1021	1080	1054	1070	1179	1109	960	1009	1010	1047	995	992	1057	1028	1040	907	982	945	1427	1507	1525	2047	1959	2020	1784	1781	1767
ENSG00000147852	121.854	1.54337	0.0699008	22.0794	1.79699e-106	246	240	245	270	278	295	229	241	224	27	32	39	31	44	43	38	28	37	61	67	82	106	93	101	93	96	90
ENSG00000129514	538.615	-0.821667	0.0372196	-22.0762	1.92596e-106	399	383	403	485	537	531	387	424	371	428	412	409	455	466	474	414	436	378	614	648	637	835	938	876	811	834	822
ENSG00000012232	566.777	0.84135	0.0381347	22.0626	2.59758e-106	741	739	753	900	877	878	731	748	713	480	511	573	470	493	511	440	428	480	366	389	387	474	489	507	441	483	465
ENSG00000184939	116.988	-1.84814	0.0837837	-22.0584	2.84471e-106	71	56	60	77	74	53	65	65	55	61	69	65	53	61	59	65	63	63	168	184	200	277	279	268	234	219	280
ENSG00000101076	1635.13	-0.628429	0.0284971	-22.0524	3.24381e-106	1221	1294	1357	1612	1648	1609	1223	1251	1246	1477	1394	1468	1431	1381	1513	1401	1379	1375	1796	1831	1818	2252	2470	2357	2345	2305	2290
ENSG00000125354	60.7693	-5.45795	0.247728	-22.032	5.0819e-106	7	6	3	4	6	3	3	1	4	7	3	1	1	3	4	2	1	1	181	136	166	201	200	210	179	175	195
ENSG00000261701	65.0397	-2.78678	0.126554	-22.0205	6.54376e-106	22	28	23	24	18	23	15	28	17	18	23	25	39	26	29	20	27	21	122	126	117	162	192	168	147	157	198
ENSG00000105993	1085.37	0.74053	0.0336413	22.0125	7.78712e-106	1378	1284	1384	1433	1480	1447	1251	1211	1310	1082	1137	1129	1146	1138	1136	1015	1080	1036	682	694	670	972	960	919	835	817	858
ENSG00000126822	228.019	1.5186	0.0689952	22.0103	8.17411e-106	259	311	287	432	422	396	257	299	284	241	290	247	266	254	269	230	213	224	85	96	100	131	134	138	113	113	127
ENSG00000107929	1150	0.7665	0.0348523	21.9928	1.19864e-105	1274	1323	1349	1508	1576	1510	1227	1250	1281	1326	1346	1420	1245	1319	1304	1178	1184	1220	738	680	726	898	881	909	877	814	786
ENSG00000140948	516.058	-1.06427	0.0484483	-21.9672	2.10687e-105	306	365	314	421	471	415	333	336	351	438	436	453	426	372	441	432	392	444	636	670	687	868	860	960	764	769	784
ENSG00000185305	149.416	2.01428	0.0917067	21.9643	2.23827e-105	194	195	235	266	270	245	178	179	195	172	186	217	186	182	172	146	154	189	44	41	45	81	73	48	55	63	40
ENSG00000237523	83.5207	3.08515	0.140683	21.9298	4.7728e-105	124	138	109	153	129	150	105	102	114	115	98	116	120	110	114	97	115	106	12	15	14	24	8	18	16	16	11
ENSG00000088280	206.308	-1.36836	0.0624449	-21.9131	6.88757e-105	121	105	119	152	141	133	116	120	109	186	176	197	177	192	175	175	166	171	271	261	276	354	338	313	361	367	374
ENSG00000205403	1287.65	-0.757343	0.0345994	-21.8889	1.16837e-104	1085	1083	1071	1127	1128	1141	996	999	1048	962	998	974	988	1098	1111	981	935	952	1423	1520	1511	2138	2186	2133	1816	1949	2001
ENSG00000058600	656.354	-0.941401	0.0430187	-21.8835	1.31347e-104	454	488	450	600	653	611	462	446	495	465	486	511	469	499	523	458	494	452	786	858	852	963	1098	1112	1142	1092	1130
ENSG00000253215	94.6008	-2.27723	0.104183	-21.8579	2.29809e-104	44	43	45	35	40	41	30	27	27	69	67	75	69	87	90	58	68	58	143	141	164	183	177	195	195	231	201
ENSG00000123684	1269.78	0.850332	0.0389034	21.8575	2.31563e-104	1549	1539	1579	1736	1741	1735	1561	1527	1494	1330	1378	1398	1325	1326	1370	1223	1221	1274	771	759	808	1074	1082	1093	849	856	854
ENSG00000151332	248.818	-1.33057	0.0609766	-21.8211	5.13272e-104	151	156	175	192	199	193	135	183	133	131	157	157	191	179	203	182	156	127	344	388	368	497	494	459	409	446	453
ENSG00000132386	1822.66	-0.829983	0.038044	-21.8164	5.67777e-104	1279	1310	1213	1583	1646	1611	1146	1242	1195	1690	1701	1691	1951	1986	1986	1508	1551	1634	1942	2021	2008	2590	2568	2529	2740	2757	2791
ENSG00000087053	986.276	0.716828	0.0328691	21.8085	6.73124e-104	1043	1122	1080	1306	1309	1327	996	1087	1029	1102	1065	1110	1107	1218	1215	1072	1068	1155	565	584	581	824	809	872	690	690	736
ENSG00000084636	508.004	1.10302	0.0505832	21.8061	7.08696e-104	558	531	533	733	830	755	575	571	637	555	574	585	623	634	700	531	593	574	255	265	261	296	362	308	302	326	310
ENSG00000132470	211.229	1.47485	0.0676638	21.7967	8.69439e-104	268	280	295	386	391	410	308	293	294	199	202	234	205	217	198	182	166	184	85	89	93	126	154	121	118	118	161
ENSG00000185344	386.297	0.952932	0.0437516	21.7805	1.23606e-103	471	491	491	599	587	609	476	475	457	370	379	359	465	395	405	355	367	338	226	232	220	288	286	310	300	292	280
ENSG00000135083	83.9366	2.61399	0.120021	21.7794	1.26392e-103	132	117	127	159	166	157	138	123	119	114	100	82	87	93	92	89	82	95	21	11	16	28	32	30	13	30	24
ENSG00000103044	388.453	1.02103	0.0469111	21.7653	1.71907e-103	535	580	554	652	663	662	469	499	537	316	348	348	347	343	335	330	273	268	233	243	225	302	285	340	307	328	306
ENSG00000139540	242.121	-1.36816	0.0628727	-21.7608	1.89366e-103	144	132	130	192	176	207	127	128	146	186	191	173	221	219	211	144	171	173	316	312	319	410	418	458	460	455	460
ENSG00000136271	1289.53	0.690963	0.0317701	21.7488	2.45227e-103	1586	1514	1528	1793	1843	1811	1374	1469	1376	1242	1348	1352	1473	1466	1388	1140	1200	1258	778	787	786	1086	1099	1136	1077	1128	1105
ENSG00000235852	579.372	1.80504	0.0830654	21.7303	3.66511e-103	587	609	605	1072	1106	1108	905	925	861	590	596	620	678	654	735	597	647	624	220	209	219	272	283	245	256	269	260
ENSG00000100300	143.586	6.35117	0.292422	21.7192	4.65915e-103	206	187	191	337	317	349	207	271	210	156	186	144	231	241	229	162	133	128	2	1	2	4	4	6	4	2	3
ENSG00000137474	114.048	-1.88274	0.0867326	-21.7074	6.01816e-103	65	53	52	80	69	59	38	66	52	70	68	76	78	58	72	66	72	63	203	165	192	237	279	245	218	204	250
ENSG00000071282	126.704	2.03947	0.0939994	21.6967	7.59241e-103	211	205	160	245	265	246	208	180	199	114	122	116	123	121	126	79	137	123	40	55	47	59	61	37	54	53	65
ENSG00000161057	1864.11	0.803163	0.0370348	21.6867	9.40731e-103	2382	2434	2501	2499	2492	2510	2280	2194	2316	1757	1710	1854	1983	1936	1933	1688	1718	1842	1127	1144	1106	1560	1577	1661	1454	1535	1474
ENSG00000156535	634.821	1.21251	0.055922	21.6822	1.03593e-102	794	800	797	963	868	977	758	772	805	655	758	760	710	628	706	710	714	710	297	338	334	444	438	454	333	329	326
ENSG00000165819	660.693	-0.763129	0.0352225	-21.666	1.47275e-102	515	580	543	635	611	589	486	536	522	469	564	514	540	527	497	458	442	481	799	790	784	1057	1126	1109	1001	979	993
ENSG00000183579	576.03	-0.898745	0.0415219	-21.6451	2.3119e-102	414	444	434	546	560	513	449	447	424	395	412	408	395	390	373	428	418	388	783	789	771	949	940	969	884	959	918
ENSG00000067167	4338.33	0.568473	0.0262683	21.641	2.52372e-102	4549	4671	4575	6025	6193	6153	4629	4696	4654	4458	4433	4443	4961	5051	4986	4116	4171	4063	2782	2761	2773	3975	4011	3980	3733	3749	3746
ENSG00000006007	593.458	-0.937512	0.0433387	-21.6322	3.04886e-102	462	450	505	561	534	534	398	416	389	457	417	418	426	434	403	432	448	395	770	833	727	1034	1063	1038	891	963	913
ENSG00000196313	1332.34	0.833318	0.0385424	21.6208	3.89729e-102	1492	1583	1647	1787	1895	1810	1392	1473	1527	1541	1625	1592	1390	1407	1498	1390	1383	1386	787	812	795	956	1049	978	943	1011	954
ENSG00000062282	751.595	-0.874362	0.0404935	-21.5927	7.16128e-102	570	568	594	719	773	752	499	610	560	517	476	512	510	529	600	478	510	477	958	968	973	1194	1217	1250	1321	1265	1298
ENSG00000215256	203.84	-1.44035	0.0667086	-21.5916	7.31554e-102	154	129	124	170	178	159	119	112	121	77	92	90	121	97	105	115	107	105	306	306	344	408	409	398	414	462	424
ENSG00000129562	956.95	-0.708004	0.0328399	-21.5593	1.47054e-101	790	801	817	860	929	871	772	679	763	762	748	768	753	824	785	722	746	778	1048	1097	1100	1476	1472	1507	1446	1476	1456
ENSG00000158555	141.773	-1.72771	0.0801864	-21.5462	1.94813e-101	60	54	45	80	77	94	59	56	44	161	144	172	161	181	155	137	138	145	185	184	180	219	233	252	196	218	235
ENSG00000122547	212.588	1.44267	0.0669623	21.5445	2.01682e-101	254	246	261	368	358	332	279	301	292	252	235	252	260	220	238	200	223	200	87	100	99	102	134	128	108	114	129
ENSG00000006576	397.157	1.01489	0.0471503	21.5246	3.09125e-101	464	474	442	547	592	557	478	450	485	456	452	498	475	484	492	419	403	353	209	209	218	277	259	284	275	252	266
ENSG00000063660	537.26	1.40908	0.065579	21.4868	6.98367e-101	608	597	564	997	992	957	646	653	647	593	641	645	640	681	660	541	561	515	204	241	227	304	308	303	302	331	298
ENSG00000166813	137.087	-1.85744	0.0864667	-21.4816	7.79726e-101	68	60	90	77	83	80	61	71	58	71	99	105	77	67	77	73	105	83	191	207	238	267	311	302	284	286	297
ENSG00000104964	1675.96	0.985647	0.0459543	21.4484	1.58881e-100	1843	1881	1862	2400	2497	2494	1794	1924	1840	1849	1788	1882	2174	2273	2216	1763	1831	1759	823	857	885	1023	1102	1060	1204	1206	1281
ENSG00000110888	579.411	1.06421	0.049634	21.441	1.85884e-100	790	854	771	835	831	891	766	802	790	537	551	533	520	547	537	499	580	538	313	339	357	461	470	479	392	396	360
ENSG00000151465	1865.42	0.755333	0.0352577	21.4232	2.72322e-100	2313	2234	2363	2592	2592	2624	1899	1968	1963	1958	1924	1899	2136	2114	2132	1858	1884	1933	1112	1194	1107	1615	1655	1587	1383	1334	1349
ENSG00000088926	54.5789	-3.81327	0.178109	-21.4097	3.63299e-100	8	16	8	8	12	7	7	3	10	35	38	41	28	35	30	36	27	33	113	95	116	146	144	145	129	115	121
ENSG00000132164	1000.42	0.66351	0.0310497	21.3693	8.63502e-100	1217	1161	1211	1418	1416	1412	1096	1120	1050	1016	977	1072	995	1060	1051	934	1000	936	663	637	637	835	919	858	857	831	860
ENSG00000103485	1231.33	-0.7529	0.0352617	-21.3518	1.25346e-99	1057	1046	1116	1210	1285	1292	936	942	933	796	814	878	853	807	902	777	789	753	1512	1522	1582	1998	1981	1938	2105	2026	2057
ENSG00000168502	290.501	1.12555	0.0527587	21.334	1.83246e-99	381	345	350	447	467	489	405	404	387	288	284	293	279	286	286	250	264	291	177	166	156	220	203	209	203	183	187
ENSG00000151012	540.371	1.06515	0.0499589	21.3205	2.4394e-99	550	593	589	816	779	767	667	618	602	657	677	650	630	640	612	642	616	641	221	275	265	377	398	386	317	326	333
ENSG00000123485	989.382	0.731389	0.0343213	21.3101	3.04412e-99	1123	1200	1107	1273	1243	1232	1003	1065	1091	1178	1210	1123	1114	1170	1180	1075	1040	1054	569	580	549	779	813	807	742	737	750
ENSG00000235897	71.6873	4.52351	0.212374	21.2998	3.78936e-99	129	116	109	158	152	159	132	118	110	80	86	87	98	80	68	74	82	54	6	7	4	8	4	9	6	3	5
ENSG00000174373	416.464	-1.31899	0.0619409	-21.2943	4.25405e-99	242	250	252	310	354	323	271	268	295	262	261	294	249	292	257	279	272	266	659	637	594	843	925	861	665	644	643
ENSG00000106541	77.5433	-2.41946	0.113633	-21.2918	4.47922e-99	26	30	32	29	28	27	24	28	24	69	68	62	72	70	64	43	48	48	119	123	116	195	168	177	157	162	131
ENSG00000006432	338.666	1.28699	0.0604461	21.2916	4.49352e-99	493	497	508	538	586	518	470	473	468	310	359	343	262	276	321	325	293	274	183	164	193	225	247	233	209	240	198
ENSG00000150867	760.635	0.9141	0.0429346	21.2906	4.58641e-99	961	1006	988	1104	1093	1044	864	970	891	720	795	754	795	757	845	793	703	771	417	474	449	638	616	660	528	503	524
ENSG00000197956	183.059	1.8006	0.0845745	21.2901	4.62704e-99	306	321	304	358	387	412	260	261	304	118	112	120	162	167	173	152	136	122	67	82	93	98	96	71	108	120	107
ENSG00000274588	320.38	-1.38498	0.0650782	-21.2818	5.51476e-99	204	205	196	189	185	168	169	191	186	291	288	308	260	282	286	307	258	265	468	434	429	514	571	574	524	494	481
ENSG00000161999	626.48	1.09774	0.051607	21.2712	6.8959e-99	673	724	667	963	1002	1016	681	729	753	687	733	729	785	805	795	615	625	677	279	270	298	386	429	449	433	426	437
ENSG00000196878	97.1352	3.19953	0.150463	21.2646	7.93478e-99	94	85	108	141	134	153	102	123	123	152	161	166	177	186	176	148	129	129	10	12	9	15	12	15	16	17	11
ENSG00000104290	57.9621	-2.97556	0.140215	-21.2214	1.98827e-98	10	20	25	23	20	17	21	15	20	8	5	7	12	13	13	13	2	17	114	126	125	179	198	179	157	170	120
ENSG00000008853	113.436	-1.76461	0.0831805	-21.2142	2.31302e-98	47	48	52	80	79	66	65	51	56	73	84	62	86	91	77	77	87	72	188	194	173	213	239	222	196	221	219
ENSG00000173531	330.778	-1.30814	0.0617458	-21.1859	4.21095e-98	200	206	192	275	319	285	210	194	213	212	245	198	227	212	238	158	172	164	471	529	520	607	576	631	577	640	658
ENSG00000244151	433.196	1.18944	0.0561516	21.1827	4.50271e-98	546	542	541	784	801	786	542	537	505	456	447	414	475	446	436	345	412	372	219	211	229	292	333	278	304	305	295
ENSG00000167680	1181.02	-1.95983	0.0928051	-21.1177	1.78364e-97	419	443	467	845	865	843	501	479	484	639	674	693	813	843	880	677	726	741	1825	1976	1796	2429	2497	2477	2483	2619	2609
ENSG00000141664	361.014	-1.04869	0.0496927	-21.1035	2.40826e-97	249	300	266	307	281	258	273	231	228	293	271	270	288	284	280	240	286	267	487	483	493	620	626	599	553	597	555
ENSG00000101199	1022.21	-0.848384	0.0402183	-21.0945	2.90668e-97	722	727	697	995	1010	1020	754	793	773	767	799	787	849	844	842	685	691	743	1237	1314	1271	1455	1629	1654	1650	1722	1660
ENSG00000147465	111.941	2.56693	0.121733	21.0866	3.43184e-97	122	139	147	181	180	182	105	124	119	174	168	169	185	173	215	119	164	133	24	20	16	25	23	33	33	21	26
ENSG00000011426	2479.84	0.619298	0.029378	21.0803	3.90958e-97	2633	2572	2523	3111	3160	3091	2631	2730	2545	2863	2945	2920	2967	2941	3087	2684	2665	2630	1553	1600	1593	2045	2211	2158	1755	1822	1744
ENSG00000198832	104.231	2.68316	0.127383	21.0638	5.54177e-97	98	156	152	202	230	220	142	141	141	112	123	117	158	139	143	124	107	103	15	24	19	19	31	29	28	36	31
ENSG00000137700	364.797	-1.11353	0.052956	-21.0274	1.19026e-96	241	247	241	301	323	317	255	274	214	243	254	279	325	273	306	213	228	233	487	497	473	621	640	596	621	704	640
ENSG00000104549	2163.31	-0.654841	0.0311484	-21.0232	1.29902e-96	1621	1685	1682	2035	2013	2055	1519	1561	1691	1992	2109	2068	2167	2156	2050	1876	1803	1816	2316	2342	2267	3372	3332	3394	2660	2855	2788
ENSG00000278845	653.369	-0.848071	0.0403615	-21.0119	1.64766e-96	520	537	566	555	581	577	466	450	497	450	489	478	521	543	565	491	471	505	805	781	773	1112	1174	1090	1007	935	1009
ENSG00000137267	293.877	1.21372	0.0577864	21.0037	1.9565e-96	375	389	376	515	511	535	376	369	352	262	269	296	332	330	328	257	260	251	119	148	166	206	189	203	205	199	219
ENSG00000126581	768.736	-0.722542	0.0344227	-20.9903	2.59075e-96	618	608	722	760	729	760	578	586	614	546	574	573	608	607	600	496	592	561	899	983	904	1278	1247	1301	1108	1132	1137
ENSG00000143036	91.8142	2.46846	0.11769	20.9744	3.61462e-96	139	138	147	151	177	163	126	141	137	78	99	81	125	121	99	107	118	98	14	28	18	31	39	32	17	25	38
ENSG00000068724	853.91	0.733087	0.0349664	20.9655	4.35176e-96	949	988	941	1294	1226	1266	1006	946	967	870	892	879	904	919	938	809	793	842	541	571	490	681	701	681	687	730	745
ENSG00000140848	140.907	1.50844	0.0720095	20.9477	6.3042e-96	231	216	223	278	273	286	230	215	245	102	113	104	89	112	110	100	76	82	63	65	72	110	84	104	98	83	104
ENSG00000132840	225.945	1.38415	0.0660777	20.9474	6.34262e-96	275	326	311	320	351	324	232	269	245	246	278	298	275	301	295	238	231	271	92	103	100	136	123	139	116	107	113
ENSG00000077150	330.458	1.04827	0.0501137	20.9177	1.17973e-95	371	381	410	471	512	517	372	386	387	335	379	353	381	389	402	336	331	398	171	173	183	220	210	256	224	221	203
ENSG00000196312	153.767	1.61996	0.0774641	20.9123	1.31957e-95	193	208	216	239	270	275	179	202	223	159	175	154	188	185	208	135	153	163	51	63	53	94	84	91	67	65	93
ENSG00000089006	5249.65	-0.710975	0.0339985	-20.9119	1.32916e-95	4377	4490	4276	4525	4534	4530	3886	4038	4012	4267	4461	4535	4822	4988	4798	4121	4260	4270	5846	5997	5951	8417	8627	8343	7125	7215	6999
ENSG00000185947	321.569	-1.03297	0.0494255	-20.8995	1.72249e-95	228	202	205	270	253	288	202	196	199	254	278	300	324	326	314	250	248	250	409	409	394	511	503	575	467	482	475
ENSG00000174574	1036.48	-0.607302	0.0290697	-20.8912	2.04602e-95	814	895	825	993	1014	1009	730	797	796	877	972	955	954	1031	977	861	858	871	1183	1109	1045	1506	1514	1550	1364	1435	1440
ENSG00000153029	83.4068	-2.0848	0.0998574	-20.8778	2.70761e-95	30	40	36	40	55	49	30	36	40	52	53	51	44	53	47	42	51	38	128	134	128	219	205	194	196	158	171
ENSG00000143870	7132.93	-0.401564	0.0192553	-20.8547	4.3809e-95	6292	6263	6562	7157	7346	7153	5784	5920	5792	6261	6444	6253	7042	7121	7115	6061	6168	6152	7203	7298	7206	9727	9876	9606	9034	9068	9011
ENSG00000160691	619.022	-0.889693	0.042667	-20.852	4.62816e-95	431	416	439	532	575	552	420	405	410	607	529	564	546	538	572	521	542	516	715	746	741	925	866	922	974	949	976
ENSG00000159166	1497.1	0.717488	0.0344168	20.847	5.12763e-95	1740	1730	1741	2170	2336	2218	1626	1669	1716	1382	1548	1425	1692	1608	1691	1348	1428	1365	937	925	930	1197	1229	1339	1265	1262	1335
ENSG00000185361	371.029	-1.01079	0.0484997	-20.8412	5.78707e-95	232	273	237	318	361	319	269	248	240	274	272	274	319	298	308	267	304	294	433	505	470	589	614	620	621	579	654
ENSG00000175311	293.478	-1.20451	0.0578052	-20.8374	6.25541e-95	212	232	215	228	254	235	152	206	195	177	175	151	205	221	194	160	182	198	425	418	431	588	605	579	459	517	482
ENSG00000131711	284.904	1.28871	0.062014	20.781	2.02707e-94	409	451	442	513	519	526	450	482	454	209	210	234	207	173	214	166	171	201	188	174	178	231	239	218	156	180	195
ENSG00000173898	314.178	1.36369	0.0656857	20.7608	3.07982e-94	410	474	463	575	689	679	460	473	477	239	260	276	218	230	253	211	180	231	167	171	156	223	199	239	234	207	245
ENSG00000139354	425.763	1.01788	0.0490781	20.74	4.74381e-94	444	456	444	532	551	551	488	464	474	557	541	522	599	563	559	507	513	518	224	206	204	323	296	282	219	233	218
ENSG00000189334	132.264	2.71054	0.130744	20.7317	5.62204e-94	162	155	163	159	158	187	119	143	144	170	182	160	255	231	273	198	214	243	13	29	27	32	28	21	23	21	21
ENSG00000108100	992.053	0.658974	0.0317868	20.731	5.69551e-94	1105	1161	1095	1250	1319	1278	996	1134	1044	1074	1136	1170	1155	1135	1091	1047	1057	999	596	602	636	845	811	874	738	782	784
ENSG00000183765	255.818	-1.21621	0.0586775	-20.727	6.1926e-94	180	171	157	205	236	180	170	151	163	177	153	186	220	210	193	173	164	171	314	319	349	509	481	492	465	405	472
ENSG00000164125	1965.34	0.590587	0.0285169	20.7101	8.77873e-94	1908	1996	1904	2554	2566	2511	1916	1936	1942	2353	2402	2419	2479	2643	2560	2097	2131	2117	1101	1188	1148	1635	1725	1666	1508	1502	1462
ENSG00000070159	454.54	0.98504	0.0476302	20.681	1.60344e-93	608	584	583	678	671	622	580	583	571	471	475	475	462	465	429	377	460	444	249	274	242	375	362	387	292	322	312
ENSG00000247228	235.513	-1.359	0.0657791	-20.66	2.47094e-93	149	161	186	191	174	152	146	139	138	161	154	162	126	148	137	146	139	144	352	335	376	521	488	479	394	398	393
ENSG00000132541	223.314	-1.2553	0.0607946	-20.6482	3.15656e-93	147	144	132	149	130	160	121	138	161	198	188	201	199	212	214	171	175	175	253	290	270	427	411	394	352	343	375
ENSG00000184857	233.554	-1.22601	0.0594055	-20.638	3.89215e-93	175	158	176	185	170	166	133	153	174	129	144	149	159	158	164	140	179	173	339	334	328	442	438	456	411	409	378
ENSG00000267469	766.371	0.94506	0.0458068	20.6314	4.44938e-93	807	819	834	1080	1160	1091	841	844	908	822	772	884	990	965	1028	846	852	852	424	394	424	485	534	505	505	532	589
ENSG00000101310	1559.87	-0.640043	0.031039	-20.6206	5.55775e-93	1344	1411	1411	1539	1511	1533	1283	1321	1282	1115	1110	1056	1125	1171	1159	1164	1163	1116	1881	1919	1890	2377	2511	2440	2315	2313	2305
ENSG00000085831	97.0518	2.09374	0.10155	20.6179	5.87167e-93	135	153	157	196	205	171	126	134	152	107	94	92	108	91	105	91	87	104	27	20	28	51	28	47	46	43	49
ENSG00000109107	262.307	1.26956	0.0616299	20.5997	8.53753e-93	334	343	341	413	443	435	255	297	328	307	296	322	299	302	286	278	256	265	110	112	134	168	180	170	152	140	171
ENSG00000214078	1352.84	-0.717614	0.0348578	-20.5869	1.11061e-92	1093	1107	1130	1307	1365	1314	1051	1045	1072	1017	1033	1044	1017	1164	1092	944	970	949	1508	1567	1564	1977	2172	2035	2205	2224	2229
ENSG00000129474	980.135	-0.621215	0.0301905	-20.5765	1.37503e-92	887	816	850	999	986	1011	811	882	841	697	631	673	711	736	742	676	697	679	1168	1209	1159	1634	1632	1543	1412	1424	1421
ENSG00000164684	84.7373	-2.68388	0.130445	-20.5748	1.42075e-92	20	26	24	54	26	27	23	18	21	71	79	54	48	50	56	50	67	68	172	157	152	177	193	198	156	158	177
ENSG00000106397	1311.06	0.81487	0.0396341	20.5598	1.93394e-92	1486	1505	1483	2049	2211	2158	1616	1659	1537	1289	1299	1315	1318	1241	1302	1113	1156	1096	798	792	853	1102	1133	1116	1089	1017	1109
ENSG00000114631	162.615	-1.79952	0.0875938	-20.5439	2.68092e-92	95	84	74	115	141	97	100	99	87	64	49	52	78	53	58	53	59	30	284	304	288	320	351	370	406	427	383
ENSG00000178184	64.4244	-2.46542	0.120093	-20.5292	3.62064e-92	33	23	27	38	21	16	20	19	34	31	24	27	28	29	25	36	31	29	122	111	121	155	160	179	132	157	159
ENSG00000170017	415.073	-10.4901	0.51111	-20.5242	4.01173e-92	1	0	0	1	2	0	1	1	2	0	2	0	3	0	1	8	9	6	1086	1163	1071	1480	1465	1438	1258	1376	1302
ENSG00000143416	168.473	-1.44511	0.0704242	-20.52	4.36637e-92	88	86	80	124	134	138	82	92	103	113	142	124	131	137	162	124	111	117	251	247	234	299	288	292	294	307	331
ENSG00000106327	50.1647	-3.67315	0.179013	-20.5189	4.46353e-92	7	8	12	13	17	9	6	10	8	13	19	13	16	22	16	10	18	21	106	124	98	123	121	134	177	147	127
ENSG00000106683	457.927	1.12133	0.0546676	20.5118	5.15402e-92	500	534	560	785	775	758	574	542	548	506	513	478	492	470	512	455	459	442	192	233	221	301	327	338	341	304	335
ENSG00000170899	292.939	-1.21025	0.0590068	-20.5104	5.3034e-92	152	192	172	174	191	185	171	164	174	293	309	277	303	356	345	259	309	265	326	317	358	442	520	484	375	464	420
ENSG00000189241	1210.57	-0.648789	0.0316457	-20.5016	6.33767e-92	966	968	953	1090	1127	1184	943	950	911	998	1006	1048	1125	1204	1157	986	1044	1039	1304	1274	1251	1903	1914	1864	1534	1708	1738
ENSG00000054793	436.273	-1.00878	0.049232	-20.4904	7.97296e-92	357	376	389	434	426	395	376	317	369	188	188	176	158	179	166	193	159	212	683	710	664	870	876	882	781	776	759
ENSG00000114315	45.6342	-4.32717	0.211287	-20.4801	9.84856e-92	6	10	2	7	5	6	6	8	5	6	4	14	11	13	14	10	15	15	92	99	113	135	128	133	119	153	147
ENSG00000148468	789.001	0.728605	0.0355909	20.4717	1.16785e-91	882	958	945	1109	1128	1132	879	914	906	819	794	862	782	764	834	791	750	800	466	533	490	706	646	684	583	656	648
ENSG00000161249	94.669	-6.55501	0.320256	-20.468	1.25744e-91	1	3	3	2	1	3	1	3	4	52	58	60	72	78	73	59	62	75	200	176	202	229	229	232	226	252	249
ENSG00000129636	762.542	-0.732572	0.0358259	-20.4481	1.88957e-91	644	651	637	652	756	707	600	582	613	600	611	605	587	614	574	539	549	561	854	856	940	1247	1320	1276	1120	1144	1110
ENSG00000187772	1209.22	-0.760725	0.0372362	-20.4297	2.75037e-91	916	936	909	1056	1132	1037	910	876	905	1111	1086	1098	994	1087	1054	1041	1007	1005	1396	1470	1451	1905	1936	1923	1641	1584	1575
ENSG00000108349	812.997	-0.714744	0.0350001	-20.4212	3.26854e-91	693	706	715	765	754	734	663	644	601	621	590	637	641	672	653	574	588	588	990	1012	990	1272	1187	1266	1211	1263	1238
ENSG00000006451	789.557	0.828434	0.0406106	20.3994	5.09775e-91	883	954	946	1046	1043	1036	913	826	882	829	837	827	998	1045	931	839	864	827	515	464	409	618	599	612	550	550	551
ENSG00000180210	1498.35	-0.832578	0.0408183	-20.3971	5.3361e-91	1059	1009	1054	1433	1434	1478	1012	1018	1037	1258	1273	1271	1453	1451	1446	1216	1153	1166	1685	1733	1773	2166	2242	2190	2305	2441	2354
ENSG00000147526	1027.99	0.923548	0.0453237	20.3767	8.08794e-91	1315	1250	1229	1359	1404	1350	1143	1220	1195	1173	1147	1199	1130	1125	1073	1158	1074	1129	606	605	580	822	792	780	626	658	663
ENSG00000204610	351.189	1.27592	0.062682	20.3554	1.24871e-90	399	395	431	576	510	559	397	416	397	389	389	376	457	502	538	359	388	362	135	170	151	204	197	204	203	235	203
ENSG00000166575	641.668	-0.805829	0.0395958	-20.3514	1.35357e-90	409	430	454	524	559	516	469	412	428	630	647	687	772	735	659	587	560	595	705	681	694	916	964	989	819	838	833
ENSG00000008735	67.3529	-2.40983	0.118422	-20.3496	1.40317e-90	22	13	22	43	41	37	29	24	25	28	18	24	35	39	40	21	21	23	141	125	124	171	162	151	155	164	177
ENSG00000102158	1101.61	-0.572547	0.0281406	-20.346	1.50789e-90	887	842	857	1028	1094	1057	850	854	874	994	1026	1034	1128	1043	1103	965	956	960	1125	1212	1126	1578	1650	1655	1388	1460	1381
ENSG00000168476	294.545	-1.19995	0.0590361	-20.3256	2.27987e-90	138	185	173	253	233	220	161	166	163	264	304	277	285	281	307	249	264	229	351	335	354	491	496	436	490	520	456
ENSG00000168615	2925.5	0.470273	0.0231377	20.325	2.30606e-90	3039	3128	3121	3644	3855	3767	3035	3130	3139	2973	3105	3200	3199	3201	3255	2936	2931	3023	2003	2015	2011	2785	2818	2932	2477	2445	2371
ENSG00000119888	1614	-0.622532	0.0306493	-20.3115	3.03403e-90	1166	1242	1250	1513	1532	1546	1226	1267	1217	1501	1465	1488	1667	1713	1658	1417	1371	1290	1614	1628	1634	2403	2405	2500	2145	2170	2210
ENSG00000140694	702.423	-0.800205	0.0394158	-20.3017	3.70051e-90	595	577	580	616	677	671	542	495	535	517	514	516	513	531	499	519	489	563	904	880	861	1151	1245	1183	1023	1063	1018
ENSG00000168743	92.3685	-1.7944	0.0883891	-20.3011	3.73725e-90	42	55	61	52	56	54	55	55	56	38	48	45	36	30	43	35	47	36	159	182	156	195	212	196	204	196	207
ENSG00000145779	343.934	1.08659	0.0535597	20.2875	4.91948e-90	418	426	435	573	493	541	378	401	412	396	344	371	404	432	429	318	333	311	203	175	190	214	244	252	232	217	211
ENSG00000118894	402.647	-0.892584	0.0439983	-20.2868	4.98791e-90	297	339	294	374	397	388	278	327	291	276	290	291	325	324	304	233	229	240	494	528	483	716	687	691	674	693	648
ENSG00000119900	44.0703	-4.62092	0.228012	-20.2661	7.58014e-90	4	7	5	9	5	6	5	3	2	13	6	3	6	4	4	4	4	4	98	110	103	151	170	142	117	139	118
ENSG00000154127	393.501	1.01495	0.050109	20.2548	9.52599e-90	463	453	509	600	541	530	449	452	487	497	462	422	443	447	471	404	422	364	216	215	215	260	262	303	244	281	251
ENSG00000166035	60.582	-2.53741	0.125278	-20.2542	9.64416e-90	29	13	17	27	27	17	27	23	17	30	45	39	33	46	31	32	30	32	106	123	98	145	139	135	141	128	143
ENSG00000146909	710.486	0.77447	0.0382444	20.2506	1.03617e-89	900	885	880	1089	1004	1044	850	898	876	630	640	607	707	710	669	658	691	615	475	522	464	649	596	642	531	553	554
ENSG00000101447	919.161	-0.551182	0.0272385	-20.2354	1.40785e-89	765	748	724	871	903	896	724	740	763	799	811	803	865	901	902	765	786	787	988	944	958	1308	1357	1315	1245	1239	1241
ENSG00000024526	612.783	-0.801226	0.0396242	-20.2206	1.89748e-89	409	397	420	470	515	525	390	405	403	649	669	710	686	701	714	531	559	611	602	681	685	837	893	904	742	810	783
ENSG00000151692	382.291	1.14588	0.0567149	20.2041	2.64643e-89	490	492	490	541	552	601	454	436	422	465	474	454	432	403	396	431	398	376	217	202	180	268	267	256	205	245	207
ENSG00000069345	1295.27	-0.603671	0.0298791	-20.2038	2.663e-89	1119	1058	1083	1236	1224	1262	1033	1056	912	1083	1078	1034	1233	1280	1228	1055	1057	1051	1381	1460	1452	1930	1919	1845	1787	1793	1801
ENSG00000118137	7703.54	-1.509	0.0746986	-20.2012	2.8025e-89	3537	3719	3684	5122	5151	5352	3723	3784	3712	6437	6624	6545	8873	9041	9163	6194	6228	6252	9284	9432	9334	12303	12181	12441	14413	14535	14555
ENSG00000151461	642.951	0.834416	0.0413195	20.1942	3.22236e-89	656	725	753	841	803	885	678	730	712	706	803	772	752	830	759	701	724	727	359	372	318	487	513	541	412	406	453
ENSG00000163466	2514.96	0.524108	0.025954	20.1938	3.24852e-89	2951	2966	2995	3403	3368	3450	2817	2833	2730	2314	2311	2376	2698	2596	2709	2142	2287	2212	1797	1755	1760	2294	2401	2342	2369	2381	2302
ENSG00000147509	65.9461	2.83939	0.140668	20.185	3.87155e-89	102	97	100	137	118	121	114	114	106	74	79	50	78	74	89	64	58	70	11	14	12	21	19	16	12	22	16
ENSG00000196372	438.031	0.870456	0.0431249	20.1845	3.90696e-89	580	548	589	626	730	683	524	558	506	383	400	423	452	462	431	364	350	393	248	260	272	354	359	367	365	367	370
ENSG00000092208	201.055	-1.35016	0.0669671	-20.1616	6.2018e-89	132	125	128	141	131	160	128	139	123	146	126	105	163	169	157	115	112	123	304	279	243	408	385	369	378	386	375
ENSG00000135919	63.7649	-6.12104	0.303662	-20.1574	6.73919e-89	3	9	2	3	3	1	2	1	0	8	6	10	7	8	14	8	9	9	133	137	157	207	245	224	176	218	204
ENSG00000081923	45.6207	-4.85017	0.240627	-20.1564	6.87408e-89	5	4	4	2	3	6	7	4	6	4	1	4	11	1	3	11	3	2	100	121	121	168	151	160	131	121	126
ENSG00000106052	1809.42	0.488257	0.0242379	20.1443	8.76047e-89	1855	1745	1915	2179	2160	2150	1789	1767	1763	2055	2187	2072	2341	2290	2238	2003	1961	2032	1175	1114	1210	1499	1583	1597	1423	1427	1484
ENSG00000106608	385.799	1.00841	0.0500651	20.142	9.16457e-89	481	483	476	629	625	586	430	466	450	412	398	476	408	398	389	348	379	347	232	217	203	273	275	281	289	282	270
ENSG00000129493	309.196	-1.29023	0.0640704	-20.1377	9.98954e-89	182	213	176	238	260	203	202	230	178	232	205	245	197	229	222	229	218	177	460	456	450	562	585	658	499	518	468
ENSG00000079819	1671.82	0.670666	0.033312	20.1329	1.09992e-88	1911	2008	1925	2071	2074	2132	1742	1748	1754	1855	1860	1860	1905	1968	1880	1830	1825	1855	1043	1056	1014	1448	1404	1434	1183	1216	1279
ENSG00000189221	306.845	-1.03931	0.0516293	-20.1302	1.15946e-88	220	227	227	257	241	245	212	219	237	217	231	216	205	222	245	232	204	219	402	423	416	586	580	517	497	458	466
ENSG00000224078	698.16	-0.839386	0.0417089	-20.1249	1.28997e-88	441	464	472	554	550	616	490	496	478	682	709	685	723	706	700	630	654	732	769	757	710	1113	1067	1130	953	906	882
ENSG00000115738	1755.16	0.578482	0.0287751	20.1036	1.97795e-88	1805	1847	1825	2332	2327	2436	1855	1954	1817	1801	1869	1885	2069	2201	2101	1827	1760	1709	1046	1139	1108	1543	1538	1600	1477	1438	1459
ENSG00000170525	152.304	1.64432	0.0818173	20.0975	2.23586e-88	232	184	206	244	282	296	197	195	199	164	151	199	162	160	167	158	141	148	67	68	49	77	90	62	89	80	75
ENSG00000129460	497.965	-0.939693	0.0467835	-20.086	2.81411e-88	386	379	419	404	424	403	374	405	374	335	358	323	358	399	388	316	357	321	709	633	602	896	903	882	821	759	752
ENSG00000006210	271.152	-1.25401	0.0625441	-20.05	5.79358e-88	192	150	184	234	242	261	171	148	163	163	189	183	189	177	193	135	154	175	354	368	387	466	543	495	522	519	550
ENSG00000140829	833.749	-0.701484	0.0350457	-20.0162	1.14069e-87	642	693	694	812	819	854	624	702	602	613	682	705	665	718	712	592	608	556	973	996	1017	1263	1263	1225	1261	1290	1297
ENSG00000099282	127.602	1.89948	0.0949318	20.0089	1.31959e-87	145	139	155	173	173	190	166	185	160	184	163	155	209	184	201	154	141	153	39	30	46	46	52	46	55	41	49
ENSG00000166130	545.306	-0.967441	0.0483631	-20.0037	1.46333e-87	380	393	356	486	478	466	354	381	380	441	439	448	510	546	547	364	356	400	633	630	645	938	950	879	809	918	888
ENSG00000111319	146.873	1.55501	0.0777737	19.9941	1.7724e-87	243	230	241	326	313	302	214	225	208	118	98	92	92	120	105	110	101	104	80	81	67	86	81	86	105	116	87
ENSG00000196262	10194.2	0.774078	0.0387258	19.9887	1.97329e-87	12749	12755	12630	12926	12811	12823	10934	11245	11248	10214	10405	10411	12284	12835	12515	10528	10737	10660	6029	6052	6075	7899	8019	8059	7907	7780	7719
ENSG00000118503	477.178	0.889599	0.044535	19.9753	2.57777e-87	570	544	554	602	634	667	552	542	539	562	595	565	561	525	574	498	516	477	275	237	264	326	387	374	319	356	313
ENSG00000182600	762.397	1.33644	0.0669137	19.9726	2.71758e-87	823	868	820	1153	1189	1226	832	866	863	934	919	963	1163	1221	1077	743	801	799	294	341	285	395	374	410	457	412	478
ENSG00000100097	1039.6	1.35081	0.0676951	19.9543	3.91005e-87	1222	1181	1174	1992	2016	1958	1247	1377	1349	963	1027	1036	1185	1190	1182	1004	1007	1010	481	471	478	612	592	569	714	699	688
ENSG00000057608	6717.05	0.595956	0.0298726	19.9499	4.26635e-87	7233	7340	7341	7838	8059	7883	6792	6803	6927	7572	7649	7797	8336	8626	8508	7385	7607	7545	4021	4071	4099	5694	6043	5984	4822	5005	4899
ENSG00000047634	482.39	-0.92847	0.046562	-19.9405	5.1435e-87	324	349	291	406	414	399	333	315	328	415	483	462	482	501	452	397	388	389	543	539	564	822	771	860	654	650	697
ENSG00000084733	3592.78	0.516846	0.0259276	19.9342	5.82799e-87	3608	3667	3639	4828	4857	4658	3822	3825	3750	3871	3883	3707	4331	4341	4269	3528	3607	3645	2277	2349	2330	3222	3341	3393	3067	3034	2947
ENSG00000088766	2100.44	-0.642235	0.0322187	-19.9336	5.88825e-87	1666	1778	1700	2166	2045	2155	1643	1745	1685	1552	1612	1615	1855	1910	1941	1510	1507	1428	2200	2335	2366	3245	3327	3291	3131	3208	3176
ENSG00000115267	75.3862	-2.1692	0.108891	-19.9209	7.57904e-87	29	34	31	48	33	40	36	22	29	48	57	58	41	40	44	43	42	35	128	133	125	206	169	174	150	149	141
ENSG00000125304	1891.7	-0.519791	0.0261056	-19.9111	9.20688e-87	1474	1490	1457	1883	1957	1903	1514	1526	1578	1756	1770	1700	1842	1900	1899	1571	1581	1527	1970	1983	1878	2769	2698	2647	2509	2409	2604
ENSG00000049759	1114.36	-0.580052	0.0291372	-19.9076	9.86993e-87	927	928	1002	1060	1117	1068	894	906	908	939	973	910	949	951	958	867	892	910	1192	1245	1268	1652	1693	1763	1561	1438	1545
ENSG00000137831	676.007	0.758333	0.0380951	19.9063	1.01073e-86	736	806	823	942	924	999	770	838	768	716	716	741	725	689	682	602	647	697	394	456	448	559	565	596	491	515	529
ENSG00000066651	539.985	0.832806	0.0418501	19.8997	1.15135e-86	583	599	603	781	762	760	625	623	610	563	605	607	660	716	647	501	521	543	317	297	290	449	445	423	381	407	374
ENSG00000089820	74.6509	5.31996	0.267488	19.8886	1.43704e-86	117	137	129	150	188	146	126	122	110	89	88	90	86	75	99	75	86	78	2	4	3	3	1	3	7	3	5
ENSG00000103226	54.5922	-2.87975	0.144813	-19.8859	1.5126e-86	18	16	21	18	19	19	13	18	21	10	16	21	20	11	7	11	26	21	102	123	104	132	195	159	127	142	136
ENSG00000148429	712.448	0.888576	0.0446884	19.8838	1.57501e-86	851	883	887	971	987	989	770	875	859	792	816	782	825	766	770	702	687	693	438	410	439	534	632	591	435	470	472
ENSG00000071794	386.749	-1.00959	0.0507769	-19.8828	1.60586e-86	218	223	201	278	294	305	235	221	222	448	422	451	417	478	437	409	399	400	413	402	423	601	590	622	479	483	466
ENSG00000157326	107.328	-1.86321	0.0937434	-19.8757	1.84923e-86	50	60	51	68	97	76	55	43	55	27	28	39	53	51	49	54	43	53	185	194	166	241	240	244	258	262	248
ENSG00000131473	3511.62	-0.510793	0.0257122	-19.8658	2.24888e-86	3194	3197	3244	3787	3663	3701	2947	2956	2923	2776	2796	2800	2701	2638	2685	2440	2533	2628	3973	3991	4071	5214	5191	5141	5010	5117	4976
ENSG00000110436	74.9645	-5.69971	0.287353	-19.8352	4.126e-86	4	4	3	3	1	6	2	4	2	54	68	41	34	54	70	63	62	60	151	149	154	177	228	205	184	126	149
ENSG00000170004	70.6581	-2.25152	0.113525	-19.8327	4.3331e-86	29	31	32	39	31	41	36	23	23	21	50	19	35	31	40	31	44	28	132	133	136	161	151	175	164	151	167
ENSG00000168306	129.256	-1.63259	0.0823426	-19.8268	4.86655e-86	64	72	77	93	97	83	59	65	59	88	99	114	79	78	96	88	74	83	177	193	200	242	245	242	282	277	238
ENSG00000258451	109.88	-1.70053	0.0858028	-19.819	5.67392e-86	52	54	59	88	82	82	51	39	70	56	72	73	56	83	65	52	57	61	171	179	170	242	228	211	210	243	239
ENSG00000249790	64.9063	4.01538	0.202643	19.815	6.13694e-86	85	97	99	120	126	135	102	93	87	86	73	86	116	80	95	79	69	69	7	8	1	8	9	7	7	9	3
ENSG00000213983	287.045	-1.0102	0.0510432	-19.7911	9.86158e-86	227	218	202	275	265	241	221	205	212	194	189	190	209	188	177	189	165	131	360	401	415	488	510	525	491	494	529
ENSG00000103507	281.434	-1.18249	0.059756	-19.7886	1.03453e-85	155	175	178	239	235	238	167	203	196	221	204	213	229	223	202	191	199	177	342	383	428	498	429	498	529	510	474
ENSG00000100445	283.776	-1.10201	0.0556895	-19.7885	1.0356e-85	183	180	190	242	269	275	182	216	177	218	207	178	228	244	213	167	149	166	365	389	399	508	526	537	458	490	479
ENSG00000033050	1001.35	0.760806	0.0384563	19.7837	1.13857e-85	1290	1318	1332	1426	1383	1367	1201	1117	1146	971	995	983	960	979	1003	926	938	943	631	706	681	800	851	816	795	791	850
ENSG00000071462	865.226	0.835397	0.0422532	19.7712	1.45552e-85	963	1053	1058	1301	1296	1277	942	998	927	800	892	843	961	1068	1092	807	883	855	498	500	471	662	680	683	676	696	700
ENSG00000105821	895.365	0.716306	0.0362608	19.7543	2.0341e-85	1083	1108	978	1177	1188	1171	1047	1013	1069	930	906	916	1000	985	987	907	920	845	566	528	553	759	829	744	740	665	701
ENSG00000060566	88.4003	-1.92774	0.0976857	-19.7341	3.0284e-85	37	36	38	48	52	51	44	36	29	76	74	69	64	67	68	57	75	78	122	130	156	172	174	168	189	163	152
ENSG00000074695	2562.43	-0.515438	0.0261669	-19.6981	6.16261e-85	2010	1997	2053	2495	2461	2399	2065	2010	1987	2529	2543	2515	2440	2550	2548	2324	2478	2298	2553	2636	2723	3630	3653	3624	3130	3107	3156
ENSG00000163435	87.3029	2.06181	0.104754	19.6823	8.4034e-85	127	128	140	172	174	168	140	126	115	74	96	81	95	88	84	71	106	83	27	27	17	47	40	36	44	32	43
ENSG00000088826	225.461	-1.26695	0.0643781	-19.6798	8.82469e-85	135	115	148	208	207	204	152	142	166	131	125	124	141	152	126	133	117	130	308	298	320	438	422	437	452	448	474
ENSG00000168528	253.688	1.53911	0.078253	19.6684	1.10374e-84	280	314	284	409	453	403	277	257	327	349	369	333	304	301	370	259	251	303	84	93	104	133	125	122	134	111	135
ENSG00000092201	4481.97	-0.762045	0.0387795	-19.6507	1.56091e-84	3807	3857	3806	3985	4127	4064	3611	3594	3532	3247	3304	3299	3296	3234	3102	3185	3317	3272	5563	5546	5669	7709	7753	7785	6342	6494	6456
ENSG00000132669	55.6013	3.34371	0.170218	19.6437	1.79144e-84	98	88	98	114	114	99	85	97	88	54	59	60	56	58	57	57	63	71	9	8	5	15	10	14	9	6	12
ENSG00000106484	631.058	0.709319	0.0361178	19.6391	1.95995e-84	771	779	789	884	860	890	681	719	734	640	602	617	646	661	655	571	638	611	435	449	409	556	542	524	482	509	493
ENSG00000127585	80.5993	3.23679	0.164921	19.6263	2.5169e-84	99	108	84	176	167	207	105	118	95	106	107	106	107	107	108	94	92	88	5	11	14	9	18	15	24	16	11
ENSG00000143549	4604.86	0.420043	0.0214071	19.6216	2.75533e-84	5038	5060	5137	5986	6080	6181	4832	4891	4940	4404	4227	4385	5066	4969	4906	4205	4354	4391	3266	3204	3278	4575	4615	4525	4298	4394	4363
ENSG00000107937	1881.27	0.571329	0.029141	19.6057	3.76957e-84	2114	2207	2167	2370	2302	2308	1929	1981	2004	1948	1990	1975	2138	2251	2212	1922	1971	2003	1188	1223	1207	1680	1709	1687	1526	1566	1475
ENSG00000137814	605.45	0.721145	0.0368344	19.578	6.47614e-84	719	765	698	884	953	894	721	726	702	582	551	510	621	610	610	557	509	577	405	382	386	539	572	580	477	505	494
ENSG00000141510	848.346	0.629533	0.0321595	19.5753	6.82269e-84	925	934	901	1068	1137	1150	834	869	898	986	984	977	970	953	1005	901	861	958	554	550	508	674	710	713	641	675	674
ENSG00000165868	611.581	0.970144	0.0495697	19.5713	7.37278e-84	831	807	798	858	867	929	793	770	754	643	630	671	592	514	588	593	547	580	362	352	358	475	509	484	435	410	457
ENSG00000150995	236.232	1.3388	0.0684659	19.5542	1.02928e-83	355	368	341	414	377	383	332	315	316	232	184	237	232	210	202	237	191	209	133	143	139	158	167	153	127	140	118
ENSG00000108984	42.2405	-3.41073	0.174497	-19.5461	1.20634e-83	3	9	10	14	13	16	12	4	8	10	14	12	21	13	16	17	13	17	74	94	97	111	110	119	128	119	104
ENSG00000079616	965.639	-0.650461	0.0333015	-19.5325	1.57328e-83	774	812	787	941	989	945	770	751	735	799	788	833	836	821	829	747	679	729	1061	1082	1105	1395	1411	1423	1480	1532	1434
ENSG00000118680	2367.85	0.696499	0.0356598	19.5318	1.59334e-83	2921	2973	2924	3100	3137	3066	2628	2718	2709	2227	2276	2341	2786	2668	2680	2288	2288	2189	1466	1559	1437	2023	2004	2181	1980	1896	1901
ENSG00000029153	498.501	0.812377	0.0416114	19.5229	1.89196e-83	577	622	625	738	727	756	582	568	600	496	536	498	509	507	471	468	444	498	337	319	329	433	417	420	367	380	334
ENSG00000166866	105.612	-1.54414	0.0791275	-19.5146	2.22463e-83	75	74	68	76	86	67	54	72	54	49	48	64	47	59	58	35	43	51	154	177	170	243	226	223	211	225	222
ENSG00000106682	3600.58	0.446661	0.0228978	19.5067	2.59382e-83	3663	3794	3794	4455	4617	4484	3628	3624	3691	3879	3697	3923	4225	4147	4191	3797	3867	3727	2391	2513	2497	3094	3144	3237	3229	3254	3182
ENSG00000127831	3152.19	0.462537	0.0237172	19.5022	2.82782e-83	3695	3742	3797	4148	4220	4249	3340	3389	3392	2938	3147	3000	3111	3187	3201	2794	2843	2724	2349	2320	2331	2905	3100	3084	2923	2898	3062
ENSG00000135679	1982.03	-0.701678	0.0359802	-19.5018	2.85009e-83	1447	1498	1392	1700	1853	1735	1392	1368	1452	1998	2017	2015	1979	1977	2013	1759	1864	1849	2152	2157	2209	3019	3023	3024	2399	2430	2358
ENSG00000057593	70.1186	-2.2379	0.114764	-19.5	2.94843e-83	19	27	34	36	35	34	31	31	39	32	27	33	30	32	38	24	36	37	127	141	123	162	163	126	182	167	172
ENSG00000135111	952.044	0.732905	0.0376281	19.4776	4.56163e-83	1095	1168	1185	1319	1334	1267	1051	1086	1036	921	1004	1050	970	937	1023	1020	971	976	595	623	644	770	807	779	723	733	743
ENSG00000156127	57.7818	4.36686	0.22421	19.4766	4.64316e-83	105	84	102	137	145	133	96	86	94	49	46	51	66	77	75	63	59	60	6	6	1	4	7	10	5	3	6
ENSG00000156504	484.919	0.817399	0.0419764	19.4728	4.99448e-83	555	571	573	712	776	744	587	653	557	450	463	449	529	509	519	420	443	431	310	326	275	410	418	442	372	385	352
ENSG00000172590	341.592	-1.10644	0.0568206	-19.4726	5.01162e-83	246	235	257	313	282	279	222	226	226	200	195	221	247	292	285	225	248	224	444	433	513	596	564	583	624	591	628
ENSG00000261266	330.034	-1.17853	0.0605253	-19.4718	5.08874e-83	207	191	207	250	293	300	188	182	208	298	266	286	282	313	328	227	222	211	412	432	396	523	579	605	540	537	609
ENSG00000111057	7695.37	0.699251	0.0359371	19.4576	6.69628e-83	9245	9612	9623	12340	12486	12503	8777	8808	8905	6336	6272	6394	7783	7795	7850	6206	6121	6442	5042	5198	5334	6960	6892	7064	6885	6913	7046
ENSG00000143627	157.886	-1.40954	0.0724537	-19.4543	7.13723e-83	86	82	81	112	120	116	96	104	96	112	115	152	136	118	111	85	106	116	242	224	195	292	294	291	300	295	268
ENSG00000134452	638.602	0.714224	0.0367354	19.4424	8.99263e-83	735	719	814	908	899	853	719	745	783	645	646	670	683	632	670	612	586	617	430	378	400	585	561	549	524	507	502
ENSG00000074219	139.848	1.64422	0.0846486	19.4241	1.28399e-82	186	176	196	279	296	304	197	203	196	122	119	135	121	156	141	121	121	107	63	65	73	67	85	78	72	86	64
ENSG00000129480	221.678	-1.0624	0.0547374	-19.4091	1.71632e-82	154	162	173	195	202	191	149	174	167	134	146	122	153	140	143	129	142	123	306	318	304	413	381	471	363	367	392
ENSG00000153113	1366.63	0.637523	0.0328494	19.4074	1.77018e-82	1651	1689	1575	1851	1787	1858	1535	1581	1665	1257	1332	1387	1401	1471	1454	1195	1287	1295	916	851	932	1316	1320	1290	1082	1116	1111
ENSG00000100345	6695.8	0.595662	0.0307384	19.3785	3.10738e-82	7263	7282	7214	9592	10029	9731	7147	7226	7178	7176	7369	7254	6914	7018	7057	6119	6261	6242	4454	4637	4568	5685	6283	5809	5551	5772	5657
ENSG00000115207	1183.36	0.625212	0.032318	19.3456	5.87073e-82	1336	1444	1520	1662	1634	1660	1293	1411	1287	1187	1191	1157	1175	1119	1168	1157	1090	1026	816	783	821	1065	1074	1063	1015	1042	1021
ENSG00000164970	212.07	1.22016	0.0631027	19.3361	7.05661e-82	270	265	255	370	367	355	284	288	275	185	186	211	218	256	218	202	197	197	125	97	113	136	143	176	129	123	142
ENSG00000197535	177.397	-1.32807	0.0686896	-19.3343	7.29584e-82	109	111	96	131	123	135	117	103	99	145	137	160	139	123	119	127	143	142	244	264	269	331	339	325	262	286	278
ENSG00000073008	817.527	0.619682	0.0320568	19.3308	7.80435e-82	951	951	971	1098	1161	1082	866	908	888	896	845	846	835	893	840	810	751	788	525	578	546	694	752	718	679	677	680
ENSG00000130347	274.781	1.02013	0.0528052	19.3188	9.83914e-82	351	381	361	419	403	410	345	322	350	253	283	263	294	301	301	245	291	237	144	148	142	223	234	206	171	208	197
ENSG00000135454	172.664	1.27346	0.0659631	19.3057	1.26658e-81	220	237	218	296	298	283	245	230	260	171	157	160	175	179	169	163	142	145	77	82	102	102	128	110	119	131	107
ENSG00000106554	1050.77	0.771977	0.0400138	19.2928	1.62388e-81	1407	1389	1370	1523	1483	1474	1236	1179	1233	949	917	901	1096	1146	1110	909	1008	982	627	688	653	887	982	926	814	852	892
ENSG00000108840	153.31	-1.38657	0.0718784	-19.2905	1.69384e-81	77	111	85	104	126	124	94	83	104	98	103	113	115	114	90	103	102	77	239	214	220	270	287	275	303	290	301
ENSG00000142197	234.719	1.29129	0.066942	19.2896	1.72129e-81	322	350	306	348	357	357	293	309	283	253	265	273	225	264	214	210	272	246	125	107	112	138	168	153	147	142	120
ENSG00000106615	1176.43	0.754338	0.039123	19.2812	2.0249e-81	1402	1434	1493	1527	1610	1534	1326	1369	1310	1130	1215	1105	1349	1479	1417	1144	1127	1159	707	671	732	981	981	995	925	945	906
ENSG00000166181	2450.11	0.436969	0.0226813	19.2656	2.73379e-81	2497	2506	2448	3007	3035	3036	2443	2475	2515	2665	2838	2800	2892	2812	2924	2508	2630	2552	1668	1662	1622	2301	2429	2254	1991	2034	1983
ENSG00000274012	991.622	1.44605	0.0750599	19.2653	2.74761e-81	1525	1544	1493	1652	1671	1556	1416	1356	1448	702	707	717	1124	1137	1116	912	880	931	467	558	457	653	691	664	548	539	514
ENSG00000197746	3880.48	-0.490056	0.0254393	-19.2637	2.82622e-81	3151	3230	3110	3842	3875	3898	2957	2952	2930	3696	3652	3738	4167	4135	4130	3373	3345	3338	4040	3939	3831	5089	5114	5118	5086	5195	5085
ENSG00000133393	683.127	-0.733111	0.038062	-19.2609	2.98001e-81	555	577	541	624	603	678	517	529	498	504	575	552	606	587	594	481	550	544	771	768	772	1097	1208	1125	958	945	1006
ENSG00000166508	3852.94	0.649782	0.0337605	19.2468	3.9114e-81	4766	4793	4749	5871	5918	5890	4301	4492	4553	3342	3342	3373	3722	3813	3588	3175	3227	3218	2579	2636	2749	3347	3367	3348	3633	3842	3684
ENSG00000204876	156.807	1.44864	0.075272	19.2454	4.01452e-81	231	206	215	314	280	266	202	241	245	154	138	161	126	133	124	138	134	148	82	85	75	96	90	98	95	94	99
ENSG00000172765	405.783	0.989656	0.0514259	19.2443	4.0953e-81	403	434	464	497	430	453	437	427	425	565	568	577	545	580	552	499	510	515	176	192	190	270	260	259	225	225	236
ENSG00000154447	332.457	0.925132	0.0480762	19.243	4.19323e-81	403	422	421	462	473	492	361	374	398	391	335	362	378	371	370	323	320	344	179	184	198	277	233	276	225	225	234
ENSG00000154269	259.962	-1.04424	0.0545038	-19.159	2.11211e-80	179	178	182	211	209	207	175	184	189	198	209	217	205	187	213	201	197	200	340	354	349	500	433	454	372	381	396
ENSG00000135899	38.5552	-4.55295	0.237713	-19.1531	2.36064e-80	3	7	6	5	7	9	2	3	1	0	2	0	3	4	3	1	2	4	95	104	106	110	130	101	113	130	127
ENSG00000115904	1696.46	0.775692	0.0405105	19.1479	2.60603e-80	1992	2057	2014	2385	2461	2423	1889	1968	2047	1797	1762	1828	1740	1673	1654	1632	1711	1692	1095	1127	1102	1494	1505	1464	1210	1255	1109
ENSG00000166710	2172.78	-0.660518	0.0345063	-19.1419	2.92089e-80	1922	1995	1935	2143	2122	2077	1779	1692	1757	1538	1496	1506	1804	1816	1788	1486	1473	1426	2437	2416	2504	3454	3474	3574	3364	3437	3385
ENSG00000196943	796.267	-0.713932	0.0373052	-19.1376	3.17149e-80	679	678	686	754	786	836	663	668	684	486	495	505	560	537	559	548	562	517	994	895	1080	1345	1390	1343	1169	1252	1237
ENSG00000163624	298.81	1.08305	0.0566208	19.1281	3.80256e-80	381	368	347	410	455	478	305	352	342	366	362	330	349	363	374	299	293	307	119	157	149	234	202	233	187	180	184
ENSG00000106609	1278.6	0.567706	0.0296893	19.1216	4.30202e-80	1453	1441	1412	1671	1692	1673	1330	1290	1311	1341	1497	1418	1375	1432	1477	1290	1321	1254	829	786	860	1143	1207	1143	982	1036	1092
ENSG00000101311	665.708	-0.783868	0.0410231	-19.108	5.57936e-80	556	539	579	637	623	572	517	514	479	473	491	512	450	537	498	512	505	502	809	865	853	1044	1119	1099	991	966	998
ENSG00000137509	577.365	-0.914169	0.0478466	-19.1063	5.75731e-80	461	471	415	406	439	485	398	404	404	499	472	488	465	557	576	465	470	479	642	711	675	971	979	952	862	833	829
ENSG00000167186	247.255	-1.01129	0.0529715	-19.0912	7.67503e-80	184	200	175	216	214	186	171	180	186	152	181	151	175	181	198	184	170	188	328	323	331	450	422	418	405	402	418
ENSG00000120262	49.8352	-3.21013	0.168252	-19.0793	9.62677e-80	7	9	10	9	9	15	12	9	19	34	38	42	37	50	44	33	45	25	65	95	70	123	118	121	113	120	108
ENSG00000094975	894.01	0.688458	0.0360937	19.0742	1.0603e-79	1005	1016	987	1161	1195	1245	1034	1045	988	883	947	991	1008	978	965	918	879	942	560	573	594	806	823	788	640	662	642
ENSG00000119242	89.278	2.04167	0.107044	19.0733	1.07837e-79	133	124	157	152	163	169	135	106	106	98	90	80	117	97	114	87	92	99	29	29	26	36	48	34	38	39	27
ENSG00000077782	266.446	-1.0039	0.0527244	-19.0405	2.01289e-79	189	207	209	240	257	235	202	180	198	170	173	200	203	168	150	176	149	148	381	326	362	450	511	495	448	451	470
ENSG00000109089	247.216	1.42574	0.0749033	19.0343	2.26318e-79	305	317	319	462	483	480	312	370	358	238	210	232	258	254	215	212	231	227	115	116	103	125	150	138	186	163	181
ENSG00000171848	4921.97	0.414582	0.021792	19.0246	2.72527e-79	5709	5746	5741	6336	6464	6490	5244	5399	5216	4590	4689	4679	4732	5001	4757	4461	4454	4561	3597	3601	3732	5035	5128	5081	4540	4672	4497
ENSG00000196660	54.764	-5.77729	0.303838	-19.0144	3.30621e-79	1	2	1	7	2	4	1	4	2	20	25	15	29	15	14	19	15	22	122	129	108	178	175	184	140	142	157
ENSG00000163714	2544.82	-0.424708	0.0223497	-19.0029	4.11316e-79	2184	2025	2204	2590	2578	2593	2179	2090	2134	2222	2374	2421	2452	2444	2403	2183	2315	2149	2565	2642	2642	3543	3437	3597	3173	3161	3217
ENSG00000135318	39.4941	-3.10196	0.163423	-18.9811	6.21723e-79	8	13	13	15	13	14	7	9	15	10	9	5	6	11	8	8	6	6	81	76	105	124	122	114	93	97	118
ENSG00000143499	854.356	0.75942	0.0400275	18.9725	7.32093e-79	1107	1078	1076	1155	1114	1117	1016	983	1002	908	854	856	908	882	871	839	803	831	518	507	523	739	717	790	682	691	640
ENSG00000047346	74.9313	-2.02496	0.106829	-18.9551	1.01701e-78	29	34	35	40	41	32	27	33	32	51	61	56	59	70	52	63	49	47	114	134	115	177	168	147	139	126	128
ENSG00000165478	61.1866	-2.88247	0.152084	-18.9531	1.05469e-78	15	14	12	17	17	22	13	12	10	71	76	50	57	69	54	68	60	51	83	109	81	129	104	147	101	102	129
ENSG00000135916	597.68	-0.889827	0.0469784	-18.9412	1.32256e-78	482	445	457	509	575	560	424	433	429	397	455	431	501	472	478	441	423	421	761	687	760	917	934	911	1036	1062	1018
ENSG00000173762	83.9517	-2.19482	0.115896	-18.9378	1.40898e-78	27	29	22	53	40	51	40	16	37	44	53	63	75	70	68	66	56	52	125	139	144	154	162	164	183	184	196
ENSG00000171227	532.33	0.916432	0.0484219	18.926	1.76088e-78	612	664	635	763	777	759	558	583	595	622	576	602	641	699	704	477	510	513	261	327	284	352	404	408	365	392	395
ENSG00000197971	190.757	1.25311	0.0662699	18.9092	2.41932e-78	257	265	264	273	287	289	237	230	231	217	209	228	196	200	205	175	214	195	115	99	83	124	108	127	114	107	114
ENSG00000119699	81.3453	1.90015	0.100514	18.9043	2.65402e-78	144	168	136	154	150	164	127	135	129	64	58	55	68	78	57	56	57	64	44	30	32	36	53	47	39	33	41
ENSG00000072682	327.035	-0.900414	0.0476674	-18.8895	3.5035e-78	205	222	232	271	265	265	230	230	226	302	323	304	293	349	326	279	266	290	394	399	362	522	521	484	432	503	439
ENSG00000090863	1627.93	-0.867483	0.0459333	-18.8857	3.76401e-78	1339	1359	1207	1395	1425	1413	1143	1255	1176	1348	1306	1299	1133	1168	1171	1297	1254	1225	2042	2137	2107	2659	2698	2677	2452	2425	2441
ENSG00000067560	4411.84	0.415233	0.0220073	18.868	5.25924e-78	4895	4963	4915	5573	5579	5577	4569	4553	4465	4257	4408	4357	4738	4975	4797	4348	4368	4380	3102	3172	3181	4278	4405	4432	3856	3896	3993
ENSG00000259279	51.9968	-2.9753	0.157808	-18.8539	6.85204e-78	11	10	9	23	15	29	26	6	13	18	21	21	17	22	25	10	18	28	96	108	113	116	132	127	146	128	158
ENSG00000163491	47.4173	-3.14148	0.166763	-18.838	9.25556e-78	7	17	5	15	13	12	9	11	18	21	25	19	27	42	28	25	33	30	75	93	96	122	143	125	111	102	91
ENSG00000230882	195.551	1.75904	0.0933813	18.8372	9.38714e-78	301	227	266	419	443	480	298	310	292	189	194	173	139	182	166	124	134	145	84	72	76	117	117	105	114	102	115
ENSG00000214491	89.1632	5.15303	0.273756	18.8234	1.21546e-77	118	123	115	139	141	150	79	94	98	165	161	133	157	138	140	120	134	152	1	4	2	4	4	3	2	6	4
ENSG00000278621	49.971	-2.79368	0.148441	-18.8201	1.29244e-77	25	17	20	18	15	15	13	19	12	16	24	18	5	15	16	19	19	15	104	121	111	113	134	109	122	137	126
ENSG00000127824	110.504	2.04568	0.108697	18.82	1.29412e-77	160	146	136	196	195	224	123	140	158	131	133	152	162	136	137	115	92	109	27	29	36	36	45	33	48	63	44
ENSG00000144645	459.411	0.793475	0.0422126	18.7971	1.99014e-77	557	559	556	636	640	676	492	532	501	459	531	470	492	487	490	491	441	466	274	251	306	362	398	378	350	355	335
ENSG00000034713	371.458	-0.892643	0.0475001	-18.7924	2.1719e-77	257	279	267	316	296	279	261	234	270	308	360	342	358	412	391	274	332	300	414	431	410	570	605	599	515	532	559
ENSG00000122687	519.718	0.780812	0.0415592	18.7879	2.36079e-77	657	649	632	728	728	707	566	618	565	522	467	517	540	615	603	530	519	510	316	331	311	415	429	421	391	430	407
ENSG00000152527	38.6701	-3.78591	0.201523	-18.7865	2.4237e-77	9	3	7	10	10	13	5	2	8	10	12	8	9	6	2	7	16	9	104	97	85	112	124	121	90	107	90
ENSG00000164983	92.5303	-1.75573	0.0934785	-18.7822	2.62556e-77	49	37	50	68	81	54	44	43	47	49	45	54	64	64	63	43	52	45	176	135	140	202	227	205	178	179	172
ENSG00000186470	43.1469	-5.18269	0.27595	-18.7813	2.66745e-77	2	5	6	4	4	3	2	2	2	6	8	10	6	12	5	4	15	8	114	100	107	134	138	153	105	118	133
ENSG00000165527	1558.79	0.723206	0.0385447	18.7628	3.77522e-77	1726	1814	1776	2284	2325	2419	1755	1867	1789	1424	1388	1487	1752	1787	1812	1423	1396	1461	929	924	956	1427	1384	1401	1299	1309	1280
ENSG00000165322	1263.34	0.533693	0.0284463	18.7614	3.8692e-77	1346	1331	1307	1746	1678	1655	1365	1385	1277	1300	1374	1358	1385	1451	1419	1276	1294	1255	848	836	891	1169	1163	1204	1027	982	1030
ENSG00000070214	1246.81	0.527853	0.028138	18.7594	4.01463e-77	1352	1388	1425	1594	1597	1635	1373	1430	1388	1241	1271	1262	1295	1368	1290	1193	1270	1227	884	882	890	1187	1156	1125	1049	1075	1017
ENSG00000166340	757.796	-0.858459	0.0457838	-18.7503	4.76115e-77	574	616	605	742	668	692	506	522	518	624	638	685	595	550	608	574	529	563	924	1032	979	1258	1233	1245	1085	1093	1103
ENSG00000123933	218.138	-1.35983	0.0725534	-18.7424	5.51575e-77	112	119	101	141	166	160	119	133	133	187	178	235	199	222	215	168	165	158	277	285	267	357	353	331	365	420	418
ENSG00000146278	100.562	-1.83285	0.0978361	-18.7339	6.46548e-77	47	47	40	66	45	51	44	32	58	90	69	97	94	99	99	98	74	62	140	123	131	201	208	202	164	201	188
ENSG00000166123	898.887	-0.548069	0.0292658	-18.7273	7.31288e-77	704	751	734	933	968	984	746	760	736	720	732	740	768	778	767	669	659	704	998	960	998	1288	1301	1379	1307	1290	1302
ENSG00000004399	1133.42	0.964294	0.0514958	18.7257	7.53029e-77	1291	1341	1376	1716	1907	1944	1380	1423	1403	1294	1231	1230	977	1055	1125	1001	1014	1068	676	688	684	818	845	890	825	836	842
ENSG00000122376	1299.68	-0.649448	0.0346884	-18.7224	8.00415e-77	887	896	864	1235	1269	1274	926	930	958	1361	1317	1380	1371	1372	1366	1159	1197	1128	1380	1333	1370	1758	1865	1780	1657	1772	1701
ENSG00000180758	239.799	1.14383	0.0611069	18.7185	8.59345e-77	271	257	248	347	358	356	268	225	269	315	313	275	315	321	313	290	269	296	101	99	125	162	152	153	129	134	134
ENSG00000153395	1228.49	0.481285	0.0257143	18.7167	8.89138e-77	1294	1332	1382	1656	1626	1649	1319	1378	1364	1255	1257	1249	1310	1291	1300	1124	1107	1124	891	852	926	1114	1175	1145	1101	1115	1106
ENSG00000165959	245.06	1.19464	0.063856	18.7084	1.03787e-76	335	298	342	311	356	370	307	303	295	286	279	277	258	275	256	241	248	295	135	125	128	158	163	171	127	151	134
ENSG00000119938	66.7619	-6.46757	0.345822	-18.702	1.1675e-76	1	3	2	2	1	4	1	0	4	23	29	23	26	28	35	23	23	23	143	146	145	203	226	210	186	164	193
ENSG00000113739	972.892	0.780386	0.041754	18.6901	1.45841e-76	1164	1196	1232	1503	1488	1501	1113	1171	1123	793	867	813	1031	979	952	929	976	939	624	618	647	867	784	874	815	743	788
ENSG00000187045	38.5067	-3.26364	0.175036	-18.6455	3.35527e-76	9	8	5	16	14	10	10	10	8	7	12	15	11	13	11	9	9	24	82	81	73	102	117	104	104	118	94
ENSG00000100439	184.904	-1.26176	0.0677001	-18.6376	3.89192e-76	97	106	124	148	141	126	108	91	107	158	190	198	160	159	170	132	155	154	224	250	237	310	312	312	307	261	328
ENSG00000261604	1170.41	-0.945029	0.0507285	-18.6292	4.54842e-76	779	722	775	889	902	870	754	725	742	1231	1225	1217	1356	1462	1329	1031	987	985	1257	1245	1214	1967	1907	1922	1536	1531	1465
ENSG00000108518	6735.32	0.500246	0.0268531	18.629	4.55699e-76	7435	7594	7898	9234	9212	9240	7492	7431	7520	6108	6206	6121	7035	6910	7068	6239	6274	6245	4787	4891	4908	5977	6148	6245	6354	6324	6600
ENSG00000163755	499.221	0.791321	0.0425469	18.5988	8.0031e-76	584	576	594	643	676	656	571	555	530	591	600	593	557	592	553	467	527	512	267	317	310	393	412	377	351	375	352
ENSG00000165609	997.536	0.669284	0.0359858	18.5986	8.02584e-76	1135	1245	1164	1289	1295	1227	985	1050	1067	1011	1062	1097	1144	1230	1228	1027	1071	1058	610	601	658	812	833	860	773	749	773
ENSG00000215146	68.0896	4.13118	0.222145	18.5967	8.29513e-76	54	80	94	124	113	121	92	90	99	108	98	101	118	129	101	92	79	91	3	5	2	6	5	9	10	5	5
ENSG00000272273	398.738	1.12593	0.0605659	18.5901	9.38072e-76	510	542	538	592	632	610	484	496	469	323	377	333	454	530	486	405	409	391	206	227	216	259	264	293	273	266	254
ENSG00000179918	2137.82	-0.441999	0.0237839	-18.5839	1.05091e-75	1881	1847	1965	2134	2177	2128	1688	1755	1756	1888	2008	1938	2093	2000	2056	1776	1769	1733	2081	2237	2242	2874	2953	2978	2771	2864	2871
ENSG00000228709	116.264	-1.56897	0.0844551	-18.5776	1.18229e-75	59	69	63	71	80	90	57	61	88	75	71	85	65	76	90	61	78	58	144	170	176	224	229	240	242	246	251
ENSG00000270504	39.988	-3.3056	0.177958	-18.5752	1.23428e-75	8	7	9	16	12	11	9	5	17	11	7	13	12	8	3	11	10	9	99	75	79	117	95	130	112	101	133
ENSG00000122642	694.229	0.697321	0.0375423	18.5743	1.25475e-75	802	855	903	951	959	988	722	786	836	734	690	731	695	739	668	608	657	685	437	470	452	590	601	593	554	596	582
ENSG00000131558	525.863	0.750261	0.0403926	18.5742	1.25475e-75	653	668	656	687	800	724	641	610	641	507	508	486	523	553	515	494	503	468	352	331	360	480	434	486	384	418	420
ENSG00000154265	404.917	-0.907537	0.0488611	-18.5738	1.2628e-75	283	294	277	363	385	339	267	275	293	335	356	353	385	393	364	300	290	299	482	457	504	729	672	728	553	576	576
ENSG00000171791	72.7486	2.27918	0.12277	18.5646	1.49672e-75	110	108	94	128	129	128	98	87	102	87	104	70	78	107	85	75	83	90	23	19	20	29	21	31	20	21	21
ENSG00000250337	128.489	-1.59668	0.0860534	-18.5546	1.80333e-75	65	76	84	93	72	64	56	69	61	113	118	93	114	93	101	91	102	98	183	190	186	261	269	276	185	210	204
ENSG00000122674	212.283	1.29074	0.0695765	18.5513	1.9128e-75	300	281	276	311	290	303	274	257	274	198	227	243	255	296	236	209	215	235	120	101	91	145	139	144	103	119	103
ENSG00000150551	55.3905	3.85562	0.208162	18.5222	3.2852e-75	94	87	86	89	90	111	67	92	84	68	72	77	76	72	80	55	57	78	3	11	5	7	8	4	5	5	8
ENSG00000023171	46.2693	2.88409	0.155726	18.5202	3.40558e-75	77	107	96	113	93	106	99	84	99	34	35	28	34	23	29	31	26	28	15	14	9	11	11	15	13	12	20
ENSG00000196526	226.387	1.23317	0.0665979	18.5166	3.63547e-75	241	265	303	370	346	355	253	299	269	291	256	292	249	246	246	239	230	228	111	130	111	148	147	131	118	132	131
ENSG00000072071	81.2392	2.30572	0.124585	18.5072	4.32541e-75	141	99	107	149	154	167	104	96	99	88	91	118	92	106	95	96	79	99	17	21	15	32	30	23	24	39	27
ENSG00000165246	54.1308	-2.5927	0.140161	-18.4979	5.13569e-75	19	14	16	23	25	21	18	20	10	39	41	34	56	28	29	37	20	35	84	85	96	123	120	133	111	126	137
ENSG00000253187	64.7634	5.03309	0.27212	18.4959	5.32708e-75	87	102	96	139	128	119	95	112	124	63	79	68	95	87	103	57	77	89	0	3	4	3	6	4	5	3	3
ENSG00000071539	769.781	0.667654	0.0360978	18.4957	5.34098e-75	944	947	895	1007	1052	1030	838	849	896	719	860	734	838	843	787	769	768	744	484	483	503	663	656	698	647	647	623
ENSG00000143344	692.975	0.775551	0.041933	18.495	5.40224e-75	969	905	903	1062	1026	1033	894	887	907	583	615	585	580	555	549	589	600	558	497	501	473	645	587	620	535	612	612
ENSG00000170545	165.8	1.35143	0.0730993	18.4876	6.18856e-75	219	235	216	242	268	304	202	194	182	183	173	196	194	171	199	157	181	173	77	68	75	108	104	78	107	106	94
ENSG00000106028	1397.74	0.806612	0.0436473	18.4802	7.09203e-75	1748	1912	1878	1831	1855	1823	1546	1632	1645	1371	1382	1390	1471	1540	1482	1317	1454	1411	837	864	850	1224	1211	1224	1016	990	1033
ENSG00000185818	112.568	-1.56532	0.0847037	-18.4799	7.12757e-75	77	59	66	77	97	110	66	73	61	33	38	37	56	68	43	39	51	34	174	200	184	225	281	258	234	262	235
ENSG00000198814	690.227	0.616796	0.0333866	18.4744	7.89359e-75	821	835	862	951	946	993	751	761	787	672	675	669	722	730	689	601	605	645	472	438	510	648	602	658	567	604	592
ENSG00000137204	42.3655	-4.6367	0.251089	-18.4664	9.14298e-75	5	5	4	4	4	5	3	4	3	23	25	23	29	20	29	21	13	22	102	92	73	102	110	127	100	110	115
ENSG00000162086	61.948	3.27112	0.177173	18.4629	9.73835e-75	84	85	93	74	112	103	73	88	96	87	98	83	97	85	71	78	77	93	8	2	9	16	10	8	9	10	13
ENSG00000103494	165.863	-1.27353	0.0689784	-18.4628	9.75377e-75	118	102	118	119	120	117	118	105	109	122	122	103	91	129	116	104	108	123	259	229	205	311	346	331	277	288	274
ENSG00000106348	634.833	0.917835	0.0497242	18.4585	1.05418e-74	726	753	786	1069	1085	1120	777	764	809	599	617	630	598	600	616	509	571	539	348	386	345	511	493	516	515	548	556
ENSG00000166801	199.706	-1.34365	0.0728965	-18.4323	1.71164e-74	111	130	115	128	119	144	118	115	139	177	150	178	159	168	164	144	162	165	273	283	283	410	382	387	298	285	281
ENSG00000197324	234.743	-1.29189	0.0700903	-18.4319	1.72297e-74	134	135	150	192	253	213	138	143	141	142	153	136	145	151	166	130	138	145	339	303	340	431	436	413	450	490	494
ENSG00000198919	305.543	-0.960668	0.0521243	-18.4303	1.76981e-74	196	222	222	236	250	244	198	202	206	291	278	318	279	282	272	259	259	239	376	382	380	520	495	485	384	433	437
ENSG00000079739	648.36	0.701687	0.0380856	18.4239	1.9912e-74	760	806	844	881	911	873	712	726	751	620	697	655	716	651	727	616	592	572	381	456	425	553	562	591	531	513	517
ENSG00000167258	1735.14	-0.692906	0.0376155	-18.4207	2.10984e-74	1344	1405	1378	1586	1696	1622	1387	1447	1403	1327	1417	1480	1364	1437	1293	1428	1371	1378	2130	2128	2062	2649	2849	2769	2340	2365	2415
ENSG00000173702	59.4494	3.8921	0.211348	18.4156	2.31899e-74	104	113	113	100	110	100	96	62	90	92	82	65	77	68	67	70	63	68	3	8	2	8	16	15	5	2	2
ENSG00000101230	135.37	-1.46156	0.0794709	-18.3911	3.64114e-74	101	105	73	106	99	107	89	98	84	76	52	52	42	57	64	60	44	42	201	202	236	275	295	299	298	332	273
ENSG00000077235	1262.37	-0.719429	0.0391609	-18.3711	5.25727e-74	1014	997	1004	1281	1236	1357	1044	953	967	1023	980	1036	894	907	937	895	858	898	1603	1617	1570	1924	1892	1981	1913	1922	1909
ENSG00000261371	61.7134	2.27246	0.123755	18.3626	6.13997e-74	125	120	128	117	127	126	103	118	124	28	38	43	55	36	39	40	44	43	19	24	24	27	42	24	19	27	23
ENSG00000157800	421.01	0.890764	0.0485351	18.353	7.31976e-74	574	565	564	602	617	565	500	547	529	426	422	417	370	403	408	391	376	386	253	273	267	353	318	370	313	319	306
ENSG00000085733	1751.89	0.569482	0.0310326	18.3511	7.57549e-74	1874	1925	1963	2432	2423	2532	1831	1849	1949	1883	1836	1946	1836	1886	1898	1599	1660	1606	1260	1181	1200	1477	1478	1596	1500	1502	1568
ENSG00000188707	328.585	0.857678	0.0467399	18.35	7.71828e-74	409	407	418	515	510	510	381	399	423	289	330	311	316	345	347	294	263	281	185	207	222	259	279	250	261	261	294
ENSG00000171130	1629.22	0.964879	0.0526003	18.3436	8.67471e-74	1847	1962	1962	2877	2975	2908	2017	2084	1893	1357	1455	1477	1656	1733	1753	1371	1334	1430	953	923	974	1248	1211	1247	1293	1371	1342
ENSG00000111371	3290.94	0.950895	0.0518804	18.3286	1.14248e-73	3841	3968	4017	4393	4414	4446	3876	3923	3846	3752	3937	3771	3461	3448	3611	3567	3634	3805	1909	1905	1855	2631	2504	2631	2015	1929	1890
ENSG00000072864	329.296	-0.807442	0.0440602	-18.3259	1.19937e-73	265	254	268	328	320	305	228	251	254	234	271	260	230	258	238	235	235	233	405	410	409	569	531	549	493	497	518
ENSG00000049089	61.8979	-2.20127	0.120156	-18.3201	1.33282e-73	24	26	29	38	41	39	27	26	18	16	12	18	36	30	35	24	31	13	100	128	112	140	164	153	143	164	141
ENSG00000101384	889.274	-0.572609	0.031309	-18.2889	2.35931e-73	696	690	759	850	898	881	680	732	673	780	853	763	783	817	805	784	752	789	922	1002	996	1284	1233	1261	1197	1214	1208
ENSG00000172037	579.619	-0.866222	0.0473798	-18.2825	2.65214e-73	392	384	407	574	526	554	408	432	421	489	533	524	480	492	492	381	431	452	662	684	707	876	878	908	947	927	956
ENSG00000140450	321.204	-1.19549	0.0653971	-18.2804	2.75315e-73	136	159	140	183	181	181	167	124	159	452	451	407	472	494	500	426	365	371	333	313	304	446	460	447	342	346	326
ENSG00000088888	1116.9	-0.628192	0.0343772	-18.2735	3.12253e-73	977	995	999	1106	1215	1127	868	893	893	810	895	849	779	828	825	771	835	806	1344	1382	1320	1659	1763	1729	1689	1724	1561
ENSG00000105696	43.833	-5.59595	0.306647	-18.2489	4.89843e-73	0	3	6	5	2	3	2	1	2	1	2	3	7	2	5	1	9	5	79	122	112	149	159	147	138	132	140
ENSG00000132623	188.496	-1.23391	0.0676392	-18.2426	5.48814e-73	112	138	122	137	151	141	109	130	120	154	116	161	153	142	129	119	142	135	290	268	258	352	349	364	304	310	264
ENSG00000205213	1087.26	-0.666636	0.0365449	-18.2416	5.58642e-73	758	739	880	1037	1038	1054	748	847	831	980	999	967	1090	1073	1162	966	922	927	1227	1228	1156	1599	1682	1648	1411	1391	1380
ENSG00000170558	148.152	-8.80929	0.483031	-18.2375	6.01059e-73	0	0	0	0	0	2	2	5	0	10	7	6	12	2	3	9	11	10	406	366	366	537	505	530	456	472	452
ENSG00000104856	91.3088	1.93508	0.106255	18.2118	9.61094e-73	95	134	123	160	185	158	114	116	125	125	117	104	102	107	95	105	103	90	27	34	32	34	35	40	37	40	40
ENSG00000177383	483.697	-0.805344	0.0442846	-18.1856	1.5473e-72	381	391	405	467	484	494	364	329	344	318	315	309	412	414	424	321	350	329	617	593	598	825	779	828	733	736	754
ENSG00000125166	1589.35	-0.647989	0.0356753	-18.1636	2.31211e-72	1396	1389	1357	1418	1514	1583	1190	1250	1161	1306	1408	1343	1311	1263	1330	1272	1213	1335	1860	1857	1758	2375	2503	2467	2174	2296	2179
ENSG00000131236	2625.1	0.548499	0.0302195	18.1505	2.93103e-72	3169	3137	3196	3361	3401	3312	2772	2944	2994	2582	2611	2561	2627	2813	2674	2502	2479	2549	1768	1889	1873	2427	2394	2454	2315	2326	2196
ENSG00000183978	429.613	-1.02889	0.0567837	-18.1195	5.14755e-72	308	334	313	338	372	356	314	307	288	298	336	296	353	381	349	268	297	243	533	553	559	710	707	647	806	765	782
ENSG00000104081	64.7692	-2.00354	0.110601	-18.115	5.57584e-72	27	32	18	35	42	36	34	36	39	30	40	42	20	32	31	31	22	33	112	116	108	155	139	141	135	161	147
ENSG00000101019	693.473	-0.73621	0.040657	-18.1078	6.35013e-72	591	602	568	649	607	645	488	541	502	552	579	571	657	583	552	556	488	498	792	861	887	1064	1077	1081	971	979	1041
ENSG00000131080	72.4158	-1.84411	0.101846	-18.1069	6.45459e-72	33	39	41	52	42	29	40	36	35	50	45	50	45	35	56	36	35	38	128	118	102	145	162	159	156	147	146
ENSG00000177156	1964.11	0.588036	0.0325018	18.0924	8.37987e-72	2042	2034	2049	2614	2634	2614	1961	2046	1923	2152	2138	2105	2521	2506	2575	1979	2066	2042	1160	1231	1273	1561	1673	1588	1603	1644	1655
ENSG00000101670	44.9223	-2.85422	0.157915	-18.0745	1.15902e-71	20	14	19	13	15	12	14	15	10	22	17	26	10	20	16	17	6	13	111	77	94	122	129	130	102	94	109
ENSG00000116701	69.4683	2.23269	0.123532	18.0737	1.17365e-71	90	107	99	113	123	111	106	85	85	72	80	78	94	92	97	81	82	84	16	24	15	16	28	21	19	31	28
ENSG00000168386	328.976	0.943308	0.0522037	18.0698	1.26002e-71	526	455	483	561	525	528	416	412	445	262	267	276	263	259	284	250	240	246	220	233	211	325	281	293	255	232	242
ENSG00000105835	1251.21	0.570688	0.0315859	18.0678	1.3047e-71	1302	1355	1422	1742	1724	1736	1364	1377	1343	1295	1273	1206	1420	1474	1391	1120	1216	1233	836	779	809	1211	1183	1197	1043	1050	1015
ENSG00000116005	1961.5	-0.636516	0.0352367	-18.064	1.39688e-71	1607	1676	1644	1863	1889	1944	1484	1595	1551	1574	1727	1587	1589	1581	1625	1582	1620	1554	2192	2322	2269	3152	3144	3203	2590	2569	2599
ENSG00000214022	1632.46	0.708068	0.0392219	18.0529	1.70692e-71	1906	1946	1888	2764	2754	2779	1993	1979	2054	1325	1363	1380	1385	1463	1480	1361	1295	1278	1137	1063	1134	1444	1569	1467	1534	1528	1504
ENSG00000153250	464.838	-0.809354	0.0448358	-18.0515	1.74671e-71	355	360	384	461	420	417	368	389	376	343	313	343	338	366	371	302	270	328	596	629	563	823	801	815	691	716	636
ENSG00000174684	500.614	-0.779114	0.043185	-18.0413	2.09871e-71	380	417	413	457	507	498	353	382	385	385	371	351	395	422	439	345	328	362	579	541	597	797	810	804	802	795	874
ENSG00000236081	57.1515	3.55747	0.197243	18.036	2.30846e-71	64	76	75	85	94	118	86	96	96	91	71	66	87	62	89	77	70	66	4	11	5	11	9	8	8	4	8
ENSG00000108106	280.23	-1.31591	0.0730026	-18.0256	2.7863e-71	162	151	152	260	252	252	180	185	179	147	144	164	226	200	197	132	183	150	417	386	391	546	523	499	563	560	561
ENSG00000197448	454.335	0.812318	0.0451117	18.0068	3.90484e-71	591	532	617	716	664	615	509	527	559	427	431	409	485	513	473	406	411	416	280	297	265	368	399	349	369	387	362
ENSG00000107679	589.85	0.701283	0.0389633	17.9986	4.52809e-71	657	629	647	816	905	841	647	678	718	649	609	616	645	638	634	566	527	576	365	394	354	527	524	536	443	455	473
ENSG00000077616	56.3872	-2.49318	0.138705	-17.9747	6.95717e-71	18	17	20	20	36	21	13	16	16	41	48	45	48	47	52	34	21	39	85	104	83	147	135	104	123	119	108
ENSG00000184007	1478.69	0.666113	0.0370672	17.9704	7.51247e-71	1653	1741	1695	1805	1876	1859	1618	1658	1588	1455	1560	1504	1806	1738	1812	1544	1614	1635	857	931	927	1267	1268	1335	1151	1092	1109
ENSG00000100889	729.001	-0.978519	0.0544544	-17.9695	7.62845e-71	466	487	454	747	717	728	498	552	520	496	545	517	597	614	572	435	474	446	903	958	936	1196	1232	1172	1226	1336	1289
ENSG00000251003	60.6224	2.95989	0.164731	17.9681	7.82343e-71	91	87	68	82	95	92	69	73	87	77	86	89	93	90	91	91	79	88	9	3	12	15	15	8	10	11	14
ENSG00000196141	2497.24	0.368239	0.0205149	17.9499	1.08419e-70	2624	2628	2719	3133	3240	3058	2561	2650	2552	2536	2576	2551	2710	2669	2627	2441	2420	2461	1801	1900	1894	2318	2432	2461	2302	2360	2269
ENSG00000253200	391.424	-0.877443	0.0488936	-17.946	1.1619e-70	258	271	284	339	356	357	234	239	225	425	412	378	386	374	395	354	336	329	433	448	436	547	586	576	555	596	576
ENSG00000165055	318.591	1.00386	0.0559388	17.9457	1.16691e-70	434	434	461	433	476	480	428	356	385	336	322	324	295	311	320	294	302	290	193	196	190	212	236	253	203	238	243
ENSG00000165804	221.903	-1.17048	0.0652373	-17.9419	1.24772e-70	129	160	144	193	208	205	164	173	118	142	127	155	146	172	134	118	126	117	314	349	313	361	430	389	406	426	401
ENSG00000044115	2791.91	0.460211	0.0256568	17.9372	1.35841e-70	2981	3054	3149	3426	3523	3494	2873	2804	2805	2991	3138	3083	3007	3042	3035	2843	2935	2891	1885	2050	1903	2607	2544	2626	2288	2376	2424
ENSG00000157399	267.177	-0.971716	0.0541887	-17.9321	1.48689e-70	184	175	198	235	234	248	179	174	160	204	240	236	233	240	253	194	189	216	327	316	335	472	403	394	423	433	439
ENSG00000134278	543.859	0.937562	0.0522895	17.9302	1.53615e-70	668	662	695	758	771	746	616	638	672	542	583	601	579	588	532	582	615	589	344	333	272	468	399	427	355	344	354
ENSG00000166483	703.281	-0.738845	0.0412288	-17.9206	1.82475e-70	568	592	534	602	654	645	517	532	578	548	622	593	624	599	618	522	547	530	828	863	844	1190	1171	1120	896	989	935
ENSG00000189266	1413.75	-0.543575	0.0303634	-17.9023	2.53061e-70	1002	1033	1063	1230	1202	1278	1068	1017	1030	1548	1568	1609	1705	1758	1535	1354	1395	1417	1330	1338	1352	1878	1938	1857	1577	1740	1667
ENSG00000147872	1679.26	0.652057	0.0364369	17.8955	2.85709e-70	1953	2021	1894	2031	2076	2090	1805	1790	1774	2053	1975	1841	1887	1897	1913	1776	1721	1713	1033	1089	969	1409	1378	1441	1315	1295	1357
ENSG00000071575	69.6946	2.75328	0.153855	17.8953	2.86765e-70	91	104	86	83	96	117	74	89	84	106	130	113	101	104	115	74	96	83	14	9	12	16	20	17	12	15	9
ENSG00000133872	1361.38	-0.461338	0.0257851	-17.8917	3.05541e-70	1127	1132	1128	1276	1340	1328	1093	1069	1054	1253	1377	1310	1407	1386	1491	1190	1219	1272	1336	1360	1307	1843	1882	1874	1636	1815	1675
ENSG00000227038	105.402	1.90125	0.106266	17.8914	3.06875e-70	190	208	204	174	204	160	156	202	169	85	102	82	79	73	74	73	83	86	45	54	40	48	64	47	52	46	58
ENSG00000163071	90.1033	-2.00048	0.111937	-17.8714	4.38693e-70	29	26	35	42	42	56	35	46	36	80	102	72	68	89	85	68	79	76	125	117	160	210	194	163	157	131	147
ENSG00000185909	65.994	-2.04894	0.114652	-17.8709	4.42231e-70	23	33	34	44	47	28	35	24	36	27	31	36	35	25	31	24	26	24	86	125	116	158	142	150	166	165	168
ENSG00000126524	1374.77	0.620932	0.03475	17.8685	4.60919e-70	1395	1480	1507	1753	1784	1697	1473	1476	1435	1493	1597	1627	1729	1641	1674	1416	1398	1497	781	832	842	1299	1227	1237	989	1050	1002
ENSG00000105707	213.383	-1.34508	0.0752938	-17.8644	4.96104e-70	93	108	112	175	199	158	96	111	109	198	201	196	223	212	214	170	157	172	282	233	261	371	379	343	360	362	380
ENSG00000008282	1253.85	0.570238	0.0319289	17.8597	5.39572e-70	1371	1488	1375	1649	1779	1682	1312	1307	1365	1243	1351	1330	1470	1496	1421	1137	1142	1156	835	828	787	1132	1193	1176	1052	1029	1067
ENSG00000143217	42.9916	-5.36656	0.300601	-17.8528	6.0988e-70	2	5	5	3	0	3	2	1	4	19	12	11	14	15	23	9	14	16	72	88	99	126	139	135	132	125	134
ENSG00000141425	470.746	-0.798788	0.044746	-17.8516	6.21986e-70	301	328	339	446	444	389	325	352	316	402	465	451	443	499	443	415	408	412	511	540	552	757	734	761	608	606	634
ENSG00000091140	2140.33	0.380054	0.0212985	17.8442	7.09314e-70	2272	2280	2277	2737	2723	2656	2327	2277	2258	2124	2173	2158	2321	2374	2316	1976	2023	2005	1558	1585	1538	2187	2156	2157	1862	1953	2000
ENSG00000103404	345.305	-0.891239	0.0499457	-17.8442	7.09314e-70	273	262	271	302	317	288	261	266	258	287	260	261	260	263	235	219	233	270	442	441	401	601	640	624	538	487	532
ENSG00000109762	328.934	0.877959	0.0492292	17.8341	8.48028e-70	398	393	380	478	456	460	395	389	431	348	348	350	367	396	369	296	304	296	213	193	190	264	264	284	212	244	221
ENSG00000161010	1898.32	0.635192	0.0356176	17.8336	8.54738e-70	1816	1914	1955	2531	2643	2706	1888	1875	1893	2227	2107	2144	2479	2416	2518	2003	2019	2002	1099	1176	1116	1506	1518	1540	1502	1500	1522
ENSG00000132854	36.5419	-4.0788	0.229266	-17.7907	1.83987e-69	4	6	7	3	6	6	6	3	5	17	20	24	17	23	25	18	20	17	63	82	65	88	98	118	86	98	91
ENSG00000147862	111.917	1.65104	0.092816	17.7883	1.91886e-69	160	132	159	177	176	185	153	157	184	112	129	110	124	119	122	126	109	119	31	45	53	69	82	56	41	47	56
ENSG00000111266	1371.4	0.758563	0.0426642	17.7799	2.22752e-69	1597	1701	1759	1775	1876	1893	1550	1517	1542	1433	1505	1438	1333	1407	1482	1403	1405	1462	897	896	863	1222	1111	1182	914	993	1030
ENSG00000165272	142.985	1.30475	0.0734246	17.7699	2.65705e-69	179	186	181	263	243	249	186	184	194	121	138	153	158	147	161	135	124	136	66	71	67	80	95	84	109	100	91
ENSG00000176014	1026.71	0.575538	0.0323967	17.7653	2.88095e-69	1190	1109	1149	1317	1343	1370	1057	1107	1054	1089	1166	1105	1190	1120	1187	1052	1030	1007	606	613	653	895	930	930	834	937	892
ENSG00000106367	523.943	1.11679	0.0628664	17.7645	2.92076e-69	695	660	654	909	926	904	684	706	697	426	374	431	571	567	550	447	468	473	282	297	277	363	340	360	420	403	438
ENSG00000109736	273.894	1.20999	0.0681183	17.7631	2.992e-69	307	307	329	516	466	489	351	298	347	310	274	299	298	331	317	250	251	260	121	131	137	180	171	197	194	182	172
ENSG00000198517	318.217	1.13462	0.0638836	17.7608	3.11643e-69	350	346	367	514	512	471	400	382	379	313	304	303	401	405	441	355	330	363	172	150	149	196	206	205	208	204	221
ENSG00000143315	151.748	-1.16184	0.0654405	-17.7542	3.50186e-69	105	121	126	111	127	135	91	102	101	90	103	102	108	103	107	83	76	85	209	204	231	294	292	261	282	270	266
ENSG00000135766	1315.74	0.607877	0.0342447	17.751	3.70207e-69	1479	1377	1503	1806	1783	1741	1368	1401	1419	1404	1507	1501	1398	1508	1463	1236	1383	1287	810	814	840	1212	1241	1265	994	1025	1042
ENSG00000146842	466.102	0.770876	0.043439	17.7462	4.02958e-69	568	540	559	650	690	714	530	518	560	453	509	476	450	512	459	461	475	412	259	285	292	399	441	418	348	349	376
ENSG00000171617	1278.78	-0.689038	0.0388333	-17.7435	4.22486e-69	1024	1106	1081	1169	1149	1131	953	987	969	1129	1137	1067	1094	1129	1138	980	1015	1060	1532	1556	1524	2044	2003	1978	1636	1676	1671
ENSG00000102753	2039.96	-0.440303	0.0248232	-17.7376	4.68856e-69	1639	1557	1653	2053	2120	2117	1627	1616	1639	1926	1937	1954	2123	2091	2153	1828	1868	1847	2041	2033	2038	2858	2850	2838	2440	2481	2417
ENSG00000181418	84.3868	2.00141	0.112885	17.7296	5.39639e-69	109	123	96	141	146	157	111	106	98	98	95	119	89	102	116	103	87	114	24	23	28	24	28	33	45	32	37
ENSG00000133612	499.889	0.806931	0.0455167	17.7283	5.52253e-69	578	589	589	823	803	879	625	597	612	455	463	482	486	445	487	407	411	430	330	320	333	458	411	398	434	412	416
ENSG00000121274	521.658	-0.705578	0.0398013	-17.7275	5.59366e-69	375	395	405	505	504	530	378	367	390	466	411	444	476	496	505	412	461	427	592	591	629	812	844	774	702	682	716
ENSG00000153208	356.636	-0.959338	0.0541393	-17.7198	6.40465e-69	279	276	284	310	276	289	259	266	269	239	269	266	250	265	214	283	245	286	455	494	449	609	628	618	574	547	577
ENSG00000136305	551.784	-0.783668	0.0442469	-17.7113	7.45087e-69	466	510	495	545	582	526	440	450	388	310	349	294	327	400	408	335	365	342	688	691	755	948	964	921	879	932	896
ENSG00000225648	400.953	0.804118	0.0454661	17.6861	1.16337e-68	423	485	470	505	536	592	441	437	428	440	493	455	494	472	449	399	426	437	210	224	216	311	316	351	300	295	285
ENSG00000149257	1131.9	-0.825247	0.0466672	-17.6836	1.21432e-68	719	802	765	1107	1112	1069	810	814	819	1026	1001	1074	1004	1044	1077	814	836	853	1374	1422	1244	1626	1706	1671	1783	1737	1723
ENSG00000164061	42.7914	-2.55251	0.144383	-17.6788	1.32211e-68	13	23	19	15	19	18	16	12	15	14	25	22	14	11	9	14	17	21	83	87	75	117	111	102	100	119	98
ENSG00000124222	774.544	-0.702058	0.0397236	-17.6736	1.44976e-68	619	691	686	666	733	753	579	601	577	652	639	630	643	658	662	545	598	569	899	881	860	1314	1280	1310	1067	1090	1065
ENSG00000102172	1696.86	0.65787	0.0372446	17.6635	1.73061e-68	1994	1943	1959	2014	2158	2073	1833	1932	1885	1675	1795	1811	2020	2008	2035	1723	1853	1798	1021	1086	1084	1490	1450	1513	1279	1345	1213
ENSG00000256229	149.39	1.39375	0.0790218	17.6376	2.73682e-68	161	198	185	199	190	199	190	183	180	164	222	185	209	210	195	166	175	165	50	62	69	81	81	69	81	78	80
ENSG00000100478	90.0303	-1.55685	0.0882711	-17.6371	2.75572e-68	55	75	53	52	57	62	49	51	54	38	56	43	59	54	64	54	47	51	119	141	132	190	195	199	176	187	181
ENSG00000254054	257.393	-1.20568	0.0683628	-17.6365	2.78353e-68	169	168	209	195	174	168	135	143	175	229	212	224	206	227	235	207	173	208	270	354	360	482	450	487	429	389	383
ENSG00000187164	949.92	0.621338	0.035263	17.6201	3.71785e-68	939	953	957	1180	1119	1197	999	1044	1026	1153	1105	1114	1165	1168	1226	1059	1053	1053	580	570	582	829	855	759	661	683	690
ENSG00000103174	248.667	-1.23043	0.06985	-17.6154	4.03629e-68	167	141	160	247	207	223	150	142	161	171	175	165	208	174	193	133	163	115	338	317	352	425	442	479	472	459	500
ENSG00000104361	86.4551	1.95222	0.110834	17.6139	4.1422e-68	115	102	145	141	162	129	115	111	110	121	106	110	119	96	108	94	84	79	23	27	29	43	36	46	23	32	37
ENSG00000211450	40.0877	-3.17803	0.180441	-17.6125	4.23796e-68	14	11	12	13	11	13	2	14	12	7	9	7	6	10	9	10	13	12	73	91	83	94	94	105	117	132	146
ENSG00000149577	171.735	-1.3254	0.075295	-17.6028	5.02677e-68	114	126	120	142	113	108	95	86	86	136	169	160	136	144	133	106	114	113	251	250	217	294	310	307	312	283	286
ENSG00000087086	30878.8	-0.904487	0.0514208	-17.5899	6.30987e-68	19849	20176	20393	26832	27512	27311	19597	19822	19879	28418	29162	28811	34783	35340	35738	23822	24577	24397	33260	34359	33801	44053	44830	44849	47560	49004	48591
ENSG00000168495	271.681	-1.05008	0.0597049	-17.5878	6.54724e-68	189	163	207	187	196	227	172	183	159	250	230	271	260	240	233	240	256	225	292	357	341	417	383	446	422	443	429
ENSG00000204682	57.4241	-2.06552	0.117462	-17.5845	6.92199e-68	28	26	18	34	38	34	25	31	28	26	23	32	21	27	20	27	18	28	126	81	106	129	131	134	136	131	134
ENSG00000135929	1083.56	-0.793587	0.0451351	-17.5825	7.17338e-68	753	760	830	1050	1108	1082	768	774	795	865	976	880	979	1043	989	732	807	756	1196	1294	1235	1538	1704	1732	1736	1736	1685
ENSG00000115641	132.98	1.485	0.08446	17.5823	7.18352e-68	192	151	186	239	227	209	158	148	151	159	150	139	142	176	152	155	153	127	62	43	52	78	82	75	78	66	64
ENSG00000143850	454.074	0.756064	0.043009	17.5792	7.58649e-68	527	534	576	651	731	696	500	543	575	437	487	442	427	417	436	378	426	406	296	301	303	397	371	417	359	384	365
ENSG00000150760	418.011	-0.851381	0.0484753	-17.5632	1.00489e-67	303	331	282	322	332	355	256	284	266	426	441	404	391	396	414	362	418	414	487	502	484	592	627	636	556	527	570
ENSG00000189056	950.984	-9.10444	0.518454	-17.5607	1.04826e-67	3	4	0	6	2	5	6	11	10	5	1	3	0	0	1	13	11	17	2647	2680	2668	3461	3420	3486	2743	2731	2735
ENSG00000176563	355.772	-0.82425	0.046965	-17.5503	1.25868e-67	276	281	271	328	356	311	258	279	240	288	300	256	292	283	303	257	257	275	450	419	405	586	628	616	548	541	473
ENSG00000139289	2575.67	0.488269	0.027879	17.5139	2.38803e-67	2843	2816	2780	3703	3651	3672	2880	2919	2827	2431	2585	2440	2710	2743	2610	2144	2148	2213	1779	1926	1779	2562	2605	2625	2346	2348	2310
ENSG00000153406	48.9795	-6.2772	0.358809	-17.4945	3.34969e-67	0	1	1	1	2	2	2	6	2	0	2	5	2	3	3	3	4	2	119	131	123	167	148	147	143	186	170
ENSG00000154380	1953.28	0.538796	0.0308116	17.4868	3.83461e-67	2369	2292	2488	3006	3082	3136	2405	2525	2432	1460	1514	1468	1458	1590	1469	1462	1399	1463	1602	1597	1610	2088	2113	2070	1787	1792	1830
ENSG00000162407	299.162	-0.922478	0.0527578	-17.4852	3.94064e-67	183	224	228	246	265	256	229	207	239	250	266	245	213	243	231	233	232	223	367	392	335	477	502	523	422	500	475
ENSG00000188191	860.669	0.932697	0.0533671	17.477	4.54477e-67	898	948	890	1385	1396	1365	1004	1051	1070	839	924	902	976	1039	956	819	885	832	459	497	479	569	610	622	680	669	693
ENSG00000136574	225.761	-1.13283	0.0648911	-17.4573	6.40599e-67	136	139	119	183	188	195	135	146	122	209	223	216	184	235	218	168	193	169	251	291	263	353	347	403	387	393	334
ENSG00000136108	1353.96	-0.592021	0.0339146	-17.4562	6.5291e-67	981	995	1014	1264	1230	1258	990	1052	1061	1253	1252	1350	1442	1518	1425	1240	1289	1293	1470	1433	1432	1940	1918	1926	1716	1550	1620
ENSG00000075643	507.517	0.764422	0.0437948	17.4546	6.7073e-67	647	645	632	676	701	709	557	610	590	545	535	507	482	534	529	443	502	501	347	292	307	398	418	417	416	426	423
ENSG00000101194	802.396	-0.632525	0.03625	-17.449	7.39929e-67	589	630	660	839	819	840	672	675	655	654	634	664	676	676	680	556	545	573	893	956	900	1195	1200	1161	1210	1250	1235
ENSG00000134453	1347.08	0.677839	0.0388486	17.4482	7.49103e-67	1568	1603	1563	1671	1809	1698	1482	1512	1433	1353	1375	1255	1620	1603	1611	1420	1448	1422	810	837	822	1184	1179	1215	1023	1038	1014
ENSG00000113758	790.354	0.862694	0.0494446	17.4477	7.55353e-67	873	927	893	1256	1277	1243	930	961	929	798	782	830	901	847	939	643	672	728	445	476	482	551	628	612	637	679	641
ENSG00000145365	197.338	1.0674	0.0611998	17.4412	8.45731e-67	237	279	247	291	295	299	222	222	228	214	205	197	225	243	241	206	191	200	106	96	102	123	139	146	133	126	150
ENSG00000276043	1312.39	-0.610892	0.0350392	-17.4345	9.49212e-67	1058	1059	1034	1482	1498	1458	1117	1145	1171	862	878	902	930	914	948	864	886	934	1555	1543	1684	2025	2017	2099	1986	2012	2052
ENSG00000159461	636.818	-0.592051	0.0339606	-17.4335	9.65579e-67	511	565	539	642	661	627	474	501	524	529	533	559	537	570	559	474	470	482	726	698	753	906	932	923	936	904	911
ENSG00000124602	78.1076	1.82839	0.104887	17.432	9.90253e-67	118	119	120	132	144	126	96	106	104	89	63	85	91	101	90	78	79	78	23	25	27	42	33	42	36	34	42
ENSG00000182326	186.548	-1.14122	0.0655733	-17.4037	1.6225e-66	136	118	140	127	117	136	112	120	122	155	165	147	171	189	188	147	130	158	228	213	272	322	318	308	289	294	281
ENSG00000120053	954.716	0.61363	0.0352722	17.397	1.82213e-66	1033	1122	1122	1230	1262	1298	1006	1097	1013	934	1032	993	1113	1121	1113	917	911	902	607	593	666	766	922	871	720	768	836
ENSG00000004897	1809.39	-0.474004	0.027262	-17.387	2.16723e-66	1386	1423	1390	1780	1724	1714	1429	1486	1462	1807	1770	1847	1884	1958	1861	1667	1677	1678	1755	1816	1825	2514	2576	2543	2089	2148	2162
ENSG00000072571	1103.79	-0.736007	0.0423407	-17.3829	2.32431e-66	674	759	797	951	990	1000	787	724	703	1135	1178	1188	1210	1363	1297	1008	986	976	1071	1088	1071	1591	1577	1503	1525	1522	1520
ENSG00000186260	413.507	-0.913468	0.0525573	-17.3804	2.42624e-66	316	339	312	382	384	361	312	324	314	264	313	297	267	270	259	263	268	312	555	538	564	753	720	797	691	579	612
ENSG00000124067	377.917	-0.853315	0.0492176	-17.3376	5.11135e-66	286	275	312	364	372	389	293	268	253	305	254	314	278	279	276	246	248	258	474	471	443	580	601	660	634	632	642
ENSG00000188643	529.694	0.998617	0.0576107	17.3339	5.44685e-66	553	599	622	804	815	843	621	622	581	576	608	569	660	719	685	460	530	509	248	263	242	372	387	393	404	361	404
ENSG00000106133	232.882	1.04627	0.0603723	17.3303	5.79584e-66	288	295	272	372	373	338	229	261	287	266	247	232	264	298	283	234	246	220	126	123	126	174	158	145	142	168	166
ENSG00000111879	42.4284	-5.9087	0.340967	-17.3293	5.89485e-66	4	0	1	2	3	2	3	3	1	2	1	5	0	1	2	1	3	4	96	117	111	158	160	146	120	135	114
ENSG00000137193	372.253	0.808484	0.0467072	17.3096	8.28474e-66	451	446	454	569	572	609	474	504	443	338	345	339	312	358	354	337	354	282	251	243	257	296	317	319	313	293	321
ENSG00000100592	439.896	0.739025	0.0427074	17.3044	9.06857e-66	489	514	528	598	569	601	467	452	497	482	498	479	510	476	477	465	463	498	266	279	277	359	379	333	328	327	312
ENSG00000106635	355.08	0.935089	0.054106	17.2825	1.32321e-65	399	429	432	518	498	521	402	410	389	374	347	350	446	478	438	363	341	399	185	173	200	280	235	243	264	266	272
ENSG00000096088	95.631	-1.75314	0.101441	-17.2824	1.32618e-65	40	31	43	55	58	45	35	36	37	99	129	109	102	109	112	105	69	103	118	116	98	162	156	166	178	149	155
ENSG00000107551	294.632	-0.883382	0.0511569	-17.2681	1.69593e-65	179	248	214	276	226	278	207	227	208	239	262	227	264	254	251	225	224	216	360	330	390	470	467	472	446	438	479
ENSG00000087116	126.863	2.03412	0.117808	17.2664	1.74531e-65	113	83	88	128	136	142	102	92	105	234	275	280	241	216	232	205	241	214	23	19	27	33	30	36	19	27	30
ENSG00000206557	1535.35	-0.82818	0.0479953	-17.2555	2.10792e-65	1133	1135	1145	1224	1297	1219	1073	1140	1096	1455	1499	1531	1269	1356	1361	1325	1384	1385	1823	1786	1857	2479	2538	2426	1933	2032	1979
ENSG00000103876	608.521	-0.627275	0.0363553	-17.254	2.15894e-65	463	494	515	600	652	686	445	479	490	466	492	505	521	531	508	423	456	456	742	699	683	901	893	924	880	903	898
ENSG00000100079	115.783	-1.78811	0.10376	-17.233	3.10155e-65	54	58	69	69	71	68	57	58	50	68	76	80	84	81	83	64	92	75	150	154	170	188	216	223	274	276	294
ENSG00000185201	364.821	1.07386	0.0623476	17.2237	3.63944e-65	454	467	474	628	638	654	476	503	536	330	323	327	379	381	329	247	280	252	185	210	193	261	264	291	298	325	297
ENSG00000116194	82.8486	1.91542	0.111274	17.2136	4.33467e-65	94	126	136	133	124	122	101	127	112	86	91	91	105	124	105	92	85	98	20	24	26	36	41	51	29	31	32
ENSG00000116679	1067.48	0.620501	0.0360479	17.2133	4.35452e-65	1298	1309	1362	1451	1429	1333	1230	1209	1184	1038	1007	1023	1119	1123	1118	971	984	1038	759	687	726	966	1022	1011	907	896	829
ENSG00000158457	197.886	1.06437	0.0618391	17.212	4.44809e-65	272	309	315	349	338	305	232	259	266	160	150	175	155	179	172	160	172	159	116	112	114	173	152	157	151	145	162
ENSG00000120963	593.958	0.611115	0.0355139	17.2077	4.78027e-65	655	726	678	762	794	821	635	645	684	582	641	595	618	663	641	588	560	612	388	403	398	530	549	541	474	465	498
ENSG00000146416	330.72	-0.823992	0.0479007	-17.2021	5.26785e-65	289	253	282	290	319	270	204	229	265	259	249	265	283	303	283	252	245	226	396	391	404	517	549	527	503	510	511
ENSG00000088367	652.437	-0.776338	0.04516	-17.1908	6.38955e-65	579	555	524	674	622	639	453	552	490	470	478	472	402	431	460	436	446	437	806	765	894	1029	1068	1059	1098	1064	1030
ENSG00000108829	4328.79	0.568319	0.0330763	17.182	7.42866e-65	5023	5087	5012	5890	5979	6007	4674	4688	4609	3831	3911	3936	4570	4630	4857	4375	4387	4320	2997	3001	2934	3963	4001	3984	3605	3693	3883
ENSG00000175416	752.959	1.16158	0.0676955	17.1589	1.10534e-64	896	883	941	1259	1333	1226	1034	1027	1000	626	658	628	877	881	918	658	693	678	403	434	381	469	459	468	546	583	576
ENSG00000137076	2457.31	0.616649	0.0359387	17.1584	1.11518e-64	2716	2756	2742	3351	3433	3364	2538	2582	2609	2853	2846	2875	2539	2562	2548	2474	2381	2423	1599	1602	1646	2064	2096	2000	1993	2111	2063
ENSG00000078269	779.033	0.620392	0.0361746	17.1499	1.28818e-64	865	884	937	1060	1061	1105	862	853	840	813	797	734	794	866	796	794	766	774	520	549	559	640	731	627	672	639	628
ENSG00000113273	693.859	-0.898728	0.0524191	-17.1451	1.39985e-64	584	603	583	583	576	578	507	550	589	483	487	452	437	419	445	454	477	456	939	978	919	1234	1241	1249	1061	1071	1076
ENSG00000101413	671.319	-0.691602	0.0403394	-17.1446	1.41e-64	558	536	584	663	619	680	497	519	521	567	545	521	561	570	546	518	500	438	796	848	834	1083	1022	1060	1005	909	889
ENSG00000172840	277.698	-0.860701	0.0502209	-17.1383	1.57001e-64	231	231	199	238	242	269	186	193	214	205	212	201	215	222	240	203	209	218	373	359	357	465	438	463	410	406	406
ENSG00000141738	112.214	-1.3603	0.079374	-17.1378	1.58168e-64	74	76	73	86	93	109	62	67	49	56	86	69	72	74	79	71	61	56	165	170	179	202	206	218	214	216	214
ENSG00000166848	601.006	-0.618926	0.0361374	-17.127	1.90208e-64	451	503	487	605	611	616	513	524	497	476	465	430	505	523	556	435	418	415	695	702	672	897	985	954	814	868	892
ENSG00000146425	554.278	0.923263	0.0539322	17.1189	2.18329e-64	699	740	736	750	772	761	689	761	674	466	500	500	628	647	639	539	530	496	308	321	308	399	458	433	450	438	423
ENSG00000164924	6691.09	0.35514	0.0207512	17.1142	2.36722e-64	7125	7113	7120	8541	8572	8691	7003	7035	7192	6477	6574	6480	7111	7249	7096	6140	6351	6255	4847	4864	4784	7137	7131	7109	6205	6130	6143
ENSG00000141401	483.557	0.882594	0.0516244	17.0965	3.20652e-64	558	560	592	717	778	782	532	570	561	445	446	472	562	564	569	475	443	470	272	283	279	332	375	352	384	387	429
ENSG00000105928	376.028	0.770896	0.0451443	17.0763	4.52887e-64	480	494	514	598	528	577	432	456	460	315	311	360	372	363	352	345	304	308	235	263	249	345	356	340	285	327	296
ENSG00000106344	882.408	0.688879	0.0403479	17.0735	4.74643e-64	1183	1064	1082	1203	1156	1203	981	1074	1024	922	841	859	822	849	910	848	831	845	560	608	566	797	779	823	693	749	713
ENSG00000165175	176.142	-9.33569	0.546937	-17.069	5.11769e-64	1	0	0	2	1	0	2	0	1	36	47	36	37	44	38	40	31	37	438	405	413	521	563	569	547	580	544
ENSG00000229314	1789.69	-0.802052	0.0470167	-17.0589	6.08713e-64	1495	1492	1543	1712	1734	1628	1271	1303	1289	1226	1295	1218	1580	1521	1584	1259	1165	1134	2098	2010	2084	2834	2929	2917	2908	3090	2995
ENSG00000120549	650.948	0.683583	0.0400931	17.0499	7.08755e-64	760	721	756	872	884	894	720	734	711	739	738	711	719	685	658	648	617	656	419	426	454	545	589	508	517	458	525
ENSG00000107263	804.631	0.681615	0.039986	17.0463	7.5281e-64	888	881	911	1114	1226	1130	819	936	949	872	903	877	834	852	825	744	757	798	556	484	547	654	705	647	612	692	676
ENSG00000100350	956.5	-0.699719	0.0410549	-17.0435	7.89454e-64	790	813	812	911	989	911	738	749	719	746	771	790	699	661	714	687	743	770	1051	1212	1163	1481	1552	1423	1409	1466	1457
ENSG00000188895	967.435	-0.578663	0.0339656	-17.0367	8.85552e-64	841	817	864	951	923	962	815	852	764	774	793	792	786	767	804	676	762	754	1110	1132	1155	1510	1520	1493	1281	1292	1295
ENSG00000154839	506.395	0.80817	0.0474942	17.0162	1.25672e-63	596	669	600	662	647	689	578	572	629	516	526	525	608	581	626	482	492	480	282	290	301	465	426	430	356	351	380
ENSG00000184731	56.0318	2.60008	0.1528	17.0162	1.25672e-63	72	79	79	81	114	89	77	83	73	69	79	89	72	78	62	60	56	77	6	10	9	17	14	19	16	16	18
ENSG00000113161	2319.47	-0.53822	0.0316489	-17.006	1.49329e-63	1781	1796	1792	2043	2047	2140	1780	1753	1723	2417	2409	2388	2620	2497	2584	2151	2188	2245	2390	2303	2360	3247	3283	3293	2591	2695	2663
ENSG00000179528	310.577	-1.13453	0.0667468	-16.9975	1.72609e-63	178	184	175	311	293	301	239	201	197	206	175	216	228	235	222	191	205	226	429	392	407	517	595	556	579	535	590
ENSG00000187288	100.117	-1.49116	0.0877312	-16.9969	1.74149e-63	52	64	60	78	69	73	68	51	44	63	59	66	74	86	69	70	46	79	150	138	143	180	185	189	199	212	194
ENSG00000122643	487.023	0.74323	0.0438173	16.962	3.15237e-63	565	553	553	643	615	633	541	538	498	524	535	533	545	589	609	512	551	556	278	267	260	397	378	454	362	341	383
ENSG00000139263	125.634	-1.37662	0.0811784	-16.9579	3.37625e-63	90	70	91	60	81	81	81	73	73	90	100	105	98	102	121	92	98	91	154	177	170	212	229	270	222	200	216
ENSG00000132849	392.441	1.02387	0.0603914	16.9539	3.61404e-63	488	529	503	544	569	528	473	510	496	393	436	395	378	442	404	402	414	408	254	216	213	330	319	297	240	215	233
ENSG00000104341	2821.2	0.422805	0.024963	16.9373	4.78927e-63	3090	3068	3137	3344	3555	3493	2803	2967	2897	2872	2902	3017	3222	3272	3307	2746	2731	2812	1862	1932	1923	2765	2791	2717	2449	2515	2560
ENSG00000102886	95.7463	-1.4998	0.0885596	-16.9355	4.92985e-63	46	63	60	74	80	75	50	47	57	60	43	53	80	69	59	54	52	54	126	142	141	181	215	184	184	216	192
ENSG00000063438	41.4506	4.34874	0.256924	16.9262	5.77093e-63	57	60	76	93	99	93	81	85	82	48	42	42	38	33	38	41	41	39	3	5	7	2	6	2	2	2	7
ENSG00000177606	563.592	0.850128	0.0502308	16.9244	5.93981e-63	612	661	637	872	939	881	669	625	629	529	565	612	655	622	663	478	563	524	316	347	322	439	426	443	464	405	488
ENSG00000107242	129.857	-1.22489	0.0724643	-16.9034	8.48889e-63	80	76	78	107	86	83	79	83	79	125	112	102	119	126	110	117	104	111	158	170	153	228	236	211	213	214	197
ENSG00000166669	220.784	-1.1646	0.0689192	-16.898	9.28807e-63	152	166	150	187	158	166	134	150	142	152	178	158	160	168	150	164	178	156	288	325	286	398	419	479	370	330	302
ENSG00000183762	479.808	0.725844	0.0429565	16.8972	9.41398e-63	618	596	544	714	738	718	545	515	537	441	503	497	487	501	449	433	451	417	311	310	328	405	393	397	422	393	416
ENSG00000189077	312.235	1.03147	0.0610808	16.8869	1.11903e-62	383	415	370	531	494	552	395	448	377	281	274	262	342	328	317	271	282	248	187	195	154	223	209	219	248	262	261
ENSG00000138131	49.8802	-2.07226	0.122789	-16.8765	1.33362e-62	21	21	26	26	28	23	24	26	18	26	32	26	27	43	24	34	24	23	77	89	84	115	115	117	107	104	100
ENSG00000182473	1408.8	0.468872	0.0277854	16.8748	1.37247e-62	1575	1624	1607	1970	2026	1924	1552	1492	1530	1270	1337	1343	1436	1351	1348	1244	1333	1282	1007	1046	1066	1290	1345	1358	1385	1349	1330
ENSG00000106460	851.151	0.667624	0.0395826	16.8666	1.57424e-62	818	922	924	1122	1137	1117	893	877	831	1069	1026	1009	1077	1058	1129	829	871	897	520	509	503	708	739	725	571	623	607
ENSG00000069399	176.818	1.14257	0.0677433	16.8662	1.58463e-62	206	210	210	274	285	305	223	206	226	209	189	203	188	194	221	154	158	175	84	96	84	122	119	148	106	111	113
ENSG00000101152	954.49	-0.640419	0.0379891	-16.858	1.81868e-62	762	706	697	957	1014	1010	697	780	774	825	803	802	811	817	846	730	754	753	1072	1104	1098	1262	1449	1382	1425	1418	1414
ENSG00000092330	177.351	-1.08787	0.0645384	-16.8562	1.87341e-62	121	146	114	170	146	150	124	111	135	101	109	130	138	128	130	119	95	99	256	256	254	295	319	349	314	269	302
ENSG00000163050	383.723	-0.762447	0.0452488	-16.8501	2.07487e-62	287	282	297	328	309	350	244	264	279	354	354	381	358	426	426	313	361	333	435	405	418	562	565	522	551	529	548
ENSG00000188215	164.401	-1.1504	0.0682735	-16.8499	2.08127e-62	123	109	129	130	137	136	110	97	100	117	108	114	112	142	119	132	122	81	210	226	228	281	322	327	246	285	285
ENSG00000170412	730.87	0.883137	0.0524364	16.8421	2.37274e-62	862	887	857	1217	1298	1230	898	925	898	598	681	683	724	706	716	634	646	588	427	434	464	531	569	568	662	651	649
ENSG00000103942	450.614	0.725205	0.0430594	16.8419	2.3753e-62	524	565	513	631	683	671	568	535	570	427	404	391	456	479	435	370	427	410	301	303	308	407	382	416	350	334	421
ENSG00000167123	96.3752	-1.47194	0.0874166	-16.8382	2.52784e-62	60	48	62	90	87	66	55	73	45	46	42	34	51	58	59	50	57	49	144	139	146	211	199	200	210	196	201
ENSG00000112186	398.264	0.743388	0.0441615	16.8334	2.73949e-62	443	414	458	506	526	509	431	450	434	436	473	435	491	474	471	432	418	463	228	245	217	323	339	281	305	304	284
ENSG00000235910	3885.7	-1.51516	0.0900095	-16.8333	2.74045e-62	1603	1782	1696	2635	2697	2640	1928	1854	1845	3509	3685	3566	4853	4955	4843	3022	3033	2874	4472	4401	4539	6263	6507	6499	6997	7083	7167
ENSG00000106628	1203.25	0.80859	0.0480644	16.8231	3.25748e-62	1417	1324	1317	1851	1993	1970	1341	1375	1326	1105	1167	1212	1337	1360	1411	1088	1115	1164	728	722	745	934	873	962	959	1042	1021
ENSG00000106246	341.899	0.987918	0.0587321	16.8208	3.38343e-62	435	435	424	517	498	535	372	392	379	370	344	305	434	419	459	303	331	329	180	166	180	248	239	265	250	240	269
ENSG00000103429	816.101	-0.635985	0.0378157	-16.818	3.54155e-62	713	723	729	755	732	751	684	653	661	644	626	672	680	634	681	598	645	645	935	958	990	1273	1205	1181	1182	1206	1160
ENSG00000135535	3054.32	-0.547182	0.0325433	-16.814	3.78846e-62	2245	2308	2296	3023	2967	2994	2133	2240	2309	3162	3147	3074	3421	3473	3416	2676	2773	2583	3065	3045	2959	4332	4210	4304	3855	3748	3748
ENSG00000230952	92.3691	-1.52752	0.0909042	-16.8036	4.50536e-62	52	44	51	63	69	66	58	46	53	64	55	66	91	71	89	55	47	49	126	119	133	184	182	184	176	177	187
ENSG00000204525	840.623	-0.874667	0.0520571	-16.8021	4.62104e-62	540	577	602	799	847	778	609	636	604	587	638	637	794	769	732	647	616	607	1018	972	1080	1213	1291	1251	1351	1442	1449
ENSG00000122359	1001.82	0.54932	0.0327623	16.7668	8.36186e-62	1154	1173	1219	1396	1458	1407	1040	1106	1121	879	900	939	1038	1040	1046	905	952	892	734	717	710	838	914	968	927	902	938
ENSG00000197006	1169.08	-0.624432	0.0372539	-16.7615	9.13358e-62	1021	1117	1092	1124	1167	1088	1008	985	1037	745	770	771	860	860	863	804	853	823	1399	1390	1350	1918	1913	1940	1675	1756	1786
ENSG00000103274	248.12	-1.05297	0.0628313	-16.7586	9.58317e-62	169	189	176	227	237	218	161	166	171	189	154	144	209	178	195	145	153	165	311	315	370	403	406	431	403	454	498
ENSG00000203880	488.653	-0.646109	0.0385981	-16.7394	1.32306e-61	420	416	364	442	482	441	372	392	387	402	431	395	459	452	447	401	379	396	559	535	575	732	776	735	667	639	674
ENSG00000130522	628.13	0.965068	0.0576603	16.7371	1.37318e-61	674	728	714	1028	1004	957	819	914	916	566	570	606	599	634	679	578	527	587	361	373	348	466	465	456	520	527	506
ENSG00000165996	507.49	0.960796	0.0574074	16.7364	1.38782e-61	546	583	549	599	646	647	576	575	569	575	570	569	743	801	738	573	557	550	228	229	254	337	373	359	351	331	309
ENSG00000086232	3301.16	0.562713	0.0336399	16.7276	1.6099e-61	3915	3965	4090	4107	4144	4142	3430	3488	3597	3267	3330	3354	3664	3774	3680	3197	3189	3318	2156	2206	2292	3130	3080	3081	2599	2681	2806
ENSG00000105849	655.375	0.633571	0.0378775	16.7268	1.62813e-61	710	635	663	901	826	884	645	699	638	770	777	763	811	825	777	705	749	707	388	368	404	527	571	586	485	481	498
ENSG00000197147	651.344	0.752758	0.0450112	16.7238	1.71252e-61	660	708	693	927	914	855	693	719	763	775	763	777	730	724	704	702	683	717	381	417	375	554	550	563	441	439	444
ENSG00000099812	648.546	0.88298	0.0528047	16.7216	1.77423e-61	793	831	795	1186	1154	1227	863	889	762	507	505	529	538	584	538	471	509	492	403	451	418	518	523	536	586	605	594
ENSG00000128487	207.591	0.97739	0.0585146	16.7034	2.40793e-61	257	249	264	296	301	327	255	263	270	224	204	200	214	214	232	186	186	219	112	134	132	145	147	162	132	154	158
ENSG00000140297	548.496	0.828592	0.0496205	16.6986	2.6065e-61	724	785	770	761	806	823	661	694	736	476	404	456	508	524	537	440	470	503	317	409	348	443	500	467	439	495	450
ENSG00000009954	2308.32	0.796345	0.0477047	16.6932	2.85019e-61	2972	3029	2991	3144	3051	3114	2734	2592	2688	2383	2332	2358	2189	2280	2214	2338	2367	2408	1503	1579	1512	1939	1888	1927	1662	1703	1632
ENSG00000196743	593.721	-0.595209	0.0356953	-16.6747	3.88134e-61	478	510	542	607	599	595	470	478	464	432	496	516	529	494	513	427	442	440	705	645	657	861	877	912	871	836	890
ENSG00000196917	110.594	1.2629	0.0758192	16.6567	5.23903e-61	167	164	167	216	217	211	182	177	184	63	79	74	75	79	58	75	70	70	59	58	60	91	84	87	85	98	90
ENSG00000100373	34.6467	-4.70499	0.282688	-16.6438	6.49793e-61	1	2	3	4	5	8	1	1	5	14	21	15	23	20	13	11	17	12	62	69	69	77	100	105	110	114	87
ENSG00000067066	146.163	-1.36397	0.0820018	-16.6334	7.71927e-61	90	106	78	109	97	93	104	98	104	87	85	72	100	124	110	80	88	99	215	201	256	317	280	298	231	251	247
ENSG00000197451	3443.43	0.420565	0.0252894	16.6301	8.14963e-61	3970	4012	3767	4602	4669	4587	3675	3712	3713	3055	3031	3065	3430	3539	3692	3105	3196	3280	2627	2591	2655	3401	3465	3459	3147	3195	3209
ENSG00000124508	31.8556	-4.00044	0.240598	-16.6271	8.56488e-61	1	6	5	12	6	4	3	3	5	13	12	22	9	16	18	5	16	5	62	71	65	105	75	82	86	94	88
ENSG00000152455	550.527	0.61495	0.0370214	16.6107	1.12591e-60	624	648	570	743	730	738	616	634	575	585	553	566	623	622	600	540	558	557	343	346	356	526	490	502	441	434	454
ENSG00000187699	118.93	1.41517	0.0852624	16.5978	1.39323e-60	138	144	149	184	165	167	124	141	167	140	148	150	129	160	160	134	150	139	54	48	40	58	77	55	55	68	69
ENSG00000143862	114.571	1.49527	0.0900914	16.5973	1.40431e-60	144	145	150	185	208	218	134	154	146	112	100	108	114	150	139	133	127	122	54	45	37	75	66	62	64	55	74
ENSG00000164961	722.011	0.633432	0.0381805	16.5904	1.573e-60	867	880	860	993	973	1069	865	865	878	675	668	682	683	682	649	646	668	668	511	474	514	686	717	743	583	574	597
ENSG00000084674	55381.5	-1.59101	0.0959003	-16.5903	1.57589e-60	30255	30553	30464	33935	35074	34544	30834	30911	30953	42469	43304	43057	34154	34157	34434	40262	40914	40603	92046	94099	93373	121167	123419	123047	74892	76499	75840
ENSG00000158604	765.786	0.653169	0.0393721	16.5896	1.59124e-60	935	965	966	1003	997	1019	853	832	770	806	837	775	791	839	790	746	749	748	495	477	495	683	640	664	632	636	662
ENSG00000223812	73.401	5.93992	0.358053	16.5895	1.59406e-60	116	105	131	117	106	125	119	107	100	108	111	81	111	110	111	104	84	101	1	0	2	4	2	1	1	2	4
ENSG00000163577	281.01	1.02234	0.0616429	16.5849	1.71807e-60	397	360	363	430	436	516	379	407	343	270	284	219	259	247	252	238	243	220	145	150	186	223	265	253	215	190	188
ENSG00000144228	562.202	-0.717012	0.0432416	-16.5815	1.81751e-60	403	449	402	536	495	529	446	405	384	489	520	514	519	588	512	495	486	471	602	675	623	870	935	863	691	759	722
ENSG00000135720	1369.74	-0.54688	0.032989	-16.5776	1.93683e-60	1221	1249	1217	1359	1281	1435	1140	1174	1144	1053	1045	1034	1123	1137	1128	1083	993	1076	1536	1571	1651	2162	2147	2056	1822	1820	1853
ENSG00000104450	274.664	0.887525	0.0535557	16.572	2.12625e-60	317	306	320	426	396	383	307	323	330	270	274	288	332	322	340	255	287	288	150	154	189	220	223	190	200	188	185
ENSG00000134874	235.184	-11.2947	0.681672	-16.5691	2.23062e-60	1	0	0	0	0	0	1	0	0	0	0	1	0	0	0	6	6	2	655	637	664	828	830	783	694	699	786
ENSG00000105426	630.613	-1.00918	0.0609092	-16.5687	2.24402e-60	441	477	447	658	637	605	424	421	484	424	478	466	370	356	335	347	352	375	888	902	922	1093	1082	1103	1062	1154	1070
ENSG00000161714	533.862	0.913059	0.0551246	16.5635	2.44093e-60	648	714	626	971	1027	992	639	679	706	471	471	460	463	460	450	356	403	397	332	369	333	474	431	439	428	476	454
ENSG00000103966	268.808	0.905008	0.0546751	16.5525	2.93146e-60	318	344	323	424	464	418	312	310	348	229	261	229	304	298	267	230	264	238	163	157	166	223	228	205	223	203	192
ENSG00000119326	1595.87	0.505247	0.030543	16.5422	3.47585e-60	1751	1851	1826	1959	2140	2131	1678	1624	1666	1516	1591	1597	1852	1870	1881	1562	1519	1552	1101	1061	1035	1485	1530	1528	1392	1400	1356
ENSG00000006634	880.747	0.572974	0.0346383	16.5417	3.50319e-60	955	946	934	1262	1175	1288	931	966	924	903	972	915	1008	979	1001	817	821	835	533	587	596	812	803	791	743	703	813
ENSG00000183688	58.872	-1.81842	0.109957	-16.5376	3.74564e-60	27	41	33	43	35	31	38	36	30	17	20	22	25	31	19	22	18	20	121	118	103	117	142	134	115	135	134
ENSG00000247925	127.24	1.42863	0.0864298	16.5294	4.28677e-60	121	163	138	193	176	178	138	130	164	185	145	165	173	176	177	153	156	173	46	59	54	72	55	65	48	58	69
ENSG00000066322	691.705	0.681708	0.041262	16.5215	4.88557e-60	888	866	895	948	972	933	777	808	831	664	637	717	705	672	648	647	604	592	493	470	481	581	555	600	601	604	614
ENSG00000124839	251.216	0.969905	0.0587085	16.5207	4.94361e-60	304	308	307	399	396	414	307	302	273	225	265	208	283	297	271	252	238	246	146	143	143	158	205	183	189	189	196
ENSG00000127324	78.4693	2.24734	0.136048	16.5188	5.09942e-60	70	84	79	87	96	101	67	68	83	126	127	122	149	153	143	108	136	143	12	9	9	20	26	25	19	19	18
ENSG00000114503	1240.23	0.510464	0.0309026	16.5185	5.12161e-60	1315	1329	1300	1467	1502	1490	1159	1201	1214	1453	1478	1463	1614	1601	1516	1342	1318	1332	747	832	775	1146	1096	1087	932	993	920
ENSG00000131069	473.595	-0.633914	0.0383897	-16.5126	5.64069e-60	460	440	436	483	516	547	401	386	397	312	322	291	298	317	300	276	239	258	576	586	587	803	832	804	758	723	724
ENSG00000131018	142.196	-1.4415	0.0873051	-16.511	5.78538e-60	85	76	64	88	60	103	78	66	75	137	163	154	141	112	139	124	153	139	177	200	200	225	236	248	201	229	192
ENSG00000186088	432.18	0.764356	0.0463257	16.4996	6.98265e-60	565	493	550	579	625	598	535	499	498	417	429	472	420	457	459	405	414	380	303	255	299	376	381	382	301	331	321
ENSG00000152104	329.715	0.83801	0.0507949	16.4979	7.17559e-60	363	357	377	453	440	448	413	385	413	357	324	337	379	374	408	324	353	363	199	190	211	264	272	260	213	225	235
ENSG00000196155	106.256	-1.5416	0.0934547	-16.4956	7.44692e-60	48	50	52	63	72	72	41	57	47	117	102	92	122	100	118	97	102	80	116	141	139	146	171	180	193	193	198
ENSG00000129422	1187.53	-0.757132	0.0459165	-16.4893	8.2623e-60	916	873	891	998	990	984	839	844	821	1146	1227	1125	1124	1113	1086	1145	1116	1142	1336	1330	1403	1865	1833	1829	1406	1502	1467
ENSG00000198742	437.58	0.706209	0.0428618	16.4764	1.02166e-59	570	535	547	604	672	631	554	536	510	407	454	398	390	395	417	353	387	358	310	318	306	392	422	387	359	363	345
ENSG00000100243	1588.42	0.661676	0.0401593	16.4763	1.02322e-59	1653	1630	1592	2293	2353	2365	1655	1644	1654	1866	1815	1705	1839	1865	1889	1580	1576	1575	936	996	969	1256	1309	1306	1309	1278	1364
ENSG00000230989	1072.22	-0.66671	0.0405013	-16.4614	1.30661e-59	864	907	838	963	888	926	835	868	812	905	969	915	1105	1105	1072	865	883	848	1101	1111	1127	1553	1614	1591	1511	1586	1599
ENSG00000146535	1142.02	0.495015	0.0300968	16.4474	1.6464e-59	1172	1201	1181	1472	1597	1558	1155	1186	1167	1208	1239	1218	1315	1317	1371	1071	1099	1172	785	801	776	1007	1020	967	970	1032	1017
ENSG00000067992	31.0297	-3.91512	0.238102	-16.443	1.76789e-59	1	6	6	5	7	2	6	6	7	15	16	16	10	8	14	11	7	12	69	81	83	77	89	84	75	77	63
ENSG00000075711	1454.35	0.424742	0.0258327	16.442	1.79584e-59	1541	1661	1650	1988	1920	1937	1547	1524	1561	1420	1384	1485	1437	1520	1488	1323	1394	1298	1064	1047	1110	1437	1527	1512	1280	1298	1292
ENSG00000213398	62.4053	-1.76044	0.107111	-16.4357	1.99196e-59	29	26	37	49	41	43	37	27	34	39	41	30	26	34	35	39	32	25	101	97	93	152	123	154	132	130	127
ENSG00000100353	1578.11	0.543032	0.0330556	16.4279	2.26591e-59	1888	1834	1909	1970	2105	1995	1600	1651	1598	1608	1597	1660	1771	1801	1811	1530	1574	1482	1037	1048	1006	1412	1450	1395	1416	1387	1386
ENSG00000065882	467.53	0.702685	0.0427939	16.4202	2.56709e-59	558	536	584	613	689	595	536	530	525	481	465	434	508	518	489	468	485	464	312	308	302	404	413	393	380	373	331
ENSG00000099250	691.353	0.592207	0.0360687	16.4189	2.62387e-59	951	959	1041	1182	1194	1165	974	977	1002	372	399	377	344	375	359	340	331	357	616	582	623	795	836	795	685	764	648
ENSG00000161203	2316.56	0.53331	0.032493	16.4131	2.88434e-59	2518	2652	2625	3103	3258	3281	2370	2467	2403	2261	2261	2324	2561	2565	2527	2168	2240	2303	1514	1539	1627	1963	2007	2065	2176	2231	2109
ENSG00000134755	675.048	0.602675	0.0367356	16.4058	3.25079e-59	693	750	726	842	866	936	742	732	714	762	775	766	735	780	740	707	699	695	421	409	431	610	615	643	515	520	513
ENSG00000152620	592.503	-0.624192	0.0380665	-16.3974	3.7258e-59	412	429	453	483	557	567	462	443	469	586	557	578	579	651	616	566	506	579	617	618	609	862	836	874	767	764	732
ENSG00000167004	5677.98	-0.507722	0.0309779	-16.3898	4.22126e-59	4882	4970	4979	5364	5576	5542	4540	4489	4581	4621	5071	4908	5431	5476	5468	4677	4995	4843	5868	6032	6102	8461	8700	8628	6911	7158	7061
ENSG00000104381	219.494	-0.988589	0.060433	-16.3584	7.06098e-59	172	173	154	188	177	202	152	164	161	154	175	187	161	166	180	115	147	113	277	294	279	395	405	405	332	389	331
ENSG00000077549	1789.48	0.446409	0.0273498	16.3222	1.27809e-58	1952	1943	1870	2207	2223	2233	1767	1684	1812	1867	1968	1914	2073	2148	2128	1871	1886	1901	1205	1149	1171	1637	1581	1633	1648	1572	1570
ENSG00000184307	239.462	1.02254	0.0626663	16.3172	1.38599e-58	332	326	290	314	346	308	300	305	273	238	240	288	271	252	272	240	236	253	121	149	137	163	183	159	150	154	180
ENSG00000084628	37.6337	5.16473	0.316587	16.3138	1.46521e-58	91	93	79	82	109	117	77	88	79	21	33	25	15	30	18	12	26	15	3	3	1	2	3	2	1	5	3
ENSG00000211452	268.208	-0.935937	0.0573734	-16.3131	1.48056e-58	221	172	195	198	214	199	180	174	174	253	263	249	247	311	279	225	203	226	277	310	305	428	450	406	391	419	373
ENSG00000107863	935.27	0.972454	0.0596126	16.3129	1.48437e-58	1220	1243	1235	1216	1279	1200	1153	1125	1053	1072	1058	1080	939	947	910	1025	988	979	520	558	556	696	753	748	559	583	585
ENSG00000090776	91.2673	-1.60963	0.0988104	-16.2901	2.15401e-58	44	32	51	60	70	70	47	52	39	73	86	50	63	67	69	71	60	75	132	125	142	170	151	176	173	198	164
ENSG00000164855	250.265	1.07167	0.0658071	16.285	2.3379e-58	280	289	303	386	403	389	308	357	308	273	239	233	284	287	313	238	221	238	168	154	137	178	155	172	183	142	159
ENSG00000171877	40.0329	-6.02208	0.369867	-16.2818	2.46407e-58	4	5	0	0	1	3	1	1	1	4	5	5	7	3	4	8	4	14	95	90	98	139	136	128	110	118	141
ENSG00000005073	39.3114	5.14368	0.316026	16.2761	2.7001e-58	81	67	80	101	93	106	93	96	85	28	18	20	45	34	26	27	29	22	4	1	2	4	4	1	3	3	1
ENSG00000004779	1097.61	-0.877184	0.0538957	-16.2756	2.72114e-58	788	755	835	917	989	968	815	795	771	820	864	829	1146	1140	1124	787	778	803	1236	1227	1272	1689	1728	1695	1786	1850	1760
ENSG00000164574	558.793	0.651411	0.04005	16.2649	3.23635e-58	695	745	671	838	793	825	655	670	672	474	509	505	490	469	493	472	516	510	402	417	393	501	551	549	445	473	501
ENSG00000198185	32.5906	-4.99528	0.307243	-16.2584	3.59645e-58	2	3	2	3	4	3	4	1	3	5	6	8	16	13	10	4	9	9	74	85	67	109	115	104	104	83	67
ENSG00000068912	950.876	-0.525144	0.0323255	-16.2455	4.43726e-58	787	772	771	903	924	936	733	707	746	900	912	856	1018	989	970	824	794	849	982	953	892	1403	1369	1380	1248	1221	1183
ENSG00000173786	1041.09	-0.540318	0.0332941	-16.2286	5.83516e-58	874	872	898	1059	1096	1170	837	841	825	762	829	808	881	964	948	804	812	827	1123	1126	1213	1399	1525	1540	1486	1548	1489
ENSG00000175115	488.132	0.783266	0.0482723	16.226	6.08905e-58	628	601	583	773	735	748	533	561	528	487	512	519	470	455	527	432	459	421	282	351	324	436	460	401	363	354	368
ENSG00000136279	652.796	0.702556	0.0433235	16.2165	7.09915e-58	693	704	717	961	984	990	739	754	760	651	638	638	724	777	716	578	618	634	411	415	384	505	558	548	538	569	607
ENSG00000188868	91.3803	-1.38709	0.0855764	-16.2088	8.04681e-58	66	61	58	58	70	63	51	71	52	58	48	50	69	55	67	51	61	54	138	137	113	176	202	182	165	172	176
ENSG00000204386	1709.18	-0.556365	0.0343321	-16.2054	8.49434e-58	1454	1474	1467	1813	1782	1700	1270	1292	1346	1405	1437	1477	1560	1594	1653	1291	1361	1279	1765	1901	1810	2454	2398	2369	2496	2454	2579
ENSG00000133313	1203	0.451798	0.0278846	16.2024	8.90617e-58	1358	1332	1353	1632	1760	1660	1290	1330	1271	1122	1166	1205	1136	1194	1267	1008	1078	1063	865	934	906	1141	1153	1152	1138	1140	1167
ENSG00000100991	1329.59	-0.486287	0.0300176	-16.2001	9.24914e-58	1179	1177	1233	1383	1344	1361	1038	1112	1122	1153	1121	1138	1192	1184	1201	1027	970	945	1441	1488	1478	1873	1822	1877	1839	1843	1855
ENSG00000155975	412.56	-0.773671	0.047767	-16.1968	9.7496e-58	250	224	256	348	376	340	276	305	262	444	447	461	489	462	494	381	451	419	388	441	414	522	578	597	533	549	539
ENSG00000187239	97.7745	-1.50949	0.0932748	-16.1832	1.21396e-57	52	60	39	62	68	73	49	55	38	89	84	89	66	73	96	87	77	94	125	129	153	160	174	186	169	183	147
ENSG00000101138	520.452	-0.621708	0.0384569	-16.1664	1.59476e-57	405	459	441	459	517	537	420	400	402	437	428	434	487	453	496	409	380	398	600	587	583	813	726	791	752	729	712
ENSG00000134569	369.515	0.89559	0.0554147	16.1616	1.72166e-57	459	525	488	521	548	513	475	396	464	374	412	396	328	332	383	335	348	343	224	246	232	295	298	282	258	282	273
ENSG00000100908	157.652	-1.20481	0.0746129	-16.1474	2.16535e-57	102	105	99	126	133	141	93	123	99	84	100	102	146	117	124	89	92	96	210	214	216	256	271	287	303	320	304
ENSG00000155561	1650.27	0.710015	0.0440387	16.1225	3.23864e-57	1969	2121	2084	2198	2258	2273	2031	1962	2070	1497	1633	1606	1539	1534	1553	1544	1624	1555	1079	1202	1163	1460	1483	1601	1308	1205	1266
ENSG00000074527	189.991	1.12177	0.0695864	16.1205	3.34201e-57	202	211	213	263	324	261	227	226	200	232	224	230	217	245	234	220	234	204	79	79	74	117	131	128	140	129	114
ENSG00000113889	30.9531	-4.81116	0.298507	-16.1174	3.5113e-57	3	0	3	4	3	6	4	2	1	7	7	8	17	14	15	8	12	13	74	62	60	104	101	86	89	89	75
ENSG00000174839	298.309	0.821402	0.0509984	16.1064	4.19222e-57	355	349	360	421	430	405	361	363	380	295	315	302	335	307	315	290	270	293	197	171	163	282	257	257	203	204	233
ENSG00000075945	100.089	-1.4805	0.091932	-16.1043	4.33396e-57	49	54	66	65	70	79	58	51	49	81	95	86	75	68	68	72	59	81	145	127	149	212	203	197	161	192	143
ENSG00000163297	206.246	-0.98981	0.0614697	-16.1024	4.46632e-57	151	157	172	174	179	175	146	131	112	159	167	185	178	160	161	142	158	144	256	270	286	328	391	358	286	314	318
ENSG00000100600	340.467	-0.777693	0.0483285	-16.0918	5.29633e-57	299	265	286	335	311	302	209	234	239	276	282	274	291	311	304	289	269	249	404	428	403	531	513	524	468	533	494
ENSG00000178078	506.885	0.934505	0.0581541	16.0694	7.59358e-57	599	616	577	801	896	790	620	588	637	498	495	514	536	588	600	403	436	429	273	288	269	367	373	385	420	415	449
ENSG00000060656	672.886	-0.81852	0.0509723	-16.0581	9.10516e-57	415	451	470	617	696	689	462	474	496	607	616	621	609	600	621	551	487	516	747	780	788	973	1001	983	1047	1089	1061
ENSG00000069956	2059.12	-0.376351	0.0234391	-16.0565	9.33723e-57	1709	1632	1674	2110	2056	2079	1733	1671	1726	1895	2001	2031	2150	2232	2209	1869	1935	1925	1945	1990	2044	2691	2824	2784	2377	2416	2488
ENSG00000172057	521.898	-1.06464	0.0663105	-16.0554	9.49808e-57	398	338	410	503	478	522	377	354	352	260	231	273	384	382	368	291	281	348	715	714	756	895	950	890	950	1044	953
ENSG00000130305	502.613	0.865821	0.0539299	16.0546	9.62321e-57	547	553	535	815	817	790	557	593	593	508	449	475	596	590	587	465	521	514	294	304	286	385	376	368	396	406	389
ENSG00000100311	72.5502	1.80702	0.112644	16.0418	1.18029e-56	99	99	95	114	125	126	83	97	91	90	88	99	97	73	76	79	80	87	20	19	22	45	29	29	35	38	32
ENSG00000083444	1129.33	-0.675397	0.0421093	-16.0391	1.23221e-56	746	769	801	1058	1013	1009	777	774	813	1257	1263	1262	1207	1246	1159	1011	1048	1066	1060	1188	1241	1416	1434	1523	1530	1555	1557
ENSG00000131462	938.958	-0.593004	0.0369804	-16.0356	1.30228e-56	764	802	801	981	983	1019	723	727	808	735	720	745	755	817	774	699	681	649	1014	1108	1133	1315	1364	1336	1467	1393	1451
ENSG00000156298	53.8191	-7.05562	0.440214	-16.0277	1.47807e-56	2	0	0	0	1	3	1	2	2	1	1	2	1	0	1	4	3	7	139	143	141	194	191	185	168	169	151
ENSG00000116260	210.166	-1.26499	0.0789512	-16.0224	1.60945e-56	98	99	132	181	228	175	122	132	144	139	137	160	163	157	178	135	121	139	303	292	254	386	370	386	371	398	411
ENSG00000114999	1464.6	0.670811	0.0418747	16.0195	1.68481e-56	1930	1946	1814	1868	2053	1895	1716	1838	1691	1384	1392	1441	1296	1442	1433	1335	1335	1295	966	1046	1013	1340	1397	1388	1230	1161	1169
ENSG00000151575	61.2229	-1.80467	0.112683	-16.0155	1.79607e-56	38	26	29	27	38	39	30	30	30	40	30	43	53	44	50	41	35	46	109	87	98	115	150	121	112	108	115
ENSG00000164007	29.8311	-3.34396	0.208885	-16.0086	2.00346e-56	9	3	5	4	9	7	4	7	12	16	20	15	17	21	19	11	18	14	55	48	55	80	75	79	63	85	79
ENSG00000197134	65.3578	5.58102	0.348837	15.999	2.33838e-56	84	89	93	117	112	104	92	80	80	88	91	74	112	114	112	102	111	81	1	1	0	4	4	2	3	1	2
ENSG00000179262	516.539	0.719674	0.0450202	15.9856	2.89589e-56	562	581	606	806	785	806	562	568	581	525	537	506	548	530	531	461	485	520	304	352	358	381	430	433	440	451	435
ENSG00000136243	446.851	0.709637	0.0443996	15.983	3.01853e-56	482	454	526	593	599	589	504	506	521	498	489	461	549	497	551	432	466	453	242	274	308	357	389	329	342	352	365
ENSG00000122335	275.692	0.971107	0.0607744	15.9789	3.21971e-56	350	358	349	401	399	359	337	379	374	248	281	281	305	257	270	276	295	245	140	180	166	218	205	240	190	198	177
ENSG00000243317	622.38	0.794148	0.0497261	15.9704	3.68488e-56	748	810	717	902	871	820	664	686	708	587	600	707	734	807	732	628	583	579	384	366	325	551	508	560	429	470	466
ENSG00000132613	1120.26	-0.739378	0.0462986	-15.9698	3.72192e-56	819	841	814	1194	1215	1266	848	856	908	731	807	773	874	842	866	815	782	873	1387	1329	1408	1721	1775	1730	1661	1858	1830
ENSG00000273749	1455.21	0.46496	0.0291347	15.959	4.41976e-56	1590	1517	1646	1979	2028	1905	1507	1508	1518	1513	1586	1505	1548	1581	1475	1316	1380	1408	985	1006	1028	1353	1358	1491	1328	1357	1243
ENSG00000105612	177.537	1.32581	0.0830799	15.9582	4.47048e-56	220	222	196	264	252	316	225	216	210	185	169	213	250	257	200	172	189	208	69	73	80	100	95	85	109	111	134
ENSG00000122741	314.821	0.8381	0.0525381	15.9522	4.91822e-56	331	393	361	447	480	442	371	345	342	379	337	340	344	375	344	317	325	299	181	185	188	263	271	278	214	192	217
ENSG00000273489	286.999	0.847484	0.0531614	15.9417	5.81598e-56	363	356	357	430	412	420	375	352	312	302	318	281	256	279	279	257	267	285	180	182	187	242	253	240	199	213	205
ENSG00000275582	134.895	-1.25692	0.078878	-15.935	6.46544e-56	102	89	101	83	95	99	90	99	74	98	86	100	96	79	82	106	107	95	182	193	181	259	245	261	253	239	208
ENSG00000103266	873.652	0.908015	0.0569916	15.9324	6.73411e-56	907	908	888	1385	1423	1369	969	1053	1076	850	938	950	1081	1081	1108	809	828	854	455	492	494	623	633	620	658	696	683
ENSG00000147316	213.912	-1.03161	0.0647712	-15.9271	7.33526e-56	111	116	123	135	163	169	147	120	129	209	213	229	240	279	289	212	211	223	242	221	235	304	351	297	295	303	263
ENSG00000042062	31.7647	3.91289	0.245766	15.9212	8.05396e-56	60	61	56	93	90	82	62	63	59	27	23	30	19	14	23	17	23	30	0	6	0	3	8	6	6	4	9
ENSG00000172292	280.039	-10.285	0.64663	-15.9056	1.03167e-55	0	3	0	2	0	0	0	0	0	139	168	146	180	156	139	176	164	164	618	580	597	787	842	794	688	684	723
ENSG00000253368	689.258	0.831417	0.0522721	15.9056	1.03167e-55	721	750	724	989	943	1013	764	812	782	675	676	653	937	877	862	728	796	761	382	390	393	513	522	525	457	539	541
ENSG00000162878	345.317	-1.08482	0.0682103	-15.904	1.05733e-55	227	211	213	338	345	377	247	245	252	201	223	228	230	227	231	181	174	174	440	466	502	559	582	655	649	712	675
ENSG00000178607	247.922	0.912549	0.057391	15.9005	1.1161e-55	320	305	314	332	379	348	281	280	323	294	259	264	261	237	264	230	245	243	147	138	150	190	176	221	182	166	182
ENSG00000132434	327.585	0.781372	0.0491576	15.8952	1.21393e-55	399	401	427	456	439	455	362	379	342	357	329	350	371	337	337	331	314	349	207	185	215	264	283	266	232	266	240
ENSG00000060491	613.603	-0.950975	0.059837	-15.8927	1.26225e-55	398	434	434	590	628	660	473	434	472	333	358	361	465	519	458	378	378	368	823	851	748	979	1056	1041	1087	1073	1144
ENSG00000173890	500.005	0.727031	0.0457465	15.8926	1.26435e-55	535	559	534	663	665	665	494	524	514	584	533	555	652	657	715	497	548	538	272	242	294	388	413	416	370	391	372
ENSG00000182749	138.298	-1.15077	0.0724518	-15.8833	1.46578e-55	87	98	80	108	127	92	86	86	101	114	113	112	108	122	114	96	100	110	150	194	182	255	236	240	212	213	265
ENSG00000091129	136.573	-10.8311	0.682124	-15.8786	1.57928e-55	0	0	0	1	0	0	0	0	0	1	1	0	0	1	0	1	5	3	329	388	383	506	503	459	392	429	440
ENSG00000100554	550.384	0.672203	0.0423619	15.8681	1.86393e-55	673	619	663	772	767	727	648	652	649	509	541	524	584	639	594	522	489	490	351	347	351	547	493	547	409	457	434
ENSG00000108679	3005.02	-0.566867	0.0357263	-15.867	1.89692e-55	2244	2428	2472	3095	3374	3401	2266	2367	2455	2633	2645	2630	2567	2603	2571	2176	2315	2294	3247	3398	3313	4217	4266	4447	4330	4385	4338
ENSG00000162736	711.393	-0.536881	0.033861	-15.8554	2.27789e-55	617	605	604	717	718	714	575	560	561	596	616	614	604	657	667	555	596	570	700	821	787	983	1033	977	951	1043	1035
ENSG00000182400	434.939	-0.795587	0.0501832	-15.8536	2.34154e-55	341	384	335	357	369	367	308	320	306	402	429	393	423	392	391	314	320	318	505	474	510	706	685	733	613	587	634
ENSG00000101003	841.52	-0.605911	0.0382204	-15.8531	2.3611e-55	714	677	682	812	795	895	664	719	690	661	611	661	780	812	818	599	594	653	952	957	906	1241	1248	1313	1228	1183	1227
ENSG00000156398	163.047	-1.03144	0.0650798	-15.8489	2.52333e-55	101	107	130	136	131	137	112	118	115	122	142	118	129	144	122	115	117	130	217	184	203	251	270	281	281	275	290
ENSG00000079805	1506.52	0.610083	0.0385049	15.8443	2.71179e-55	1611	1685	1613	2188	2276	2148	1526	1619	1710	1592	1564	1500	1595	1595	1620	1454	1415	1536	900	959	980	1285	1288	1318	1382	1326	1407
ENSG00000172000	444.469	-0.920349	0.0580893	-15.8437	2.73528e-55	305	313	342	357	361	408	321	277	288	384	370	409	351	363	372	418	434	375	553	569	601	706	718	668	609	606	638
ENSG00000121691	997.525	-0.459051	0.02898	-15.8403	2.88634e-55	867	829	842	1016	1001	995	860	791	849	877	864	887	953	978	943	822	826	854	1093	1047	1023	1340	1340	1402	1290	1263	1405
ENSG00000197702	410.761	0.826836	0.0521993	15.84	2.89726e-55	559	502	567	600	633	590	490	494	485	384	371	389	365	361	366	428	385	387	266	273	298	336	328	350	321	320	312
ENSG00000244062	60.4383	-2.33944	0.147722	-15.8368	3.047e-55	26	18	19	29	27	37	23	11	13	50	61	48	44	39	64	57	40	27	94	88	84	159	148	149	99	108	113
ENSG00000072042	468.704	-0.656897	0.0415076	-15.8259	3.61579e-55	412	398	374	452	468	416	344	404	355	380	372	358	371	419	420	375	397	333	534	563	554	741	709	733	667	633	651
ENSG00000101474	2207.57	-0.452805	0.0286283	-15.8167	4.18426e-55	2046	2030	1995	2220	2358	2246	1857	1878	1821	1741	1763	1736	2004	1970	2045	1675	1764	1717	2296	2351	2371	3057	3030	3097	3147	3098	3158
ENSG00000138823	49.4993	-2.98755	0.188947	-15.8116	4.53342e-55	7	6	12	5	7	6	13	12	13	50	65	89	54	66	73	65	74	66	58	58	58	84	96	90	84	58	69
ENSG00000169635	256.181	-0.956704	0.0605501	-15.8002	5.4297e-55	151	173	200	218	214	205	189	172	183	219	225	200	212	218	212	194	234	236	302	326	321	359	387	403	397	456	396
ENSG00000122299	688.819	-0.717578	0.0454196	-15.7988	5.54313e-55	603	538	536	639	639	615	544	537	530	594	540	577	538	570	608	549	504	556	883	779	839	1142	1106	1143	891	960	891
ENSG00000153561	823.188	-0.618879	0.0391762	-15.7973	5.67651e-55	655	638	621	736	701	711	560	606	535	923	869	904	851	863	880	828	785	784	823	808	842	1212	1163	1171	973	1000	988
ENSG00000164331	102.27	-1.3896	0.0879896	-15.7928	6.09447e-55	57	73	66	65	62	71	71	59	56	82	77	71	90	90	80	65	66	71	124	141	142	229	214	195	167	187	148
ENSG00000141569	327.666	0.798524	0.0505632	15.7926	6.10834e-55	362	401	384	516	463	503	388	363	363	333	342	341	347	362	386	295	286	315	196	191	235	237	250	259	260	265	280
ENSG00000165406	181.37	-1.11291	0.0704971	-15.7866	6.71339e-55	88	120	144	131	157	117	122	97	109	175	168	161	167	158	170	163	175	158	213	242	215	319	307	309	230	271	272
ENSG00000157379	212.883	-0.922819	0.0584599	-15.7855	6.82426e-55	155	149	144	183	210	219	160	148	155	144	169	139	184	184	177	151	135	134	278	304	242	356	353	343	332	347	362
ENSG00000132603	1245.06	-0.553227	0.0350501	-15.7839	6.99359e-55	1095	1103	1161	1110	1260	1196	1002	1026	1081	966	1011	927	1063	1131	1099	926	959	1030	1356	1328	1325	1832	1979	1928	1697	1775	1773
ENSG00000108306	89.9796	-1.54791	0.0980831	-15.7816	7.24974e-55	58	46	58	53	52	58	34	56	57	72	71	69	73	73	71	48	58	65	131	127	155	188	187	195	140	142	134
ENSG00000146904	430.44	0.905143	0.0573683	15.7778	7.69935e-55	521	511	520	732	809	773	526	514	496	416	409	413	393	386	405	365	342	362	249	271	298	321	334	345	364	367	346
ENSG00000176399	44.7543	4.14436	0.262733	15.774	8.16487e-55	55	78	77	69	92	57	56	58	68	51	55	60	61	71	81	61	56	61	3	3	4	8	1	7	1	5	3
ENSG00000159792	278.64	-0.798731	0.0506372	-15.7736	8.21092e-55	226	220	219	263	268	269	210	217	219	198	219	208	224	210	236	177	187	178	321	335	339	469	446	428	409	468	507
ENSG00000140650	433.113	-0.71898	0.0455989	-15.7675	9.03996e-55	389	353	375	364	370	374	324	340	344	345	347	371	363	341	391	331	351	367	493	479	522	682	693	672	627	645	596
ENSG00000235169	29.7498	-3.402	0.215847	-15.7612	9.98238e-55	4	10	6	3	7	8	7	8	4	11	16	18	29	19	22	17	12	11	58	54	65	70	69	65	78	74	76
ENSG00000236008	37.6862	3.77799	0.239754	15.7578	1.05179e-54	56	71	74	67	77	81	54	52	52	35	48	37	46	38	51	53	46	37	6	6	4	4	3	3	3	7	7
ENSG00000197165	96.249	-1.74506	0.110794	-15.7505	1.17916e-54	34	60	57	54	63	61	40	49	50	59	54	66	97	97	78	46	53	50	178	144	147	185	167	172	203	186	197
ENSG00000089123	196.977	-0.895983	0.0568918	-15.7489	1.20936e-54	140	156	157	196	172	193	137	131	131	152	143	145	157	182	142	141	135	145	230	257	267	323	340	326	290	319	307
ENSG00000198300	6171.25	-0.702535	0.0446243	-15.7433	1.31956e-54	4664	4728	4667	5258	5341	5350	4355	4455	4476	5996	6231	6089	5687	5683	5771	5886	5974	6113	6955	7053	7264	9184	9273	9254	7294	7522	7411
ENSG00000089060	156.434	1.1803	0.0750195	15.7333	1.5455e-54	195	195	158	198	251	229	195	202	180	208	208	178	176	199	185	164	154	159	62	69	77	102	100	98	96	99	104
ENSG00000122884	735.327	-0.524235	0.0333401	-15.7239	1.79214e-54	541	529	526	615	620	631	567	542	544	790	851	850	862	913	871	795	725	751	682	670	685	939	959	956	832	852	889
ENSG00000198715	369.489	-0.82397	0.0524107	-15.7214	1.86188e-54	257	258	269	305	381	348	255	250	258	334	297	335	379	347	371	308	272	295	385	414	427	540	582	540	578	623	534
ENSG00000197930	1872.9	0.542744	0.0345373	15.7147	2.0667e-54	2036	1883	1908	2220	2367	2431	2028	1967	1897	2250	2212	2190	2158	2203	2244	1932	1953	1881	1192	1238	1228	1653	1766	1731	1454	1343	1442
ENSG00000172757	4279.83	0.462125	0.0294126	15.7118	2.16314e-54	4771	4879	4825	6027	6189	6097	4404	4594	4632	3748	3887	3855	4401	4392	4522	3780	3981	3861	3097	3325	3223	3826	4042	4109	4051	4184	4090
ENSG00000102038	2293.72	-0.397197	0.0252913	-15.7049	2.40964e-54	1735	1833	1835	2279	2364	2320	1838	1843	1844	2232	2271	2314	2469	2523	2490	2216	2169	2155	2254	2198	2222	3075	3092	3073	2690	2535	2699
ENSG00000196227	388.585	-0.767686	0.0488834	-15.7044	2.42646e-54	271	286	306	403	380	362	277	279	308	298	292	313	287	322	330	332	348	320	442	474	459	645	647	607	561	581	529
ENSG00000167925	180.246	-1.15651	0.073671	-15.6983	2.67032e-54	129	122	102	165	176	168	108	126	134	107	103	109	126	114	137	83	92	113	263	272	261	303	290	315	321	380	353
ENSG00000163818	90.1816	-1.4078	0.0896971	-15.6951	2.80893e-54	65	53	45	68	63	71	45	44	45	68	69	59	74	87	78	66	73	66	128	128	136	157	171	193	138	139	148
ENSG00000138670	53.1859	5.63693	0.359163	15.6946	2.82528e-54	80	104	81	107	96	94	97	81	93	63	68	57	54	63	75	72	67	61	0	1	1	0	2	3	4	1	5
ENSG00000167880	800.551	0.615582	0.0392242	15.6939	2.85412e-54	902	912	889	1265	1232	1285	905	934	923	696	768	775	724	789	840	634	674	667	579	604	565	720	751	731	732	708	687
ENSG00000103642	360.824	0.705881	0.0450239	15.6779	3.67048e-54	423	423	413	476	502	476	380	438	418	387	381	356	369	406	399	381	364	359	198	214	231	305	318	319	278	290	304
ENSG00000128928	764.07	-0.62912	0.0401372	-15.6742	3.8882e-54	635	626	670	760	712	714	565	541	601	657	684	749	747	688	688	571	575	618	831	850	784	1119	1092	1107	1058	1155	1137
ENSG00000114738	720.657	0.614101	0.03918	15.6738	3.91018e-54	853	851	863	1018	1112	1083	776	831	822	688	677	707	710	716	712	643	576	617	527	498	478	608	657	606	666	717	660
ENSG00000136052	282.721	0.841797	0.0537103	15.6729	3.96363e-54	325	316	335	378	408	399	340	343	300	343	281	320	321	334	290	290	266	311	141	176	160	231	240	225	205	193	208
ENSG00000180139	38.1571	-2.8034	0.178872	-15.6727	3.97644e-54	10	6	6	12	12	14	7	14	12	39	27	34	30	37	32	20	36	42	62	49	71	92	88	66	77	83	69
ENSG00000237412	27.6593	4.46795	0.285129	15.6699	4.14834e-54	56	56	63	105	106	96	67	71	62	11	8	7	8	10	6	1	5	7	0	5	0	2	4	5	3	5	7
ENSG00000151062	160.475	-1.15555	0.0737644	-15.6654	4.45205e-54	90	115	146	188	167	146	106	121	116	67	59	70	75	80	58	57	61	57	254	224	271	339	307	360	320	285	325
ENSG00000137269	695.207	0.589654	0.0376574	15.6584	4.96672e-54	722	726	735	864	916	884	678	729	634	794	780	825	879	855	869	772	838	717	441	439	426	640	578	580	515	509	503
ENSG00000271581	146.422	-1.17808	0.0752495	-15.6556	5.18385e-54	85	94	87	118	133	126	99	104	94	103	93	100	138	133	135	84	83	83	190	187	192	258	270	258	253	296	250
ENSG00000100665	71.1925	-1.64067	0.104801	-15.6551	5.22091e-54	42	53	46	39	49	35	27	38	28	44	43	50	57	64	61	47	56	53	84	110	105	137	147	157	129	123	139
ENSG00000181019	8196.14	0.449844	0.0287349	15.655	5.22767e-54	8826	9245	9256	9750	9926	9786	8270	8325	8139	8316	8468	8585	9710	10184	9880	8408	8412	8369	5410	5598	5483	7421	7610	7545	7156	7150	7338
ENSG00000110693	95.3316	1.96352	0.125451	15.6517	5.5035e-54	99	91	90	92	124	105	104	84	100	192	163	158	144	153	137	141	171	160	20	21	15	38	34	39	21	25	19
ENSG00000164828	965.316	0.489842	0.0313453	15.6273	8.06607e-54	955	1015	1081	1183	1166	1201	928	947	966	1095	1167	1181	1169	1097	1141	985	1053	1044	588	626	617	855	867	855	810	809	791
ENSG00000143891	388.749	-0.741939	0.047512	-15.6158	9.64846e-54	319	313	295	337	337	353	235	284	258	343	413	362	341	400	367	328	352	367	385	419	420	606	584	582	534	548	557
ENSG00000184635	51.8566	5.08324	0.325729	15.6058	1.12882e-53	82	83	91	69	86	77	67	71	74	71	84	81	80	77	74	71	62	66	1	2	0	4	1	4	4	4	1
ENSG00000163346	85.6319	-1.71513	0.109977	-15.5953	1.32871e-53	46	34	46	53	62	41	25	52	41	54	56	68	102	84	73	67	58	63	133	110	132	151	158	142	149	179	172
ENSG00000133226	1067.22	0.517369	0.0331839	15.591	1.42052e-53	1136	1085	1149	1407	1309	1309	1047	1094	1150	1162	1118	1105	1270	1245	1263	1205	1208	1125	682	680	725	946	961	998	858	882	837
ENSG00000092445	259.935	0.880066	0.0564575	15.5881	1.4851e-53	311	295	325	442	384	418	312	304	305	261	264	262	282	274	276	207	226	249	131	154	164	197	197	202	220	213	223
ENSG00000256806	68.2667	-1.73333	0.11125	-15.5805	1.67282e-53	30	31	36	43	49	48	33	53	33	29	42	29	49	44	28	39	38	35	107	133	112	154	124	144	147	117	156
ENSG00000171813	137.174	1.26056	0.0809129	15.5792	1.7049e-53	156	163	186	249	243	251	190	177	181	139	138	145	117	142	143	115	120	133	62	91	66	78	115	90	95	87	72
ENSG00000113140	118.354	-10.6206	0.681834	-15.5765	1.77575e-53	0	1	0	0	0	0	0	0	0	5	1	4	5	1	1	4	4	3	287	284	287	434	423	438	384	393	393
ENSG00000249379	243.476	0.946389	0.0607702	15.5732	1.86854e-53	291	312	285	316	302	293	274	252	277	296	293	274	278	292	312	280	283	293	108	141	127	193	171	173	163	143	153
ENSG00000143882	3053.76	-0.382759	0.0245923	-15.5642	2.15146e-53	2648	2818	2587	3066	3168	3132	2532	2562	2465	2744	2686	2757	3046	3084	3226	2711	2583	2630	3074	3021	3029	4307	3999	4216	3765	3887	3717
ENSG00000163032	1111.49	0.489226	0.0314427	15.5593	2.3201e-53	1140	1189	1243	1380	1351	1412	1231	1190	1170	1100	1242	1178	1291	1330	1274	1085	1138	1091	707	726	711	1073	1037	1046	928	964	998
ENSG00000119630	35.3472	-2.46142	0.158292	-15.5499	2.6873e-53	12	11	15	17	14	22	11	15	15	16	10	12	21	14	19	5	8	12	63	76	72	89	81	78	74	100	101
ENSG00000185129	246.397	-0.905717	0.0583153	-15.5314	3.58215e-53	156	161	168	217	228	226	145	165	174	221	196	213	237	238	231	229	218	220	322	268	278	426	357	398	341	385	329
ENSG00000159263	33.131	-2.84297	0.18309	-15.5277	3.78904e-53	9	7	5	15	10	11	8	7	16	19	27	17	25	17	21	21	24	18	63	53	59	74	101	77	59	85	69
ENSG00000118515	493.663	-0.634422	0.0408652	-15.5248	3.96686e-53	467	478	475	514	552	542	445	403	471	255	267	280	297	272	262	238	294	280	594	617	646	858	881	933	739	763	820
ENSG00000152926	394.892	-0.790299	0.0509213	-15.52	4.26715e-53	243	247	212	299	329	317	243	244	258	495	457	447	504	478	518	401	443	410	406	401	407	543	570	534	414	467	439
ENSG00000078369	3729.48	0.312762	0.0201564	15.5167	4.48865e-53	3683	3783	3700	4354	4383	4329	3415	3508	3486	4254	4328	4306	4305	4348	4445	4109	4131	4023	2534	2560	2691	3374	3551	3594	3218	3408	3331
ENSG00000198734	944.579	-0.864411	0.0557364	-15.5089	5.06665e-53	710	768	767	782	772	768	665	675	737	811	807	795	750	723	710	750	784	760	1211	1231	1181	1620	1614	1638	1219	1227	1337
ENSG00000038532	316.559	-0.76646	0.0494366	-15.5039	5.47414e-53	261	256	257	299	335	280	232	223	241	272	275	256	214	273	233	211	228	238	376	391	390	537	505	488	459	480	477
ENSG00000169871	449.535	0.829006	0.0534759	15.5024	5.59692e-53	639	582	608	776	775	721	546	565	601	299	324	354	343	371	337	371	368	414	287	317	342	389	430	418	374	355	393
ENSG00000166847	1560.95	-0.582201	0.0375648	-15.4986	5.93646e-53	1423	1486	1435	1538	1516	1453	1282	1280	1275	1173	1113	1248	1217	1216	1212	1201	1227	1164	1753	1911	1817	2383	2421	2463	2223	2119	2194
ENSG00000188227	45.7224	4.8582	0.313584	15.4925	6.52521e-53	70	65	89	92	76	69	74	62	62	65	53	63	66	55	57	66	58	59	5	4	4	0	0	1	5	3	1
ENSG00000137575	735.481	0.520334	0.0336003	15.486	7.21331e-53	783	801	756	963	937	976	807	729	802	795	791	760	862	879	870	705	749	697	516	505	485	649	703	686	582	594	613
ENSG00000171208	90.5667	-10.5638	0.682568	-15.4766	8.34116e-53	0	0	0	0	0	0	0	0	0	0	0	0	0	0	0	3	1	0	237	236	227	314	355	323	268	270	323
ENSG00000228203	77.4792	6.55635	0.423728	15.473	8.81498e-53	115	106	119	119	114	161	107	123	148	98	108	118	99	113	123	105	101	88	2	1	1	1	0	4	1	0	2
ENSG00000011275	619.812	0.631818	0.0408367	15.4718	8.9709e-53	700	683	763	837	819	907	632	707	722	609	627	671	604	647	647	639	570	642	404	406	438	553	512	516	535	519	537
ENSG00000225792	173.196	1.08966	0.0704574	15.4654	9.89749e-53	187	211	170	214	253	228	184	177	192	235	207	206	247	222	242	210	227	198	88	98	75	113	117	104	91	83	94
ENSG00000106603	720.818	0.768559	0.0497273	15.4555	1.15504e-52	913	877	962	915	914	930	807	919	820	699	774	751	735	801	764	734	700	712	457	428	402	590	564	575	613	563	629
ENSG00000260822	35.7801	-5.97989	0.38708	-15.4487	1.28123e-52	1	1	3	2	0	2	0	2	4	10	2	2	5	3	2	4	2	4	78	80	82	134	141	153	99	99	101
ENSG00000132664	249.961	-1.08722	0.0703912	-15.4453	1.3493e-52	167	179	207	192	163	241	166	182	171	182	208	182	203	207	177	152	152	150	341	305	333	472	499	514	375	355	414
ENSG00000241399	61.5363	-1.74462	0.113022	-15.4361	1.55616e-52	25	32	36	46	43	33	28	31	18	50	46	49	46	45	54	48	41	36	76	99	99	121	117	149	114	114	101
ENSG00000066697	250.019	0.908961	0.0589419	15.4213	1.95587e-52	299	364	337	334	355	348	280	301	318	235	247	226	274	278	243	254	250	255	145	155	141	178	196	197	173	200	202
ENSG00000093009	443.007	0.664316	0.0430979	15.4141	2.18409e-52	570	604	546	667	653	700	500	513	540	384	381	375	401	375	443	359	343	381	279	331	281	416	406	413	395	428	436
ENSG00000164897	510.214	0.994154	0.0645078	15.4114	2.27783e-52	580	602	590	901	955	945	579	656	666	382	433	439	532	553	552	441	490	431	273	315	288	388	411	422	358	417	397
ENSG00000130413	124.56	-1.17137	0.0761168	-15.3891	3.21167e-52	80	97	81	88	118	105	73	81	71	86	73	106	99	101	103	91	85	81	165	176	175	219	263	228	204	186	193
ENSG00000163513	1503.67	-0.422193	0.0274396	-15.3863	3.35207e-52	1417	1464	1461	1616	1722	1617	1343	1371	1341	1101	1116	1079	1087	1078	1122	1046	1060	1099	1710	1667	1727	2300	2264	2363	2008	2054	2038
ENSG00000079689	36.465	-6.08487	0.395635	-15.38	3.69235e-52	4	1	0	1	4	0	2	0	2	6	5	5	10	10	4	1	5	3	93	78	80	126	115	111	129	108	124
ENSG00000106829	65.1449	2.43214	0.158337	15.3605	4.98236e-52	58	50	67	82	91	100	72	74	68	110	105	120	109	138	107	79	106	88	18	5	10	17	22	15	11	19	7
ENSG00000079691	26.2179	-3.24737	0.211575	-15.3486	5.98721e-52	5	7	3	10	13	4	7	7	6	16	7	10	6	5	5	11	5	8	47	64	62	75	82	72	63	69	61
ENSG00000244067	36.0927	-4.0607	0.264585	-15.3475	6.08643e-52	4	7	2	3	5	6	2	3	5	58	36	37	47	27	47	27	22	27	50	44	67	81	79	75	76	76	79
ENSG00000100813	1449.3	-0.509601	0.0332116	-15.3441	6.40574e-52	1273	1221	1241	1459	1400	1534	1191	1290	1252	1073	1136	1088	1286	1324	1270	1169	1167	1178	1647	1696	1665	2112	2035	2028	1929	1991	1962
ENSG00000139668	573.789	0.71106	0.0463709	15.3342	7.45782e-52	704	716	714	788	785	787	689	681	680	574	604	567	496	524	598	547	554	525	398	357	415	519	538	501	415	445	467
ENSG00000127564	732.779	0.814227	0.0530997	15.3339	7.48201e-52	795	804	832	1262	1320	1240	916	871	886	656	702	657	743	788	721	594	581	618	482	451	455	612	624	631	583	630	637
ENSG00000257913	92.6457	1.59609	0.104099	15.3325	7.64354e-52	94	118	116	128	181	162	113	122	111	90	128	133	112	105	122	92	109	96	31	43	39	44	52	50	38	42	43
ENSG00000169047	937.303	0.665963	0.0434563	15.3249	8.58265e-52	1098	999	1054	1441	1546	1464	1131	1172	1120	835	828	904	837	830	824	843	820	852	656	623	684	793	866	849	843	859	832
ENSG00000235837	266.414	1.07612	0.07031	15.3053	1.15909e-51	298	317	352	436	383	403	301	282	284	273	327	309	322	372	362	235	259	275	117	137	105	183	182	173	186	213	173
ENSG00000106266	469.59	0.755772	0.0493873	15.303	1.20142e-51	476	538	558	716	694	703	476	570	511	483	435	461	520	574	550	450	470	476	289	290	285	369	372	347	389	391	400
ENSG00000136273	158.308	1.15339	0.0754109	15.2948	1.36172e-51	217	196	178	234	205	189	220	206	205	162	183	178	182	180	175	168	169	182	75	79	83	105	101	114	90	107	92
ENSG00000072274	7690.87	0.514566	0.0336614	15.2865	1.54393e-51	8412	8415	8299	9616	9813	9791	8284	7924	8081	8558	8549	8766	8181	8301	8313	7838	7924	7853	5207	5335	5290	7266	7456	7470	5934	5863	6019
ENSG00000105655	190.961	-1.13324	0.0741423	-15.2847	1.58676e-51	121	119	106	194	158	164	100	106	112	156	171	165	173	187	185	131	143	155	234	228	227	291	301	297	338	341	352
ENSG00000165802	787.748	-0.713295	0.0466706	-15.2836	1.61275e-51	529	585	560	807	779	772	578	576	573	726	732	765	746	770	737	577	638	623	821	870	952	1144	1076	1087	1164	1208	1189
ENSG00000125885	879.717	-0.6119	0.0400665	-15.2721	1.92268e-51	809	836	799	871	922	884	732	753	721	639	608	589	618	600	603	609	585	626	1103	1056	1102	1532	1421	1448	1174	1246	1265
ENSG00000146729	693.796	0.628878	0.0411853	15.2695	1.9998e-51	780	764	746	907	906	867	770	718	696	761	796	783	905	882	847	638	706	691	404	405	431	600	624	652	506	530	549
ENSG00000147010	464.309	0.630348	0.0413048	15.2609	2.28055e-51	534	507	529	629	630	590	529	514	508	488	499	456	479	492	512	465	494	487	304	341	320	404	405	387	365	356	367
ENSG00000169189	278.09	-0.775787	0.0508454	-15.2578	2.39046e-51	207	224	198	251	281	257	206	206	214	197	204	246	253	252	273	201	207	213	296	336	354	435	409	435	409	426	441
ENSG00000139344	50.9922	-1.88781	0.123752	-15.2548	2.50106e-51	22	25	21	38	28	37	19	24	28	27	28	28	42	23	24	25	26	40	86	85	84	108	90	120	116	109	106
ENSG00000241258	352.659	0.715167	0.0468976	15.2495	2.70818e-51	428	429	420	493	494	506	390	365	402	336	347	352	349	380	399	374	337	369	231	214	219	303	313	298	273	255	317
ENSG00000151240	34.8759	-2.37197	0.15555	-15.2489	2.73293e-51	11	19	12	24	16	21	7	12	11	17	17	11	14	15	16	19	18	13	60	62	84	85	86	90	76	71	80
ENSG00000166510	39.1739	-2.67372	0.175361	-15.2469	2.81346e-51	13	14	11	12	13	12	4	10	6	51	41	36	40	38	44	35	49	28	52	68	51	90	84	72	64	65	68
ENSG00000156928	1289.39	0.449672	0.029498	15.2442	2.93397e-51	1401	1443	1363	1536	1571	1593	1308	1391	1346	1366	1373	1310	1467	1473	1480	1242	1378	1349	862	862	872	1203	1295	1235	1060	1146	1104
ENSG00000070614	508.107	-0.623674	0.0409201	-15.2413	3.0641e-51	368	401	394	534	511	546	382	362	392	470	469	451	456	442	449	410	445	389	534	591	570	763	749	705	701	721	717
ENSG00000170315	4116.87	-0.438489	0.028779	-15.2364	3.29857e-51	3538	3462	3502	4398	4307	4377	3236	3153	3173	3562	3794	3700	4205	4250	4272	3501	3516	3361	4135	4221	4164	5292	5569	5568	5493	5540	5373
ENSG00000147457	267.669	-0.857614	0.0562978	-15.2335	3.44559e-51	203	206	195	197	237	241	186	177	166	252	240	248	247	256	257	211	236	242	347	302	281	369	396	387	431	415	386
ENSG00000128283	534.383	0.88308	0.0579774	15.2315	3.55388e-51	513	594	565	877	921	904	611	664	631	540	571	562	566	578	606	462	516	503	291	303	328	390	451	440	403	398	423
ENSG00000005889	270.25	-0.989166	0.0649512	-15.2294	3.66734e-51	180	194	171	208	204	214	187	194	198	255	254	237	236	225	221	217	253	216	329	312	341	504	476	486	332	376	377
ENSG00000123143	1243.53	0.769325	0.050522	15.2275	3.76777e-51	1398	1394	1470	2126	2284	2284	1519	1581	1562	993	1038	1008	1109	1150	1138	950	998	959	829	788	823	1107	1125	1116	1105	1210	1117
ENSG00000189120	44.0661	2.28881	0.150324	15.2259	3.86378e-51	70	76	56	98	87	83	67	59	58	44	37	50	51	48	54	37	47	42	11	16	17	13	18	11	17	16	16
ENSG00000188070	112.659	-1.32404	0.0870127	-15.2167	4.44377e-51	79	89	77	83	85	84	75	65	63	52	49	75	75	89	91	53	70	76	176	170	160	230	210	208	242	183	195
ENSG00000111684	1024.27	0.528339	0.0347313	15.2122	4.75507e-51	1302	1378	1323	1453	1388	1514	1140	1191	1150	841	860	853	911	851	950	855	831	852	773	832	776	987	1024	1044	967	968	941
ENSG00000076864	275.995	0.811861	0.0534108	15.2003	5.69496e-51	321	317	301	368	373	379	291	323	297	338	335	293	318	315	322	295	309	272	166	175	135	204	189	215	217	218	194
ENSG00000103253	142.262	1.46705	0.09654	15.1963	6.05297e-51	151	155	159	289	266	265	173	217	189	143	165	147	173	173	183	116	128	123	62	57	60	71	88	81	90	82	87
ENSG00000115919	1024.05	0.501156	0.0329812	15.1952	6.14996e-51	1136	1120	1105	1269	1225	1313	1114	1118	1041	1034	1107	1043	1184	1244	1195	1051	1019	1022	628	669	648	942	977	965	898	875	903
ENSG00000153132	135.966	-1.22581	0.0806933	-15.191	6.55215e-51	99	117	117	116	118	108	83	94	90	77	83	51	51	61	81	48	68	70	229	198	175	252	307	285	243	264	284
ENSG00000161011	3722.92	0.609521	0.0401244	15.1908	6.57198e-51	3514	3755	3651	4916	5201	5348	3521	3634	3617	4343	4263	4326	4794	4948	4930	3956	3933	4072	2123	2268	2180	3038	2894	2911	2882	3151	3082
ENSG00000168003	3130.23	0.455918	0.0300206	15.1868	6.97323e-51	3290	3317	3327	4251	4397	4374	3165	3288	3189	3195	3289	3119	3374	3643	3471	2797	2930	2976	2098	2159	2170	2848	2884	2943	2894	3009	3013
ENSG00000101057	1883.22	0.625646	0.0412141	15.1804	7.68763e-51	2053	2025	2036	3023	2905	2939	2028	2076	2000	1762	1895	1877	1936	2016	2074	1647	1716	1730	1285	1308	1264	1652	1550	1657	1631	1648	1723
ENSG00000148700	1517.89	-0.394197	0.0259852	-15.17	8.99605e-51	1348	1394	1364	1626	1689	1644	1360	1371	1357	1141	1228	1152	1285	1359	1258	1171	1232	1106	1636	1692	1663	2219	2275	2091	1961	1982	1975
ENSG00000204934	378.555	0.954966	0.0630073	15.1564	1.10615e-50	413	441	431	688	664	683	470	489	482	327	325	325	365	414	425	309	328	331	214	217	199	292	312	327	286	303	329
ENSG00000233461	89.3781	1.79057	0.118143	15.156	1.11285e-50	150	130	144	136	132	135	101	114	121	86	97	83	95	89	110	109	118	118	33	19	42	53	36	49	35	34	41
ENSG00000132600	373.542	-0.740327	0.0488494	-15.1553	1.12385e-50	286	290	297	334	373	379	293	320	284	288	298	291	309	317	305	258	240	273	418	410	443	561	567	574	630	640	594
ENSG00000162073	488.997	0.899191	0.0593432	15.1524	1.17378e-50	573	588	559	829	904	908	606	629	639	416	443	396	418	518	480	359	398	393	291	318	295	399	419	369	457	414	402
ENSG00000130513	1125.81	0.846675	0.0558972	15.147	1.27356e-50	1190	1184	1160	1872	1861	1953	1326	1311	1273	1133	1214	1182	1216	1243	1284	997	991	1063	671	665	654	838	957	828	896	932	889
ENSG00000103479	556.397	-0.636894	0.0420961	-15.1295	1.65976e-50	471	451	453	490	562	551	440	396	445	472	523	447	502	497	478	456	452	438	619	631	663	828	919	886	718	729	714
ENSG00000111269	349.619	0.754435	0.0498788	15.1254	1.76673e-50	360	403	377	486	503	454	336	403	350	422	404	411	416	437	427	360	386	359	184	205	213	294	297	308	239	239	225
ENSG00000119408	723.596	0.536601	0.0355133	15.1098	2.23457e-50	786	831	764	969	918	971	696	741	723	823	845	820	848	815	805	685	715	756	489	446	461	634	661	632	601	626	615
ENSG00000137710	3149.09	0.468876	0.0310432	15.104	2.44118e-50	3254	3286	3329	4409	4326	4243	3471	3547	3624	3060	3183	3021	3352	3157	3237	2987	2968	2885	2270	2327	2227	3183	3178	3234	2691	2558	2832
ENSG00000117280	159.014	-1.0635	0.0704279	-15.1006	2.56796e-50	117	106	123	126	150	115	96	108	117	117	134	111	109	141	128	119	108	109	206	204	178	289	294	301	214	293	268
ENSG00000112299	58.8721	-1.84848	0.122421	-15.0994	2.61191e-50	29	26	27	24	22	29	22	29	38	41	60	61	63	50	45	53	40	52	79	70	91	99	119	114	109	120	100
ENSG00000263753	267.607	-0.782122	0.0518057	-15.0972	2.6992e-50	207	198	197	291	244	243	196	180	192	234	224	223	228	225	242	230	218	185	294	310	305	432	410	436	401	376	428
ENSG00000244462	1556.46	-0.375228	0.0248548	-15.0968	2.71507e-50	1320	1365	1277	1600	1599	1585	1369	1332	1268	1408	1489	1453	1501	1599	1568	1308	1354	1417	1559	1544	1485	2084	2124	2230	1865	1895	1938
ENSG00000179820	529.913	0.661348	0.0438163	15.0937	2.84505e-50	568	562	576	772	724	748	497	582	493	585	577	553	628	641	623	548	598	609	317	313	315	456	448	435	406	413	426
ENSG00000115526	75.2719	-10.2971	0.682352	-15.0905	2.98089e-50	0	0	0	0	0	0	0	0	0	0	0	0	0	0	0	0	3	1	189	189	198	262	285	273	243	236	247
ENSG00000090097	294.806	1.05024	0.069602	15.0893	3.0367e-50	336	348	344	506	527	506	351	340	386	316	287	331	309	316	340	258	243	243	137	193	168	176	205	211	226	218	234
ENSG00000105968	1622.83	0.464793	0.0308083	15.0866	3.15863e-50	1746	1833	1878	2047	2101	2071	1665	1617	1621	1690	1818	1745	1775	1722	1695	1656	1597	1665	1083	1059	1121	1579	1572	1616	1380	1395	1394
ENSG00000103194	1246.26	-0.41921	0.0278046	-15.077	3.65178e-50	1122	1083	1161	1322	1326	1277	1044	1112	1078	1029	1088	1088	1071	1041	1068	934	986	1027	1315	1346	1338	1772	1881	1836	1559	1596	1622
ENSG00000186115	85.527	-1.32527	0.0879411	-15.07	4.05639e-50	50	56	54	64	80	77	51	53	55	48	49	53	53	52	59	47	44	47	129	140	153	176	178	154	134	148	152
ENSG00000151422	289.588	-1.06445	0.0706403	-15.0686	4.14419e-50	176	220	193	228	243	229	187	171	186	250	288	262	224	260	213	243	246	229	402	380	367	557	519	498	361	392	397
ENSG00000140093	316.502	-0.748837	0.049738	-15.0556	5.03555e-50	239	260	281	291	291	264	260	209	226	261	247	283	273	317	255	246	256	257	356	350	374	493	522	510	443	432	478
ENSG00000150054	32.7101	-2.45898	0.163399	-15.0489	5.57072e-50	8	11	7	18	12	16	14	14	17	17	13	26	15	13	15	9	16	15	61	61	58	80	66	85	83	74	83
ENSG00000281207	27.1676	-2.88052	0.191453	-15.0456	5.85586e-50	5	9	12	6	10	10	8	6	11	11	11	7	16	12	14	9	15	9	51	46	55	65	71	64	71	73	79
ENSG00000176907	344.903	0.715355	0.0475805	15.0346	6.90568e-50	468	463	496	544	585	542	417	413	445	266	250	243	309	303	323	233	231	238	227	242	253	336	364	315	297	330	335
ENSG00000187189	311.642	-0.728714	0.04848	-15.0312	7.26106e-50	269	287	247	320	331	322	244	240	277	174	192	173	214	214	236	164	218	209	376	431	404	495	556	514	499	493	484
ENSG00000172828	32.4658	-2.90831	0.193571	-15.0246	8.02633e-50	8	6	7	12	13	12	9	9	5	22	30	20	18	19	28	23	14	25	65	67	56	77	73	80	84	47	63
ENSG00000148426	255.253	0.814323	0.0542018	15.0239	8.09958e-50	300	310	284	372	420	411	321	297	280	261	259	255	258	255	280	218	240	222	155	178	154	199	234	201	185	219	196
ENSG00000154122	474.666	0.602421	0.0401036	15.0216	8.38096e-50	580	527	526	665	727	690	558	549	571	454	476	451	447	467	441	416	394	418	334	319	347	473	438	463	416	379	427
ENSG00000165629	2966.04	0.599944	0.0399483	15.018	8.84139e-50	3250	3458	3428	3464	3541	3488	3192	3132	3180	3157	3030	3069	3615	3731	3688	3262	3203	3191	1755	1814	1743	2618	2638	2546	2482	2344	2387
ENSG00000114378	702.757	-0.552064	0.0367921	-15.0049	1.07606e-49	549	562	573	659	794	705	545	514	508	626	632	666	659	715	700	609	597	606	701	756	754	998	954	938	936	993	983
ENSG00000120539	456.581	0.612383	0.0408168	15.0032	1.10392e-49	488	501	523	600	609	633	481	498	501	477	495	455	530	543	518	454	465	448	260	316	276	403	365	452	378	370	385
ENSG00000136237	245.083	1.09565	0.0730292	15.0029	1.10805e-49	291	334	317	344	355	359	330	344	334	254	280	271	231	225	243	209	239	250	128	181	131	191	178	188	148	130	152
ENSG00000134247	111.878	-10.2244	0.68181	-14.996	1.22852e-49	0	0	0	0	1	0	0	0	1	0	0	0	0	0	0	2	0	2	279	300	317	387	366	394	370	373	353
ENSG00000095203	460.543	-0.671177	0.044758	-14.9957	1.23401e-49	369	376	381	388	435	387	336	355	345	437	378	370	408	482	464	434	375	417	503	491	477	679	673	692	650	647	641
ENSG00000101439	2281.78	-1.16915	0.0779813	-14.9927	1.28993e-49	1226	1251	1319	2065	2251	2022	1433	1420	1388	1710	1777	1754	2132	2173	2169	1420	1495	1545	2940	3054	3066	3597	3647	3687	3983	4134	4171
ENSG00000068079	108.772	-1.30777	0.0872276	-14.9926	1.29109e-49	54	79	61	85	112	86	69	64	72	66	65	60	78	68	76	60	87	58	151	161	159	173	203	239	206	227	186
ENSG00000104870	593.617	-0.999736	0.0667037	-14.9877	1.38832e-49	399	403	378	564	547	605	417	365	376	462	453	453	578	507	539	406	379	373	699	706	733	926	910	938	1075	1106	1073
ENSG00000135953	433.796	0.606205	0.0404499	14.9865	1.41216e-49	536	533	526	640	610	669	475	492	532	380	387	367	391	393	418	387	385	383	294	323	328	403	435	376	387	395	391
ENSG00000198604	901.82	-0.507152	0.033849	-14.9828	1.49375e-49	777	847	791	952	943	982	842	771	788	643	671	671	655	675	682	665	637	678	1031	1000	1097	1406	1439	1449	1172	1241	1245
ENSG00000101187	218.804	1.02649	0.0685852	14.9667	1.90096e-49	238	232	237	320	319	340	247	269	266	283	253	254	229	271	229	231	227	264	120	105	104	132	138	152	141	183	150
ENSG00000142089	972.05	0.616553	0.0412117	14.9606	2.08129e-49	1067	1082	1086	1499	1442	1485	1012	1081	998	960	1011	914	1078	1095	1033	875	867	892	649	674	680	805	833	825	821	861	905
ENSG00000166681	109.842	-10.1988	0.681815	-14.9583	2.15433e-49	0	0	0	0	0	0	0	0	2	0	0	0	0	0	0	4	4	1	266	291	272	400	383	410	357	347	367
ENSG00000188153	89.1613	-10.2181	0.683257	-14.955	2.26271e-49	0	0	0	0	0	0	0	0	1	1	1	0	2	0	0	0	1	1	231	211	256	352	284	338	256	299	280
ENSG00000233766	79.0819	1.72113	0.115094	14.9541	2.29244e-49	73	80	93	128	139	121	100	101	102	86	114	96	122	120	99	102	95	83	26	29	24	37	42	25	27	38	39
ENSG00000124831	1089.96	0.614071	0.0410694	14.9521	2.36089e-49	1258	1243	1292	1485	1445	1407	1268	1202	1283	1121	1097	1123	1037	1050	1049	1107	1155	1088	752	724	768	963	1042	988	880	874	884
ENSG00000198756	346.928	-0.724331	0.0485012	-14.9343	3.08052e-49	314	323	292	327	344	337	247	286	314	251	230	247	221	248	240	202	203	246	442	464	450	565	595	612	486	515	529
ENSG00000087253	163.878	-10.1353	0.678724	-14.9329	3.14127e-49	0	0	0	0	2	1	0	1	0	1	0	1	0	0	0	2	2	3	406	437	429	613	596	619	494	501	519
ENSG00000124151	1147.34	-0.819554	0.0549452	-14.9159	4.05578e-49	884	914	857	1039	997	991	938	850	915	984	908	920	814	847	789	897	926	915	1465	1477	1416	1934	1977	2017	1482	1620	1629
ENSG00000087263	778.976	-0.521342	0.0349707	-14.908	4.56088e-49	672	660	664	730	742	770	670	696	656	660	648	671	652	688	684	646	613	661	829	816	880	1191	1153	1195	1028	1041	993
ENSG00000205339	4566.12	0.45209	0.0303271	14.9071	4.61499e-49	4783	4841	4647	5822	6037	5867	4836	4766	4930	4871	4964	4737	4900	4898	4976	4559	4608	4638	3219	3324	3270	4484	4580	4551	3616	3757	3633
ENSG00000224505	179.432	-1.01974	0.0684081	-14.9068	4.63742e-49	114	133	142	163	128	141	126	120	127	160	159	142	124	131	152	133	146	128	211	198	238	321	312	345	272	260	305
ENSG00000136451	641.581	0.558728	0.0374911	14.903	4.90684e-49	771	766	776	888	872	834	690	698	680	657	649	638	646	645	612	577	624	638	442	452	435	615	639	618	520	530	551
ENSG00000257342	443.674	-0.704094	0.047251	-14.9011	5.03879e-49	331	342	342	434	451	489	283	335	335	341	353	389	377	430	440	344	352	323	508	486	530	670	643	679	612	704	661
ENSG00000227403	74.5313	-1.63336	0.109668	-14.8936	5.63818e-49	48	36	31	38	39	35	40	41	49	63	52	50	80	67	76	55	64	55	80	120	90	150	151	140	122	149	128
ENSG00000161036	256.03	0.983737	0.0660871	14.8855	6.36146e-49	276	307	297	447	463	455	324	337	337	249	232	229	261	284	241	209	200	215	129	146	157	207	179	199	217	215	205
ENSG00000227036	370.221	0.798184	0.0536803	14.8692	8.10492e-49	424	501	522	555	530	528	390	408	413	334	337	399	412	405	402	364	333	339	229	217	236	272	299	329	301	277	327
ENSG00000103460	29.6483	-2.93541	0.197543	-14.8596	9.35729e-49	5	13	6	8	11	10	7	5	6	15	15	22	24	22	28	21	27	23	51	45	55	69	75	68	59	75	53
ENSG00000141696	251.227	-0.836539	0.0563603	-14.8427	1.2026e-48	181	180	173	262	270	274	170	186	180	174	177	200	207	208	181	167	178	178	296	296	330	408	402	398	406	405	438
ENSG00000103549	815.055	-0.633854	0.0427341	-14.8325	1.39863e-48	613	626	648	881	855	912	616	702	682	600	654	661	618	647	650	605	574	616	924	985	991	1166	1183	1177	1202	1295	1287
ENSG00000135249	462.872	0.58609	0.0395175	14.8311	1.42657e-48	550	531	525	622	646	628	510	534	506	447	458	438	515	502	488	441	438	418	295	291	341	430	421	423	358	410	442
ENSG00000075275	87.2722	1.42236	0.0960292	14.8118	1.90281e-48	114	109	114	164	155	156	102	122	130	93	88	82	98	75	104	80	94	63	35	43	36	61	51	58	59	46	51
ENSG00000126218	171.596	-1.01888	0.0687934	-14.8107	1.93223e-48	105	100	118	158	159	150	125	111	112	154	131	148	150	160	138	127	112	130	189	221	208	272	279	264	312	278	309
ENSG00000054654	385.561	1.5914	0.107484	14.806	2.06992e-48	533	519	578	607	639	623	487	563	563	441	480	418	348	365	347	414	383	406	180	186	199	253	214	248	130	143	156
ENSG00000086289	890.722	0.501663	0.0338843	14.8051	2.09392e-48	1047	1041	1036	1184	1173	1233	1039	980	1000	757	796	818	921	983	918	772	807	816	615	597	623	896	899	865	855	832	803
ENSG00000123607	487.991	-0.605408	0.0408917	-14.8052	2.09392e-48	414	412	398	413	468	445	377	378	408	450	444	437	431	445	475	407	398	403	515	567	534	763	754	681	637	648	631
ENSG00000134970	1269.91	-0.563602	0.0380756	-14.8022	2.1864e-48	889	913	892	1301	1304	1286	894	933	934	1345	1276	1291	1375	1379	1429	1118	1124	1126	1255	1293	1268	1790	1782	1798	1597	1574	1578
ENSG00000206190	67.2021	-10.133	0.684805	-14.7969	2.36472e-48	0	0	0	0	0	0	0	0	0	0	0	0	0	0	0	1	1	1	136	187	189	212	213	247	205	248	256
ENSG00000232729	685.449	0.575573	0.0389272	14.7859	2.78261e-48	745	843	744	833	881	898	698	761	798	794	730	724	743	750	732	665	640	726	460	454	456	598	628	640	545	574	548
ENSG00000130203	7064.59	-1.11865	0.0756905	-14.7792	3.06931e-48	4016	4063	4093	6054	6224	6223	4393	4554	4491	5364	5479	5589	7437	7372	7683	4980	4952	5085	8278	8482	8561	10897	11419	11203	12392	12710	12552
ENSG00000182389	406.108	0.86782	0.0587569	14.7697	3.53498e-48	484	387	495	626	574	604	424	412	497	443	497	463	467	445	477	414	400	438	230	230	234	368	321	334	265	246	267
ENSG00000023445	75.8407	2.02634	0.137198	14.7694	3.54409e-48	70	61	70	92	124	113	86	69	77	138	113	118	139	141	122	104	99	112	22	26	18	32	19	25	19	15	12
ENSG00000229425	28.8088	-4.04595	0.273941	-14.7694	3.54409e-48	4	3	2	3	9	2	4	5	1	24	24	27	21	21	25	15	29	22	58	50	50	79	80	75	56	44	60
ENSG00000230918	106.565	-1.19699	0.0810483	-14.7688	3.57241e-48	65	60	76	77	67	85	63	62	66	81	102	112	92	103	110	101	74	77	135	138	141	181	178	168	158	170	172
ENSG00000026103	293.221	-0.827465	0.0560287	-14.7686	3.58321e-48	201	211	227	267	251	275	202	219	231	263	233	222	243	277	251	217	257	245	326	373	351	507	497	514	361	399	421
ENSG00000184164	433.09	-0.653188	0.044242	-14.764	3.83471e-48	327	339	319	463	436	436	352	347	328	342	324	335	410	390	422	329	326	337	485	519	495	602	659	626	648	617	665
ENSG00000120519	99.5262	-1.2384	0.0838987	-14.7606	4.02575e-48	64	71	44	68	74	70	72	64	56	84	80	88	97	95	87	70	75	74	124	139	141	163	185	186	164	146	145
ENSG00000129128	1499.74	-0.413378	0.0280077	-14.7595	4.0938e-48	1223	1228	1152	1528	1532	1520	1265	1206	1276	1448	1435	1454	1620	1506	1560	1343	1302	1288	1431	1414	1504	2110	1999	2005	1918	1828	1898
ENSG00000196405	33.6044	-2.27584	0.154208	-14.7583	4.16494e-48	10	12	18	24	13	18	18	6	21	11	12	19	12	16	9	10	9	11	68	62	61	83	93	71	85	81	82
ENSG00000130147	944.05	0.526629	0.0356921	14.7548	4.38357e-48	1116	1058	1077	1266	1254	1293	1017	1022	1063	1015	1019	957	876	972	909	885	858	877	660	728	672	848	907	899	808	800	819
ENSG00000151348	589.821	-0.60247	0.0408412	-14.7515	4.59674e-48	543	540	545	532	534	549	477	453	490	475	485	495	496	474	486	442	449	478	672	657	693	881	910	853	828	851	843
ENSG00000150768	1345.78	0.371678	0.025202	14.7479	4.84492e-48	1318	1447	1331	1699	1692	1705	1285	1387	1360	1416	1488	1435	1552	1555	1623	1326	1324	1327	948	944	942	1294	1292	1341	1205	1214	1170
ENSG00000126561	42.8058	-1.99686	0.135443	-14.7431	5.19841e-48	13	18	23	22	26	27	17	18	16	26	30	26	30	31	33	31	30	34	66	81	68	102	81	76	84	79	88
ENSG00000106211	935.05	0.976274	0.0662822	14.7291	6.39938e-48	931	1021	1077	1671	1750	1799	1163	1252	1230	814	832	885	949	980	974	779	735	758	548	577	529	715	769	678	720	775	749
ENSG00000164096	1137.12	-0.477844	0.032446	-14.7273	6.55935e-48	929	1005	967	1129	1114	1126	903	850	935	989	984	1031	1190	1126	1239	957	1002	980	1108	1087	1187	1585	1577	1559	1523	1536	1496
ENSG00000103544	166.119	1.04754	0.0711414	14.7248	6.80601e-48	218	201	182	274	247	259	196	187	173	198	193	189	156	190	172	181	183	164	95	94	88	114	106	126	107	114	102
ENSG00000175595	187.138	-0.964101	0.0654904	-14.7213	7.16821e-48	140	136	148	166	149	156	134	156	152	133	102	160	129	153	127	126	103	124	248	264	257	303	357	347	295	289	284
ENSG00000168917	28.3525	-2.92337	0.198636	-14.7172	7.60214e-48	11	4	5	9	10	16	4	8	10	17	17	12	13	13	17	13	12	7	63	50	55	86	85	59	58	56	78
ENSG00000229056	29.8646	-2.69248	0.182978	-14.7148	7.87771e-48	10	5	14	9	11	11	6	14	5	18	22	20	21	23	22	25	20	12	46	53	53	70	73	69	56	75	62
ENSG00000006327	627.406	0.908947	0.0617754	14.7138	7.99365e-48	752	737	762	1035	1085	1098	764	801	775	513	565	557	611	702	646	524	504	560	347	346	354	476	477	479	560	613	552
ENSG00000166747	1423.01	-0.654098	0.0444848	-14.7039	9.24604e-48	1238	1168	1203	1272	1297	1333	1201	1105	1142	1249	1229	1224	1112	1058	1160	1104	1166	1132	1697	1684	1674	2172	2328	2249	1937	1909	1854
ENSG00000111666	1032.12	-0.661012	0.0449601	-14.7022	9.47139e-48	806	826	757	1008	920	957	758	785	763	949	933	856	1156	1066	1102	833	796	857	962	1071	1059	1525	1609	1583	1418	1478	1501
ENSG00000010803	137.839	-10.0172	0.681712	-14.6941	1.06627e-47	0	0	0	0	0	0	2	0	1	51	74	48	47	39	53	49	42	38	313	318	309	404	423	430	413	407	383
ENSG00000140832	145.075	1.03987	0.0707721	14.6933	1.07907e-47	200	188	190	204	216	226	185	175	177	143	128	148	164	167	160	113	147	145	78	103	64	106	106	109	101	102	99
ENSG00000082212	903.364	0.488391	0.033259	14.6845	1.22786e-47	994	983	1030	1130	1175	1100	981	959	1002	966	930	946	961	986	956	898	902	878	656	623	591	898	864	893	728	751	766
ENSG00000267199	200.89	1.05218	0.0716686	14.6812	1.2872e-47	252	236	270	299	302	304	223	214	243	222	193	227	224	238	231	188	208	242	89	92	127	169	177	144	102	125	121
ENSG00000163453	249.274	-1.02924	0.0701291	-14.6764	1.38113e-47	165	174	171	189	157	170	151	143	123	235	264	259	269	324	307	240	245	225	242	250	262	351	354	370	383	433	354
ENSG00000107897	527.726	0.685562	0.0467216	14.6733	1.44417e-47	580	569	560	684	717	666	609	580	562	622	540	640	612	668	547	565	583	528	325	314	295	457	470	483	391	370	386
ENSG00000165138	182.67	1.02894	0.0701825	14.6608	1.73481e-47	221	240	211	286	281	272	207	195	224	200	219	218	174	201	205	179	184	188	92	91	103	101	123	132	122	132	163
ENSG00000225733	896.277	-0.45468	0.0310156	-14.6597	1.76292e-47	755	825	834	943	939	911	758	808	767	745	727	693	765	789	744	673	707	705	942	957	967	1302	1428	1317	1242	1140	1189
ENSG00000172954	294.473	-0.869227	0.0593311	-14.6504	2.01935e-47	212	201	201	238	255	232	203	203	213	289	324	313	253	242	260	254	244	273	361	347	349	472	465	463	381	385	397
ENSG00000156587	47.5471	-1.7277	0.117941	-14.6488	2.06662e-47	30	32	20	38	34	35	24	31	28	15	14	21	16	18	13	10	13	21	87	87	75	115	107	116	120	118	87
ENSG00000010270	472.211	0.733809	0.0501211	14.6407	2.32701e-47	570	581	582	662	577	589	471	522	531	507	487	452	565	558	599	479	465	517	269	255	278	405	402	404	377	367	356
ENSG00000129214	25.3956	-2.96206	0.202372	-14.6367	2.46663e-47	11	8	6	13	9	9	6	3	7	7	9	4	8	7	11	8	10	8	46	41	53	69	90	65	77	71	58
ENSG00000156869	206.706	1.03449	0.0707269	14.6266	2.86189e-47	227	216	244	195	254	240	225	207	213	288	294	309	275	272	286	264	273	268	94	93	76	124	123	133	130	118	113
ENSG00000100888	1090.26	-0.851146	0.0582225	-14.6188	3.20355e-47	882	942	937	937	950	919	836	822	806	849	864	832	678	715	746	795	806	829	1456	1475	1444	1755	1895	1935	1560	1596	1568
ENSG00000140718	343.266	-0.867261	0.059344	-14.6141	3.4309e-47	294	272	261	311	315	331	254	250	278	255	279	213	206	249	209	239	242	227	466	489	472	533	650	593	487	509	527
ENSG00000137054	376.428	0.683936	0.046822	14.6071	3.79976e-47	459	445	480	491	509	533	371	424	476	353	378	379	377	408	416	385	344	365	241	255	237	324	359	330	291	311	296
ENSG00000166164	1474.75	-0.439473	0.030096	-14.6024	4.07109e-47	1377	1408	1322	1499	1472	1484	1251	1215	1300	1184	1225	1245	1266	1315	1314	1211	1169	1126	1555	1640	1598	2184	2165	2177	1849	1917	1880
ENSG00000231683	50.8476	5.46235	0.374167	14.5987	4.2961e-47	90	67	73	71	97	90	63	75	70	69	84	77	61	48	81	80	69	79	0	2	2	1	1	2	2	4	2
ENSG00000102575	59.9366	1.75709	0.120407	14.593	4.66725e-47	101	80	86	133	118	117	84	90	96	50	48	48	54	68	52	40	45	59	27	28	21	24	26	27	50	33	34
ENSG00000254470	238.851	0.945444	0.064803	14.5895	4.90763e-47	272	244	293	405	416	426	287	293	284	237	238	258	251	236	225	197	231	215	133	139	126	183	187	210	189	182	181
ENSG00000140993	52.7587	2.10167	0.144067	14.5881	5.00479e-47	62	90	69	82	82	70	72	69	51	67	72	62	78	78	64	73	64	63	10	13	17	19	20	26	14	16	18
ENSG00000105173	490.905	-0.565814	0.0387865	-14.5879	5.01976e-47	449	473	448	514	550	523	411	419	422	314	356	310	351	374	389	310	291	301	544	614	591	820	770	725	715	748	782
ENSG00000117385	369.023	-0.710753	0.0487233	-14.5875	5.04324e-47	293	256	269	340	377	343	289	277	270	309	355	327	372	360	322	282	303	274	416	389	423	494	551	549	564	574	534
ENSG00000092847	893.947	0.807439	0.0554226	14.5688	6.63312e-47	1101	1073	1105	1090	1140	1155	970	998	1013	1049	1050	992	936	923	969	954	1049	999	533	504	546	736	804	723	535	609	622
ENSG00000135502	61.485	1.66533	0.11435	14.5634	7.17076e-47	99	104	108	97	123	132	96	88	99	48	39	53	40	56	40	44	61	49	29	28	26	31	35	32	39	50	32
ENSG00000176407	820.521	0.545638	0.0374982	14.551	8.58643e-47	926	992	974	1007	1173	1089	881	889	863	828	762	854	851	865	826	820	807	811	515	602	527	772	796	782	668	760	694
ENSG00000160213	651.627	0.679363	0.0467063	14.5454	9.31636e-47	768	774	726	821	813	848	684	710	736	635	683	650	734	773	787	709	725	715	417	428	418	510	497	469	557	535	517
ENSG00000049239	514.664	0.746763	0.051367	14.5378	1.04047e-46	559	554	572	646	756	762	544	585	551	635	634	603	510	562	535	510	581	537	320	324	295	416	389	410	387	416	371
ENSG00000141699	510.088	-0.584501	0.0402207	-14.5323	1.1264e-46	460	453	468	512	516	519	420	400	409	437	420	415	377	400	456	343	351	336	562	558	588	791	791	827	735	757	715
ENSG00000281655	79.4802	7.4623	0.514263	14.5107	1.54406e-46	141	152	163	187	177	186	136	121	132	80	81	67	81	105	93	73	84	92	0	0	1	2	1	1	1	0	2
ENSG00000099953	23.5579	-3.42971	0.236401	-14.5081	1.60293e-46	4	4	4	10	7	11	8	3	2	4	6	3	4	4	5	1	4	4	50	44	41	65	62	69	71	94	83
ENSG00000146574	304.317	0.97341	0.067121	14.5023	1.74204e-46	415	401	419	384	381	363	363	370	343	338	362	333	313	347	317	301	347	335	156	184	162	234	226	222	211	181	210
ENSG00000138594	941.407	0.442258	0.0304985	14.501	1.77494e-46	1006	974	1004	1195	1208	1192	958	1043	960	989	1051	979	1062	1053	1033	959	904	902	672	682	687	926	878	907	783	759	814
ENSG00000130227	702.527	-0.87912	0.0606675	-14.4908	2.05743e-46	567	520	557	532	489	478	479	452	454	679	707	662	617	644	717	676	674	719	821	825	843	1077	1080	1079	908	907	931
ENSG00000228278	1121.86	-0.796407	0.0549665	-14.4889	2.11238e-46	983	979	989	991	962	1029	804	873	794	725	760	742	1013	1035	1008	752	773	774	1293	1427	1230	1863	1873	1861	1744	1737	1851
ENSG00000151689	223.985	0.874202	0.0603412	14.4876	2.15184e-46	300	272	287	309	308	317	260	254	271	246	209	223	236	264	256	216	230	210	107	113	119	201	202	188	179	164	159
ENSG00000227617	147.137	-9.36578	0.646987	-14.476	2.54766e-46	0	0	0	0	2	2	0	0	1	75	86	80	71	91	76	78	80	95	315	317	317	431	441	430	371	364	353
ENSG00000211584	163.386	1.00509	0.0694425	14.4737	2.63356e-46	204	204	208	258	269	281	196	194	202	178	161	173	154	158	174	175	117	136	90	89	106	141	121	119	107	117	125
ENSG00000150347	195.748	1.11195	0.0768307	14.4728	2.66592e-46	265	242	251	304	295	288	251	239	253	224	228	208	177	179	167	217	184	215	100	109	109	139	144	174	108	112	126
ENSG00000197557	53.3726	-1.6737	0.115696	-14.4664	2.92407e-46	31	32	27	32	39	34	23	34	33	36	35	26	34	28	20	29	35	26	82	83	90	130	115	124	97	115	86
ENSG00000206530	29.5712	-3.59672	0.248696	-14.4623	3.09928e-46	1	6	5	8	8	6	6	3	3	19	27	22	31	18	12	26	23	26	64	64	46	66	78	75	40	72	55
ENSG00000115828	38.8969	-6.70124	0.46391	-14.4451	3.97598e-46	1	1	2	0	1	1	0	1	3	4	4	1	2	8	2	4	6	1	78	94	97	121	152	132	131	129	124
ENSG00000175130	1783.54	0.515691	0.0357024	14.4442	4.03014e-46	1969	1979	2129	2742	2890	2790	2031	2104	2001	1350	1459	1447	1642	1662	1671	1482	1479	1505	1314	1306	1324	1771	1813	1788	1681	1767	1800
ENSG00000062598	341.718	-0.644505	0.0446282	-14.4416	4.17763e-46	294	290	308	356	331	322	277	287	267	288	248	246	263	266	259	257	230	248	423	424	429	511	533	521	476	506	496
ENSG00000261065	26.1803	-3.21142	0.222374	-14.4415	4.1848e-46	7	5	8	4	10	8	7	5	7	10	8	10	19	12	16	6	10	8	40	45	43	64	81	63	66	86	89
ENSG00000164171	1643.32	0.641979	0.0444656	14.4377	4.42025e-46	1930	1822	1952	2219	2180	2139	1884	1793	1826	1754	1829	1792	1687	1653	1628	1655	1694	1627	1143	1134	1121	1446	1567	1523	1180	1197	1203
ENSG00000164654	514.281	0.620175	0.0429574	14.437	4.46146e-46	536	621	538	635	705	636	536	574	544	551	568	590	589	611	589	549	559	504	339	318	363	472	468	412	379	370	387
ENSG00000071189	582.166	0.545663	0.0378003	14.4354	4.56029e-46	588	679	594	767	753	718	597	615	604	698	631	645	652	667	660	587	619	621	392	386	369	522	524	512	490	479	430
ENSG00000107789	673.214	-0.572989	0.0397263	-14.4234	5.42277e-46	526	520	532	665	694	693	477	506	560	563	621	611	686	697	668	511	571	572	664	664	748	979	1038	1045	913	870	877
ENSG00000148219	53.5507	-1.74064	0.120732	-14.4174	5.91937e-46	28	33	27	27	33	27	36	29	20	35	35	37	32	40	28	45	39	40	65	79	92	109	118	114	111	87	108
ENSG00000238227	443.612	0.917579	0.0636459	14.417	5.94992e-46	493	547	504	674	756	708	540	518	512	371	407	361	521	514	557	415	490	415	254	255	237	319	332	351	338	357	364
ENSG00000205903	268.663	0.882549	0.0612344	14.4126	6.32997e-46	308	278	288	469	454	412	318	334	320	256	286	229	286	292	301	265	240	261	167	163	147	213	215	213	203	215	204
ENSG00000213853	172.114	-0.967032	0.0671284	-14.4057	6.99334e-46	164	162	151	154	143	166	149	113	157	83	72	62	75	81	84	68	89	84	240	240	284	335	326	346	318	305	303
ENSG00000084623	1910.53	0.36624	0.0254324	14.4005	7.53478e-46	2068	2201	2116	2359	2432	2460	1944	1873	2003	1890	1883	1936	2079	2046	2044	1822	1759	1796	1373	1450	1436	1805	1849	1848	1858	1839	1829
ENSG00000136943	25.2017	-5.14132	0.357214	-14.3928	8.41519e-46	5	1	2	2	1	1	1	5	0	4	7	4	7	8	5	0	7	2	57	72	51	85	89	68	76	63	83
ENSG00000186918	91.9886	1.40324	0.0974988	14.3924	8.46409e-46	150	153	142	172	172	165	126	115	116	76	77	79	89	84	66	68	89	73	58	34	48	58	39	80	57	61	66
ENSG00000108094	802.335	0.551295	0.0383104	14.3902	8.72687e-46	874	861	848	1012	905	979	825	836	866	941	914	934	909	935	965	882	802	903	493	505	507	748	709	742	595	648	608
ENSG00000217801	80.4179	1.5144	0.105242	14.3898	8.78119e-46	100	94	114	119	141	117	122	104	106	76	77	86	111	103	96	94	78	78	37	29	44	37	30	43	48	45	47
ENSG00000142669	256.35	0.829656	0.0576743	14.3852	9.37439e-46	272	303	254	359	373	344	255	284	266	303	336	294	281	299	340	273	285	293	146	138	122	171	201	193	201	181	190
ENSG00000263465	461.892	-0.634228	0.0441215	-14.3746	1.09206e-45	359	370	370	472	432	401	351	363	386	380	416	387	445	464	444	353	386	366	494	476	482	682	715	798	619	639	623
ENSG00000136051	765.453	0.566126	0.039385	14.3741	1.09832e-45	778	832	821	1074	1013	1013	852	816	877	812	796	835	796	887	855	745	780	713	542	528	498	773	708	670	564	583	655
ENSG00000128683	25.7974	4.17478	0.290529	14.3696	1.17191e-45	52	58	51	55	61	76	37	67	59	19	14	16	23	18	25	18	12	17	2	1	2	6	3	6	4	2	3
ENSG00000160014	2367.23	-0.46901	0.032682	-14.3507	1.53768e-45	1982	1967	2023	2549	2562	2607	1855	2001	1933	1850	2038	1867	2056	2229	2301	1886	1946	2003	2422	2549	2573	3099	3282	3248	3273	3352	3408
ENSG00000143952	1527.5	0.509594	0.0355146	14.3489	1.57899e-45	1603	1666	1622	1965	2058	1947	1592	1588	1599	1705	1721	1691	1763	1743	1767	1460	1523	1407	972	1019	1074	1435	1485	1571	1158	1177	1253
ENSG00000114854	45.9432	-2.09163	0.145778	-14.3481	1.59554e-45	19	18	18	32	18	26	21	18	20	25	31	26	35	45	33	26	19	24	58	78	67	78	92	106	109	111	123
ENSG00000101197	23.6304	-4.29316	0.299271	-14.3454	1.65753e-45	3	4	1	1	6	6	1	1	5	2	5	7	17	14	14	6	7	5	61	55	43	61	61	77	64	72	60
ENSG00000158104	2944.43	-0.400183	0.0279015	-14.3427	1.72336e-45	2383	2448	2426	2925	2908	2906	2206	2157	2215	3059	3096	3043	3302	3505	3399	2642	2779	2769	2766	2799	2681	3585	3704	3661	3637	3721	3582
ENSG00000140575	1545.82	0.539305	0.0376061	14.3409	1.76757e-45	1825	1777	1823	1992	2017	2075	1763	1769	1644	1537	1601	1566	1523	1531	1468	1388	1542	1526	1093	1135	1139	1465	1529	1495	1328	1227	1227
ENSG00000135637	148.736	-1.05085	0.073279	-14.3405	1.77714e-45	105	112	108	92	143	143	115	90	92	111	121	108	106	109	119	94	113	109	186	179	213	233	235	273	248	277	253
ENSG00000121769	33.8203	3.19044	0.222627	14.3308	2.03985e-45	79	58	72	53	60	74	51	48	52	39	17	31	31	33	43	33	36	43	8	4	5	10	9	11	4	5	5
ENSG00000144136	1823.3	0.6635	0.0462996	14.3306	2.04573e-45	2310	2282	2340	2246	2344	2349	2061	2082	2015	1706	1868	1855	1888	1839	1872	1815	1816	1894	1240	1260	1177	1690	1720	1640	1287	1433	1425
ENSG00000113916	103.475	-1.29379	0.0902914	-14.329	2.09175e-45	56	53	59	66	66	77	60	71	62	106	77	85	95	100	122	84	75	98	132	149	139	203	153	164	140	163	170
ENSG00000244879	229.361	-0.905145	0.0631802	-14.3264	2.17072e-45	140	177	166	234	197	171	178	156	185	181	183	210	172	190	180	179	179	163	297	308	293	369	384	417	323	311	336
ENSG00000065328	798.219	0.652186	0.045548	14.3187	2.42488e-45	978	1036	906	1055	1059	1104	957	857	924	803	843	783	772	833	721	812	757	747	563	577	564	727	700	700	592	674	619
ENSG00000162927	370.367	-0.62826	0.0438794	-14.3179	2.45056e-45	316	272	273	356	376	329	283	270	311	320	307	330	392	372	361	311	300	299	398	406	398	544	561	558	504	508	486
ENSG00000204178	247.779	-0.860988	0.0601907	-14.3043	2.97563e-45	151	175	186	164	160	191	144	171	176	273	261	311	272	285	263	267	243	242	240	256	251	346	371	339	337	351	313
ENSG00000249550	56.0333	-1.96371	0.137296	-14.3027	3.04458e-45	32	31	20	26	28	32	17	16	14	51	58	49	59	66	37	55	38	51	89	95	83	122	112	91	81	89	86
ENSG00000172482	49.0049	-1.94281	0.135882	-14.2978	3.26417e-45	17	21	19	21	29	28	19	24	15	39	47	36	58	56	63	33	36	37	68	68	56	96	87	88	98	86	105
ENSG00000092020	372.758	-0.672151	0.0470183	-14.2955	3.37142e-45	296	305	299	394	382	367	295	292	297	274	283	277	371	298	326	272	247	253	463	397	435	530	617	612	547	557	563
ENSG00000187630	39.0576	-2.15207	0.150558	-14.294	3.44575e-45	21	30	12	27	20	14	17	14	17	12	7	14	13	17	21	17	27	11	70	59	75	94	101	99	78	105	96
ENSG00000177732	569.941	-0.709747	0.0496803	-14.2863	3.84434e-45	395	401	415	604	648	624	469	449	456	418	406	438	469	460	466	424	369	428	675	624	701	856	900	919	927	906	847
ENSG00000101337	1074.1	-0.460901	0.0322718	-14.2819	4.09491e-45	948	1016	1012	1156	1123	1155	887	912	915	865	868	923	860	824	841	795	816	800	1198	1219	1221	1500	1496	1550	1444	1483	1584
ENSG00000125834	445.779	-0.847585	0.059443	-14.2588	5.69683e-45	363	392	370	338	415	391	307	329	351	316	383	384	318	282	314	307	343	361	545	578	558	683	754	752	674	722	681
ENSG00000196700	680.499	-0.60906	0.0427796	-14.2372	7.76008e-45	527	513	502	666	758	745	574	530	546	526	552	545	563	598	614	545	570	531	780	805	796	908	963	993	984	1028	975
ENSG00000023318	556.218	-0.541602	0.0380435	-14.2364	7.84311e-45	414	460	434	524	533	542	442	415	441	526	586	503	530	575	558	533	489	487	564	555	589	806	785	822	680	735	667
ENSG00000160753	265.781	0.792401	0.0556664	14.2348	8.01561e-45	337	286	324	373	432	439	301	344	338	257	252	230	230	280	259	226	239	256	171	160	169	236	232	259	185	221	223
ENSG00000168874	29.6937	4.75203	0.333849	14.2341	8.09439e-45	56	52	63	93	74	74	45	56	49	22	35	26	20	19	29	30	22	27	1	2	3	0	2	4	6	3	0
ENSG00000159842	486.27	0.711828	0.050029	14.2283	8.78615e-45	601	589	562	804	799	791	604	579	585	451	465	421	444	439	410	373	398	348	346	388	350	430	430	382	420	464	420
ENSG00000142892	368.366	-0.741977	0.0521679	-14.2229	9.49286e-45	271	273	255	328	350	312	288	319	290	313	302	300	360	363	330	289	287	305	432	391	417	623	578	640	473	535	476
ENSG00000120756	348.686	0.74238	0.0522147	14.2178	1.01903e-44	386	399	397	488	480	533	375	369	394	373	413	401	361	346	395	322	381	365	193	199	205	326	312	301	263	242	275
ENSG00000106004	84.1867	1.51412	0.106512	14.2155	1.05293e-44	134	118	101	149	130	126	121	111	96	87	80	79	92	112	104	104	71	80	46	34	42	46	34	43	55	47	37
ENSG00000101191	893.876	-0.440708	0.0310093	-14.2121	1.10464e-44	774	796	784	938	972	956	686	760	700	810	849	775	778	803	788	745	697	748	926	967	903	1237	1234	1257	1187	1216	1187
ENSG00000162522	540.807	0.683163	0.0480943	14.2046	1.22819e-44	585	530	606	813	844	761	590	647	623	556	607	609	577	548	544	469	505	549	348	366	348	464	454	490	421	466	414
ENSG00000278259	787.321	0.592385	0.0417088	14.2029	1.25898e-44	895	939	949	1044	1145	1111	811	886	873	747	831	827	841	791	829	723	674	717	547	588	564	692	653	617	740	706	680
ENSG00000105983	847.568	0.568966	0.0400628	14.2018	1.27713e-44	994	1010	982	1094	1073	1062	916	1004	1002	835	811	891	881	900	910	778	834	784	601	610	621	812	812	802	651	691	651
ENSG00000196584	454.909	0.621392	0.0437561	14.2013	1.28654e-44	514	575	583	659	694	662	547	560	504	419	403	421	401	389	428	379	399	393	333	320	342	456	433	491	350	389	373
ENSG00000143390	176.254	-0.916032	0.0645083	-14.2002	1.3051e-44	140	135	136	120	147	151	121	128	126	156	152	134	130	156	156	118	157	155	210	218	214	311	288	266	250	270	278
ENSG00000116774	57.909	-1.64263	0.115691	-14.1985	1.3373e-44	25	32	33	41	43	43	35	39	26	24	39	25	34	39	33	19	36	35	78	102	108	119	128	95	114	126	129
ENSG00000171649	22.3753	-4.77076	0.33603	-14.1974	1.35702e-44	0	1	4	5	4	0	2	4	1	4	4	7	3	1	1	2	6	0	49	50	46	75	61	71	80	83	67
ENSG00000184371	71.9179	-1.36344	0.0960478	-14.1954	1.39585e-44	48	66	49	54	62	61	40	52	43	30	27	28	36	36	34	31	27	31	111	120	126	121	140	159	151	167	140
ENSG00000141522	2408.33	0.806287	0.0568	14.1952	1.39913e-44	2448	2468	2468	3989	4172	4011	2746	2785	2782	2494	2534	2522	2531	2644	2631	2123	2274	2256	1383	1465	1450	1770	1989	1874	1992	2028	2035
ENSG00000101166	695.942	0.509856	0.0359248	14.1923	1.45619e-44	761	742	790	873	870	919	748	717	731	726	716	687	778	805	798	721	711	735	449	433	453	684	671	676	595	585	555
ENSG00000197299	405.569	0.5878	0.0414194	14.1914	1.47442e-44	517	488	459	581	579	607	456	457	455	373	400	377	399	385	379	361	351	340	299	303	292	407	363	381	368	346	336
ENSG00000138496	153.391	-0.926389	0.0653387	-14.1783	1.77757e-44	121	127	125	143	130	132	107	127	133	101	91	96	104	100	95	82	91	112	204	212	192	303	289	279	248	258	224
ENSG00000170482	69.6643	-1.4131	0.0996915	-14.1747	1.86961e-44	44	46	40	54	50	50	39	52	40	41	49	40	49	29	43	47	44	43	93	118	99	118	129	139	130	148	145
ENSG00000189410	178.692	0.892112	0.0629998	14.1606	2.28459e-44	205	227	234	282	317	301	213	223	219	144	180	161	171	192	177	144	142	149	110	113	112	124	142	166	144	151	147
ENSG00000067445	23.5556	-4.93263	0.348583	-14.1505	2.63367e-44	0	2	1	2	6	6	1	1	1	10	4	1	4	2	2	1	2	2	49	43	60	83	67	65	90	84	77
ENSG00000204946	77.0326	1.48529	0.105003	14.1452	2.8388e-44	99	119	109	108	118	137	134	99	84	86	89	78	76	81	92	67	69	80	29	36	34	42	49	44	46	38	47
ENSG00000055130	1118.03	0.573036	0.0405417	14.1345	3.30387e-44	1387	1408	1430	1411	1573	1509	1285	1373	1328	969	1023	975	1057	967	1026	959	1029	1050	794	807	803	1112	1082	1133	884	1039	1035
ENSG00000148123	24.0397	-5.08466	0.359793	-14.1322	3.41145e-44	1	2	2	3	4	1	2	2	1	4	2	5	3	4	14	3	2	4	51	46	58	82	92	87	57	79	70
ENSG00000089177	206.085	-1.00099	0.0708346	-14.1314	3.44784e-44	166	156	153	174	153	168	168	167	144	127	146	161	117	120	149	143	149	149	269	273	274	407	397	397	305	302	330
ENSG00000168209	472.031	-0.705768	0.0499539	-14.1284	3.59635e-44	355	351	343	525	485	500	372	399	363	345	352	327	398	374	402	338	331	343	591	539	557	687	698	719	775	704	802
ENSG00000142686	66.75	1.61766	0.114594	14.1165	4.25734e-44	99	90	96	118	88	91	85	86	88	69	86	67	79	79	79	68	77	79	20	25	37	37	37	32	34	21	35
ENSG00000131171	21.744	-3.84507	0.272395	-14.1158	4.29502e-44	6	1	3	4	1	2	3	6	7	10	9	14	11	13	9	5	10	8	49	46	42	60	68	56	52	52	56
ENSG00000101843	481.038	-0.647798	0.0458964	-14.1144	4.37966e-44	342	405	354	426	431	440	386	370	361	442	422	426	525	518	522	418	390	400	509	450	478	708	710	733	677	680	657
ENSG00000140854	251.693	-0.984744	0.0697772	-14.1127	4.48312e-44	142	156	164	249	276	237	165	181	178	197	189	206	196	216	182	177	182	164	313	319	283	384	425	402	447	445	468
ENSG00000161921	300.533	0.770998	0.0546362	14.1115	4.55809e-44	342	338	378	475	447	444	366	374	325	315	342	331	283	301	287	262	256	264	195	173	173	274	258	266	231	257	245
ENSG00000160588	332.318	0.726772	0.051518	14.1072	4.84249e-44	378	376	409	422	425	428	333	373	364	371	413	370	389	366	399	357	345	344	178	211	180	314	293	270	230	236	242
ENSG00000100304	1327.74	0.643788	0.0456386	14.1062	4.905e-44	1525	1469	1424	2112	2138	2176	1591	1463	1520	1199	1198	1224	1289	1304	1403	1079	1123	1175	970	939	860	1122	1131	1187	1216	1273	1217
ENSG00000156096	25.476	-5.29649	0.375537	-14.1038	5.07576e-44	2	1	1	0	2	2	3	4	1	6	8	9	4	8	6	9	1	8	56	58	64	97	80	85	66	61	71
ENSG00000134744	464.853	-0.692724	0.0491305	-14.0997	5.37511e-44	363	345	387	415	440	417	383	351	376	385	403	403	404	364	409	392	383	384	536	587	603	705	742	714	592	609	592
ENSG00000132635	118.322	-1.11072	0.0787987	-14.0956	5.69021e-44	81	102	56	100	90	102	75	80	93	97	87	82	73	110	95	72	70	88	145	150	163	216	202	218	192	212	208
ENSG00000132604	280.408	-0.681118	0.0483287	-14.0934	5.86394e-44	248	224	227	259	267	259	231	200	229	225	231	216	241	236	252	220	208	223	315	332	343	429	477	422	394	395	376
ENSG00000162409	501.743	0.623439	0.0442412	14.0918	5.99731e-44	542	549	512	679	736	760	542	537	621	502	522	526	516	507	522	479	489	527	334	335	349	465	459	467	364	416	405
ENSG00000131037	62.9574	1.67999	0.119256	14.0872	6.39443e-44	82	77	73	128	121	127	95	88	84	65	51	68	80	62	79	55	55	55	26	25	29	21	34	37	38	33	32
ENSG00000167618	41.8795	-1.85112	0.131411	-14.0865	6.45655e-44	27	15	25	33	24	19	22	21	19	20	25	26	23	28	28	17	21	17	74	75	58	87	97	84	102	88	84
ENSG00000124784	691.456	0.502092	0.0356668	14.0773	7.35275e-44	732	774	768	856	826	844	713	773	757	711	728	772	774	779	782	723	704	689	509	482	444	601	622	608	589	577	610
ENSG00000153140	305.986	-0.74502	0.0529286	-14.0759	7.49067e-44	238	204	227	290	286	293	203	229	214	233	254	273	338	304	321	252	278	252	300	350	319	486	450	477	433	460	435
ENSG00000158402	199.14	-0.906501	0.0644394	-14.0675	8.43449e-44	148	161	152	153	166	151	138	124	132	166	154	170	211	200	203	168	151	174	274	248	222	300	327	284	263	295	300
ENSG00000166126	216.721	-0.983303	0.069911	-14.0651	8.72645e-44	155	157	155	185	198	209	153	168	130	170	171	173	172	174	175	102	160	138	283	255	309	350	351	312	391	386	375
ENSG00000181744	58.8433	-9.62053	0.68423	-14.0604	9.31914e-44	0	0	0	0	1	0	0	0	0	0	0	0	0	0	0	1	2	1	143	175	121	228	217	213	180	194	190
ENSG00000134955	33.3771	-2.88262	0.205082	-14.056	9.91071e-44	9	8	8	5	11	10	7	7	4	42	28	40	38	35	52	25	28	38	43	57	54	65	76	51	60	44	64
ENSG00000133627	171.831	0.919239	0.0654405	14.047	1.12504e-43	202	226	220	243	255	235	221	224	217	146	160	157	169	200	190	176	163	166	96	113	108	136	134	122	115	148	123
ENSG00000066813	39.2453	-6.86312	0.488736	-14.0426	1.19566e-43	0	2	0	1	1	3	0	0	2	2	4	5	3	2	4	8	5	2	88	98	100	115	153	151	105	126	127
ENSG00000148346	38.5685	2.4279	0.172994	14.0346	1.337e-43	85	85	76	91	79	103	47	57	48	20	26	20	29	44	33	27	32	33	11	9	11	18	17	16	13	17	14
ENSG00000057935	353.09	-0.613454	0.0437121	-14.034	1.34893e-43	291	273	280	363	364	337	272	249	274	297	316	306	343	326	345	300	282	268	378	401	412	526	497	540	449	502	477
ENSG00000134294	2826.26	-0.430605	0.0307013	-14.0256	1.51587e-43	2302	2366	2355	2908	2788	2844	2325	2382	2338	2776	2675	2766	2640	2716	2697	2469	2469	2484	2911	2901	3026	3963	4079	4024	3284	3284	3375
ENSG00000112378	2972.53	0.500341	0.035686	14.0207	1.62525e-43	3353	3442	3338	4147	4099	4076	3093	3052	3167	3009	2938	2995	3288	3454	3334	2479	2525	2627	1949	2022	1967	2973	2996	2887	2619	2606	2788
ENSG00000283480	42.2613	2.43999	0.174055	14.0185	1.67498e-43	53	59	58	111	109	107	80	73	62	31	43	38	37	49	35	35	26	26	17	15	9	8	8	19	22	15	18
ENSG00000122257	1030.14	-0.597616	0.0426564	-14.01	1.887e-43	800	911	896	890	996	973	760	788	789	949	926	1007	885	911	903	911	935	919	1136	1181	1168	1521	1486	1567	1268	1305	1318
ENSG00000133169	70.8092	-9.56566	0.683252	-14.0002	2.16449e-43	0	0	0	1	0	0	0	1	0	0	0	0	0	0	0	1	1	0	207	158	184	252	238	228	235	249	239
ENSG00000263961	80.5025	-1.35193	0.0965829	-13.9976	2.2426e-43	58	39	51	62	58	44	44	55	56	57	65	56	47	59	68	60	57	65	111	110	115	167	177	134	138	127	131
ENSG00000145623	886.629	0.707712	0.0505655	13.9959	2.29523e-43	996	1151	1115	1147	1189	1201	987	970	927	994	954	932	876	869	961	938	926	904	587	579	568	809	788	810	636	617	618
ENSG00000157350	364.673	-0.724462	0.0517688	-13.9942	2.35159e-43	248	283	291	378	385	379	243	308	280	289	317	271	279	287	282	262	310	262	410	465	441	550	540	543	559	583	564
ENSG00000100605	595.774	0.643067	0.0459546	13.9935	2.37174e-43	649	618	644	870	920	910	614	654	656	652	617	610	626	611	668	562	564	588	378	393	367	496	501	503	470	556	557
ENSG00000180773	57.0979	-9.55436	0.682989	-13.989	2.52524e-43	0	1	0	0	0	0	0	0	0	2	3	7	1	1	2	4	4	1	136	147	152	195	209	204	178	185	177
ENSG00000116017	1689.05	-0.676646	0.0483826	-13.9853	2.65932e-43	1273	1276	1363	1758	1826	1903	1344	1337	1428	1149	1214	1159	1184	1306	1196	1310	1308	1331	2066	2056	2084	2504	2539	2520	2566	2737	2625
ENSG00000115525	44.6208	1.76882	0.126576	13.9744	3.09805e-43	77	94	92	90	103	99	76	69	64	25	28	32	31	27	32	28	16	19	21	21	21	30	28	35	27	23	21
ENSG00000225968	28.8404	3.62607	0.259529	13.9717	3.21435e-43	34	44	43	61	76	85	48	49	51	17	35	35	34	26	32	22	34	25	3	2	3	4	4	6	7	7	4
ENSG00000099998	57.2262	-1.78269	0.127619	-13.9688	3.34801e-43	24	17	39	36	39	48	41	30	27	20	33	34	28	17	26	29	24	31	85	96	85	137	144	136	124	95	150
ENSG00000005189	123.133	-1.06347	0.0761547	-13.9647	3.54588e-43	68	83	111	106	100	121	87	77	90	90	92	84	96	108	100	67	60	73	160	161	174	202	227	231	218	212	198
ENSG00000140525	1409.46	0.493994	0.0353775	13.9635	3.60056e-43	1722	1705	1732	1813	1939	1792	1569	1544	1546	1304	1338	1384	1412	1415	1359	1223	1253	1262	1017	1059	1030	1447	1472	1477	1221	1191	1170
ENSG00000086061	4175.66	-0.457215	0.0327615	-13.9559	4.00674e-43	3793	3863	3762	3934	4136	4016	3516	3510	3464	3442	3338	3459	4004	4035	3966	3392	3561	3504	4192	4342	4345	6115	6308	6092	5330	5460	5393
ENSG00000156011	88.0558	-9.52994	0.683257	-13.9478	4.482e-43	0	0	0	2	0	0	1	0	0	4	7	6	4	2	3	7	6	8	226	233	237	343	307	312	275	253	238
ENSG00000130638	1127.9	0.615531	0.0441383	13.9455	4.6277e-43	1327	1307	1338	1318	1379	1343	1213	1185	1222	1275	1213	1240	1416	1389	1346	1074	1127	1135	722	746	679	1048	1008	1023	823	838	850
ENSG00000189143	866.575	0.875613	0.0627943	13.9441	4.71364e-43	922	959	909	1415	1489	1491	995	1032	1031	789	819	829	991	1061	1065	738	788	784	521	496	486	642	663	642	713	719	726
ENSG00000198952	1000.55	0.455801	0.0327015	13.9382	5.11849e-43	1016	1032	1053	1385	1332	1313	1030	1014	1000	1066	1156	1090	1032	1154	1117	1011	975	962	650	700	684	927	908	912	880	900	942
ENSG00000016864	461.215	-0.659048	0.0472867	-13.9373	5.18477e-43	354	394	420	371	383	444	376	347	389	373	384	382	428	420	463	381	352	368	542	531	493	674	668	739	626	654	652
ENSG00000147889	128.561	-1.58108	0.113443	-13.9372	5.18477e-43	52	68	58	97	83	80	61	61	70	75	88	86	145	160	141	115	99	94	170	176	158	198	208	212	247	246	287
ENSG00000181104	329.432	0.62784	0.0450495	13.9366	5.224e-43	431	424	407	498	525	507	405	396	388	283	284	285	251	296	304	248	239	242	232	232	259	339	342	337	295	304	269
ENSG00000185716	164.792	-1.04002	0.074635	-13.9348	5.35875e-43	128	122	117	143	136	145	127	105	110	150	132	97	101	125	106	125	98	107	213	221	204	298	351	315	250	245	270
ENSG00000175600	76.5186	-1.41652	0.101681	-13.931	5.64782e-43	41	45	40	53	48	43	54	42	46	54	65	66	58	74	50	61	73	64	97	102	120	135	128	129	125	118	160
ENSG00000092098	195.008	-0.884841	0.0635598	-13.9214	6.45578e-43	126	153	169	195	199	223	136	142	141	120	133	102	128	139	125	120	141	124	267	252	256	329	307	387	313	317	337
ENSG00000184675	171.701	-1.09074	0.0783683	-13.9182	6.74915e-43	95	125	112	129	131	142	133	119	109	125	145	140	129	137	122	144	150	145	225	234	269	302	327	282	245	228	243
ENSG00000008086	67.344	-1.69385	0.12172	-13.916	6.95335e-43	39	42	30	58	37	40	26	28	39	59	54	47	30	40	42	44	43	46	112	108	111	142	139	132	155	107	99
ENSG00000087266	112.204	-1.08043	0.0776844	-13.9079	7.77943e-43	72	66	67	105	92	105	68	67	64	94	96	102	113	106	96	77	85	98	131	156	139	198	186	178	167	163	190
ENSG00000088812	995.543	-0.547802	0.0394063	-13.9014	8.52415e-43	864	816	886	915	883	974	791	802	803	835	969	962	828	927	892	880	844	837	1031	1054	1113	1439	1527	1479	1283	1269	1294
ENSG00000116771	1927.71	-0.462468	0.0332778	-13.8972	9.03193e-43	1442	1524	1468	1786	2012	1921	1360	1379	1480	2022	2058	2053	2072	2206	2234	1820	1834	1907	1764	1827	1765	2388	2425	2356	2442	2470	2582
ENSG00000140691	275.72	-0.871145	0.0627185	-13.8898	1.00119e-42	201	209	176	296	281	292	214	215	209	170	197	217	196	203	204	171	148	155	325	322	358	452	460	475	448	541	491
ENSG00000140943	941.176	-0.537661	0.0387218	-13.8852	1.06615e-42	830	849	795	891	900	877	797	737	709	892	862	883	804	830	846	754	798	770	1042	1083	1058	1326	1305	1274	1223	1230	1304
ENSG00000143375	35.1113	-2.34787	0.169143	-13.881	1.13083e-42	11	12	10	9	21	8	10	10	13	28	33	41	39	44	41	25	34	33	53	57	53	60	66	72	62	53	59
ENSG00000129472	185.459	-0.897465	0.0646648	-13.8787	1.16583e-42	158	142	159	170	165	145	133	132	135	120	134	151	135	144	159	119	141	128	218	239	217	355	333	355	260	274	286
ENSG00000164815	569.861	0.626605	0.0451799	13.8691	1.33266e-42	641	733	689	662	723	752	677	656	659	558	571	540	607	642	608	571	529	571	390	371	356	505	502	530	443	505	480
ENSG00000163703	153.432	-0.991702	0.0715138	-13.8673	1.36595e-42	96	112	96	134	141	138	106	110	119	120	107	120	129	127	124	100	111	113	199	175	193	239	234	251	241	311	274
ENSG00000279198	401.386	1.05571	0.0761355	13.8662	1.38623e-42	398	404	419	700	710	691	467	521	485	411	413	382	526	491	498	367	398	374	214	193	210	252	276	275	289	291	316
ENSG00000203760	402.788	0.787174	0.0567798	13.8636	1.43536e-42	513	497	517	542	573	547	440	458	464	340	363	372	483	537	481	380	383	393	237	242	255	350	333	323	294	306	337
ENSG00000067596	666.39	-0.604757	0.0436508	-13.8544	1.6312e-42	575	564	611	667	666	598	539	537	537	609	563	541	478	546	529	501	545	473	777	798	779	1007	1010	1058	908	891	926
ENSG00000117139	361.719	-0.910004	0.0657098	-13.8488	1.762e-42	218	242	288	272	296	309	207	258	229	356	393	377	332	288	329	350	345	360	437	429	439	588	558	562	451	452	484
ENSG00000116044	1800.18	0.417187	0.0301309	13.8458	1.83703e-42	1952	2073	2036	2175	2166	2356	1830	1882	1910	1858	1910	1884	1889	1953	1936	1749	1674	1739	1291	1260	1352	1792	1832	1815	1545	1592	1496
ENSG00000149346	158.337	-1.15196	0.0832258	-13.8414	1.95209e-42	100	111	121	127	130	114	92	113	107	123	121	129	110	105	113	109	108	128	220	218	225	313	329	329	210	238	206
ENSG00000280390	743.016	-1.78141	0.128777	-13.8333	2.18368e-42	303	322	310	415	448	445	418	390	460	586	560	551	479	464	404	544	525	549	1397	1408	1385	1555	1682	1621	991	1007	1029
ENSG00000111906	779.025	0.516605	0.0373613	13.8273	2.37357e-42	944	933	1000	1009	1074	998	862	862	912	724	707	657	750	788	733	705	709	740	551	582	592	745	742	777	681	702	723
ENSG00000270885	282.9	0.940326	0.0680432	13.8195	2.64086e-42	354	356	359	466	511	527	369	394	357	208	235	201	239	282	293	196	213	260	190	155	152	221	228	234	271	251	243
ENSG00000261505	855.093	0.540379	0.0391672	13.7967	3.62268e-42	1101	1107	1066	1156	1110	1133	971	959	907	808	793	763	801	835	838	726	806	765	594	611	607	794	823	808	792	768	847
ENSG00000165376	51.2682	-1.77243	0.128475	-13.7959	3.66368e-42	31	27	29	25	23	24	19	30	22	37	43	47	32	47	45	51	39	39	64	61	71	114	99	123	94	92	84
ENSG00000114446	52.1231	-9.44252	0.684609	-13.7926	3.83262e-42	0	0	0	0	0	0	0	1	0	0	1	3	0	2	0	1	0	0	124	130	127	181	224	176	188	157	162
ENSG00000180921	799.459	0.623813	0.045247	13.7868	4.14757e-42	817	883	872	1136	1228	1210	888	921	895	823	880	778	785	791	836	755	720	783	574	522	536	620	715	662	725	724	706
ENSG00000106144	429.431	0.690495	0.0500873	13.7858	4.20259e-42	636	583	533	611	664	615	507	509	470	371	393	378	390	375	347	363	368	373	284	338	324	384	394	403	353	370	365
ENSG00000148498	698.359	0.705742	0.0512122	13.7807	4.50816e-42	836	891	872	855	923	809	730	792	717	781	757	777	758	745	767	779	745	732	461	443	476	548	586	582	484	500	535
ENSG00000108312	1273.14	0.361493	0.0262465	13.773	5.01551e-42	1350	1414	1389	1633	1774	1716	1311	1335	1326	1201	1153	1233	1347	1356	1331	1102	1192	1143	912	996	988	1224	1292	1335	1172	1245	1270
ENSG00000104805	844.198	-0.626787	0.0455234	-13.7685	5.33585e-42	640	605	606	876	949	918	635	590	662	760	707	754	779	812	801	681	657	669	877	944	909	1175	1203	1220	1231	1244	1275
ENSG00000187017	181.499	-1.19582	0.0868595	-13.7673	5.4226e-42	69	83	91	148	150	139	74	105	87	218	214	207	245	233	215	157	169	179	212	212	177	264	266	241	236	289	278
ENSG00000198931	614.786	-0.997695	0.0724702	-13.767	5.44327e-42	373	418	371	518	559	523	403	383	431	489	500	523	679	697	677	435	427	462	683	735	740	851	955	868	1060	1029	1094
ENSG00000100979	416.878	-0.702982	0.0510813	-13.762	5.8265e-42	275	276	280	377	407	391	284	318	291	427	440	435	473	501	447	328	358	332	437	433	431	591	619	600	532	584	545
ENSG00000073067	270.196	-0.832896	0.0605302	-13.76	5.98509e-42	193	200	175	296	295	288	213	217	213	158	152	192	181	198	227	174	179	151	367	357	342	431	470	426	444	479	432
ENSG00000156650	161.913	-1.01156	0.0735575	-13.7519	6.6879e-42	110	97	111	142	117	138	103	133	129	132	140	125	139	135	144	117	111	105	224	217	246	287	275	272	227	222	228
ENSG00000124164	920.521	-0.554595	0.0403328	-13.7505	6.82147e-42	754	860	864	909	915	826	767	727	787	744	735	733	763	766	807	718	710	755	1122	1018	1049	1372	1476	1357	1240	1228	1170
ENSG00000167508	665.81	-0.768956	0.0559705	-13.7386	8.03425e-42	454	518	478	726	708	737	510	455	517	485	456	511	561	542	613	444	449	446	750	785	741	1034	1114	1009	1120	1103	1116
ENSG00000234945	383.483	0.62761	0.0456896	13.7364	8.27638e-42	437	438	462	582	565	597	442	435	438	340	394	411	391	356	352	325	325	304	286	270	276	351	346	345	317	347	335
ENSG00000198732	146.587	-0.939386	0.0684197	-13.7298	9.06556e-42	121	139	119	135	144	143	105	118	90	84	83	101	91	82	92	67	72	95	209	203	215	223	282	269	259	254	245
ENSG00000070778	147.019	0.995226	0.0724927	13.7286	9.20191e-42	184	185	203	177	224	219	180	179	168	169	151	167	151	149	170	139	162	137	85	83	75	123	116	113	88	102	90
ENSG00000130821	957.855	0.683668	0.0498068	13.7264	9.48654e-42	908	885	924	1099	1134	1091	773	863	897	1477	1456	1479	1222	1339	1257	1241	1199	1172	482	443	493	686	692	637	686	629	663
ENSG00000130511	367.913	0.839728	0.0611786	13.7259	9.55134e-42	386	427	389	573	590	584	454	460	405	331	379	362	390	414	452	350	346	343	181	215	245	259	274	296	294	332	311
ENSG00000146232	170.562	1.00984	0.0735728	13.7258	9.55867e-42	178	188	181	248	251	243	219	213	197	181	208	187	200	241	232	164	167	172	78	79	92	117	116	100	125	141	117
ENSG00000242802	282.706	0.973532	0.0710242	13.7071	1.23646e-41	338	310	292	437	480	493	322	325	351	301	319	281	312	341	371	237	225	270	139	172	172	196	198	202	229	197	209
ENSG00000004478	1306.9	0.461242	0.0336592	13.7033	1.30157e-41	1471	1480	1533	1750	1674	1761	1377	1371	1411	1250	1171	1152	1446	1475	1369	1193	1288	1245	951	920	975	1272	1217	1234	1243	1200	1158
ENSG00000131375	618.619	-0.476041	0.0347436	-13.7016	1.33212e-41	480	507	502	615	607	606	495	482	507	566	577	604	670	614	630	542	550	567	650	684	621	827	848	882	719	762	763
ENSG00000198961	686.9	-0.583146	0.0425651	-13.7001	1.35859e-41	482	538	492	572	682	686	499	524	514	662	742	632	737	799	745	589	623	677	676	721	704	995	914	1036	792	842	886
ENSG00000134057	2913.76	-0.352155	0.0257157	-13.6942	1.47315e-41	2344	2476	2392	2654	2641	2719	2391	2464	2401	2931	3052	3149	3278	3315	3221	2869	2857	2916	2638	2668	2672	3622	3648	3779	3417	3292	3459
ENSG00000074370	37.815	6.08829	0.444752	13.6892	1.57691e-41	75	74	57	114	99	112	73	69	70	31	30	31	35	33	35	28	28	34	0	0	3	0	5	1	0	1	1
ENSG00000263013	38.5321	-1.94513	0.142188	-13.68	1.78922e-41	18	20	22	22	23	23	11	17	21	24	21	26	20	18	22	19	17	30	68	72	65	99	94	84	76	72	59
ENSG00000197355	373.202	0.739735	0.0540892	13.6762	1.88331e-41	419	394	385	567	600	608	409	434	424	378	410	409	376	378	370	351	344	366	235	233	251	292	307	293	320	322	303
ENSG00000164880	1236.66	0.791939	0.0579566	13.6643	2.2154e-41	1203	1257	1345	1940	2045	2049	1366	1390	1441	1401	1481	1407	1265	1375	1274	1114	1123	1149	766	772	751	919	987	1001	961	953	1014
ENSG00000254894	29.6247	-5.93668	0.43483	-13.6529	2.59204e-41	2	1	1	3	1	1	1	0	2	6	7	18	11	7	7	4	7	5	67	76	75	123	94	77	62	94	75
ENSG00000112208	1496.43	0.427474	0.0313159	13.6504	2.67955e-41	1495	1504	1526	1937	1910	1939	1519	1613	1511	1613	1602	1640	1775	1683	1849	1451	1450	1464	953	953	1000	1450	1464	1471	1363	1352	1286
ENSG00000219438	226.024	0.850908	0.0623792	13.6409	3.05125e-41	238	235	240	317	361	315	266	239	252	251	258	238	252	296	262	251	242	243	130	151	117	142	149	180	155	180	174
ENSG00000132563	56.2273	-1.75089	0.128402	-13.636	3.26264e-41	29	21	29	43	37	45	30	36	34	27	25	28	30	20	25	16	34	20	85	80	100	102	120	123	131	123	172
ENSG00000125124	491.404	-0.591936	0.0434256	-13.631	3.48854e-41	435	433	448	445	448	462	382	395	366	396	425	417	441	471	475	368	395	406	546	506	594	746	731	732	632	715	630
ENSG00000165443	1130.32	-0.451868	0.0331565	-13.6283	3.61795e-41	941	840	844	1030	1068	1068	859	839	851	1134	1236	1187	1300	1300	1354	1139	1142	1094	1078	1032	1055	1497	1522	1575	1231	1322	1261
ENSG00000259867	27.0169	2.84039	0.208779	13.6048	4.99158e-41	44	63	41	52	56	56	56	43	47	32	20	23	26	19	24	19	22	27	6	5	3	11	9	9	8	10	4
ENSG00000185559	909.539	-10.4123	0.765597	-13.6002	5.31112e-41	2	2	4	1	1	1	1	1	5	0	0	4	0	0	0	21	16	23	2349	2299	2361	3086	3197	3116	3016	3060	3070
ENSG00000149480	1150.63	0.386484	0.0284249	13.5967	5.57101e-41	1304	1307	1296	1511	1472	1538	1145	1232	1292	1106	1131	1113	1068	1210	1167	1031	1017	1040	834	918	878	1167	1165	1094	1081	1123	1112
ENSG00000165338	39.8519	-7.04054	0.517829	-13.5963	5.60016e-41	0	0	2	2	1	1	0	1	1	3	4	5	3	11	6	4	7	4	113	81	91	143	140	146	103	130	122
ENSG00000110169	85.5868	-8.86073	0.651743	-13.5954	5.6592e-41	0	1	2	0	0	0	0	1	1	3	2	6	6	9	7	3	7	6	179	227	197	264	247	260	321	320	345
ENSG00000101161	1704.59	-0.412694	0.0303611	-13.5928	5.86218e-41	1448	1453	1490	1874	1836	1920	1320	1429	1476	1504	1524	1510	1586	1607	1496	1378	1363	1330	1695	1759	1774	2206	2366	2295	2357	2408	2305
ENSG00000214194	319.65	0.67428	0.0496326	13.5854	6.48234e-41	393	367	362	430	426	428	370	377	396	310	324	323	364	360	353	287	299	278	186	217	170	277	293	295	282	284	257
ENSG00000180964	87.6139	-9.23193	0.679645	-13.5835	6.65471e-41	1	0	1	1	0	0	0	1	0	0	1	1	0	0	1	1	0	3	213	228	194	294	333	323	298	293	296
ENSG00000136068	4357.19	0.663278	0.0488361	13.5817	6.81182e-41	5225	5269	5303	5694	5847	5865	4818	4856	4846	4921	4885	5212	3911	4227	4195	4188	4128	4307	2993	2980	3004	3597	3619	3823	3470	3526	3446
ENSG00000103275	1353.94	0.536426	0.0395018	13.5798	6.98858e-41	1630	1582	1632	1761	1772	1825	1499	1565	1540	1160	1240	1296	1305	1382	1352	1312	1338	1265	1007	1000	1019	1167	1216	1207	1173	1197	1341
ENSG00000065883	635.768	0.487265	0.0358845	13.5787	7.08942e-41	671	711	696	800	831	826	712	634	643	683	699	695	680	677	700	633	620	656	409	463	420	607	584	637	519	562	517
ENSG00000140941	652.827	-0.632695	0.0466021	-13.5765	7.29775e-41	550	605	590	621	579	691	478	458	509	500	552	512	625	546	571	545	502	482	697	721	747	1044	1053	1081	869	888	902
ENSG00000083720	249.444	0.755273	0.0556845	13.5634	8.7233e-41	316	317	300	319	343	343	294	308	315	236	243	259	265	259	251	249	223	221	163	157	156	254	214	212	185	201	176
ENSG00000250420	47.4578	6.04967	0.446112	13.5609	9.0271e-41	83	66	89	84	80	84	76	91	64	55	73	69	39	63	76	60	58	52	2	2	0	0	3	0	1	1	2
ENSG00000110721	840.539	-0.450477	0.0332228	-13.5593	9.22125e-41	678	756	725	887	912	837	683	698	715	779	756	720	779	822	773	646	633	693	832	856	911	1239	1246	1216	1090	1128	1027
ENSG00000139679	131.889	-1.06741	0.0787543	-13.5537	9.94762e-41	91	88	84	105	102	141	85	76	85	100	101	106	131	117	117	109	101	79	139	166	151	260	246	219	208	203	231
ENSG00000151623	42.2631	2.61534	0.19299	13.5517	1.02121e-40	37	46	51	59	52	58	42	46	45	62	77	73	73	71	70	69	56	70	8	6	8	7	14	5	6	13	5
ENSG00000123560	51.0817	-9.27489	0.684663	-13.5467	1.09329e-40	0	1	0	0	0	0	0	0	0	10	15	15	12	17	15	9	10	22	109	109	130	154	148	155	160	184	155
ENSG00000135048	3698.23	0.611959	0.0452127	13.5351	1.27816e-40	4206	4343	4259	4394	4482	4491	3893	4053	3915	4030	4164	4128	4055	4037	4031	4150	4069	4051	2436	2487	2478	3377	3261	3302	2663	2577	2694
ENSG00000121104	112.447	-1.09789	0.0811616	-13.5273	1.4217e-40	60	68	83	109	90	106	73	71	76	66	80	89	89	89	91	89	96	78	138	151	138	164	191	211	195	209	196
ENSG00000184205	126.042	-0.991653	0.0733274	-13.5236	1.49287e-40	103	90	91	95	109	96	81	89	79	105	106	107	96	104	116	110	104	96	148	141	148	209	202	231	201	223	179
ENSG00000044459	36.803	-9.26248	0.684933	-13.5232	1.5011e-40	0	0	0	0	0	0	0	0	0	0	0	0	0	0	1	0	0	1	92	101	97	120	123	131	109	142	119
ENSG00000271601	208.78	-0.908499	0.0671899	-13.5214	1.53818e-40	133	118	136	182	197	200	156	143	154	186	194	207	189	184	172	173	168	152	242	208	209	359	345	359	321	317	346
ENSG00000115875	2157.57	0.460136	0.0340361	13.5191	1.58603e-40	2569	2641	2495	2661	2720	2693	2177	2414	2281	2060	2046	2024	2380	2408	2272	2048	2008	2056	1469	1528	1548	2052	2125	2160	1999	1927	1951
ENSG00000204228	64.8905	-1.7739	0.13129	-13.5113	1.76095e-40	23	28	35	40	35	30	33	24	35	47	63	57	82	77	72	38	43	44	72	69	91	103	131	125	130	134	132
ENSG00000173848	1128.93	0.389913	0.0288621	13.5095	1.8035e-40	1185	1130	1189	1371	1400	1407	1226	1166	1126	1213	1168	1270	1284	1303	1316	1042	1149	1081	791	788	806	1086	1062	1078	1039	1040	975
ENSG00000137073	907.146	0.614208	0.0454885	13.5025	1.98313e-40	1114	1125	1130	1176	1174	1229	1004	948	951	1016	946	983	832	883	911	856	899	925	588	622	641	785	787	823	748	774	756
ENSG00000127663	256.508	-0.690072	0.0511113	-13.5014	2.01245e-40	186	179	201	255	267	238	188	184	184	236	225	238	233	245	219	217	235	217	306	294	282	353	398	382	345	364	344
ENSG00000100823	1665.01	-0.598054	0.0443253	-13.4924	2.27207e-40	1340	1373	1424	1689	1691	1658	1314	1366	1312	1199	1239	1306	1533	1644	1541	1267	1333	1272	1781	1860	1783	2329	2360	2276	2521	2690	2580
ENSG00000168434	146.288	-0.936477	0.0694093	-13.4921	2.28026e-40	109	116	97	144	127	128	103	107	94	129	109	134	100	108	119	102	114	94	174	186	182	223	234	270	254	244	219
ENSG00000197912	649.851	-0.548519	0.0406753	-13.4853	2.4981e-40	482	541	525	691	698	666	535	550	516	551	541	571	608	625	587	487	490	467	685	745	700	939	884	912	872	935	1019
ENSG00000132432	1185.72	0.808998	0.0599991	13.4835	2.55836e-40	1483	1528	1495	1465	1310	1366	1264	1293	1275	1226	1281	1213	1407	1404	1447	1427	1382	1462	647	683	634	912	963	970	793	816	875
ENSG00000133065	32.1024	-6.58789	0.488791	-13.4779	2.75878e-40	2	0	0	1	1	1	0	4	0	0	0	2	1	0	0	4	3	4	84	97	81	101	102	109	100	95	105
ENSG00000085563	979.78	0.61766	0.0458301	13.4772	2.78521e-40	1113	1193	1167	1225	1275	1350	1163	1182	1230	967	959	962	902	941	923	929	951	957	708	705	661	905	980	938	754	822	746
ENSG00000117650	450.118	-0.641126	0.0475793	-13.4749	2.87136e-40	319	347	378	401	403	370	358	352	352	450	390	440	444	467	391	419	394	414	433	503	471	697	648	591	596	624	634
ENSG00000091651	510.582	-0.505609	0.0375376	-13.4694	3.0905e-40	431	453	475	523	528	507	416	417	445	413	406	440	429	434	444	391	401	402	540	539	573	755	800	694	718	752	666
ENSG00000170385	1075.43	-0.522917	0.0388326	-13.4659	3.23694e-40	817	839	861	1099	1094	1106	849	841	834	1009	1057	1045	1110	1129	1061	872	858	854	1094	1065	1126	1682	1581	1581	1329	1357	1325
ENSG00000184545	68.6558	1.60942	0.119528	13.4649	3.28203e-40	86	89	70	154	123	147	92	96	92	62	82	72	66	76	62	65	68	64	27	30	23	30	38	38	41	38	48
ENSG00000071051	316.421	0.654439	0.0486225	13.4596	3.52401e-40	375	376	360	475	439	492	372	391	409	297	301	294	273	285	268	277	288	288	212	205	213	298	280	316	280	277	295
ENSG00000075303	284.023	0.750969	0.0558475	13.4468	4.18887e-40	328	350	337	442	401	455	334	338	302	275	273	280	310	324	307	251	221	254	184	181	181	275	287	249	213	205	202
ENSG00000028310	368.63	0.625476	0.046522	13.4447	4.30362e-40	449	456	444	518	546	521	401	405	415	373	410	376	352	344	327	321	334	328	233	266	253	331	342	338	329	305	330
ENSG00000078967	167.262	0.88604	0.0659036	13.4445	4.31612e-40	217	206	231	247	229	253	185	210	180	160	158	175	177	188	194	166	157	146	101	101	88	151	116	145	128	114	130
ENSG00000138028	481.644	0.781367	0.0581201	13.444	4.34194e-40	514	575	601	755	770	766	533	537	584	409	450	434	562	580	509	432	416	436	292	273	279	415	372	397	434	398	455
ENSG00000107951	515.143	0.601088	0.0447134	13.4431	4.39063e-40	574	597	579	648	625	627	587	559	524	581	565	581	534	578	570	558	550	554	351	317	338	481	441	467	386	394	386
ENSG00000271730	70.5276	-1.37917	0.102624	-13.4391	4.63666e-40	48	45	37	51	48	46	25	55	39	53	64	47	52	61	51	53	61	62	95	90	93	139	148	119	112	132	112
ENSG00000173598	1128.18	0.348368	0.0259229	13.4386	4.66395e-40	1205	1198	1206	1492	1468	1513	1159	1165	1208	1088	1108	1125	1166	1147	1203	990	1104	989	833	870	842	1185	1158	1184	1044	1040	1082
ENSG00000154556	273.127	-0.731887	0.0544944	-13.4305	5.19891e-40	201	184	186	214	248	234	200	158	197	289	286	301	308	293	296	259	274	242	273	335	316	374	373	379	323	340	343
ENSG00000112759	910.069	0.543862	0.0404957	13.4301	5.22238e-40	1007	1001	1008	1345	1406	1404	1042	1011	1033	823	790	810	912	902	851	786	812	846	633	609	609	856	875	837	915	918	862
ENSG00000100209	65.0153	-1.47059	0.1095	-13.43	5.22585e-40	31	34	42	52	36	46	39	37	45	32	34	46	57	51	59	56	43	36	76	101	85	130	127	120	135	130	115
ENSG00000162676	55.8372	1.90312	0.141761	13.4249	5.60064e-40	67	63	64	70	61	73	60	74	67	92	84	90	85	80	87	81	79	57	13	13	13	28	28	21	15	16	16
ENSG00000152315	31.4794	-2.30263	0.17154	-13.4233	5.71769e-40	7	10	10	12	11	16	15	16	11	12	32	30	32	25	28	15	22	24	48	46	46	60	76	65	70	65	65
ENSG00000197063	539.485	0.557208	0.0415127	13.4226	5.76839e-40	566	617	623	766	777	782	583	557	613	528	551	594	540	519	553	492	511	485	393	405	385	444	462	524	456	478	487
ENSG00000132437	571.212	-0.503961	0.0375488	-13.4215	5.85335e-40	505	463	450	574	597	567	429	440	466	543	494	507	556	549	616	482	471	478	565	590	593	795	781	790	766	744	825
ENSG00000185189	83.8788	1.2177	0.0907403	13.4196	6.00064e-40	104	107	120	151	144	148	115	115	115	86	78	77	67	89	85	60	78	67	45	47	38	67	57	64	61	65	43
ENSG00000197496	169.068	-0.942598	0.0702405	-13.4196	6.00064e-40	132	106	141	167	143	148	130	105	105	121	146	147	142	114	141	117	120	130	192	222	221	260	336	260	263	284	252
ENSG00000248858	41.507	5.51122	0.410803	13.4157	6.31486e-40	58	63	66	81	66	77	54	67	53	47	55	61	62	66	45	59	52	70	0	0	1	1	5	3	0	2	1
ENSG00000108819	307.065	-0.737779	0.0550464	-13.4029	7.50804e-40	245	205	226	316	284	311	224	222	257	266	221	250	281	285	286	249	209	232	354	381	319	431	493	472	429	480	504
ENSG00000176783	362.542	0.661144	0.0493438	13.3987	7.93205e-40	443	443	435	520	516	484	385	388	433	313	342	321	389	386	387	355	363	366	226	282	254	337	328	306	270	301	285
ENSG00000196199	512.977	0.592466	0.0442194	13.3983	7.97111e-40	641	612	639	681	711	702	595	610	564	456	463	458	509	483	473	485	500	496	343	379	414	439	472	454	448	454	460
ENSG00000258727	131.51	-1.10054	0.082151	-13.3966	8.15464e-40	90	87	100	111	99	126	91	96	103	86	87	80	73	86	87	76	77	100	176	190	207	194	209	231	277	228	242
ENSG00000108960	1021.01	0.407963	0.030459	13.3938	8.4624e-40	1086	1114	1092	1393	1328	1385	1078	1145	1056	941	975	1036	1110	1123	1104	932	916	892	715	794	729	1065	1059	1028	930	942	890
ENSG00000172159	71.8257	1.39269	0.104059	13.3837	9.69773e-40	112	91	102	113	128	135	102	103	99	50	57	65	81	86	68	66	57	65	29	26	51	52	51	48	41	47	35
ENSG00000110244	83.0564	-1.52352	0.113877	-13.3786	1.03681e-39	47	35	49	53	59	47	39	36	28	81	76	79	81	94	100	79	77	72	85	84	120	106	137	130	159	159	164
ENSG00000126749	759.308	0.543409	0.0406329	13.3736	1.10884e-39	1010	1011	1026	1063	1053	1079	792	853	848	646	681	693	684	660	713	615	605	616	588	573	579	767	727	762	692	679	703
ENSG00000165806	271.363	-0.78418	0.0586496	-13.3706	1.15412e-39	230	255	235	267	242	248	212	177	185	183	241	197	220	234	206	176	189	184	307	355	298	454	468	472	435	422	376
ENSG00000172775	638.523	-0.506691	0.0379056	-13.3672	1.20761e-39	621	589	609	637	621	653	547	517	526	460	469	480	526	536	568	481	498	493	715	713	682	970	985	977	867	853	913
ENSG00000269604	466.596	-0.550821	0.0412333	-13.3586	1.35381e-39	370	385	378	497	496	519	410	366	377	386	416	410	357	384	399	347	345	339	512	515	513	679	660	690	688	672	697
ENSG00000204147	192.917	-0.810425	0.06068	-13.3557	1.40731e-39	137	139	139	169	158	165	133	147	152	189	191	190	190	178	170	156	152	141	229	211	232	286	327	312	265	272	246
ENSG00000182108	239.451	-0.932786	0.0698506	-13.354	1.43901e-39	171	170	181	233	250	238	156	203	160	164	154	146	188	184	212	139	137	138	270	300	276	415	418	386	441	464	439
ENSG00000149930	598.809	-0.553783	0.0414716	-13.3533	1.45211e-39	488	487	489	635	672	677	465	479	519	461	477	463	475	508	516	432	504	424	633	728	622	891	830	908	884	911	876
ENSG00000234545	458.291	0.551209	0.0412803	13.3528	1.46076e-39	500	510	515	550	647	680	502	519	509	432	438	464	504	515	516	417	436	421	312	326	312	391	407	429	383	431	416
ENSG00000181649	68.6414	1.45174	0.108765	13.3474	1.56993e-39	95	94	94	149	144	140	106	77	92	59	65	63	59	73	71	50	41	51	39	30	31	44	53	43	43	41	41
ENSG00000133597	162.827	1.13052	0.084701	13.3471	1.57493e-39	222	222	223	283	292	323	197	204	223	110	133	125	181	183	186	114	114	122	96	113	101	99	110	119	120	119	126
ENSG00000127241	34.0786	-9.14212	0.68535	-13.3393	1.74755e-39	0	0	0	0	0	0	0	0	0	1	0	0	1	0	0	1	3	1	87	97	87	125	103	129	102	105	116
ENSG00000171566	659.542	-0.514392	0.038575	-13.3348	1.85526e-39	537	557	503	613	584	586	494	541	522	641	603	623	750	721	680	584	636	646	668	681	649	887	911	954	843	784	779
ENSG00000265168	98.5905	1.29837	0.0974008	13.3302	1.97438e-39	124	146	134	148	157	164	95	107	126	119	111	120	113	108	147	93	91	88	30	47	41	65	67	53	68	58	66
ENSG00000176225	284.287	0.914815	0.0686308	13.3295	1.99046e-39	442	437	400	415	405	420	376	346	365	230	234	269	254	230	260	222	256	233	187	174	189	247	295	272	201	184	200
ENSG00000117868	1026.57	0.391614	0.0293844	13.3273	2.04927e-39	1145	1158	1118	1249	1359	1282	1119	1058	1079	1018	1051	1043	1037	1077	1023	955	1016	965	785	769	776	1021	1022	989	901	968	929
ENSG00000014216	1166.1	0.623131	0.0467605	13.326	2.08387e-39	1214	1318	1341	1905	1884	1870	1276	1331	1319	1138	1094	1129	1116	1214	1195	927	935	956	742	834	757	1045	1099	1069	1065	1121	1074
ENSG00000228302	628.048	0.720053	0.054056	13.3205	2.2424e-39	781	779	729	851	919	875	632	606	664	652	668	664	760	748	784	562	646	588	362	342	390	566	615	576	434	447	485
ENSG00000151806	1141.59	-0.435354	0.0326858	-13.3193	2.2761e-39	897	916	947	1135	1130	1161	948	892	970	1096	1126	1118	1152	1125	1123	1022	1062	1021	1137	1142	1178	1579	1643	1642	1381	1274	1349
ENSG00000005483	604.755	0.63492	0.0476741	13.3179	2.31905e-39	729	783	732	852	841	826	651	658	697	623	602	570	559	575	560	586	586	598	463	401	428	550	545	601	494	456	472
ENSG00000071564	1410.27	0.591507	0.0444296	13.3133	2.46396e-39	1436	1496	1507	2180	2232	2314	1582	1606	1617	1352	1332	1374	1368	1424	1376	1192	1289	1247	960	975	1010	1210	1317	1271	1221	1358	1332
ENSG00000125846	144.166	-0.908512	0.0682493	-13.3117	2.51861e-39	122	113	111	106	129	137	88	104	120	119	117	108	121	114	109	87	99	93	192	188	183	221	241	241	237	246	208
ENSG00000197024	222.717	0.804367	0.0604386	13.3088	2.61482e-39	277	312	283	301	297	283	253	292	284	226	219	240	224	218	214	206	206	203	140	152	143	177	173	191	160	182	183
ENSG00000149735	21.9422	-2.90712	0.218555	-13.3015	2.88194e-39	7	9	5	6	9	9	8	5	6	8	11	5	8	10	6	4	4	7	43	40	42	71	38	62	56	69	66
ENSG00000128585	952.537	0.558534	0.0420288	13.2893	3.39043e-39	1090	1089	1048	1322	1318	1308	1118	1163	1107	917	887	930	913	916	923	864	872	888	726	719	615	918	1013	996	722	791	776
ENSG00000086619	29.3659	-2.81833	0.21211	-13.2871	3.48959e-39	5	10	13	13	5	12	6	15	5	19	15	14	15	16	24	7	15	7	64	60	41	82	100	87	61	47	61
ENSG00000136897	1090.1	-0.482735	0.0363361	-13.2853	3.57463e-39	987	949	908	1066	1070	1021	881	896	880	908	951	967	1121	1121	1130	889	870	926	1047	1148	1058	1479	1617	1649	1421	1475	1420
ENSG00000026950	19.7886	-4.45345	0.335296	-13.2821	3.72535e-39	2	0	5	2	2	5	4	1	1	2	6	7	2	4	7	6	6	3	59	30	47	53	62	53	67	52	64
ENSG00000254999	1023.68	0.513095	0.0386394	13.2791	3.88004e-39	1272	1314	1243	1261	1334	1366	1088	1206	1220	949	961	887	980	1023	993	912	896	900	794	735	774	983	971	946	951	918	966
ENSG00000156510	748.184	0.48726	0.0366953	13.2785	3.9047e-39	933	930	957	1051	1019	1015	821	843	770	650	678	657	751	728	735	633	606	617	527	534	616	739	735	770	689	727	693
ENSG00000108406	341.105	-0.599636	0.0451762	-13.2733	4.18711e-39	271	290	294	309	344	323	264	260	270	296	282	293	312	303	314	281	293	309	354	381	346	535	538	510	430	449	493
ENSG00000146963	357.664	0.639047	0.0481514	13.2716	4.27944e-39	436	438	440	499	501	529	393	448	409	307	320	320	309	360	335	327	345	356	268	270	258	305	332	351	285	304	285
ENSG00000137404	289.923	0.790973	0.0596032	13.2707	4.33175e-39	329	345	347	455	502	518	307	324	313	283	283	284	311	299	316	237	240	252	178	179	172	232	255	263	226	263	236
ENSG00000198074	1411.14	0.457778	0.0345079	13.2659	4.61443e-39	1170	1208	1172	1298	1277	1298	1071	1030	1074	2083	2127	2038	2310	2229	2270	2086	2132	2137	672	700	671	955	984	1034	951	962	919
ENSG00000280734	40.9201	-2.07319	0.156388	-13.2567	5.21349e-39	10	20	24	16	31	23	15	17	28	13	11	29	29	20	22	17	16	9	85	80	86	81	84	99	99	83	80
ENSG00000069869	480.686	0.517069	0.0390077	13.2556	5.28785e-39	552	567	526	596	637	611	520	496	530	527	504	502	534	530	492	450	473	451	327	332	336	451	458	449	413	416	385
ENSG00000135622	32.7622	-9.09349	0.68649	-13.2464	5.97598e-39	0	0	0	0	0	0	0	0	0	0	0	0	0	0	0	0	0	0	89	98	91	115	112	91	106	119	95
ENSG00000185000	636.289	-0.60374	0.0455826	-13.245	6.08428e-39	500	482	491	666	686	715	515	503	517	540	536	525	554	531	541	433	500	462	653	720	721	897	902	920	988	1001	985
ENSG00000100941	2752.34	-0.407643	0.0307845	-13.2418	6.34248e-39	2534	2619	2541	2791	2756	2869	2403	2394	2408	2186	2321	2235	2394	2353	2453	2167	2238	2216	3035	2998	3077	3966	4043	3968	3421	3524	3312
ENSG00000027001	557.664	0.553845	0.0418343	13.239	6.5788e-39	651	671	648	731	765	740	606	635	640	522	544	504	590	565	613	514	525	530	359	360	344	573	587	573	485	488	453
ENSG00000025796	1337.75	-0.435088	0.032875	-13.2346	6.97457e-39	1139	1165	1127	1385	1327	1319	1096	1113	1134	1188	1130	1173	1256	1310	1260	1183	1215	1209	1358	1455	1424	1818	2015	1905	1569	1663	1591
ENSG00000120802	3224.18	0.314154	0.0237388	13.2337	7.05031e-39	3199	3130	3156	4099	4124	4183	3247	3153	3285	3367	3458	3399	3710	3760	3569	3139	3112	3046	2322	2395	2360	3270	3311	3324	2836	2898	2983
ENSG00000130827	165.103	1.02343	0.0773466	13.2317	7.23887e-39	219	210	197	259	258	267	184	223	213	165	182	197	138	134	139	164	164	162	113	94	95	115	128	116	111	112	124
ENSG00000183963	399.988	0.700507	0.0529451	13.2308	7.32292e-39	430	430	410	625	595	634	476	449	513	393	396	353	441	456	408	379	326	372	253	262	270	349	332	339	354	348	326
ENSG00000114120	753.338	-0.520816	0.0393712	-13.2283	7.56491e-39	626	611	621	717	744	728	587	535	605	726	708	756	772	744	822	607	622	659	827	766	844	1060	1068	1090	916	878	927
ENSG00000136536	1091.53	-0.400687	0.030293	-13.227	7.69135e-39	887	879	890	1111	1157	1173	902	878	863	1040	1100	1038	1087	1201	1047	951	1008	953	1064	1065	1071	1505	1523	1530	1267	1335	1322
ENSG00000213699	404.968	0.558233	0.0422316	13.2184	8.62597e-39	489	502	466	631	550	595	446	477	484	361	363	356	365	370	361	323	340	388	299	299	288	397	405	375	393	375	359
ENSG00000080823	125.179	1.04692	0.0792035	13.2181	8.65843e-39	145	138	129	190	184	191	132	141	151	151	134	143	173	157	151	133	141	124	72	66	75	82	83	63	69	89	85
ENSG00000110851	397.754	0.625505	0.0473265	13.2168	8.79991e-39	522	515	508	540	547	572	442	457	432	387	354	373	339	369	410	377	340	366	286	282	287	389	379	377	315	327	337
ENSG00000074964	448.562	-0.661323	0.0500443	-13.2148	9.0375e-39	332	298	310	416	428	477	306	333	361	481	466	436	434	429	442	375	370	368	477	485	483	588	632	623	638	645	634
ENSG00000101266	1886.52	-0.453297	0.0343035	-13.2143	9.08809e-39	1715	1746	1748	1825	1806	1830	1618	1541	1629	1583	1606	1579	1637	1673	1650	1622	1584	1622	1984	2098	2043	2679	2750	2728	2299	2484	2433
ENSG00000056097	2093.96	-0.304588	0.0230506	-13.2139	9.12976e-39	1763	1803	1793	2167	2203	2182	1754	1835	1742	1975	1965	1932	2163	2259	2122	1875	2008	2016	2034	1988	2028	2755	2722	2694	2402	2547	2391
ENSG00000221838	280.399	0.811012	0.0613876	13.2113	9.44431e-39	327	332	322	486	503	456	324	305	332	245	276	263	279	282	286	236	242	240	163	193	180	222	212	227	223	268	254
ENSG00000153774	297.915	-0.911173	0.0689888	-13.2075	9.92527e-39	239	247	245	246	233	276	221	184	155	208	223	213	247	288	277	241	245	275	391	350	359	515	508	443	411	445	475
ENSG00000183955	317.173	0.682848	0.0517142	13.2043	1.0361e-38	382	356	367	420	417	467	365	324	378	307	308	332	364	335	328	329	324	312	210	219	239	244	267	262	228	239	280
ENSG00000157538	460.078	0.53493	0.0405148	13.2033	1.04851e-38	523	550	585	596	691	641	483	509	506	460	409	429	444	458	448	414	412	428	351	346	328	433	463	437	391	411	390
ENSG00000127580	120.993	1.10959	0.0840568	13.2005	1.08761e-38	125	135	140	195	206	205	130	144	125	123	144	163	153	151	144	121	121	118	59	58	59	91	94	80	75	75	66
ENSG00000122707	22.3187	-5.29461	0.401167	-13.198	1.1239e-38	0	2	0	4	1	1	1	2	3	4	10	5	4	5	9	4	9	5	53	51	44	70	78	79	50	72	61
ENSG00000137171	544.793	-0.829719	0.0628846	-13.1943	1.18005e-38	360	368	319	503	506	579	417	373	427	478	478	496	504	538	539	393	380	399	628	634	648	808	753	773	886	909	851
ENSG00000161328	24.6342	3.63231	0.275334	13.1924	1.20973e-38	41	43	41	40	63	51	35	42	48	24	23	24	22	36	28	22	29	24	3	3	2	4	9	1	8	0	3
ENSG00000172915	20.3865	-3.56722	0.270574	-13.1839	1.35353e-38	1	3	4	5	3	4	5	12	3	12	5	7	7	4	5	0	3	5	43	45	51	60	79	67	38	50	49
ENSG00000129654	41.9101	2.23574	0.169681	13.1762	1.49868e-38	45	49	57	109	101	109	70	73	78	35	31	30	42	43	47	30	37	25	9	10	10	14	23	23	19	22	18
ENSG00000102109	152.607	-1.00685	0.0764413	-13.1715	1.59297e-38	91	98	95	161	169	161	104	130	113	86	87	89	95	120	107	81	86	80	228	225	187	252	277	264	263	297	275
ENSG00000275993	124.034	1.05859	0.0803724	13.1711	1.60098e-38	139	180	158	173	193	190	130	161	164	135	111	119	150	120	151	132	108	131	61	79	66	88	80	83	89	97	80
ENSG00000153446	18.3002	-3.64372	0.276686	-13.1691	1.64291e-38	8	3	3	5	1	4	5	2	4	6	0	2	5	3	7	4	3	3	29	48	45	49	52	56	43	66	56
ENSG00000180817	1676.74	0.408343	0.0310113	13.1675	1.67675e-38	1713	1810	1850	2113	2068	2154	1745	1718	1746	1572	1716	1627	1989	2013	1971	1619	1634	1650	1182	1209	1109	1587	1633	1593	1564	1564	1491
ENSG00000181220	275.559	0.658139	0.0499827	13.1673	1.68022e-38	303	329	290	401	416	394	343	319	327	254	261	255	260	292	287	246	259	274	192	177	180	232	250	262	231	255	224
ENSG00000141542	75.654	-1.35437	0.102983	-13.1515	2.07154e-38	46	28	44	58	56	55	37	34	36	65	78	89	82	94	77	55	70	54	91	95	90	137	127	130	99	117	133
ENSG00000080608	905.114	0.458039	0.034831	13.1503	2.1026e-38	1010	1038	1062	1075	1198	1060	970	944	930	944	954	988	952	954	1004	908	863	868	627	631	645	865	897	842	776	783	799
ENSG00000119138	59.668	-8.98972	0.683836	-13.146	2.22442e-38	0	0	0	1	0	1	0	0	1	0	0	0	0	0	0	2	3	0	163	185	160	215	204	195	184	172	183
ENSG00000251562	2495.79	0.598273	0.0455104	13.1459	2.22782e-38	3232	3306	3424	3345	3366	3299	2941	2768	2911	2277	2394	2291	2233	2344	2214	2161	2141	2088	1814	1838	1861	2505	2542	2556	1957	2061	2077
ENSG00000139055	42.9618	-7.24775	0.551551	-13.1407	2.3845e-38	0	1	1	0	2	0	1	1	1	12	20	13	15	9	11	12	11	11	103	110	105	149	136	145	110	113	105
ENSG00000115993	628.687	0.675023	0.0513737	13.1395	2.422e-38	710	718	720	815	768	805	712	674	745	705	721	710	698	680	701	672	572	671	437	376	390	595	599	529	424	446	449
ENSG00000158874	6675.15	-0.542422	0.0412872	-13.1378	2.47575e-38	6363	6372	6588	6746	6958	6894	5694	5526	5699	4161	4177	4303	5333	5407	5534	4412	4619	4569	7849	8006	7838	9795	10082	10227	10074	9883	10155
ENSG00000165650	1527.29	0.481448	0.0366466	13.1376	2.47929e-38	1764	1821	1767	2219	2211	2183	1828	1748	1898	1327	1390	1304	1245	1311	1255	1207	1272	1317	1189	1276	1235	1581	1621	1645	1380	1347	1351
ENSG00000106049	916.415	0.457397	0.0348184	13.1366	2.50999e-38	972	988	930	1070	1112	1138	948	993	973	937	996	927	1044	1092	1102	981	958	971	567	588	632	842	932	827	761	794	814
ENSG00000167306	616.419	0.597656	0.0455168	13.1304	2.72299e-38	678	693	706	828	851	816	596	652	640	709	743	693	634	639	625	633	643	640	442	419	387	512	582	543	469	484	475
ENSG00000156471	1263.22	0.473515	0.0360641	13.1298	2.74378e-38	1465	1556	1464	1535	1609	1635	1351	1380	1342	1176	1311	1367	1222	1314	1278	1166	1238	1171	902	967	949	1203	1192	1199	1124	1134	1066
ENSG00000166676	159.515	-1.01286	0.0771634	-13.1262	2.87656e-38	125	139	114	146	151	162	110	97	87	97	118	101	123	137	111	101	84	103	188	180	198	255	314	305	278	294	305
ENSG00000023516	519.122	-0.730074	0.0556221	-13.1256	2.89819e-38	321	388	345	475	464	502	413	377	375	498	515	502	444	498	505	463	473	484	582	609	613	847	819	763	662	637	594
ENSG00000104611	31.0746	-9.01608	0.687022	-13.1234	2.98142e-38	0	0	0	0	0	0	0	0	0	0	0	0	1	0	0	1	0	1	79	89	83	120	116	111	72	104	98
ENSG00000255438	37.9224	-8.98592	0.68497	-13.1187	3.17125e-38	0	0	1	0	0	0	0	0	0	0	1	0	0	0	0	0	1	1	90	95	91	123	142	126	139	124	139
ENSG00000137055	614.495	0.510011	0.0388874	13.1151	3.32527e-38	635	641	688	823	732	740	609	650	633	700	719	701	711	689	729	611	661	630	355	412	425	569	595	564	465	503	495
ENSG00000149328	38.1615	-9.00202	0.68698	-13.1038	3.8581e-38	1	0	0	0	0	0	0	0	0	0	0	0	0	0	0	0	0	0	86	99	79	124	141	166	111	140	140
ENSG00000136478	1072.27	0.487844	0.0372395	13.1002	4.04218e-38	1231	1271	1244	1303	1325	1365	1132	1139	1135	1105	1183	1116	1061	1081	1146	1106	1056	1040	743	763	782	1044	1017	1030	880	901	908
ENSG00000197265	603.218	0.63407	0.0484055	13.0991	4.09517e-38	693	761	713	727	840	792	738	648	699	545	577	549	685	687	713	557	585	574	366	398	367	561	584	594	470	485	519
ENSG00000148459	288.448	0.679764	0.0519285	13.0904	4.59291e-38	294	320	313	378	369	372	316	353	317	317	274	331	335	344	370	320	296	289	166	172	183	241	231	263	213	228	223
ENSG00000175224	549.259	-0.494478	0.0377939	-13.0835	5.02384e-38	469	509	456	530	553	480	434	449	453	525	485	494	510	545	507	467	468	479	568	596	528	739	798	771	716	737	741
ENSG00000153879	841.362	0.478767	0.0366008	13.0808	5.2064e-38	932	976	962	1067	1136	1152	902	898	855	834	864	804	879	891	953	724	793	845	570	593	615	847	833	893	693	752	666
ENSG00000048471	129.698	-1.00748	0.0770279	-13.0795	5.29265e-38	85	121	103	96	103	94	116	92	105	85	92	75	88	97	81	87	87	80	186	183	176	232	238	234	210	185	224
ENSG00000170677	747.796	0.427394	0.0326767	13.0795	5.29265e-38	753	789	777	999	996	1033	789	833	835	695	732	733	804	783	813	689	707	748	500	552	570	751	722	756	653	693	678
ENSG00000274523	1147.81	0.634933	0.0485473	13.0787	5.3467e-38	1148	1127	1148	1650	1593	1626	1177	1208	1204	1227	1227	1217	1512	1456	1502	1183	1193	1139	642	665	670	904	987	909	976	1020	966
ENSG00000156711	761.238	0.600498	0.0459227	13.0763	5.51461e-38	803	803	848	1084	1042	1166	738	845	808	776	788	831	866	941	910	717	698	682	502	485	488	645	615	654	712	664	648
ENSG00000155304	490.771	-0.578492	0.0442547	-13.0719	5.83976e-38	352	389	380	500	462	482	377	400	360	444	496	442	461	544	519	402	384	437	489	556	531	719	702	678	681	581	653
ENSG00000087074	231.068	0.791333	0.0605482	13.0695	6.02422e-38	275	257	314	353	383	375	258	264	242	195	229	220	239	257	252	208	185	224	157	131	137	200	195	185	206	185	192
ENSG00000158528	523.182	0.746325	0.0571071	13.0689	6.06976e-38	599	613	649	734	765	804	664	682	675	466	505	496	447	449	463	484	499	504	402	377	340	464	502	500	389	366	389
ENSG00000264843	42.6807	2.12212	0.162397	13.0675	6.17445e-38	51	59	37	78	86	82	68	52	71	55	57	63	40	47	54	39	42	42	17	15	13	16	14	19	14	15	12
ENSG00000155393	502.423	-0.548299	0.0419702	-13.064	6.46116e-38	418	411	470	523	534	479	411	419	457	394	413	392	408	413	389	350	392	390	563	584	609	751	829	793	641	685	650
ENSG00000100003	69.4043	1.31824	0.100934	13.0605	6.76608e-38	88	101	97	118	130	136	102	121	119	51	47	49	54	61	56	52	50	56	26	40	44	42	44	48	57	51	59
ENSG00000103502	429.887	-0.786885	0.060256	-13.059	6.89201e-38	292	322	307	476	488	478	353	324	333	257	267	297	333	344	293	273	282	290	527	541	534	640	667	689	745	766	742
ENSG00000138069	3252.97	-0.255638	0.0195761	-13.0587	6.91369e-38	2777	2899	2787	3261	3328	3303	2768	2873	2814	3258	3182	3139	3364	3475	3533	3140	3084	3142	3005	3123	3051	4010	4015	4052	3685	3730	3760
ENSG00000153823	43.5732	5.84018	0.447225	13.0587	6.91369e-38	59	77	49	65	74	78	68	69	81	60	40	66	68	54	64	70	62	51	3	0	0	3	1	2	0	1	1
ENSG00000006530	422.784	0.520681	0.0399029	13.0487	7.88006e-38	468	471	479	550	582	587	455	477	444	420	459	403	435	466	444	387	380	420	303	302	286	393	377	420	364	385	355
ENSG00000132792	649.145	-0.501405	0.0384319	-13.0466	8.09832e-38	622	605	603	685	644	617	532	518	559	481	457	511	572	573	559	508	482	522	716	732	703	973	969	938	882	931	889
ENSG00000117245	48.995	2.23303	0.171218	13.042	8.5918e-38	42	55	41	57	50	65	43	51	51	77	83	97	90	98	98	69	76	68	7	12	9	13	9	12	11	15	10
ENSG00000165782	301.152	-0.72278	0.0554272	-13.0402	8.80217e-38	250	276	232	301	299	335	224	209	219	198	218	181	265	270	252	222	222	206	349	371	333	488	474	479	455	455	511
ENSG00000101773	749.495	0.458546	0.0351907	13.0303	1.00116e-37	875	859	856	1003	1003	1060	921	827	826	634	626	679	752	716	760	639	681	654	588	563	581	720	784	792	674	650	715
ENSG00000140682	28.6321	2.52972	0.194178	13.0278	1.03393e-37	40	48	45	74	65	73	33	46	46	26	23	34	33	23	29	25	23	20	6	8	7	13	14	13	6	8	7
ENSG00000183888	118.653	1.08921	0.0836166	13.0262	1.05484e-37	113	151	122	188	184	172	139	128	148	135	134	137	157	164	161	113	110	134	50	53	57	81	81	81	80	88	69
ENSG00000151135	728.262	-0.489554	0.037588	-13.0242	1.08222e-37	521	594	544	778	683	753	588	564	537	699	781	735	790	723	759	638	681	635	729	701	720	1009	974	1003	952	925	888
ENSG00000244486	19.9226	-5.23101	0.402016	-13.012	1.27025e-37	1	2	2	2	0	2	3	1	1	0	2	1	1	1	4	2	2	2	34	45	55	65	68	74	60	64	70
ENSG00000205808	230.331	-0.726913	0.0558816	-13.0081	1.33557e-37	178	202	179	189	231	237	174	179	198	167	187	174	206	207	190	138	163	160	264	301	290	357	347	355	346	377	321
ENSG00000111885	5496.71	-0.342242	0.0263204	-13.0029	1.42857e-37	4300	4290	4355	5786	5792	5802	4510	4546	4364	5684	5633	5717	5953	5771	5993	5123	5227	5111	5120	5293	5102	7245	7382	7213	6218	6290	6205
ENSG00000124783	3979.53	-0.307759	0.0236726	-13.0006	1.47135e-37	3357	3363	3344	4094	4168	4068	3294	3328	3285	3946	3871	4038	4124	4243	4209	3727	3714	3859	3640	3873	3707	5293	5408	5269	4354	4551	4438
ENSG00000165029	1059.25	-0.708404	0.0544973	-12.9989	1.50419e-37	859	862	819	944	1020	1012	883	862	765	898	888	898	816	795	864	826	829	863	1344	1390	1317	1711	1784	1708	1326	1301	1355
ENSG00000096070	527.039	-0.49617	0.038171	-12.9986	1.50923e-37	442	445	450	529	589	551	424	453	485	429	450	428	408	451	403	407	401	457	549	606	587	769	759	778	741	725	722
ENSG00000197122	726.152	-0.595201	0.045801	-12.9954	1.57356e-37	621	566	581	783	831	799	559	572	570	558	647	607	521	600	633	523	508	524	806	820	811	1035	1057	1079	1078	1177	1099
ENSG00000138767	357.788	-0.619111	0.0476686	-12.9878	1.73555e-37	274	273	292	329	325	336	270	260	269	349	366	322	361	371	332	340	300	309	409	364	405	541	543	515	424	436	449
ENSG00000255398	30.0494	2.64566	0.203725	12.9864	1.76623e-37	51	44	49	48	39	50	42	42	47	41	43	36	39	39	33	33	32	34	7	4	2	6	8	11	8	10	11
ENSG00000261465	43.5256	-1.70775	0.131506	-12.9861	1.77267e-37	30	19	21	30	32	29	16	26	18	30	27	27	24	35	26	33	31	16	64	66	84	83	91	76	95	90	79
ENSG00000152778	44.7237	-8.89326	0.684946	-12.9839	1.82444e-37	0	1	0	1	0	0	0	0	0	1	1	0	0	2	0	0	5	1	101	116	123	176	174	161	142	130	129
ENSG00000108298	4657.71	-0.54098	0.0416674	-12.9833	1.83731e-37	3762	3940	3869	4568	4600	4749	3466	3645	3547	3877	3779	3923	5000	4928	4966	3838	3891	3961	4891	4927	4970	6063	6190	6140	6584	6645	6684
ENSG00000189091	2862.68	-0.473627	0.0364825	-12.9823	1.86021e-37	2590	2750	2662	2653	2821	2827	2305	2399	2427	2391	2501	2541	2380	2469	2365	2311	2345	2422	3153	3152	3178	4101	4203	4199	3642	3734	3666
ENSG00000147604	9757.54	0.545439	0.0420215	12.98	1.91671e-37	11632	12162	11920	11671	11607	11736	10755	11139	10969	9094	9165	9198	10581	11071	10806	9652	9583	9595	6525	6806	6710	9129	9302	9335	8136	8234	8339
ENSG00000111846	581.057	-0.587728	0.0453016	-12.9737	2.08053e-37	493	466	434	503	556	574	418	444	415	597	610	523	550	562	566	510	550	544	628	567	606	883	857	878	724	737	678
ENSG00000135164	436.582	0.556332	0.0428962	12.9693	2.20225e-37	478	509	485	550	569	534	502	483	484	480	454	445	477	467	496	448	396	426	297	282	321	380	419	418	359	349	344
ENSG00000185651	1270.23	0.40574	0.0312878	12.968	2.23866e-37	1446	1436	1523	1559	1648	1558	1342	1292	1353	1249	1238	1248	1286	1338	1322	1149	1181	1298	931	976	965	1257	1238	1258	1128	1138	1178
ENSG00000149573	1133.11	0.412036	0.0317809	12.9649	2.32961e-37	1157	1166	1212	1483	1521	1534	1103	1235	1148	1108	1189	1200	1331	1315	1305	1033	1045	1025	823	762	820	1099	1104	1100	1036	1017	1027
ENSG00000075426	236.189	0.79944	0.0616789	12.9613	2.43916e-37	278	283	287	356	364	345	310	290	269	223	209	241	228	253	201	201	230	248	156	132	155	207	247	186	194	160	183
ENSG00000184208	163.574	-0.85648	0.0660833	-12.9606	2.46071e-37	122	137	132	160	132	146	111	132	102	128	129	129	141	145	152	90	109	139	211	219	189	258	255	285	237	253	244
ENSG00000103024	34.611	-1.89655	0.146364	-12.9577	2.55288e-37	20	19	11	19	22	30	19	22	15	7	10	13	22	17	11	9	16	16	56	52	63	82	81	78	99	82	75
ENSG00000103319	496.053	-0.630297	0.0486726	-12.9497	2.83264e-37	424	430	470	471	458	499	402	400	414	407	374	343	358	377	361	373	392	399	603	621	606	755	801	808	697	652	676
ENSG00000120254	1081.7	0.410658	0.0317237	12.9448	3.0184e-37	1121	1174	1200	1371	1252	1292	1139	1128	1124	1146	1159	1136	1182	1174	1221	1090	1123	1080	798	804	745	1074	1058	1003	905	939	915
ENSG00000136997	1445.8	0.355598	0.0274753	12.9425	3.10952e-37	1386	1484	1456	1974	1833	1817	1507	1519	1542	1473	1427	1420	1612	1613	1552	1397	1434	1430	1086	1074	1057	1388	1435	1409	1318	1345	1365
ENSG00000112494	214.788	0.787962	0.0608861	12.9416	3.14544e-37	243	259	251	316	343	336	212	238	236	227	225	242	221	231	231	215	220	187	113	151	121	171	171	170	157	174	196
ENSG00000130707	640.886	0.692563	0.0535153	12.9414	3.15007e-37	678	725	690	781	857	878	645	674	693	667	683	719	811	842	803	636	691	768	346	380	366	469	482	435	569	548	555
ENSG00000146038	3016.45	0.277585	0.0214544	12.9383	3.27727e-37	3310	3256	3275	4106	4234	4199	3251	3238	3319	2541	2579	2576	2784	2763	2738	2458	2506	2544	2493	2411	2497	3435	3556	3447	2966	3053	3026
ENSG00000155660	4514.44	-0.215743	0.0166775	-12.9362	3.36816e-37	4003	4257	4279	5070	5157	5090	4096	4220	4172	3847	4000	3967	4151	4130	4338	3775	3859	3604	4308	4540	4410	5707	5889	5849	5503	5700	5518
ENSG00000162976	67.6841	1.6494	0.127536	12.9328	3.51714e-37	82	88	72	138	121	126	90	117	115	70	63	52	90	77	85	49	55	55	19	30	33	37	37	45	31	47	27
ENSG00000166263	312.615	-0.773389	0.0598249	-12.9275	3.76557e-37	206	228	219	292	309	290	271	212	226	280	284	281	280	261	252	261	259	256	365	365	393	544	511	518	382	404	411
ENSG00000166831	37.5551	3.42564	0.265114	12.9214	4.07638e-37	32	34	40	78	41	62	49	35	35	67	61	65	63	67	86	44	51	61	3	6	3	3	6	4	7	4	2
ENSG00000260032	4682.7	-0.336091	0.0260189	-12.9172	4.30194e-37	3717	4001	3867	4803	4815	4788	3924	4020	3836	4645	4548	4569	4831	4743	4943	4457	4402	4504	4501	4531	4315	6328	6437	6313	5200	5369	5358
ENSG00000106462	731.46	0.629054	0.0487219	12.9111	4.65522e-37	923	933	897	925	956	952	881	868	892	630	638	661	703	774	752	618	733	721	498	578	515	666	694	629	614	622	585
ENSG00000181467	275.184	-0.672787	0.0521208	-12.9082	4.83106e-37	211	202	229	278	251	242	201	217	190	227	257	231	265	307	265	248	216	235	300	282	289	388	389	444	399	396	379
ENSG00000014138	306.346	0.621578	0.0481571	12.9073	4.88702e-37	360	362	370	420	426	428	357	354	365	296	282	280	344	309	330	262	253	280	206	214	221	276	301	238	269	286	255
ENSG00000255277	31.0831	-2.13854	0.165702	-12.9059	4.97138e-37	18	23	15	16	11	10	17	11	12	11	10	16	17	15	17	12	14	18	50	58	65	55	73	70	60	88	75
ENSG00000112984	828.058	-0.517915	0.040136	-12.904	5.09529e-37	654	668	684	685	728	711	662	650	695	859	815	859	828	855	810	773	827	818	851	847	879	1100	1080	1117	952	1029	1064
ENSG00000107104	957.849	-0.407531	0.0315852	-12.9026	5.18607e-37	829	834	845	969	1024	969	775	827	797	866	871	891	860	874	847	824	879	810	951	1008	1070	1303	1332	1340	1168	1148	1242
ENSG00000092531	867.562	-0.429347	0.0332781	-12.9018	5.2392e-37	723	793	767	770	893	894	710	745	703	780	765	792	798	883	819	810	738	753	898	881	875	1208	1210	1236	1046	1120	1085
[truncated: 56,197 more rows]

## Sheet: HC04_vs_HepG2
gene	baseMean	log2FoldChange	lfcSE	stat	padj	HC-04J7-I1-L04-i710-i503_S38_L004	HC-04J7-I1-L05-i710-i503_S56_L005	HC-04J7-I1-L06-i710-i503_S74_L006	HC-04J7-I2-L04-i711-i504_S39_L004	HC-04J7-I2-L05-i711-i504_S57_L005	HC-04J7-I2-L06-i711-i504_S75_L006	HC-04J7-I3-L04-i712-i505_S40_L004	HC-04J7-I3-L05-i712-i505_S58_L005	HC-04J7-I3-L06-i712-i505_S76_L006	HC-04N-I1-L04-i704-i503_S32_L004	HC-04N-I1-L05-i704-i503_S50_L005	HC-04N-I1-L06-i704-i503_S68_L006	HC-04N-I2-L04-i705-i504_S33_L004	HC-04N-I2-L05-i705-i504_S51_L005	HC-04N-I2-L06-i705-i504_S69_L006	HC-04N-I3-L04-i706-i505_S34_L004	HC-04N-I3-L05-i706-i505_S52_L005	HC-04N-I3-L06-i706-i505_S70_L006	HepG2-I1-L04-i709-i505_S26_L004	HepG2-I1-L05-i709-i505_S44_L005	HepG2-I1-L06-i709-i505_S62_L006	HepG2-I2-L04-i710-i506_S27_L004	HepG2-I2-L05-i710-i506_S45_L005	HepG2-I2-L06-i710-i506_S63_L006	HepG2-I3-L04-i711-i507_S28_L004	HepG2-I3-L05-i711-i507_S46_L005	HepG2-I3-L06-i711-i507_S64_L006
ENSG00000001084	2198.38	1.05961	0.0242731	43.6537	0	2335	2339	2352	2678	2905	2807	2251	2200	2331	2691	2590	2555	2876	2948	2932	2534	2656	2667	1182	1213	1158	1648	1642	1628	1428	1449	1456
ENSG00000006016	1348.51	-2.06398	0.0453594	-45.5028	0	867	899	849	1203	1262	1193	860	915	887	522	564	544	635	652	641	535	497	550	1961	2120	2100	2737	2735	2914	2940	2931	3036
ENSG00000007062	320.039	3.24744	0.0830119	39.1202	0	467	496	499	629	614	640	471	512	519	404	413	357	366	382	401	365	369	358	29	38	32	66	53	62	35	44	34
ENSG00000049130	742.901	4.45268	0.0756249	58.8786	0	874	835	806	1169	1109	1150	912	991	915	1268	1143	1239	1207	1268	1276	1076	1083	1041	45	48	39	84	65	94	56	53	45
ENSG00000050344	754.803	2.60673	0.0474857	54.8949	0	955	990	898	1283	1280	1229	967	1003	999	988	1043	1028	1090	1144	1093	910	924	913	147	128	148	226	228	224	179	175	182
ENSG00000065809	1632.6	0.9754	0.0253088	38.5399	0	1962	2049	2053	2374	2411	2384	1993	2014	1997	1716	1819	1857	1903	1888	1851	1674	1688	1716	815	790	786	1164	1189	1110	979	1068	1052
ENSG00000070404	1375.34	2.61917	0.0561477	46.6478	0	1880	1891	1860	2666	2803	2707	1975	1965	1987	1474	1555	1470	1969	2001	1869	1483	1551	1576	236	221	250	327	320	316	317	336	328
ENSG00000075624	30139.1	1.00768	0.0161631	62.3446	0	38053	39078	38629	46818	48211	48203	37635	38096	38337	31481	32413	32282	32416	33038	33148	30992	31214	31540	14182	14528	14294	19109	19501	19882	18128	18793	18469
ENSG00000078898	680.143	-7.80679	0.167101	-46.719	0	2	3	0	5	5	0	2	7	4	10	5	13	4	9	4	9	15	9	1652	1777	1730	2276	2242	2346	2332	2407	2311
ENSG00000081051	16292.4	-2.07542	0.0262615	-79.0288	0	226	243	243	246	239	215	232	227	188	8609	9093	9034	9651	9793	9527	8294	8110	8298	33526	34315	34344	47633	48571	48537	40766	41008	41303
ENSG00000090382	4528.51	-1.19127	0.0243454	-48.9321	0	3664	3820	3705	3936	4192	4183	3509	3504	3512	2780	2875	2895	2988	2950	3115	2745	2718	2900	5801	5973	5741	8068	8127	8255	7528	7620	7734
ENSG00000091490	696.211	2.62844	0.0527628	49.8161	0	1082	1137	1113	1198	1200	1234	996	999	1030	855	840	884	829	831	835	814	763	817	111	130	113	176	181	157	170	130	152
ENSG00000091583	3231.59	-1.81023	0.0336262	-53.834	0	604	590	560	606	590	589	597	565	598	1909	1896	1885	2136	2111	1996	1884	1790	1818	6032	6152	6055	8680	8646	8633	7544	7636	7418
ENSG00000095739	799.594	2.04092	0.0504035	40.4916	0	1411	1463	1488	1719	1683	1651	1256	1237	1263	735	696	732	840	827	884	660	717	714	180	170	162	216	241	245	209	182	197
ENSG00000099937	624.977	-1.87397	0.0416408	-45.0031	0	199	205	219	253	225	220	181	173	175	339	383	386	345	362	362	296	286	335	1197	1082	1167	1565	1557	1619	1376	1391	1418
ENSG00000099994	289.997	-2.32359	0.0584049	-39.7842	0	69	66	59	76	96	89	62	54	67	124	135	148	133	131	120	109	113	137	582	524	559	746	792	761	773	770	785
ENSG00000100060	500.766	5.65911	0.136312	41.5158	0	706	659	720	988	1036	1076	662	708	750	672	722	649	752	779	737	597	587	617	11	8	7	17	28	21	11	14	15
ENSG00000100219	1541.1	-1.37985	0.0312354	-44.176	0	964	1017	904	1134	1145	1235	873	901	954	908	942	934	1068	1137	1129	834	869	901	2190	2281	2303	3123	3048	3209	2818	2829	2948
ENSG00000100867	8798.15	-1.31014	0.0263227	-49.7724	0	4886	4801	5019	5734	5706	5714	4599	4679	4618	5706	5600	5633	6305	6523	6496	5537	5634	5685	13298	13672	13510	16519	16945	16866	17324	17574	17589
ENSG00000100934	2840.33	-1.27072	0.0240906	-52.7473	0	1789	1762	1830	2260	2305	2254	1844	1818	1872	1876	1870	1848	1944	1885	1880	1842	1811	1707	4138	4057	4147	5647	5597	5466	4827	5051	4954
ENSG00000103381	1299.63	-1.0403	0.0263122	-39.5368	0	984	995	963	1199	1167	1158	918	921	906	917	909	890	926	958	934	849	898	903	1676	1754	1664	2288	2426	2226	2119	2164	2059
ENSG00000104371	585.58	2.59418	0.0659515	39.3346	0	1158	1180	1163	1273	1344	1305	1049	1125	1072	482	451	491	608	572	562	433	452	432	61	59	75	93	121	101	105	111	84
ENSG00000104419	331.138	2.72297	0.0669308	40.6833	0	361	420	386	462	508	457	340	381	355	524	499	565	527	536	509	455	423	443	67	68	70	101	86	78	82	85	103
ENSG00000106034	2054.9	1.13992	0.0241461	47.2092	0	2614	2521	2473	3018	3004	2889	2453	2495	2507	2262	2391	2320	2485	2462	2468	2240	2199	2343	947	975	1002	1296	1326	1323	1161	1219	1236
ENSG00000106263	4795.37	0.796094	0.0170758	46.6211	0	5320	5415	5313	6302	6443	6495	5044	5184	5058	5372	5493	5411	5649	5856	5888	4943	5142	5100	2702	2825	2818	3690	3807	3744	3702	3771	3645
ENSG00000108244	1951.47	3.80352	0.0438632	86.7133	0	3329	3298	3314	3544	3928	3768	3085	3041	3153	2289	2256	2230	2435	2515	2345	2092	2179	2260	158	166	155	194	222	198	165	179	172
ENSG00000109181	488.449	-3.3815	0.0526933	-64.1733	0	46	39	57	49	48	65	39	37	37	112	130	121	123	128	130	106	113	109	1136	1097	1075	1504	1590	1594	1397	1453	1359
ENSG00000109654	408.437	3.64342	0.0772016	47.1936	0	579	605	582	740	749	740	613	610	597	493	544	510	569	572	564	503	497	523	47	31	38	65	53	63	37	43	40
ENSG00000111859	1868.38	1.69459	0.0291709	58.0918	0	2351	2404	2395	2851	2983	2938	2175	2280	2225	2336	2443	2456	2325	2360	2399	2145	2192	2207	621	706	630	861	898	911	752	812	847
ENSG00000113083	1021.57	1.75512	0.0361659	48.5297	0	1113	1186	1177	1465	1465	1521	1176	1138	1067	1443	1450	1431	1403	1416	1424	1213	1235	1274	348	387	352	492	505	509	425	465	491
ENSG00000114270	509.644	2.11263	0.056066	37.6812	0	744	707	742	976	967	993	776	788	753	511	573	496	612	655	643	505	568	532	127	140	121	144	154	154	151	142	149
ENSG00000115419	6395.05	1.5625	0.0350554	44.5723	0	7896	7831	7912	11219	11243	11274	8749	8897	8913	7101	7145	7124	7913	8032	7928	6702	6836	6723	2193	2252	2214	3000	3114	3245	2631	2848	2711
ENSG00000116016	3165.49	1.0775	0.0223734	48.16	0	4097	4192	4277	5201	5220	5375	3939	4041	4154	3358	3455	3455	3448	3433	3445	3116	3190	3111	1421	1520	1459	1953	1926	1871	1736	1782	1841
ENSG00000118785	10336.8	2.44286	0.0293798	83.1476	0	15183	15785	15729	16911	17241	17285	14360	14583	14415	11870	11981	12034	14100	14346	14287	11889	11847	12078	2144	2108	2051	2813	2872	2766	2701	2677	2808
ENSG00000122565	5122.83	0.802513	0.0211416	37.9589	0	5389	5425	5404	6792	6663	6643	5444	5417	5433	5651	5960	5914	6526	6671	6485	5256	5292	5432	2931	3051	3048	4110	4213	4129	3889	3908	3978
ENSG00000124882	943.768	2.4414	0.045668	53.4596	0	1497	1610	1544	1968	2116	1952	1569	1560	1502	951	966	940	1059	991	993	909	918	884	173	157	182	198	238	240	165	185	191
ENSG00000125844	2483.2	-1.5501	0.0256295	-60.4814	0	1378	1395	1410	1633	1632	1719	1333	1338	1331	1432	1420	1442	1519	1457	1517	1460	1425	1522	4030	3960	4072	5143	5278	5172	4646	4929	4897
ENSG00000130829	1069.58	-2.55853	0.0646348	-39.5844	0	373	366	349	537	604	585	392	403	419	312	367	344	439	452	479	338	374	375	2029	2024	2032	2453	2606	2564	2784	2915	2895
ENSG00000132646	4794.15	-1.08504	0.0279326	-38.845	0	3846	3864	3822	4723	4799	4741	3660	3772	3578	3092	3161	3140	3627	3511	3566	2911	2918	2879	5728	5746	5790	8388	8476	8582	7951	8058	8172
ENSG00000134824	452.017	-3.21704	0.0627556	-51.263	0	138	121	165	168	215	189	132	162	131	98	97	102	124	135	130	110	105	106	931	944	938	1261	1212	1162	1193	1360	1204
ENSG00000136167	1450.27	4.47869	0.108081	41.4381	0	4043	4031	4067	4009	4147	4047	3501	3514	3553	526	469	543	504	514	563	504	541	500	17	20	14	44	34	29	22	25	24
ENSG00000137501	1073.22	4.44662	0.0802415	55.4154	0	2151	2083	2175	2350	2395	2295	1959	2072	2134	975	1021	964	1011	938	1049	966	1055	1028	39	39	42	55	43	86	50	41	57
ENSG00000137801	807.165	-2.75269	0.0396803	-69.3716	0	235	235	220	268	275	263	245	216	219	291	258	282	272	261	247	276	267	275	1636	1698	1710	2239	2270	2264	2072	1993	1985
ENSG00000138207	1866.3	-1.22561	0.0276078	-44.3934	0	1076	1156	1108	1443	1407	1428	1044	1105	1119	1219	1256	1261	1317	1422	1319	1257	1161	1206	2710	2709	2794	3413	3498	3451	3462	3556	3489
ENSG00000138448	6874.4	1.93614	0.03176	60.9616	0	9400	9711	9843	13292	13363	13374	10587	10444	10595	7303	7416	7437	7920	8150	7913	6890	6953	7033	1727	1849	1858	2468	2458	2431	2108	2094	2092
ENSG00000138449	1329.3	3.15872	0.0411093	76.8373	0	1959	2066	2035	2321	2374	2357	2054	1991	2079	1594	1682	1655	1763	1699	1750	1558	1522	1554	157	178	181	219	233	217	196	197	227
ENSG00000138772	547.223	2.38167	0.053983	44.1188	0	843	871	895	948	973	1001	825	867	868	579	609	594	702	701	633	588	572	562	111	101	122	144	151	151	127	137	115
ENSG00000141485	430.373	-2.11025	0.0491666	-42.9205	0	217	228	194	233	252	238	192	176	177	202	190	185	230	190	223	165	185	187	815	786	780	989	1020	926	951	994	992
ENSG00000141576	453.063	3.9301	0.0925022	42.4866	0	770	791	827	838	902	886	628	711	652	582	541	584	511	505	569	505	566	506	45	27	27	46	38	43	26	48	49
ENSG00000141753	359.624	-4.2841	0.077077	-55.5821	0	30	43	41	58	61	44	47	31	42	44	38	35	57	67	51	45	56	43	823	834	861	1100	1135	1164	1147	1097	1110
ENSG00000146648	503.959	3.04871	0.0696348	43.7814	0	780	764	771	950	919	890	739	706	790	626	673	672	570	585	591	587	584	649	64	77	89	84	78	89	87	72	90
ENSG00000147257	11362.3	3.88692	0.037563	103.477	0	14527	14748	14793	15434	15532	15619	13383	13525	13637	17622	17927	17918	18446	18955	18504	16788	16995	17111	1039	1086	1052	1595	1592	1671	1309	1277	1248
ENSG00000148175	394.505	-2.67254	0.0545238	-49.016	0	159	152	140	165	187	189	139	168	158	126	150	147	131	134	134	120	137	118	780	823	797	1050	1064	1091	908	899	906
ENSG00000148180	519.122	-2.59563	0.0569843	-45.5499	0	33	28	31	47	39	50	30	34	34	182	212	199	237	223	215	170	206	218	1084	1102	1096	1361	1437	1475	1595	1576	1559
ENSG00000149485	1104.01	-1.58122	0.0318651	-49.6223	0	761	781	768	812	909	861	695	702	651	614	622	592	571	676	675	621	558	596	1694	1667	1712	2235	2251	2228	2044	2129	2070
ENSG00000150782	476.601	2.68766	0.0633783	42.4066	0	829	805	815	893	941	920	694	747	689	551	527	571	559	599	556	465	492	455	56	74	69	104	92	109	92	105	108
ENSG00000151632	1365.89	2.22143	0.0344034	64.5699	0	1035	1122	1025	1104	1111	1130	971	965	989	2282	2388	2391	2562	2633	2633	2340	2290	2280	429	500	482	622	631	614	594	622	605
ENSG00000152558	11652	1.1536	0.0281367	41	0	12419	12559	12188	16445	16773	16860	12338	12417	12480	14319	14446	14444	15472	15654	15636	12737	13033	12760	5836	5605	5712	8095	8240	8270	7155	7138	7015
ENSG00000152952	1987.74	1.8214	0.032578	55.9088	0	2252	2247	2314	2807	2853	2869	2291	2285	2278	2776	2810	2810	2821	2834	2923	2346	2422	2274	659	701	683	919	960	1011	836	867	776
ENSG00000163235	509.211	2.25082	0.0516716	43.5602	0	728	727	741	799	781	821	683	663	684	635	683	651	639	690	647	609	582	624	138	130	141	168	161	159	138	146	138
ENSG00000163631	39076.4	-2.06324	0.0258973	-79.6699	0	780	794	823	801	846	917	758	762	746	20629	20448	20381	23567	23887	23707	19972	20714	20448	78086	78845	79163	111536	113259	112609	102659	105039	104432
ENSG00000165175	176.142	-3.60086	0.0883913	-40.7378	0	1	0	0	2	1	0	2	0	1	36	47	36	37	44	38	40	31	37	438	405	413	521	563	569	547	580	544
ENSG00000165389	1812.8	-2.0033	0.0360252	-55.6082	0	902	893	998	1092	1102	1102	807	821	850	871	826	842	989	948	1042	758	760	748	2896	3007	3118	4210	4339	4345	4045	4109	4016
ENSG00000166450	278.269	-3.38978	0.0866853	-39.1044	0	59	45	50	72	84	61	43	51	56	68	71	56	74	63	54	71	71	55	690	685	647	862	915	834	679	664	669
ENSG00000166825	1072.56	-1.49834	0.0390557	-38.3642	0	515	497	473	635	659	643	439	431	433	735	710	750	667	688	651	610	634	653	1739	1724	1767	2284	2279	2278	2218	2312	2198
ENSG00000166833	174.103	-3.47275	0.0915243	-37.9435	0	11	4	9	14	14	10	3	5	6	29	40	58	36	36	40	40	42	44	454	406	448	484	554	526	511	512	511
ENSG00000167244	4589.66	-4.25215	0.0465738	-91.2993	0	26	26	37	37	20	26	28	21	27	647	673	672	585	616	615	717	706	647	11431	11822	11775	15026	15283	15332	13857	14085	13790
ENSG00000167460	5717.74	0.950477	0.0193367	49.1541	0	7554	7646	7629	8677	8715	8696	6992	7021	7106	5966	5940	5883	6259	6450	6443	5731	5838	5905	2833	2898	2875	3789	3850	3945	3456	3617	3465
ENSG00000169499	521.978	3.0009	0.0653664	45.9088	0	790	894	822	1020	1090	1061	857	896	909	576	554	580	543	600	586	533	550	575	61	80	58	102	69	80	72	78	95
ENSG00000171557	6466.53	-4.45772	0.0366055	-121.777	0	32	32	21	31	27	31	24	32	26	761	769	717	867	920	824	784	818	799	15292	15444	15355	22744	23220	22904	19790	20209	19950
ENSG00000171560	4821.66	-4.68487	0.0295153	-158.727	0	17	17	11	14	11	15	10	21	30	502	502	521	524	527	505	476	550	546	11759	12071	12233	16505	16649	16633	14917	15019	14994
ENSG00000171564	3576.1	-5.26984	0.0435921	-120.89	0	14	6	12	12	5	11	12	16	12	237	235	238	254	255	276	268	265	301	8386	8835	8744	12475	12470	12508	11465	11830	11815
ENSG00000172955	389.449	-2.03634	0.0491811	-41.4049	0	111	127	124	154	140	136	108	128	103	211	188	211	208	199	194	183	193	179	744	755	705	1008	1067	1044	845	877	867
ENSG00000174498	408.777	-2.48277	0.0595152	-41.7166	0	126	144	137	207	203	196	163	167	136	150	154	180	135	168	173	150	155	129	812	818	818	920	1003	1005	979	1044	1074
ENSG00000174938	197.113	-2.98385	0.0782623	-38.1263	0	70	52	69	93	114	98	67	81	75	41	58	65	60	52	60	64	51	46	399	388	398	505	530	512	488	535	534
ENSG00000182985	536.728	3.0156	0.0553194	54.5125	0	661	687	685	860	766	800	682	666	680	758	782	786	786	802	815	742	753	745	78	87	94	123	127	137	113	85	97
ENSG00000187134	1374.33	1.45609	0.0382749	38.043	0	803	822	862	885	854	844	798	747	735	2205	2317	2280	2577	2651	2644	2111	2121	2135	691	739	757	1037	1052	1034	978	1031	1057
ENSG00000196562	325.837	-4.04735	0.074865	-54.0619	0	57	54	78	70	58	65	65	46	65	39	59	48	52	50	52	50	51	49	759	783	759	1004	1039	1001	915	910	942
ENSG00000196975	5007.02	0.74491	0.0167277	44.5315	0	5352	5292	5258	6330	6598	6358	4975	5130	5121	5775	5674	5707	6167	6243	6184	5370	5430	5213	2936	3114	3101	4111	4372	4292	3917	3934	3947
ENSG00000197249	19673.9	-0.775543	0.019404	-39.9682	0	11943	12265	12164	14036	14460	14147	10589	10869	10889	16474	16774	16776	17946	18003	18049	15169	15087	15213	25293	26195	25952	34155	34907	34686	32058	33048	32615
ENSG00000197977	379.781	-2.75384	0.0628097	-43.8443	0	4	6	2	7	5	6	2	3	4	157	134	173	114	136	130	140	139	137	817	919	845	1241	1197	1239	981	1011	1049
ENSG00000198074	1411.14	1.43712	0.0331792	43.3138	0	1170	1208	1172	1298	1277	1298	1071	1030	1074	2083	2127	2038	2310	2229	2270	2086	2132	2137	672	700	671	955	984	1034	951	962	919
ENSG00000198099	736.256	-3.43662	0.0556228	-61.7844	0	150	162	120	133	147	153	121	122	153	133	167	173	188	160	193	169	152	174	1584	1566	1631	2410	2307	2386	1925	2043	2039
ENSG00000198363	9121.67	0.860731	0.0130674	65.8687	0	11078	11140	11116	13250	13567	13638	10679	10785	11005	9799	9943	9793	10419	10380	10322	9254	9180	9286	4904	4883	4822	6678	6784	6862	6051	6121	6034
ENSG00000198848	883.62	-3.23845	0.0457996	-70.7091	0	6	8	13	18	13	9	16	16	7	219	223	221	254	296	283	199	228	257	1993	2028	2050	2710	2773	2665	2762	2756	2711
ENSG00000211445	1505.89	1.29353	0.0301809	42.8591	0	1889	1922	1933	2271	2304	2299	1677	1706	1736	1756	1773	1754	1820	1952	2048	1621	1611	1642	653	657	672	879	863	931	818	816	816
ENSG00000234477	749.728	3.79281	0.0660388	57.4331	0	1201	1307	1313	1485	1459	1513	1066	1194	1168	893	881	848	911	1023	947	804	827	815	53	44	62	89	96	82	64	59	77
ENSG00000242265	22454.5	-1.27612	0.0302018	-42.2532	0	18612	19140	18706	21681	21882	22025	17703	17913	17932	13617	13657	13554	13326	13779	13602	13341	13378	13327	30412	30784	30542	41650	41838	42412	34381	34902	34767
ENSG00000251381	767.431	6.57563	0.136486	48.1781	0	1069	1145	1140	1231	1162	1245	983	1004	1031	1119	1180	1131	1173	1176	1234	1118	1072	1185	10	9	7	20	22	18	11	13	9
ENSG00000257764	1922.93	-1.22041	0.032436	-37.6251	0	1690	1595	1653	1769	1771	1810	1387	1481	1401	1238	1244	1203	1308	1260	1303	1132	1125	1049	2376	2492	2457	3512	3540	3540	3182	3329	3262
ENSG00000272620	672.746	6.23048	0.130063	47.9034	0	878	913	928	897	925	885	739	802	757	1150	1225	1198	1055	1072	1102	1045	1124	1047	10	14	10	26	16	19	19	19	13
ENSG00000179222	732.27	-1.81327	0.0483846	-37.4762	5.66132e-305	446	534	521	654	638	743	457	470	461	389	345	399	384	376	392	298	319	288	1070	1128	1161	1438	1490	1536	1426	1476	1494
ENSG00000157557	946.635	1.4321	0.0386021	37.0989	7.30107e-299	1149	1237	1212	1330	1355	1430	1063	1108	1179	1189	1225	1227	1232	1227	1201	1028	974	1054	363	392	371	515	572	556	487	452	483
ENSG00000172115	4348.6	0.823147	0.0223414	36.844	8.99826e-295	4659	4810	4973	5940	5986	5998	4580	4589	4504	4756	4734	4830	5351	5539	5425	4564	4633	4745	2375	2457	2521	3481	3553	3476	3138	3301	3229
ENSG00000118971	452.797	5.74208	0.155889	36.8343	1.27196e-294	800	813	790	805	803	733	710	702	690	659	623	630	527	531	517	543	556	594	8	12	12	12	28	12	6	9	7
ENSG00000179761	737.406	-1.31462	0.0357037	-36.8202	2.11867e-294	586	636	602	643	683	663	515	556	554	437	461	450	440	483	465	430	437	407	984	962	1081	1300	1327	1361	1243	1296	1327
ENSG00000100473	190.542	-3.1885	0.0867031	-36.7749	1.10984e-293	57	49	44	75	65	65	43	52	50	40	61	55	49	51	61	37	51	37	375	363	426	592	608	590	502	495	459
ENSG00000089063	1159.79	-0.99441	0.0270484	-36.7641	1.63768e-293	825	804	764	935	978	999	743	757	705	873	829	850	934	909	887	812	803	797	1484	1509	1504	2104	2145	2174	1921	1967	1943
ENSG00000183044	1289.1	-1.41673	0.0387443	-36.5662	2.31051e-290	780	794	791	816	812	827	728	719	696	841	856	837	809	804	799	749	801	794	2087	2064	2120	2505	2620	2660	2305	2406	2407
ENSG00000124766	764.066	1.57	0.0431015	36.4257	3.8684e-288	1168	1151	1132	1536	1587	1584	1186	1230	1265	679	710	727	777	788	783	694	722	693	214	213	229	317	304	304	262	288	286
ENSG00000144285	203.03	3.13668	0.0864507	36.2828	6.92513e-286	172	188	163	218	209	208	198	181	168	388	388	339	372	391	365	367	338	339	31	34	34	68	72	59	30	35	46
ENSG00000117601	390.254	-1.63506	0.045197	-36.1763	3.26246e-284	106	127	135	152	165	164	105	101	118	251	236	243	273	279	279	228	211	195	674	682	695	883	880	950	866	895	906
ENSG00000163581	1327.99	1.02156	0.028319	36.0734	1.3345e-282	1523	1497	1552	1827	1749	1838	1465	1550	1557	1517	1590	1486	1635	1669	1590	1506	1443	1471	694	674	740	953	936	882	844	906	843
ENSG00000136238	2566.2	1.05889	0.0294191	35.9933	2.37272e-281	3327	3260	3397	3497	3627	3574	2924	2968	3025	2862	2816	2843	3088	3068	3137	2796	2759	2791	1253	1261	1321	1644	1784	1702	1512	1593	1630
ENSG00000049449	777.576	1.6973	0.0471939	35.9644	6.64874e-281	1291	1343	1268	1601	1594	1442	1291	1217	1267	682	710	696	799	792	826	708	723	682	183	218	199	287	335	300	216	267	225
ENSG00000116285	4381.95	1.12424	0.0314096	35.7928	3.12282e-278	5193	5379	5400	5687	5969	5843	4802	5026	5024	5111	5343	5375	5119	5284	5404	5107	4974	4968	2240	2152	2269	2958	3041	3040	2527	2516	2636
ENSG00000187244	393.542	-1.67805	0.0468978	-35.781	4.72064e-278	124	145	122	196	191	217	145	146	135	242	219	229	267	255	251	201	213	233	660	686	708	831	913	922	882	873	884
ENSG00000054793	436.273	-1.9881	0.0556849	-35.7026	7.71872e-277	357	376	389	434	426	395	376	317	369	188	188	176	158	179	166	193	159	212	683	710	664	870	876	882	781	776	759
ENSG00000163694	264.338	2.93616	0.0831516	35.311	8.46977e-271	375	380	341	482	475	524	407	402	417	319	337	334	313	342	334	292	319	331	29	40	35	47	55	62	48	53	48
ENSG00000116962	488.452	-1.87443	0.0531005	-35.2997	1.24936e-270	224	299	269	323	309	283	249	245	259	274	271	268	233	258	215	239	221	231	795	872	908	1068	1087	1175	980	1010	934
ENSG00000172292	280.039	-2.01367	0.0574189	-35.0698	4.06628e-267	0	3	0	2	0	0	0	0	0	139	168	146	180	156	139	176	164	164	618	580	597	787	842	794	688	684	723
ENSG00000071205	224.751	3.66832	0.104945	34.9548	2.26899e-265	346	322	366	351	359	374	332	293	298	305	295	304	317	331	313	286	287	318	23	17	11	34	37	42	21	25	27
ENSG00000089050	505.205	-1.40796	0.0404611	-34.7979	5.37002e-263	336	344	296	395	393	398	301	285	329	288	308	333	354	341	315	277	273	301	744	798	796	980	1011	1011	896	890	936
ENSG00000079459	2219.76	-0.897262	0.0258423	-34.7207	7.80082e-262	1028	1124	1114	1310	1293	1297	948	1009	1003	1788	1867	1850	2019	2101	2096	1661	1700	1705	2951	3052	3076	4289	4348	4454	3961	4023	4012
ENSG00000123983	2599.66	-0.887181	0.0256348	-34.6084	3.8053e-260	1973	2037	2028	2370	2372	2403	1909	1999	1905	1998	1983	2010	1980	2074	2105	1723	1741	1776	3214	3217	3300	4568	4622	4515	3947	3871	3850
ENSG00000103512	1399.36	-1.42327	0.0411421	-34.5939	6.22785e-260	900	917	867	889	949	978	746	728	743	890	899	889	815	873	864	847	866	906	2236	2123	2207	2785	2966	2866	2564	2595	2634
ENSG00000165410	838.374	-1.31512	0.0381955	-34.4312	1.70685e-257	484	517	480	648	605	625	478	502	462	518	493	545	614	622	614	482	512	544	1176	1180	1186	1817	1803	1706	1507	1516	1568
ENSG00000100441	661.096	-1.18588	0.0345734	-34.3004	1.51947e-255	431	441	423	579	576	586	438	469	457	448	443	475	438	481	468	402	375	443	866	923	929	1211	1230	1281	1113	1151	1161
ENSG00000100342	170.135	-3.2616	0.0955849	-34.1225	6.65943e-253	53	39	67	55	53	55	46	33	46	55	39	36	37	31	40	36	46	55	340	388	349	450	438	534	444	506	482
ENSG00000103018	2538.37	-0.848555	0.0248682	-34.122	6.71364e-253	2080	2190	2113	2290	2446	2325	1949	2009	1976	1804	1900	1925	1993	2052	2124	1683	1824	1690	2980	3050	3003	4261	4239	4160	3882	3922	3919
ENSG00000013297	251.342	3.12187	0.0918005	34.0071	3.34997e-251	332	366	371	473	486	463	355	383	341	305	275	304	339	326	309	342	348	308	31	27	34	57	52	41	30	47	40
ENSG00000141756	1354.57	-1.35975	0.0400087	-33.9863	6.75616e-251	850	823	848	1134	1213	1190	873	905	913	835	861	923	847	907	914	774	781	709	1923	1927	1914	2385	2570	2534	2587	2599	2690
ENSG00000115271	159.278	-2.78799	0.0822243	-33.9072	9.83984e-250	5	3	5	4	4	5	2	2	2	56	60	71	52	61	65	62	40	51	340	337	311	504	508	544	446	456	477
ENSG00000010803	137.839	-2.8208	0.0832298	-33.8918	1.64633e-249	0	0	0	0	0	0	2	0	1	51	74	48	47	39	53	49	42	38	313	318	309	404	423	430	413	407	383
ENSG00000256340	289.582	-1.8416	0.0543578	-33.8793	2.49447e-249	118	137	129	176	162	165	118	126	139	152	131	147	177	167	162	156	139	146	505	484	459	698	630	722	587	642	665
ENSG00000091262	367.63	-1.75152	0.0517301	-33.8588	4.95973e-249	145	130	175	219	228	194	184	160	167	199	189	196	229	188	238	196	193	206	597	633	667	781	841	805	782	842	783
ENSG00000007372	310.503	2.36601	0.0698867	33.8549	5.60578e-249	519	485	500	629	593	661	453	453	488	350	338	318	341	379	359	314	317	296	63	60	60	73	63	85	73	68	92
ENSG00000139044	219.16	3.4185	0.101161	33.7927	4.57346e-248	251	221	228	337	351	363	229	297	274	375	345	356	323	321	372	302	322	305	41	24	26	36	32	33	42	37	37
ENSG00000135744	3279.3	-1.0382	0.0307964	-33.7117	6.99373e-247	2067	2184	2141	2822	2971	2932	2242	2143	2233	2377	2352	2321	2673	2584	2601	2049	2127	2118	4231	4357	4363	5663	5918	5703	5594	5807	5817
ENSG00000182621	636.261	-1.36925	0.0407552	-33.597	3.30906e-245	394	352	338	457	458	488	363	331	359	405	383	395	458	429	423	385	372	420	1045	963	971	1347	1299	1299	1126	1148	1132
ENSG00000166145	249.225	2.48017	0.0738419	33.5876	4.50563e-245	320	314	328	429	407	405	307	360	308	354	339	340	319	355	341	297	286	328	62	60	52	68	55	71	85	61	64
ENSG00000185432	313.297	-1.69748	0.0505905	-33.5533	1.41375e-244	123	104	117	140	143	139	95	95	134	181	193	200	193	210	196	148	173	178	526	519	556	779	791	737	686	684	645
ENSG00000131746	120.181	-3.65455	0.109036	-33.517	4.75291e-244	11	11	7	19	14	18	9	9	9	29	28	38	19	30	22	18	20	17	288	283	310	373	358	389	333	347	349
ENSG00000171444	306.426	2.27084	0.0681809	33.3061	5.44791e-241	400	404	424	525	485	451	387	379	394	413	428	372	370	400	386	385	404	426	76	90	73	114	96	86	87	102	87
ENSG00000005187	353.741	-1.6214	0.0487489	-33.2603	2.48905e-240	190	181	200	206	222	227	160	163	197	177	239	220	226	206	218	188	191	179	558	587	605	764	829	763	708	703	669
ENSG00000163947	519.407	-1.45521	0.0438837	-33.1606	6.78066e-239	422	389	489	479	483	479	413	389	399	285	292	305	282	297	279	272	270	319	747	748	710	973	962	985	902	863	891
ENSG00000110400	188.827	-2.25239	0.0681847	-33.0336	4.5193e-237	72	75	53	80	99	95	70	51	86	85	84	79	81	66	97	83	83	78	352	371	357	485	457	470	421	458	454
ENSG00000198648	1488.51	1.13714	0.0344334	33.0244	6.09026e-237	2055	2088	2107	2351	2383	2339	1976	2039	2035	1449	1493	1591	1702	1691	1636	1414	1529	1525	686	677	690	893	880	879	745	799	696
ENSG00000131981	1112.68	1.34961	0.0409155	32.9852	2.20512e-236	1390	1507	1462	1659	1695	1648	1316	1382	1327	1235	1270	1271	1476	1493	1504	1161	1185	1148	448	441	462	584	575	596	635	677	600
ENSG00000196591	2235.79	0.75687	0.0229987	32.9093	2.68151e-235	2364	2391	2405	2959	3007	2926	2319	2354	2297	2491	2532	2525	2813	2668	2820	2356	2323	2375	1318	1313	1408	1873	1950	1927	1650	1667	1690
ENSG00000175899	6756.39	-1.48928	0.0453177	-32.863	1.21938e-234	2967	2958	2920	2928	2941	2916	2440	2492	2520	4676	4822	4716	4191	4363	4294	4148	4187	4221	11620	11749	11778	15242	15533	15259	13266	13551	13269
ENSG00000184697	190.499	3.00422	0.0915732	32.8067	7.71134e-234	172	187	204	279	273	278	217	180	169	310	307	312	328	341	319	311	286	262	38	29	23	55	48	43	45	51	46
ENSG00000111674	877.705	1.14004	0.0347907	32.7684	2.68993e-233	1154	1224	1136	1402	1371	1360	1023	1115	1116	926	1015	1016	961	1012	1008	909	888	902	392	362	420	506	546	561	498	476	517
ENSG00000104635	2439.98	-0.732953	0.0223791	-32.7517	4.6271e-233	1149	1115	1064	1235	1261	1360	1043	1044	1085	2291	2287	2227	2355	2372	2323	2042	2077	2091	3362	3379	3403	4541	4674	4771	4062	4125	4078
ENSG00000154864	874.298	1.74038	0.0531702	32.7323	8.67201e-233	1245	1265	1227	1303	1423	1333	1207	1218	1169	1093	1064	1099	924	978	985	1009	984	1042	286	273	295	416	380	392	323	307	333
ENSG00000067057	384.489	2.23359	0.0683232	32.6915	3.27289e-232	556	587	522	772	744	763	567	531	544	461	464	489	441	468	463	390	372	393	81	98	75	81	122	99	121	108	128
ENSG00000176928	199.404	3.46904	0.106196	32.6663	7.42459e-232	287	280	257	357	372	377	298	272	263	249	243	243	315	288	283	261	241	261	19	20	23	39	43	25	23	19	24
ENSG00000171867	2037.64	-0.945793	0.028985	-32.6304	2.37805e-231	1649	1619	1680	1929	1978	1934	1508	1552	1528	1323	1395	1334	1629	1618	1582	1386	1400	1453	2500	2517	2491	3504	3622	3631	3105	3096	3154
ENSG00000165449	202.415	3.10032	0.0957068	32.394	5.18864e-228	270	298	282	331	349	355	256	268	251	285	265	327	247	284	302	235	251	276	31	39	36	31	46	28	39	31	33
ENSG00000170558	148.152	-5.74208	0.178338	-32.1977	2.93801e-225	0	0	0	0	0	2	2	5	0	10	7	6	12	2	3	9	11	10	406	366	366	537	505	530	456	472	452
ENSG00000122644	718.292	1.23321	0.0383281	32.1749	6.07625e-225	947	910	905	1022	1145	1091	929	861	957	798	797	792	935	859	867	742	781	739	294	296	311	433	458	414	390	394	405
ENSG00000162437	135.111	-3.58415	0.11143	-32.1651	8.28778e-225	112	106	80	111	109	107	81	95	89	21	19	22	24	27	25	16	23	28	234	262	250	347	362	322	307	302	297
ENSG00000147255	475.908	-1.20649	0.0376704	-32.0276	6.83101e-223	38	47	55	43	57	54	50	46	44	442	390	416	394	437	425	377	364	351	836	821	836	1186	1120	1144	1042	1041	1032
ENSG00000100852	1770.8	-1.19889	0.0375273	-31.9471	8.93059e-222	1190	1150	1132	1622	1641	1600	1281	1238	1246	1231	1177	1190	1171	1208	1190	1128	1120	1061	2450	2491	2555	3365	3441	3395	2824	2796	2919
ENSG00000171345	1104.09	-2.10424	0.065933	-31.9149	2.48427e-221	4	3	4	8	3	6	6	11	6	551	599	569	771	712	713	494	500	491	2217	2137	2163	2923	3021	2913	3233	3320	3368
ENSG00000121039	1054.04	1.06928	0.0335212	31.8987	4.14034e-221	1725	1772	1769	2144	2214	2188	1761	1766	1807	839	842	865	875	958	969	783	766	782	352	359	371	526	525	505	455	472	428
ENSG00000155463	1030.02	-0.930602	0.0293474	-31.7098	1.67835e-218	833	828	820	948	892	875	754	721	780	736	767	763	809	825	781	677	681	733	1258	1307	1344	1733	1763	1754	1582	1687	1652
ENSG00000257017	112.824	-3.66027	0.115564	-31.6732	5.32536e-218	5	6	5	3	6	8	6	5	8	19	15	16	37	37	27	22	20	18	238	239	258	375	397	387	333	346	349
ENSG00000164543	908.399	1.29455	0.0408795	31.6673	6.38296e-218	1166	1169	1171	1486	1506	1499	1140	1150	1146	981	957	957	1117	1216	1200	884	937	930	359	384	371	516	545	558	453	457	437
ENSG00000109072	244.419	-2.39579	0.0757364	-31.6333	1.86179e-217	43	34	34	61	55	48	22	25	25	91	122	109	101	116	108	101	110	100	479	457	476	635	670	640	721	727	715
ENSG00000170017	415.073	-8.52431	0.269844	-31.5898	7.3391e-217	1	0	0	1	2	0	1	1	2	0	2	0	3	0	1	8	9	6	1086	1163	1071	1480	1465	1438	1258	1376	1302
ENSG00000148672	4295.84	-0.731131	0.0231455	-31.5885	7.58988e-217	2536	2603	2641	2936	2910	3020	2328	2382	2316	3763	3818	3879	3931	3788	3758	3443	3572	3485	5479	5660	5711	7788	7721	7755	6786	6866	6852
ENSG00000090857	499.033	-1.49331	0.0473777	-31.5193	6.71782e-216	333	356	383	421	351	378	295	284	315	302	293	290	300	293	281	280	290	287	757	763	755	1054	1000	1047	852	874	938
ENSG00000134250	145.743	-5.61352	0.178181	-31.5046	1.06026e-215	2	3	1	1	2	3	1	3	3	7	11	10	4	7	14	9	6	7	361	390	400	549	509	558	390	440	408
ENSG00000100462	1245.95	-1.08542	0.0344623	-31.4958	1.39201e-215	888	929	915	1033	983	1085	915	901	845	813	818	816	950	936	956	802	820	867	1600	1735	1661	2111	2188	2082	2180	2251	2178
ENSG00000129353	402.528	1.88948	0.0600101	31.486	1.88627e-215	649	608	675	677	773	726	624	603	549	487	460	417	469	429	469	383	398	372	114	99	96	131	156	148	130	131	139
ENSG00000198431	5035.92	0.854835	0.0271607	31.4732	2.80619e-215	5357	5400	5474	6044	6006	6008	5237	5257	5124	5971	6069	5948	5895	6067	6129	5839	5812	5999	3092	3117	3021	3956	3943	3982	3699	3825	3775
ENSG00000118705	4014.14	-0.58548	0.0186055	-31.4681	3.27927e-215	3158	3265	3273	3563	3891	3830	2918	2958	3070	3441	3428	3396	3507	3622	3571	3102	3138	3155	4566	4696	4661	5948	6250	6128	5829	5715	5870
ENSG00000146678	623.904	1.86176	0.0593071	31.3919	3.57715e-214	729	731	748	943	972	979	716	718	669	907	896	920	898	928	928	637	684	649	193	223	208	287	271	258	248	266	273
ENSG00000237054	931.531	-0.957579	0.030532	-31.3631	8.78892e-214	701	640	673	742	781	748	657	625	657	680	635	661	743	753	747	654	679	659	1212	1210	1186	1597	1657	1584	1540	1621	1556
ENSG00000135549	201.231	4.20789	0.134263	31.3407	1.76383e-213	308	298	277	390	368	321	274	318	304	270	249	234	339	308	315	236	215	258	9	14	10	18	24	24	13	15	16
ENSG00000197747	1060.12	1.77393	0.0566913	31.2911	8.30523e-213	1558	1720	1669	1583	1676	1650	1415	1452	1469	1087	1120	1136	1155	1256	1294	1245	1336	1273	315	337	316	441	431	456	379	398	416
ENSG00000112096	4042.54	0.736685	0.0236294	31.1766	2.9619e-211	4367	4632	4481	5289	5424	5422	4179	4463	4247	4559	4333	4600	4906	5041	4915	4031	4190	4101	2324	2408	2509	3464	3425	3483	2892	3093	3054
ENSG00000167972	295.401	5.23323	0.168185	31.1159	1.95391e-210	495	478	518	685	709	713	468	503	523	329	360	358	306	303	285	304	302	307	7	5	4	12	12	6	12	14	11
ENSG00000183098	354.074	-1.61316	0.0520918	-30.9677	1.94668e-208	256	231	245	346	359	298	263	277	255	172	199	182	182	213	202	175	166	186	554	503	503	702	747	732	631	617	610
ENSG00000118271	145.222	-3.19518	0.10335	-30.9161	9.56632e-208	8	9	6	9	6	10	9	7	7	32	37	53	44	47	36	31	35	48	299	332	318	403	416	406	506	462	489
ENSG00000106052	1809.42	0.741376	0.0239887	30.9052	1.33143e-207	1855	1745	1915	2179	2160	2150	1789	1767	1763	2055	2187	2072	2341	2290	2238	2003	1961	2032	1175	1114	1210	1499	1583	1597	1423	1427	1484
ENSG00000106392	1454.86	1.00435	0.0325667	30.8398	1.00084e-206	1455	1529	1471	2005	2042	1963	1465	1425	1506	1816	1773	1792	1906	1956	1832	1599	1617	1641	804	800	822	1116	1105	1148	926	957	985
ENSG00000060982	695.985	-1.32918	0.0431639	-30.7937	4.11421e-206	720	749	682	954	885	906	665	772	743	368	384	381	374	409	356	310	313	360	791	849	790	1193	1206	1150	998	972	989
ENSG00000103342	3515.02	-0.621173	0.020195	-30.7588	1.20022e-205	2934	2912	2945	3292	3436	3358	2785	2816	2862	2851	2848	2874	3087	3044	3051	2590	2708	2713	3906	3987	4136	5482	5527	5540	4689	5073	4907
ENSG00000127955	208.357	3.02273	0.0983093	30.7472	1.70715e-205	347	334	314	426	416	406	340	319	314	239	229	212	231	274	287	208	245	215	25	28	31	44	34	28	49	24	24
ENSG00000142149	279.228	2.2548	0.073603	30.6346	5.3986e-204	432	426	419	468	503	476	403	403	382	322	336	358	294	326	313	337	317	347	47	51	65	71	103	81	88	89	82
ENSG00000163347	1702.6	0.946429	0.0309492	30.58	2.85792e-203	2158	2261	2281	2683	2763	2679	2134	2136	2171	1842	1823	1763	1839	1786	1901	1659	1667	1687	832	792	859	1210	1184	1247	980	999	954
ENSG00000103353	947.78	-1.00961	0.033177	-30.431	2.69237e-201	659	689	653	724	715	766	603	601	591	763	717	721	703	682	713	638	654	673	1302	1354	1298	1690	1728	1694	1571	1582	1526
ENSG00000167711	732.353	-1.50207	0.049617	-30.2734	3.21897e-199	354	340	321	476	495	503	333	368	355	420	448	429	495	539	533	417	406	406	1147	1141	1089	1465	1470	1519	1536	1620	1652
ENSG00000110092	2619.37	-0.746205	0.0246657	-30.2527	5.99031e-199	2165	2251	2190	2659	2757	2764	2082	2107	2026	1969	2085	1975	1987	2060	2062	1874	2024	1947	3096	3041	3242	4119	4059	4103	3627	3789	3819
ENSG00000067082	1117.98	0.963364	0.0318818	30.2167	1.77134e-198	1274	1340	1395	1727	1741	1695	1315	1362	1399	1252	1229	1197	1244	1294	1256	1146	1175	1173	587	570	601	695	809	819	670	677	707
ENSG00000100593	270.501	2.0674	0.0685588	30.1552	1.13118e-197	332	364	379	446	462	401	314	325	314	349	355	387	342	369	361	352	309	322	71	77	72	83	99	82	110	117	108
ENSG00000129103	936.934	1.05656	0.0350809	30.1178	3.471e-197	1197	1189	1256	1384	1449	1440	1051	1144	1095	1037	1049	1051	1081	1138	1122	965	941	954	451	419	418	615	560	599	600	627	612
ENSG00000117525	369.56	2.0561	0.0683005	30.1037	5.28308e-197	672	738	754	816	859	872	713	728	651	296	295	295	282	276	300	260	300	293	58	65	60	86	87	80	85	83	78
ENSG00000277443	1240.27	1.36901	0.0455036	30.0857	9.05092e-197	1572	1473	1581	2057	2181	2138	1501	1598	1574	1391	1317	1442	1625	1671	1597	1191	1269	1209	464	461	493	685	722	672	597	644	631
ENSG00000118515	493.663	-1.35753	0.0451755	-30.0503	2.615e-196	467	478	475	514	552	542	445	403	471	255	267	280	297	272	262	238	294	280	594	617	646	858	881	933	739	763	820
ENSG00000166851	1669.17	-0.86436	0.0288324	-29.9788	2.23038e-195	1001	1113	1112	1240	1295	1354	1076	1060	1027	1341	1357	1445	1340	1357	1354	1234	1236	1235	2114	2185	2216	2869	2812	2815	2859	2933	2832
ENSG00000100938	683.178	-1.18873	0.0396626	-29.971	2.80033e-195	495	430	488	504	547	525	441	424	428	465	419	426	536	511	533	461	400	420	955	986	937	1292	1303	1210	1180	1223	1276
ENSG00000198624	288.845	-1.63132	0.0545043	-29.9301	9.50687e-195	129	151	125	128	146	166	129	138	115	166	158	172	167	185	177	176	169	170	497	447	505	575	633	648	618	655	626
ENSG00000196177	1138.43	-1.03269	0.0345404	-29.898	2.47331e-194	623	661	692	721	720	730	587	648	647	845	875	943	936	910	879	796	766	860	1606	1651	1708	2181	2247	2297	1883	1940	1908
ENSG00000155093	161.459	-2.31669	0.0778603	-29.7544	1.78828e-192	77	79	78	122	127	105	83	81	75	81	69	60	46	65	78	50	54	67	274	292	292	370	369	379	378	358	385
ENSG00000188257	766.673	7.09458	0.238783	29.7114	6.41012e-192	28	26	30	44	35	29	26	23	31	2107	2151	2235	2303	2485	2415	1917	1933	1912	13	7	4	28	38	42	8	16	4
ENSG00000164647	103.626	-3.07541	0.103591	-29.6879	1.28262e-191	4	12	9	12	9	9	9	15	14	28	31	33	32	35	34	21	37	24	228	208	255	336	304	344	288	272	296
ENSG00000164125	1965.34	0.840458	0.0283276	29.6692	2.22171e-191	1908	1996	1904	2554	2566	2511	1916	1936	1942	2353	2402	2419	2479	2643	2560	2097	2131	2117	1101	1188	1148	1635	1725	1666	1508	1502	1462
ENSG00000149591	1489.66	1.93103	0.065237	29.6002	1.71091e-190	2342	2357	2314	3374	3571	3490	2412	2437	2405	1315	1345	1346	1596	1761	1603	1158	1189	1219	307	319	292	404	401	420	453	486	497
ENSG00000119139	2151.26	-0.682404	0.0230821	-29.5643	4.93964e-190	1570	1576	1636	1774	1907	1894	1477	1461	1546	1695	1863	1845	1873	1871	1811	1688	1719	1666	2664	2658	2675	3495	3521	3420	3097	3322	3189
ENSG00000197894	1989.94	-1.15071	0.0389243	-29.5629	5.12315e-190	1370	1410	1415	1597	1485	1460	1303	1281	1290	1293	1244	1228	1591	1550	1515	1329	1278	1302	2574	2698	2627	3642	3584	3877	3631	3685	3608
ENSG00000059804	5018	0.879872	0.0297933	29.5325	1.25104e-189	4660	4653	4617	5138	5378	5383	4457	4318	4312	7016	6895	7029	6646	6552	6535	5675	5932	5857	3117	3139	3134	4204	4406	4406	4083	3992	4037
ENSG00000092148	2612.1	-1.39729	0.0474773	-29.4308	2.50948e-188	1493	1426	1468	1721	1749	1724	1544	1611	1595	1691	1640	1660	1591	1685	1640	1693	1642	1614	4086	4296	4156	5677	5632	5659	4199	4514	4481
ENSG00000265972	661.718	-1.23022	0.0419305	-29.3396	3.65002e-187	350	365	384	326	393	389	324	316	338	477	485	470	519	466	521	408	452	425	1015	1002	985	1413	1417	1375	1221	1228	1156
ENSG00000115183	184.032	-2.28697	0.078177	-29.2538	4.50273e-186	204	194	202	236	237	252	207	190	210	61	60	44	59	61	62	57	59	39	262	259	263	337	295	324	306	331	290
ENSG00000103485	1231.33	-1.05724	0.0362292	-29.182	3.66161e-185	1057	1046	1116	1210	1285	1292	936	942	933	796	814	878	853	807	902	777	789	753	1512	1522	1582	1998	1981	1938	2105	2026	2057
ENSG00000092203	823.45	-1.01517	0.0348563	-29.1244	1.9528e-184	652	628	629	676	646	652	579	579	604	582	585	585	643	614	615	580	540	550	1082	1121	1111	1423	1507	1467	1299	1313	1343
ENSG00000189060	1944.18	-0.841969	0.0289995	-29.0339	2.70983e-183	1849	1964	1962	2235	2332	2271	1837	1855	1806	1226	1229	1220	1424	1491	1483	1337	1251	1304	2152	2128	2179	2748	2917	2836	2725	2836	2872
ENSG00000227617	147.137	-2.06319	0.0712938	-28.9393	4.20385e-182	0	0	0	0	2	2	0	0	1	75	86	80	71	91	76	78	80	95	315	317	317	431	441	430	371	364	353
ENSG00000087116	126.863	3.25872	0.112846	28.8776	2.49418e-181	113	83	88	128	136	142	102	92	105	234	275	280	241	216	232	205	241	214	23	19	27	33	30	36	19	27	30
ENSG00000125779	561.488	-1.22429	0.0424435	-28.8452	6.32972e-181	457	441	447	496	468	491	438	417	412	392	300	341	383	365	362	358	337	372	713	760	718	1009	1037	1056	949	993	969
ENSG00000123561	340.975	-1.30659	0.0453	-28.843	6.70907e-181	36	42	50	45	45	52	44	44	45	251	261	243	295	299	302	252	250	279	573	572	585	837	855	887	735	759	777
ENSG00000106105	1985.15	1.03134	0.0357783	28.8257	1.10082e-180	2330	2367	2437	2585	2624	2598	2202	2213	2276	2278	2273	2305	2315	2317	2344	2281	2337	2403	1018	1085	1038	1411	1391	1497	1179	1236	1300
ENSG00000196557	608.316	1.57598	0.0547079	28.8072	1.87116e-180	850	877	842	1125	1232	1266	922	957	887	656	700	650	613	624	630	557	573	564	172	201	189	229	233	252	260	234	267
ENSG00000162267	354.048	-1.83814	0.0638351	-28.7951	2.63702e-180	79	68	65	48	69	65	39	53	50	213	206	223	241	234	220	186	163	206	640	670	699	862	854	808	948	948	938
ENSG00000145685	630.095	1.09232	0.0379762	28.7633	6.5703e-180	780	813	791	875	970	961	750	709	794	707	738	731	735	730	722	671	670	661	324	323	318	395	413	393	356	359	373
ENSG00000133985	327.026	1.87289	0.0651163	28.7622	6.74246e-180	580	598	582	703	716	721	600	571	579	287	263	264	278	300	342	258	264	262	69	70	65	85	94	100	77	97	93
ENSG00000151287	198.247	5.36994	0.186807	28.746	1.07201e-179	262	291	276	306	329	317	276	234	268	279	233	254	331	416	358	305	249	266	1	2	8	13	9	17	6	9	6
ENSG00000005020	992.827	1.06323	0.036993	28.7414	1.21608e-179	1101	1131	1109	1296	1308	1364	1083	1069	1043	1279	1217	1203	1222	1260	1226	1061	1141	1129	572	533	576	746	703	687	551	600	626
ENSG00000092010	607.515	-1.25067	0.0435997	-28.6852	6.08581e-179	458	442	438	462	447	529	401	408	392	367	366	356	447	453	464	348	375	376	864	869	837	1079	1114	1081	1099	1127	1131
ENSG00000137124	2594	0.627643	0.0219706	28.5675	1.77251e-177	3037	3085	2982	3497	3469	3557	2930	2906	2868	2677	2687	2697	2988	2859	2900	2598	2700	2575	1607	1591	1692	2096	2176	2241	1910	2051	2063
ENSG00000113448	103.955	-2.93397	0.102728	-28.5606	2.14513e-177	38	22	33	35	31	33	24	29	36	27	31	40	31	28	27	30	36	30	236	215	214	286	292	329	245	259	259
ENSG00000172831	547.032	-1.4387	0.0503874	-28.5529	2.6666e-177	299	297	258	367	365	347	266	299	279	340	363	385	349	353	348	308	336	331	794	831	886	1080	1049	1018	1167	1214	1165
ENSG00000170915	417.103	1.45996	0.0512295	28.4985	1.25475e-176	491	520	517	615	552	589	414	505	428	536	516	522	566	554	588	486	504	479	159	219	169	211	249	235	197	228	215
ENSG00000058668	143.616	-2.32353	0.0815366	-28.4968	1.30989e-176	82	88	79	88	85	81	75	83	73	57	56	52	55	59	67	62	46	49	256	264	286	353	355	360	282	291	296
ENSG00000111912	587.192	1.16692	0.0409666	28.4846	1.84591e-176	744	731	756	907	923	911	703	775	733	680	669	639	660	694	680	620	613	632	259	282	216	385	375	399	296	338	316
ENSG00000163586	156.066	-2.06117	0.0724111	-28.4648	3.23742e-176	18	10	12	20	11	27	19	20	18	76	77	63	100	106	94	86	75	74	340	343	320	408	417	404	390	369	416
ENSG00000066654	831.853	-1.11446	0.0391547	-28.463	3.39279e-176	561	539	552	648	677	682	561	502	538	604	582	614	637	595	581	541	578	515	1151	1187	1107	1630	1664	1660	1369	1345	1300
ENSG00000179889	1363.36	-0.816913	0.0287155	-28.4485	5.10396e-176	978	871	959	1150	1108	1075	939	971	864	1075	1105	1197	1082	1170	1124	963	1053	986	1721	1724	1724	2327	2363	2413	2133	2215	2139
ENSG00000123191	528.957	-1.08853	0.0382645	-28.4474	5.24506e-176	302	303	296	317	329	345	282	278	293	430	423	411	392	394	390	354	379	375	765	779	791	995	967	1059	954	987	930
ENSG00000107959	1274.94	1.17625	0.0413638	28.4368	7.05734e-176	1604	1565	1688	1675	1763	1772	1468	1432	1480	1505	1690	1574	1424	1531	1449	1409	1455	1439	643	627	606	794	808	812	731	762	721
ENSG00000168497	465.556	1.62182	0.057117	28.3947	2.32591e-175	520	555	554	751	768	803	561	546	535	572	552	561	623	668	680	525	480	539	159	164	169	242	207	206	219	223	252
ENSG00000086300	1092.55	1.14022	0.0401773	28.3798	3.53694e-175	1150	1165	1185	1548	1565	1492	1113	1142	1169	1339	1392	1392	1421	1429	1506	1202	1221	1202	546	540	530	825	808	833	606	626	688
ENSG00000012504	293.282	-1.48263	0.052271	-28.3644	5.46767e-175	121	102	72	90	110	97	95	95	91	197	193	193	229	207	212	173	204	174	517	471	537	669	691	711	586	614	635
ENSG00000146731	8839.34	0.751838	0.0265101	28.3605	6.07592e-175	9998	10222	10286	10972	11350	11070	9267	9389	9288	9760	10060	9964	10245	10374	10245	9529	9645	9708	5350	5563	5476	7364	7580	7468	6422	6424	6402
ENSG00000101335	188.411	5.57998	0.19683	28.3493	8.32299e-175	253	261	277	327	315	354	236	234	248	249	275	280	305	262	296	279	274	276	6	3	3	7	9	13	7	7	2
ENSG00000129474	980.135	-0.887378	0.0314109	-28.2506	1.35541e-173	887	816	850	999	986	1011	811	882	841	697	631	673	711	736	742	676	697	679	1168	1209	1159	1634	1632	1543	1412	1424	1421
ENSG00000196730	213.735	-1.81078	0.0641937	-28.208	4.5057e-173	121	148	128	174	141	173	137	143	133	117	113	112	106	100	101	101	93	112	333	366	366	487	453	429	419	387	411
ENSG00000078369	3729.48	0.56397	0.020007	28.1886	7.75947e-173	3683	3783	3700	4354	4383	4329	3415	3508	3486	4254	4328	4306	4305	4348	4445	4109	4131	4023	2534	2560	2691	3374	3551	3594	3218	3408	3331
ENSG00000104760	682.176	-0.95079	0.0337298	-28.1884	7.75947e-173	328	322	349	361	415	385	295	323	322	579	542	577	569	621	611	484	533	513	1033	1001	941	1325	1352	1353	1239	1183	1172
ENSG00000159873	458.012	-1.27796	0.0453804	-28.161	1.67533e-172	256	277	259	317	321	302	234	274	257	304	297	326	334	343	317	322	267	271	640	664	677	998	993	973	784	842	805
ENSG00000197457	97.3953	-3.01757	0.107179	-28.1546	2.00173e-172	12	14	15	20	29	22	14	11	16	24	39	32	35	25	26	31	27	22	216	204	221	251	282	273	285	306	266
ENSG00000100461	152.833	4.90178	0.174139	28.1486	2.35719e-172	215	233	206	227	249	231	190	206	203	242	260	235	238	233	235	197	192	223	8	7	6	7	15	10	10	6	6
ENSG00000136758	2993.41	0.723125	0.0257097	28.1265	4.37545e-172	3367	3373	3497	3886	4057	3868	3158	3248	3292	3357	3288	3285	3465	3405	3382	3174	3256	3136	1802	1885	1893	2504	2507	2602	2128	2202	2149
ENSG00000257702	357.502	-1.48144	0.0529177	-27.9952	1.74435e-170	189	187	211	269	272	288	210	210	194	209	196	212	210	238	239	200	218	218	538	544	551	640	686	734	757	712	744
ENSG00000122545	1707	0.666458	0.0238253	27.9727	3.26525e-170	1821	1858	1844	2248	2163	2233	1794	1819	1815	1869	1911	1836	1981	2099	2020	1805	1740	1779	1063	1072	1082	1509	1563	1500	1283	1326	1323
ENSG00000135220	1441.88	-1.07699	0.0385161	-27.962	4.38628e-170	866	969	938	1226	1284	1302	992	981	991	982	939	992	1147	1135	1221	874	928	945	1764	1864	1927	2632	2759	2771	2452	2465	2496
ENSG00000196792	765.192	-1.1431	0.0410399	-27.8534	9.07045e-169	486	513	483	637	622	627	482	513	501	533	529	542	597	572	515	516	455	496	1071	1132	1090	1512	1517	1469	1223	1168	1265
ENSG00000125871	689.56	-1.3321	0.0478292	-27.8511	9.65109e-169	506	432	457	493	519	483	397	410	475	407	448	401	485	483	469	391	406	469	1100	975	1015	1391	1457	1366	1131	1261	1170
ENSG00000247315	613.871	-1.0976	0.0394882	-27.7955	4.51562e-168	430	476	439	507	605	545	456	453	440	374	419	370	455	477	442	370	434	424	811	812	825	1111	1110	1071	967	1100	982
ENSG00000204444	513.386	-1.58156	0.0569054	-27.7927	4.86299e-168	286	291	308	317	312	286	268	261	275	329	284	336	325	331	283	262	276	287	799	781	820	1000	1019	991	1183	1142	1118
ENSG00000131069	473.595	-1.16441	0.0419184	-27.7782	7.26928e-168	460	440	436	483	516	547	401	386	397	312	322	291	298	317	300	276	239	258	576	586	587	803	832	804	758	723	724
ENSG00000150540	561.891	-1.16254	0.0418585	-27.7731	8.33527e-168	340	334	344	399	368	367	276	303	312	346	436	428	437	464	419	369	365	352	735	784	847	1169	1122	1119	1002	1043	1022
ENSG00000172765	405.783	1.39941	0.0504368	27.7458	1.77223e-167	403	434	464	497	430	453	437	427	425	565	568	577	545	580	552	499	510	515	176	192	190	270	260	259	225	225	236
ENSG00000123240	567.626	1.34363	0.0484488	27.733	2.52305e-167	802	758	788	871	816	847	697	759	780	650	644	586	689	689	643	630	639	588	230	194	224	340	316	333	278	296	271
ENSG00000145192	10124.1	-0.879174	0.0317086	-27.7266	2.99408e-167	5967	6107	5974	7290	7556	7470	5643	5690	5717	8172	8223	8391	8969	9148	9102	7098	7268	7177	13055	13261	13538	17104	17604	17434	18129	18714	18505
ENSG00000112297	824.803	1.16755	0.0421294	27.7134	4.30844e-167	1045	1085	1087	1154	1230	1149	1008	969	1028	942	989	988	941	941	928	874	896	948	370	386	385	532	553	567	416	447	456
ENSG00000150093	5373.16	0.625542	0.0225839	27.6986	6.4664e-167	6156	5977	5963	7196	7383	7335	6265	6276	6118	5616	5720	5740	5921	6016	5986	5331	5446	5336	3428	3353	3405	4667	4689	4626	3932	4064	3985
ENSG00000100916	247.692	-1.71082	0.0618014	-27.6825	1.00666e-166	107	98	131	146	148	130	128	121	120	122	181	132	136	178	137	113	112	143	380	421	410	567	581	564	521	500	538
ENSG00000146386	391.949	2.02176	0.0731385	27.6429	3.00909e-166	762	663	675	804	886	816	707	715	714	300	312	297	447	411	408	301	317	311	81	87	72	97	104	101	101	98	90
ENSG00000173852	821.542	0.995314	0.0360352	27.6206	5.54766e-166	974	1052	964	1136	1171	1213	954	946	957	983	987	989	934	933	997	834	817	867	423	430	422	570	598	604	518	492	509
ENSG00000171490	3097.69	-0.697476	0.0253487	-27.5153	1.01115e-164	2552	2573	2617	2771	2920	2907	2325	2371	2321	2403	2457	2363	2584	2563	2688	2339	2410	2425	3593	3501	3516	4740	4899	4930	4732	4726	4771
ENSG00000139926	173.8	2.27713	0.0827652	27.5131	1.06958e-164	214	220	198	281	270	272	199	238	196	236	244	259	245	219	251	210	221	233	52	48	38	72	60	71	47	44	45
ENSG00000145391	87.0672	3.19659	0.11619	27.5117	1.10975e-164	8	11	11	15	10	6	10	10	13	227	212	239	206	189	219	201	226	224	19	21	19	23	37	31	32	24	26
ENSG00000019186	839.833	0.912682	0.0333025	27.4058	2.03002e-163	934	995	938	1163	1147	1190	914	948	974	912	939	1032	989	1039	1032	868	878	899	497	481	478	609	602	648	504	561	590
ENSG00000175567	316.443	1.57267	0.0575533	27.3254	1.82887e-162	338	332	391	438	475	482	361	369	336	409	410	446	409	406	439	359	441	360	116	118	127	153	179	180	169	160	149
ENSG00000100911	754.012	-1.24554	0.0455843	-27.3238	1.9085e-162	593	618	590	604	601	637	563	562	504	464	447	439	549	592	543	422	441	431	1035	1008	1033	1339	1333	1385	1298	1325	1418
ENSG00000101871	154.167	3.43757	0.125981	27.2864	5.27657e-162	223	237	243	257	244	284	226	217	218	219	223	225	230	192	199	204	134	190	17	18	17	32	27	28	11	18	15
ENSG00000258525	90.7142	-4.8922	0.179779	-27.2123	3.96913e-161	12	11	6	9	12	7	8	7	13	13	3	8	14	11	10	5	5	5	197	214	217	308	343	330	246	290	261
ENSG00000157214	82.8018	-3.36659	0.123778	-27.1985	5.75858e-161	5	4	3	8	9	6	10	0	6	18	23	27	19	19	11	22	24	22	188	168	191	259	303	272	227	238	245
ENSG00000112818	229.025	-1.73352	0.0638956	-27.1305	3.65135e-160	233	253	251	293	291	292	206	240	246	86	106	92	90	112	86	111	92	96	316	304	294	408	383	365	363	378	346
ENSG00000131473	3511.62	-0.705735	0.0260218	-27.1209	4.71681e-160	3194	3197	3244	3787	3663	3701	2947	2956	2923	2776	2796	2800	2701	2638	2685	2440	2533	2628	3973	3991	4071	5214	5191	5141	5010	5117	4976
ENSG00000177984	151.068	3.93194	0.144991	27.1185	5.01901e-160	183	197	171	301	303	280	216	201	206	197	205	198	249	257	253	196	167	173	14	12	9	15	10	13	15	27	20
ENSG00000170540	3827.35	-0.875743	0.032315	-27.1002	8.2153e-160	2260	2255	2254	2740	2651	2682	2318	2185	2313	3190	3222	3175	3439	3424	3326	2656	2703	2701	4966	5002	4966	7391	7319	7434	6107	6359	6280
ENSG00000120889	971.25	-0.899688	0.0334904	-26.8641	4.83427e-157	579	597	598	623	638	696	518	513	554	796	833	792	776	779	828	730	728	759	1304	1466	1375	1721	1808	1745	1581	1613	1654
ENSG00000106546	552.752	1.23691	0.046063	26.8525	6.57692e-157	784	735	741	997	1001	1014	719	741	769	521	579	586	620	651	610	553	523	522	212	226	220	309	334	322	242	266	261
ENSG00000134962	518.404	-1.29389	0.0482496	-26.8166	1.71851e-156	216	217	196	204	211	220	180	195	155	416	382	412	328	353	423	344	377	356	825	816	877	1143	1123	1175	1061	1070	993
ENSG00000163513	1503.67	-0.762581	0.0284427	-26.8111	1.9845e-156	1417	1464	1461	1616	1722	1617	1343	1371	1341	1101	1116	1079	1087	1078	1122	1046	1060	1099	1710	1667	1727	2300	2264	2363	2008	2054	2038
ENSG00000196943	796.267	-1.03877	0.0387726	-26.7914	3.35485e-156	679	678	686	754	786	836	663	668	684	486	495	505	560	537	559	548	562	517	994	895	1080	1345	1390	1343	1169	1252	1237
ENSG00000057608	6717.05	0.799049	0.0298355	26.7818	4.32737e-156	7233	7340	7341	7838	8059	7883	6792	6803	6927	7572	7649	7797	8336	8626	8508	7385	7607	7545	4021	4071	4099	5694	6043	5984	4822	5005	4899
ENSG00000140740	2188	-0.912024	0.0341037	-26.7427	1.23028e-155	1685	1738	1773	1760	1739	1803	1528	1523	1599	1653	1547	1599	1735	1728	1752	1585	1558	1549	2701	2654	2815	3684	3794	3708	3648	3604	3632
ENSG00000214595	104.56	-2.51423	0.0940994	-26.7188	2.32258e-155	29	30	33	44	50	36	42	34	34	37	43	40	42	49	38	25	40	42	220	218	222	275	268	295	242	237	236
ENSG00000101310	1559.87	-0.845421	0.0316618	-26.7016	3.66773e-155	1344	1411	1411	1539	1511	1533	1283	1321	1282	1115	1110	1056	1125	1171	1159	1164	1163	1116	1881	1919	1890	2377	2511	2440	2315	2313	2305
ENSG00000103449	165.187	5.04795	0.189461	26.6438	1.71002e-154	248	260	256	347	359	331	220	237	239	225	207	227	237	208	214	200	188	203	4	6	5	15	9	6	7	4	7
ENSG00000101343	691.151	-1.14178	0.0428764	-26.6296	2.48899e-154	485	462	474	576	536	519	462	469	412	460	534	460	480	513	480	470	443	453	972	905	961	1342	1417	1393	1125	1105	1140
ENSG00000100883	1239.27	-1.04201	0.0391454	-26.6189	3.3012e-154	908	879	973	1026	959	987	832	834	823	858	908	840	985	965	942	833	810	830	1614	1633	1557	2439	2421	2390	1967	1964	1978
ENSG00000169750	178.124	2.73981	0.102957	26.6112	4.03978e-154	185	193	212	314	319	303	232	241	213	230	198	239	302	267	316	225	225	234	28	39	39	40	42	43	51	41	41
ENSG00000125818	1057.67	-0.734381	0.0276001	-26.6079	4.39026e-154	832	846	838	1050	1068	1070	795	828	776	831	820	831	878	872	837	766	797	802	1270	1300	1286	1699	1706	1608	1545	1549	1519
ENSG00000140743	578.946	-0.990584	0.0372303	-26.6069	4.49537e-154	446	431	468	508	470	540	425	410	446	373	395	405	460	445	474	363	388	416	739	754	748	1022	1038	1023	904	929	904
[truncated: 57,905 more rows]

## Sheet: HC04J7_vs_HC04
gene	baseMean	log2FoldChange	lfcSE	stat	padj	HC-04J7-I1-L04-i710-i503_S38_L004	HC-04J7-I1-L05-i710-i503_S56_L005	HC-04J7-I1-L06-i710-i503_S74_L006	HC-04J7-I2-L04-i711-i504_S39_L004	HC-04J7-I2-L05-i711-i504_S57_L005	HC-04J7-I2-L06-i711-i504_S75_L006	HC-04J7-I3-L04-i712-i505_S40_L004	HC-04J7-I3-L05-i712-i505_S58_L005	HC-04J7-I3-L06-i712-i505_S76_L006	HC-04N-I1-L04-i704-i503_S32_L004	HC-04N-I1-L05-i704-i503_S50_L005	HC-04N-I1-L06-i704-i503_S68_L006	HC-04N-I2-L04-i705-i504_S33_L004	HC-04N-I2-L05-i705-i504_S51_L005	HC-04N-I2-L06-i705-i504_S69_L006	HC-04N-I3-L04-i706-i505_S34_L004	HC-04N-I3-L05-i706-i505_S52_L005	HC-04N-I3-L06-i706-i505_S70_L006	HepG2-I1-L04-i709-i505_S26_L004	HepG2-I1-L05-i709-i505_S44_L005	HepG2-I1-L06-i709-i505_S62_L006	HepG2-I2-L04-i710-i506_S27_L004	HepG2-I2-L05-i710-i506_S45_L005	HepG2-I2-L06-i710-i506_S63_L006	HepG2-I3-L04-i711-i507_S28_L004	HepG2-I3-L05-i711-i507_S46_L005	HepG2-I3-L06-i711-i507_S64_L006
[truncated: 58,196 more rows]
